# Supplementary material for: Single-Cell RNA Sequencing of the Testis of Ciona intestinalis Reveals the Dynamic Transcriptional Profile of Spermatogenesis in Protochordates
Source: Cells. 2022 Dec 8;11(24):3978. doi: 10.3390/cells11243978 (PMC9776925; doi:10.3390/cells11243978)
Supplement: Supplementary file 1 [file cells-11-03978-s001.zip]

Archive with 7 entries (7 files):
- .DS_Store
- DataSheet1-Differentially expressed genes in testicular germ cells of Ciona intestinalis.xlsx
- DataSheet2-Functional terms enriched by differentially expressed genes in testicular germ cells of Ciona intestinalis.xlsx
- DataSheet3-Enrichment terms of gene groups varying with pseudotime order.xlsx
- DataSheet4-Differentially expressed genes in spermatocyte subsets of Ciona intestinalis.xlsx
- DataSheet5-Cross-species orthologous gene pairs.xlsx
- Supplementary Figures.pdf
