# Supplementary material for: Single-Cell RNA Sequencing of the Testis of Ciona intestinalis Reveals the Dynamic Transcriptional Profile of Spermatogenesis in Protochordates
Source: Cells. 2022 Dec 8;11(24):3978. doi: 10.3390/cells11243978 (PMC9776925; doi:10.3390/cells11243978)
Supplement: Supplementary file 1 [file cells-11-03978-s001.zip › DataSheet1-Differentially expressed genes in testicular germ cells of Ciona intestinalis.xlsx]

## Sheet: Undiff SPG
p_val	avg_log2FC	pct.1	pct.2	p_val_adj	cluster	gene
7.73376e-165	1.07648	0.672	0.389	1.06765e-160	Undiff SPG	LOC108950316
2.94148e-235	0.992548	0.961	0.777	4.06071e-231	Undiff SPG	LOC100177947
1.25352e-113	0.94954	0.573	0.338	1.73048e-109	Undiff SPG	LOC100183213
8.51361e-131	0.94733	0.993	0.962	1.1753e-126	Undiff SPG	rrnS
3.85859e-183	0.870054	0.879	0.667	5.32678e-179	Undiff SPG	LOC100178584
1.89421e-103	0.846381	0.603	0.37	2.61495e-99	Undiff SPG	kcnq4/5
1.28026e-84	0.826327	0.622	0.44	1.7674e-80	Undiff SPG	LOC100178556
6.52359e-64	0.813367	0.419	0.248	9.00582e-60	Undiff SPG	LOC100184474
9.14504e-95	0.782686	0.266	0.087	1.26247e-90	Undiff SPG	LOC108950936
6.71918e-67	0.778172	0.414	0.238	9.27583e-63	Undiff SPG	LOC104266591
9.19612e-72	0.757073	0.355	0.175	1.26952e-67	Undiff SPG	LOC113475217
5.17438e-86	0.733244	0.657	0.475	7.14323e-82	Undiff SPG	LOC100186425
1.5581e-49	0.729747	0.365	0.21	2.15095e-45	Undiff SPG	LOC100184639
2.89991e-126	0.69466	0.907	0.742	4.00333e-122	Undiff SPG	LOC113475039
1.35577e-267	0.668928	1	1	1.87163e-263	Undiff SPG	rrnL
1.4845e-66	0.658526	0.316	0.148	2.04936e-62	Undiff SPG	LOC108950925
2.23747e-62	0.658299	0.496	0.32	3.08882e-58	Undiff SPG	LOC100179443
7.33326e-61	0.643425	0.327	0.166	1.01236e-56	Undiff SPG	LOC100184883
6.23526e-64	0.642987	0.612	0.446	8.60778e-60	Undiff SPG	LOC100185023
1.2607e-43	0.614722	0.338	0.198	1.7404e-39	Undiff SPG	LOC113474043
3.85754e-53	0.611061	0.441	0.282	5.32533e-49	Undiff SPG	LOC101242471
9.52129e-49	0.609627	0.309	0.169	1.31441e-44	Undiff SPG	LOC100175712
2.54043e-53	0.602425	0.562	0.416	3.50706e-49	Undiff SPG	LOC100181206
1.01132e-43	0.60161	0.384	0.244	1.39613e-39	Undiff SPG	LOC100178304
6.23604e-42	0.599604	0.461	0.323	8.60885e-38	Undiff SPG	LOC100180335
6.29499e-60	0.594645	0.556	0.385	8.69023e-56	Undiff SPG	LOC108950637
3.45673e-43	0.58116	0.323	0.188	4.77201e-39	Undiff SPG	LOC104266804
3.16967e-50	0.575644	0.492	0.337	4.37574e-46	Undiff SPG	LOC100181063
1.73761e-36	0.563452	0.449	0.32	2.39877e-32	Undiff SPG	LOC100185504
2.73858e-32	0.562902	0.328	0.208	3.78061e-28	Undiff SPG	LOC100186533
1.04567e-47	0.559538	0.458	0.303	1.44355e-43	Undiff SPG	LOC100178786
3.91754e-37	0.546528	0.448	0.314	5.40817e-33	Undiff SPG	LOC100176641
1.57771e-37	0.542829	0.464	0.334	2.17803e-33	Undiff SPG	LOC100178070
1.44916e-36	0.540353	0.405	0.273	2.00056e-32	Undiff SPG	ppar
1.51549e-56	0.539515	0.69	0.56	2.09214e-52	Undiff SPG	ci-zf(ubr)-5
2.75575e-48	0.536667	0.283	0.146	3.80431e-44	Undiff SPG	LOC100175168
1.72738e-38	0.524306	0.372	0.241	2.38465e-34	Undiff SPG	LOC100186334
9.17868e-36	0.516384	0.468	0.342	1.26712e-31	Undiff SPG	LOC100176002
4.25111e-44	0.515073	0.602	0.457	5.86866e-40	Undiff SPG	LOC100180095
1.23636e-49	0.512828	0.669	0.529	1.7068e-45	Undiff SPG	LOC100182450
2.90773e-37	0.507033	0.43	0.293	4.01412e-33	Undiff SPG	LOC100179806
5.6869e-29	0.506815	0.385	0.277	7.85077e-25	Undiff SPG	LOC100176211
4.185e-31	0.503909	0.27	0.163	5.77739e-27	Undiff SPG	LOC100177343
6.26121e-35	0.502738	0.581	0.458	8.64359e-31	Undiff SPG	LOC100181581
1.5928e-56	0.49187	0.782	0.645	2.19885e-52	Undiff SPG	LOC100179881
3.05979e-28	0.489077	0.399	0.287	4.22404e-24	Undiff SPG	LOC100175852
1.71557e-30	0.488301	0.461	0.347	2.36835e-26	Undiff SPG	LOC100175987
4.91204e-29	0.48549	0.271	0.165	6.78108e-25	Undiff SPG	LOC100181938
1.14869e-29	0.483385	0.288	0.18	1.58577e-25	Undiff SPG	LOC100186601
1.05277e-36	0.482093	0.436	0.301	1.45335e-32	Undiff SPG	LOC104265996
1.53259e-35	0.479745	0.495	0.366	2.11574e-31	Undiff SPG	LOC100184397
2.08475e-21	0.478907	0.338	0.244	2.878e-17	Undiff SPG	LOC100183539
7.58602e-36	0.478281	0.347	0.223	1.04725e-31	Undiff SPG	LOC100184734
5.31484e-31	0.474204	0.293	0.182	7.33714e-27	Undiff SPG	LOC113475336
1.53253e-31	0.473455	0.611	0.495	2.11565e-27	Undiff SPG	LOC100185420
4.05541e-35	0.467267	0.533	0.412	5.5985e-31	Undiff SPG	LOC100179844
4.31139e-27	0.462584	0.379	0.271	5.95187e-23	Undiff SPG	LOC100185901
1.29943e-34	0.452837	0.551	0.421	1.79386e-30	Undiff SPG	LOC101243014
5.09293e-28	0.448648	0.33	0.222	7.03079e-24	Undiff SPG	LOC100175215
2.94934e-31	0.441526	0.535	0.416	4.07156e-27	Undiff SPG	LOC100177761
3.5931e-30	0.440082	0.359	0.244	4.96028e-26	Undiff SPG	raf1
1.84324e-23	0.437238	0.382	0.281	2.54459e-19	Undiff SPG	LOC100184305
5.26928e-40	0.43437	0.687	0.55	7.27424e-36	Undiff SPG	LOC445756
1.85521e-32	0.434118	0.465	0.339	2.56112e-28	Undiff SPG	LOC100184515
7.52816e-24	0.433864	0.282	0.187	1.03926e-19	Undiff SPG	LOC100185441
2.31754e-28	0.432351	0.277	0.171	3.19937e-24	Undiff SPG	LOC100185155
1.88227e-28	0.431735	0.334	0.225	2.59848e-24	Undiff SPG	LOC100185115
1.9896e-27	0.428478	0.293	0.189	2.74665e-23	Undiff SPG	zf(dhhc)-4
5.29481e-31	0.424955	0.404	0.281	7.30949e-27	Undiff SPG	LOC100179766
4.62308e-24	0.424599	0.282	0.186	6.38216e-20	Undiff SPG	LOC108949292
5.0658e-29	0.423329	0.606	0.505	6.99333e-25	Undiff SPG	LOC100182029
3.3855e-31	0.420651	0.594	0.478	4.67368e-27	Undiff SPG	LOC104266381
1.56044e-44	0.420405	0.806	0.685	2.15419e-40	Undiff SPG	LOC100186299
8.23817e-27	0.419888	0.357	0.248	1.13728e-22	Undiff SPG	LOC100182054
1.55803e-31	0.417535	0.263	0.153	2.15086e-27	Undiff SPG	LOC108949291
6.49795e-27	0.416096	0.496	0.384	8.97042e-23	Undiff SPG	LOC101242817
2.74462e-20	0.415895	0.353	0.26	3.78894e-16	Undiff SPG	LOC100178622
3.32033e-23	0.413149	0.331	0.233	4.58372e-19	Undiff SPG	LOC100178200
5.05719e-25	0.412655	0.33	0.227	6.98146e-21	Undiff SPG	LOC100177580
3.62581e-30	0.407155	0.605	0.486	5.00543e-26	Undiff SPG	LOC100185317
1.79044e-24	0.403509	0.523	0.419	2.47171e-20	Undiff SPG	LOC100180013
3.57009e-32	0.402124	0.61	0.486	4.92852e-28	Undiff SPG	LOC100178209
1.93976e-22	0.401884	0.325	0.227	2.67783e-18	Undiff SPG	LOC100182775
1.10774e-27	0.40094	0.425	0.313	1.52923e-23	Undiff SPG	LOC100185468
1.77767e-28	0.398314	0.403	0.287	2.45407e-24	Undiff SPG	LOC100179387
9.18677e-25	0.397126	0.291	0.193	1.26823e-20	Undiff SPG	LOC100178499
3.96083e-28	0.396387	0.569	0.457	5.46793e-24	Undiff SPG	LOC113474828
2.05371e-19	0.395874	0.469	0.373	2.83515e-15	Undiff SPG	LOC100180215
1.5851e-30	0.39502	0.462	0.334	2.18822e-26	Undiff SPG	LOC108950183
1.35553e-16	0.391133	0.355	0.275	1.87131e-12	Undiff SPG	LOC100183500
2.19762e-25	0.387652	0.561	0.45	3.03381e-21	Undiff SPG	LOC100183900
2.73351e-16	0.386105	0.251	0.177	3.77362e-12	Undiff SPG	LOC100177272
1.21942e-42	0.384386	0.803	0.664	1.68341e-38	Undiff SPG	LOC100175212
5.28527e-16	0.379015	0.398	0.323	7.29632e-12	Undiff SPG	LOC100181445
2.28132e-19	0.375478	0.394	0.308	3.14936e-15	Undiff SPG	LOC100180082
7.65786e-18	0.372923	0.346	0.262	1.05717e-13	Undiff SPG	LOC100180620
9.26005e-21	0.37119	0.315	0.224	1.27835e-16	Undiff SPG	LOC100178505
8.23724e-21	0.369097	0.453	0.361	1.13715e-16	Undiff SPG	LOC100175896
5.30587e-20	0.369001	0.498	0.409	7.32476e-16	Undiff SPG	dead1a
5.92872e-40	0.368146	0.817	0.714	8.1846e-36	Undiff SPG	LOC100178141
2.29743e-26	0.366549	0.453	0.336	3.1716e-22	Undiff SPG	LOC108950585
1.32369e-17	0.362083	0.354	0.268	1.82736e-13	Undiff SPG	LOC100182993
3.65681e-20	0.360329	0.516	0.417	5.04822e-16	Undiff SPG	LOC100182138
1.68163e-15	0.355672	0.288	0.212	2.32149e-11	Undiff SPG	LOC100182261
1.47948e-19	0.354266	0.256	0.171	2.04243e-15	Undiff SPG	LOC100175926
3.76699e-14	0.354162	0.27	0.2	5.20033e-10	Undiff SPG	LOC100183551
1.01179e-20	0.3516	0.289	0.199	1.39677e-16	Undiff SPG	LOC100183549
9.26718e-13	0.347442	0.305	0.24	1.27933e-08	Undiff SPG	LOC100182855
9.27268e-19	0.347	0.258	0.176	1.28009e-14	Undiff SPG	LOC100184530
6.95017e-23	0.345344	0.258	0.164	9.59471e-19	Undiff SPG	LOC100176155
1.14083e-15	0.344242	0.433	0.358	1.57491e-11	Undiff SPG	zf(cchc)-13
1.30098e-17	0.344108	0.403	0.316	1.796e-13	Undiff SPG	LOC100176169
2.75673e-13	0.343391	0.287	0.22	3.80567e-09	Undiff SPG	LOC100181746
4.59737e-29	0.34239	0.631	0.508	6.34667e-25	Undiff SPG	LOC100182400
5.93126e-27	0.341326	0.655	0.54	8.1881e-23	Undiff SPG	LOC108950895
4.31994e-16	0.340519	0.51	0.427	5.96368e-12	Undiff SPG	LOC100184417
1.56414e-15	0.340107	0.299	0.223	2.1593e-11	Undiff SPG	LOC100178794
7.13241e-19	0.335815	0.468	0.374	9.84629e-15	Undiff SPG	LOC100184318
5.86856e-18	0.333137	0.516	0.427	8.10154e-14	Undiff SPG	LOC100184330
1.59648e-14	0.328285	0.433	0.357	2.20395e-10	Undiff SPG	LOC100180623
6.70953e-12	0.326089	0.331	0.269	9.2625e-08	Undiff SPG	LOC100179362
7.96398e-13	0.325604	0.323	0.254	1.09943e-08	Undiff SPG	LOC104266474
7.23923e-19	0.324446	0.509	0.419	9.99376e-15	Undiff SPG	LOC100185140
1.40755e-18	0.323008	0.325	0.238	1.94313e-14	Undiff SPG	LOC100178272
7.69705e-27	0.321938	0.743	0.637	1.06258e-22	Undiff SPG	LOC100178674
9.49361e-13	0.321328	0.319	0.254	1.31059e-08	Undiff SPG	LOC101242693
6.19705e-15	0.321328	0.327	0.247	8.55502e-11	Undiff SPG	zf(u1like)-4
1.5167e-15	0.320789	0.372	0.289	2.0938e-11	Undiff SPG	LOC113474055
1.04051e-15	0.320242	0.335	0.255	1.43643e-11	Undiff SPG	LOC100179225
4.88487e-13	0.317175	0.303	0.235	6.74357e-09	Undiff SPG	LOC104265339
8.35122e-19	0.316665	0.279	0.193	1.15289e-14	Undiff SPG	LOC100185387
1.75304e-18	0.315412	0.518	0.424	2.42006e-14	Undiff SPG	LOC100175920
1.462e-15	0.314813	0.444	0.362	2.01829e-11	Undiff SPG	LOC100178810
1.33024e-14	0.314745	0.434	0.358	1.8364e-10	Undiff SPG	LOC100185599
1.8749e-11	0.313082	0.317	0.254	2.5883e-07	Undiff SPG	LOC100181913
4.69645e-15	0.312918	0.333	0.255	6.48344e-11	Undiff SPG	LOC100177620
3.36852e-27	0.312856	0.814	0.736	4.65024e-23	Undiff SPG	LOC100186266
3.42121e-10	0.310269	0.293	0.235	4.72298e-06	Undiff SPG	LOC100187391
9.34148e-12	0.309713	0.263	0.203	1.28959e-07	Undiff SPG	LOC100176171
6.52823e-13	0.306701	0.259	0.192	9.01222e-09	Undiff SPG	LOC101243386
2.31321e-19	0.305934	0.514	0.421	3.19339e-15	Undiff SPG	LOC100185595
2.63964e-12	0.305888	0.298	0.23	3.64403e-08	Undiff SPG	LOC100181629
2.19564e-12	0.303952	0.274	0.207	3.03108e-08	Undiff SPG	LOC100186631
6.33747e-18	0.302942	0.537	0.447	8.74888e-14	Undiff SPG	LOC100176007
5.74595e-11	0.299587	0.259	0.199	7.93229e-07	Undiff SPG	LOC104265686
1.91917e-12	0.299534	0.344	0.274	2.64941e-08	Undiff SPG	LOC100177376
4.11115e-10	0.299197	0.346	0.288	5.67544e-06	Undiff SPG	LOC100183363
2.34618e-12	0.296027	0.256	0.188	3.2389e-08	Undiff SPG	LOC104265342
1.26285e-11	0.295473	0.32	0.254	1.74337e-07	Undiff SPG	fta
1.68708e-13	0.295289	0.382	0.308	2.32902e-09	Undiff SPG	LOC100175378
1.49487e-12	0.294177	0.308	0.242	2.06367e-08	Undiff SPG	LOC100183689
1.15887e-13	0.290715	0.389	0.314	1.59982e-09	Undiff SPG	LOC100182475
6.18373e-22	0.286691	0.581	0.472	8.53664e-18	Undiff SPG	LOC113475320
9.77168e-12	0.286683	0.318	0.254	1.34898e-07	Undiff SPG	LOC100181218
1.57036e-14	0.284649	0.439	0.355	2.16788e-10	Undiff SPG	LOC108950586
6.10311e-16	0.282609	0.6	0.516	8.42534e-12	Undiff SPG	LOC100185005
4.22144e-09	0.281468	0.346	0.291	5.8277e-05	Undiff SPG	LOC100179391
5.09012e-08	0.278943	0.296	0.249	0.000702691	Undiff SPG	LOC100185354
4.53564e-14	0.276545	0.495	0.412	6.26145e-10	Undiff SPG	LOC100184508
8.77625e-11	0.274149	0.411	0.342	1.21156e-06	Undiff SPG	LOC104265522
1.20927e-07	0.272921	0.262	0.215	0.00166939	Undiff SPG	tgfbr-ib
4.48205e-09	0.272821	0.346	0.29	6.18747e-05	Undiff SPG	ap4
1.76098e-10	0.269911	0.268	0.21	2.43103e-06	Undiff SPG	zf(ubp)-4
2.77543e-11	0.269262	0.41	0.347	3.83148e-07	Undiff SPG	LOC100182362
2.06996e-09	0.267888	0.264	0.208	2.85758e-05	Undiff SPG	LOC100175701
5.69329e-08	0.266498	0.364	0.317	0.000785959	Undiff SPG	LOC100186517
2.50794e-07	0.265977	0.347	0.302	0.00346221	Undiff SPG	LOC100181155
6.69092e-11	0.265664	0.269	0.208	9.23681e-07	Undiff SPG	LOC100184809
2.82889e-15	0.26535	0.353	0.268	3.90529e-11	Undiff SPG	LOC100177285
3.62221e-09	0.265258	0.453	0.401	5.00046e-05	Undiff SPG	LOC100181658
7.84619e-11	0.265101	0.395	0.326	1.08317e-06	Undiff SPG	LOC100176030
1.18093e-09	0.263616	0.498	0.44	1.63027e-05	Undiff SPG	LOC100177821
1.29417e-16	0.26235	0.625	0.536	1.7866e-12	Undiff SPG	LOC100185025
8.39096e-10	0.261429	0.378	0.32	1.15837e-05	Undiff SPG	LOC100180895
8.30189e-12	0.260793	0.433	0.369	1.14608e-07	Undiff SPG	LOC100177358
1.54069e-09	0.260188	0.326	0.27	2.12692e-05	Undiff SPG	LOC100186512
1.79773e-06	0.260022	0.316	0.273	0.0248177	Undiff SPG	LOC100179489
9.45953e-07	0.259624	0.291	0.247	0.0130589	Undiff SPG	zf(u1like)-8
3.15149e-10	0.259368	0.315	0.256	4.35063e-06	Undiff SPG	LOC100183764
2.49454e-10	0.259258	0.348	0.29	3.44371e-06	Undiff SPG	LOC100185902
9.31069e-08	0.25653	0.31	0.263	0.00128534	Undiff SPG	LOC100182763
6.51176e-09	0.256182	0.369	0.315	8.98948e-05	Undiff SPG	LOC100178569
1.41744e-08	0.255691	0.409	0.352	0.000195678	Undiff SPG	LOC100183682
3.04581e-09	0.255537	0.268	0.215	4.20474e-05	Undiff SPG	LOC100176309
1.90608e-10	0.254733	0.361	0.299	2.63134e-06	Undiff SPG	LOC100182169
2.47845e-11	0.254462	0.386	0.321	3.4215e-07	Undiff SPG	LOC100181305
4.97414e-16	0.253884	0.578	0.496	6.86681e-12	Undiff SPG	LOC100179586
2.60623e-13	0.252522	0.586	0.512	3.5979e-09	Undiff SPG	LOC100176532
7.83695e-07	0.252262	0.269	0.227	0.0108189	Undiff SPG	LOC100180443
6.671e-11	0.251548	0.567	0.514	9.20932e-07	Undiff SPG	LOC100185712
2.18679e-14	0.251491	0.305	0.229	3.01887e-10	Undiff SPG	LOC100181928
6.46208e-10	0.25146	0.283	0.225	8.92091e-06	Undiff SPG	LOC100185193
1.24745e-08	0.250912	0.391	0.339	0.000172211	Undiff SPG	LOC100186952
1.06252e-08	0.250757	0.297	0.243	0.00014668	Undiff SPG	LOC100175471

## Sheet: Diff.ing SPG
p_val	avg_log2FC	pct.1	pct.2	p_val_adj	cluster	gene
1.24028e-265	1.09915	0.946	0.813	1.71221e-261	Diff.ing SPG	LOC100176208
5.48723e-148	1.06311	0.682	0.426	7.57512e-144	Diff.ing SPG	LOC100175810
7.76176e-286	1.01941	0.972	0.875	1.07151e-281	Diff.ing SPG	LOC100175150
4.11275e-97	0.901837	0.605	0.4	5.67765e-93	Diff.ing SPG	LOC100185943
9.25057e-115	0.817542	0.823	0.689	1.27704e-110	Diff.ing SPG	LOC100182574
1.76697e-99	0.817236	0.751	0.595	2.4393e-95	Diff.ing SPG	lag1-like1
7.5302e-98	0.811238	0.724	0.54	1.03954e-93	Diff.ing SPG	LOC100184079
5.92418e-171	0.809002	0.939	0.848	8.17833e-167	Diff.ing SPG	LOC100181963
1.53311e-121	0.774944	0.864	0.733	2.11646e-117	Diff.ing SPG	LOC100183855
4.32848e-88	0.757746	0.757	0.621	5.97547e-84	Diff.ing SPG	LOC100185546
2.424e-110	0.757519	0.783	0.63	3.34633e-106	Diff.ing SPG	LOC100174993
1.32188e-52	0.75468	0.475	0.315	1.82486e-48	Diff.ing SPG	LOC100176076
9.0479e-56	0.744983	0.486	0.326	1.24906e-51	Diff.ing SPG	LOC100177451
5.12672e-46	0.71614	0.465	0.318	7.07744e-42	Diff.ing SPG	LOC100184587
2.95282e-87	0.714368	0.814	0.697	4.07636e-83	Diff.ing SPG	LOC100179641
4.48582e-53	0.71229	0.638	0.513	6.19267e-49	Diff.ing SPG	LOC100182400
1.31679e-58	0.691569	0.601	0.462	1.81783e-54	Diff.ing SPG	LOC100180219
4.7318e-53	0.68107	0.592	0.457	6.53225e-49	Diff.ing SPG	LOC100187268
1.36744e-71	0.674724	0.801	0.677	1.88775e-67	Diff.ing SPG	LOC100181856
5.67749e-119	0.673909	0.881	0.752	7.83777e-115	Diff.ing SPG	LOC100175254
1.01008e-32	0.637149	0.514	0.401	1.39441e-28	Diff.ing SPG	LOC100187454
1.03233e-106	0.635552	0.902	0.819	1.42513e-102	Diff.ing SPG	COX1
1.0753e-86	0.600194	0.888	0.802	1.48445e-82	Diff.ing SPG	COX3
2.03276e-39	0.58961	0.486	0.35	2.80622e-35	Diff.ing SPG	LOC100186888
1.07185e-93	0.585407	0.916	0.85	1.47968e-89	Diff.ing SPG	LOC100183317
1.71465e-33	0.583245	0.419	0.301	2.36707e-29	Diff.ing SPG	LOC100177467
2.33079e-28	0.582111	0.467	0.366	3.21766e-24	Diff.ing SPG	LOC100182224
1.48735e-39	0.565781	0.646	0.554	2.05329e-35	Diff.ing SPG	ci-htf-1
7.20205e-36	0.563759	0.549	0.433	9.94243e-32	Diff.ing SPG	LOC100179861
1.80043e-29	0.561408	0.515	0.409	2.4855e-25	Diff.ing SPG	LOC100181528
5.38813e-35	0.560026	0.527	0.42	7.43831e-31	Diff.ing SPG	LOC100175748
6.84716e-45	0.557916	0.554	0.408	9.45251e-41	Diff.ing SPG	LOC101243120
8.35923e-31	0.556157	0.439	0.329	1.15399e-26	Diff.ing SPG	LOC100182328
1.41651e-38	0.553027	0.276	0.151	1.9555e-34	Diff.ing SPG	LOC104266790
6.44852e-35	0.548763	0.642	0.552	8.90218e-31	Diff.ing SPG	LOC108950895
9.07152e-27	0.538007	0.458	0.366	1.25232e-22	Diff.ing SPG	LOC100176245
4.72538e-27	0.536355	0.4	0.291	6.52338e-23	Diff.ing SPG	LOC100186076
3.45042e-34	0.530945	0.304	0.182	4.7633e-30	Diff.ing SPG	LOC100177269
2.43528e-21	0.529155	0.403	0.314	3.3619e-17	Diff.ing SPG	LOC100185898
2.68725e-24	0.52823	0.428	0.325	3.70975e-20	Diff.ing SPG	LOC100184283
1.39856e-31	0.526112	0.531	0.419	1.93071e-27	Diff.ing SPG	LOC100179437
3.71483e-47	0.522516	0.694	0.582	5.12832e-43	Diff.ing SPG	ND4
4.84133e-35	0.518901	0.592	0.478	6.68345e-31	Diff.ing SPG	LOC101242470
1.01119e-55	0.51731	0.825	0.762	1.39594e-51	Diff.ing SPG	LOC100180959
7.51369e-27	0.516588	0.4	0.295	1.03727e-22	Diff.ing SPG	LOC104265826
2.60298e-18	0.512757	0.468	0.389	3.59341e-14	Diff.ing SPG	LOC113475491
1.70769e-38	0.50949	0.646	0.546	2.35746e-34	Diff.ing SPG	LOC100185658
6.39146e-25	0.506322	0.366	0.264	8.82341e-21	Diff.ing SPG	LOC100179658
9.05447e-25	0.505165	0.329	0.227	1.24997e-20	Diff.ing SPG	LOC100187062
3.99118e-67	0.498274	0.877	0.802	5.50982e-63	Diff.ing SPG	LOC100186221
4.98497e-28	0.496744	0.319	0.209	6.88174e-24	Diff.ing SPG	LOC108949856
1.6153e-23	0.495957	0.415	0.321	2.22992e-19	Diff.ing SPG	LOC108950881
7.65781e-21	0.494929	0.414	0.325	1.05716e-16	Diff.ing SPG	LOC100177539
3.42892e-25	0.494652	0.454	0.355	4.73363e-21	Diff.ing SPG	LOC100176618
9.71866e-28	0.490556	0.454	0.342	1.34166e-23	Diff.ing SPG	LOC108950585
3.7048e-35	0.489889	0.762	0.688	5.11448e-31	Diff.ing SPG	LOC100175212
9.71033e-16	0.489635	0.546	0.492	1.34051e-11	Diff.ing SPG	LOC113475320
8.75421e-26	0.489309	0.554	0.469	1.20852e-21	Diff.ing SPG	LOC100179353
7.37888e-25	0.484708	0.518	0.423	1.01865e-20	Diff.ing SPG	LOC100180879
2.11043e-47	0.48307	0.766	0.675	2.91346e-43	Diff.ing SPG	CYTB
1.36704e-30	0.478248	0.602	0.508	1.88719e-26	Diff.ing SPG	LOC100182127
2.72963e-26	0.47769	0.405	0.299	3.76825e-22	Diff.ing SPG	LOC100175376
2.86817e-22	0.471973	0.305	0.208	3.95951e-18	Diff.ing SPG	LOC100178997
1.37327e-135	0.471599	1	1	1.8958e-131	Diff.ing SPG	rrnL
3.00539e-22	0.468615	0.326	0.231	4.14894e-18	Diff.ing SPG	LOC100184457
1.31474e-25	0.468239	0.521	0.426	1.815e-21	Diff.ing SPG	LOC100180013
1.67932e-34	0.467828	0.697	0.627	2.31829e-30	Diff.ing SPG	LOC101243505
1.19948e-36	0.465815	0.76	0.668	1.65588e-32	Diff.ing SPG	LOC104266554
1.05858e-26	0.464231	0.565	0.471	1.46136e-22	Diff.ing SPG	ND1
4.7242e-20	0.45969	0.447	0.36	6.52175e-16	Diff.ing SPG	LOC100184901
1.99577e-22	0.457485	0.565	0.488	2.75516e-18	Diff.ing SPG	LOC100183290
1.73819e-30	0.455669	0.62	0.527	2.39957e-26	Diff.ing SPG	LOC100181376
3.26376e-24	0.451994	0.503	0.416	4.50561e-20	Diff.ing SPG	LOC100180057
1.74142e-18	0.445929	0.434	0.347	2.40403e-14	Diff.ing SPG	LOC101242947
6.65075e-21	0.436116	0.454	0.361	9.18136e-17	Diff.ing SPG	LOC100186333
1.29509e-25	0.435839	0.6	0.506	1.78787e-21	Diff.ing SPG	LOC100185420
1.28686e-18	0.426813	0.46	0.383	1.77651e-14	Diff.ing SPG	LOC100184318
1.20537e-23	0.42455	0.674	0.6	1.66401e-19	Diff.ing SPG	LOC108950147
4.42297e-17	0.423712	0.414	0.335	6.10591e-13	Diff.ing SPG	LOC100184583
1.24824e-12	0.423263	0.419	0.357	1.7232e-08	Diff.ing SPG	LOC100176668
1.41212e-13	0.419612	0.381	0.318	1.94943e-09	Diff.ing SPG	LOC100179723
4.35809e-18	0.418711	0.447	0.371	6.01635e-14	Diff.ing SPG	LOC100178733
1.24423e-17	0.416458	0.493	0.421	1.71766e-13	Diff.ing SPG	ND3
1.56628e-38	0.414903	0.793	0.697	2.16224e-34	Diff.ing SPG	LOC100186299
1.83584e-13	0.414768	0.331	0.262	2.53437e-09	Diff.ing SPG	LOC100179225
5.82624e-16	0.412264	0.406	0.336	8.04312e-12	Diff.ing SPG	LOC100182576
4.46207e-20	0.409816	0.538	0.465	6.15988e-16	Diff.ing SPG	ND4L
8.1092e-15	0.408943	0.461	0.399	1.11947e-10	Diff.ing SPG	LOC100176589
2.64302e-33	0.406942	0.819	0.783	3.64869e-29	Diff.ing SPG	LOC100183452
5.79435e-14	0.406247	0.335	0.267	7.99911e-10	Diff.ing SPG	LOC100183907
1.15085e-20	0.406068	0.64	0.585	1.58875e-16	Diff.ing SPG	LOC100183095
7.95319e-19	0.40395	0.603	0.547	1.09794e-14	Diff.ing SPG	LOC100180482
7.54467e-21	0.403568	0.551	0.469	1.04154e-16	Diff.ing SPG	LOC100176594
1.61291e-11	0.402534	0.334	0.269	2.22662e-07	Diff.ing SPG	LOC100176202
3.06075e-20	0.402382	0.517	0.437	4.22537e-16	Diff.ing SPG	ND2
4.34521e-13	0.399749	0.49	0.44	5.99856e-09	Diff.ing SPG	LOC100186213
2.80448e-13	0.395552	0.374	0.309	3.87159e-09	Diff.ing SPG	LOC100182988
8.39665e-16	0.394633	0.389	0.313	1.15916e-11	Diff.ing SPG	LOC100178515
1.42741e-18	0.391908	0.299	0.213	1.97054e-14	Diff.ing SPG	LOC104265349
2.04494e-14	0.389609	0.395	0.332	2.82304e-10	Diff.ing SPG	LOC100186870
6.79128e-26	0.387443	0.663	0.59	9.37536e-22	Diff.ing SPG	LOC113474718
2.34147e-16	0.386419	0.611	0.561	3.2324e-12	Diff.ing SPG	LOC100175296
2.60901e-16	0.385701	0.57	0.516	3.60174e-12	Diff.ing SPG	LOC100185712
1.77826e-17	0.384505	0.584	0.526	2.45489e-13	Diff.ing SPG	zf(parp)-3
6.46698e-17	0.380612	0.399	0.307	8.92766e-13	Diff.ing SPG	LOC100186229
2.75059e-61	0.377379	0.989	0.982	3.79719e-57	Diff.ing SPG	LOC100177258
3.14283e-14	0.376149	0.356	0.283	4.33868e-10	Diff.ing SPG	LOC100186397
2.18715e-10	0.37161	0.378	0.319	3.01936e-06	Diff.ing SPG	LOC100186542
1.85933e-14	0.371298	0.461	0.389	2.56681e-10	Diff.ing SPG	LOC100182084
7.76767e-20	0.371155	0.64	0.573	1.07233e-15	Diff.ing SPG	LOC100179495
7.88946e-14	0.370461	0.352	0.278	1.08914e-09	Diff.ing SPG	LOC100177361
1.60499e-13	0.36905	0.378	0.31	2.21569e-09	Diff.ing SPG	LOC100176674
2.31275e-09	0.365341	0.424	0.378	3.19275e-05	Diff.ing SPG	LOC100178567
1.39571e-11	0.364326	0.431	0.373	1.92678e-07	Diff.ing SPG	LOC100178586
4.39215e-08	0.362971	0.286	0.237	0.000606337	Diff.ing SPG	LOC100177218
2.74327e-16	0.362773	0.592	0.53	3.78709e-12	Diff.ing SPG	LOC100181187
1.53719e-11	0.358926	0.341	0.281	2.12209e-07	Diff.ing SPG	LOC100182717
2.81429e-12	0.357798	0.435	0.37	3.88512e-08	Diff.ing SPG	LOC100178810
3.24704e-13	0.35588	0.429	0.357	4.48254e-09	Diff.ing SPG	LOC100182354
5.67587e-18	0.353913	0.459	0.373	7.83554e-14	Diff.ing SPG	ND5
4.83373e-11	0.351701	0.494	0.45	6.67296e-07	Diff.ing SPG	LOC100182801
2.86644e-12	0.349069	0.435	0.38	3.95712e-08	Diff.ing SPG	LOC100185737
2.54707e-11	0.347142	0.426	0.365	3.51623e-07	Diff.ing SPG	LOC108950586
8.94789e-08	0.34612	0.342	0.299	0.00123526	Diff.ing SPG	LOC100184179
5.25973e-50	0.345829	0.92	0.804	7.26105e-46	Diff.ing SPG	LOC100177947
4.12317e-14	0.344432	0.317	0.239	5.69204e-10	Diff.ing SPG	LOC108950608
1.30191e-08	0.344429	0.329	0.281	0.000179728	Diff.ing SPG	LOC100176772
3.43214e-12	0.34376	0.317	0.25	4.73807e-08	Diff.ing SPG	LOC100187019
5.99609e-08	0.340092	0.388	0.347	0.00082776	Diff.ing SPG	erd2
4.33268e-13	0.337613	0.511	0.457	5.98127e-09	Diff.ing SPG	zf(cchc)-24
9.43107e-10	0.33758	0.423	0.37	1.30196e-05	Diff.ing SPG	LOC100181519
1.712e-10	0.336816	0.428	0.37	2.36342e-06	Diff.ing SPG	LOC100176756
5.23127e-11	0.334779	0.357	0.296	7.22176e-07	Diff.ing SPG	LOC100180661
1.83842e-08	0.333068	0.381	0.333	0.000253793	Diff.ing SPG	LOC100181673
2.29148e-13	0.332602	0.518	0.457	3.16338e-09	Diff.ing SPG	LOC100185221
1.06566e-11	0.330441	0.253	0.19	1.47114e-07	Diff.ing SPG	LOC100181152
1.31958e-10	0.329798	0.256	0.194	1.82168e-06	Diff.ing SPG	LOC100186186
1.55612e-07	0.328625	0.424	0.382	0.00214822	Diff.ing SPG	LOC100183139
1.47796e-09	0.328049	0.309	0.254	2.04033e-05	Diff.ing SPG	LOC100185605
5.50538e-42	0.326329	0.771	0.669	7.60018e-38	Diff.ing SPG	LOC100185773
1.35655e-08	0.326253	0.346	0.294	0.000187271	Diff.ing SPG	LOC100186809
1.34939e-20	0.325791	0.803	0.76	1.86283e-16	Diff.ing SPG	LOC100175072
8.14258e-08	0.323753	0.398	0.36	0.00112408	Diff.ing SPG	LOC100176997
4.81755e-10	0.321139	0.473	0.426	6.65062e-06	Diff.ing SPG	LOC108950590
1.23966e-13	0.320516	0.451	0.381	1.71135e-09	Diff.ing SPG	zf(cxxc)-5
1.00502e-07	0.319912	0.259	0.211	0.00138743	Diff.ing SPG	LOC100176709
1.68683e-07	0.319639	0.435	0.399	0.00232868	Diff.ing SPG	LOC100181767
7.62761e-12	0.319486	0.265	0.199	1.05299e-07	Diff.ing SPG	LOC100175023
2.10923e-12	0.314976	0.47	0.398	2.91179e-08	Diff.ing SPG	LOC100187428
3.45398e-10	0.314815	0.396	0.342	4.76822e-06	Diff.ing SPG	LOC100176641
1.43838e-07	0.314624	0.53	0.511	0.00198568	Diff.ing SPG	LOC100181361
7.70813e-10	0.31146	0.333	0.274	1.06411e-05	Diff.ing SPG	LOC100185722
2.15383e-08	0.311405	0.419	0.373	0.000297336	Diff.ing SPG	LOC100185962
6.48901e-16	0.310794	0.498	0.417	8.95807e-12	Diff.ing SPG	LOC108950637
2.4526e-10	0.30982	0.428	0.374	3.38581e-06	Diff.ing SPG	LOC100177498
3.19637e-09	0.306112	0.47	0.423	4.41258e-05	Diff.ing SPG	LOC100180143
1.67697e-07	0.305063	0.799	0.794	0.00231505	Diff.ing SPG	LOC113475039
6.70613e-09	0.305052	0.313	0.259	9.25782e-05	Diff.ing SPG	LOC100175364
3.76482e-10	0.302556	0.41	0.346	5.19734e-06	Diff.ing SPG	LOC104265522
2.45917e-06	0.298638	0.321	0.283	0.0339489	Diff.ing SPG	LOC100176563
5.5293e-08	0.296566	0.338	0.289	0.000763319	Diff.ing SPG	LOC100184855
1.84713e-10	0.295618	0.547	0.491	2.54996e-06	Diff.ing SPG	uhrf2
7.61847e-09	0.294598	0.388	0.334	0.000105173	Diff.ing SPG	LOC100185468
8.22165e-07	0.289348	0.342	0.299	0.01135	Diff.ing SPG	calumenin
1.90438e-06	0.288775	0.277	0.236	0.02629	Diff.ing SPG	LOC100175119
4.84899e-09	0.281829	0.411	0.358	6.69402e-05	Diff.ing SPG	LOC100184096
1.69007e-16	0.28064	0.767	0.739	2.33314e-12	Diff.ing SPG	LOC100178141
8.84646e-07	0.280204	0.548	0.529	0.0122125	Diff.ing SPG	LOC100177668
2.38023e-09	0.278248	0.51	0.455	3.2859e-05	Diff.ing SPG	LOC100184032
4.49664e-08	0.277567	0.543	0.514	0.000620761	Diff.ing SPG	LOC100179586
7.36461e-11	0.276905	0.551	0.502	1.01669e-06	Diff.ing SPG	LOC100185461
5.81015e-07	0.27366	0.267	0.221	0.00802091	Diff.ing SPG	klp2
1.54083e-26	0.273259	0.927	0.897	2.12712e-22	Diff.ing SPG	LOC100176019
8.07409e-07	0.272638	0.284	0.237	0.0111463	Diff.ing SPG	LOC100184751
3.39674e-06	0.270829	0.344	0.304	0.046892	Diff.ing SPG	LOC113474055
1.34286e-13	0.268961	0.684	0.657	1.85381e-09	Diff.ing SPG	LOC100179564
8.34652e-08	0.26677	0.349	0.299	0.00115224	Diff.ing SPG	LOC100184305
1.82174e-07	0.26397	0.56	0.536	0.00251492	Diff.ing SPG	LOC100185005
2.03481e-07	0.26321	0.33	0.28	0.00280906	Diff.ing SPG	LOC100183856
3.47897e-06	0.26238	0.494	0.476	0.0480272	Diff.ing SPG	LOC780718
1.56976e-08	0.262339	0.543	0.505	0.000216706	Diff.ing SPG	LOC104266381
1.18612e-06	0.260686	0.437	0.406	0.0163744	Diff.ing SPG	srebp
6.15299e-07	0.255304	0.366	0.322	0.0084942	Diff.ing SPG	LOC100182725
6.34361e-14	0.255204	0.718	0.675	8.75736e-10	Diff.ing SPG	LOC100176009
2.59612e-08	0.253555	0.377	0.322	0.000358395	Diff.ing SPG	LOC100179806
6.4146e-22	0.252779	0.789	0.714	8.85535e-18	Diff.ing SPG	LOC100178584
2.05748e-07	0.251136	0.346	0.295	0.00284035	Diff.ing SPG	LOC100178968

## Sheet: Diff.ed SPG
p_val	avg_log2FC	pct.1	pct.2	p_val_adj	cluster	gene
2.81002e-111	1.79232	0.641	0.364	3.87923e-107	Diff.ed SPG	LOC100178617
9.85539e-257	1.77036	0.934	0.709	1.36054e-252	Diff.ed SPG	LOC100186672
3.0486e-100	1.76957	0.987	0.963	4.20859e-96	Diff.ed SPG	LOC101243136
0	1.73016	0.993	0.937	0	Diff.ed SPG	LOC100175612
0	1.61998	0.981	0.906	0	Diff.ed SPG	LOC100177458
1.82382e-81	1.58922	0.857	0.689	2.51778e-77	Diff.ed SPG	LOC100183517
0	1.5662	0.999	0.998	0	Diff.ed SPG	LOC100178571
5.31378e-99	1.55266	0.997	0.98	7.33568e-95	Diff.ed SPG	LOC101241951
0	1.49506	0.993	0.967	0	Diff.ed SPG	LOC100175959
0	1.47717	0.997	0.979	0	Diff.ed SPG	LOC100184559
0	1.43137	0.994	0.955	0	Diff.ed SPG	LOC100181357
0	1.40907	0.993	0.957	0	Diff.ed SPG	LOC100184647
0	1.40362	0.98	0.926	0	Diff.ed SPG	LOC100180220
0	1.38952	0.993	0.923	0	Diff.ed SPG	LOC100178255
3.31085e-92	1.36495	0.749	0.505	4.57063e-88	Diff.ed SPG	LOC100176295
0	1.34367	0.993	0.963	0	Diff.ed SPG	LOC100187034
9.65713e-66	1.34284	0.976	0.915	1.33317e-61	Diff.ed SPG	LOC100178806
0	1.3264	0.999	0.995	0	Diff.ed SPG	LOC100184468
1.59613e-71	1.31822	0.921	0.83	2.20346e-67	Diff.ed SPG	LOC100181624
0	1.29662	0.991	0.957	0	Diff.ed SPG	r35a
2.07645e-251	1.29469	0.961	0.842	2.86654e-247	Diff.ed SPG	LOC100175583
4.67946e-279	1.28746	0.994	0.972	6.46e-275	Diff.ed SPG	LOC100176933
0	1.28211	0.981	0.93	0	Diff.ed SPG	rl32
0	1.26714	0.985	0.932	0	Diff.ed SPG	LOC100175738
0	1.26574	0.995	0.971	0	Diff.ed SPG	LOC100180455
0	1.25146	0.991	0.954	0	Diff.ed SPG	LOC100179536
9.19122e-301	1.25132	0.988	0.967	1.26885e-296	Diff.ed SPG	LOC100176881
8.43556e-275	1.24252	0.981	0.908	1.16453e-270	Diff.ed SPG	LOC108951018
2.91532e-284	1.23295	0.981	0.922	4.0246e-280	Diff.ed SPG	LOC100185390
0	1.22729	0.997	0.957	0	Diff.ed SPG	LOC100183305
0	1.22621	0.993	0.961	0	Diff.ed SPG	LOC100186399
0	1.21664	0.997	0.974	0	Diff.ed SPG	LOC100175749
6.06591e-302	1.21434	0.991	0.958	8.37399e-298	Diff.ed SPG	LOC100180699
1.23652e-46	1.21386	0.282	0.124	1.70701e-42	Diff.ed SPG	LOC104265586
2.73639e-73	1.20593	0.663	0.427	3.77758e-69	Diff.ed SPG	LOC100186866
7.15566e-228	1.18546	0.962	0.856	9.87838e-224	Diff.ed SPG	LOC108949278
5.33143e-300	1.18481	0.983	0.903	7.36004e-296	Diff.ed SPG	LOC100176316
3.26465e-304	1.18029	0.988	0.951	4.50685e-300	Diff.ed SPG	LOC100185869
0	1.18004	0.995	0.969	0	Diff.ed SPG	LOC100183019
0	1.17756	0.997	0.982	0	Diff.ed SPG	LOC100180346
5.69204e-288	1.16128	0.992	0.941	7.85786e-284	Diff.ed SPG	LOC100186308
4.75577e-257	1.16054	0.974	0.878	6.56534e-253	Diff.ed SPG	zf(ring)-26
1.86693e-61	1.15924	0.758	0.559	2.5773e-57	Diff.ed SPG	LOC100183359
9.25847e-83	1.15829	0.671	0.426	1.27813e-78	Diff.ed SPG	LOC100180387
0	1.13608	0.996	0.987	0	Diff.ed SPG	LOC100178199
4.95816e-259	1.13356	0.99	0.948	6.84474e-255	Diff.ed SPG	rs23
0	1.12217	1	0.994	0	Diff.ed SPG	LOC100180640
4.79005e-235	1.11073	0.972	0.903	6.61267e-231	Diff.ed SPG	LOC100178150
5.6936e-280	1.109	0.985	0.951	7.86002e-276	Diff.ed SPG	LOC100183779
1.05359e-287	1.10208	0.992	0.955	1.45448e-283	Diff.ed SPG	LOC100175217
0	1.09375	0.995	0.986	0	Diff.ed SPG	LOC100184047
0	1.08718	0.997	0.986	0	Diff.ed SPG	LOC101242128
0	1.08709	0.998	0.982	0	Diff.ed SPG	LOC100179092
1.94347e-248	1.07697	0.987	0.959	2.68297e-244	Diff.ed SPG	LOC100184655
8.74735e-140	1.07497	0.727	0.393	1.20757e-135	Diff.ed SPG	LOC100176034
2.99326e-288	1.07362	0.986	0.955	4.13219e-284	Diff.ed SPG	LOC100180716
0	1.07151	0.995	0.975	0	Diff.ed SPG	LOC101243418
1.52122e-58	1.07005	0.821	0.65	2.10004e-54	Diff.ed SPG	LOC100175434
1.17836e-297	1.06844	0.996	0.976	1.62673e-293	Diff.ed SPG	LOC100177652
0	1.06771	0.997	0.975	0	Diff.ed SPG	LOC100184404
3.52048e-306	1.06163	0.992	0.973	4.86003e-302	Diff.ed SPG	LOC100178295
4.70691e-304	1.05565	0.997	0.975	6.4979e-300	Diff.ed SPG	LOC100177507
1.76731e-296	1.05558	0.992	0.979	2.43977e-292	Diff.ed SPG	LOC100177158
3.91464e-44	1.05549	0.48	0.281	5.40416e-40	Diff.ed SPG	LOC113475575
2.67749e-49	1.05253	0.635	0.404	3.69627e-45	Diff.ed SPG	LOC100178903
3.36154e-277	1.04056	0.994	0.957	4.64061e-273	Diff.ed SPG	LOC100182402
1.87658e-249	1.03882	0.982	0.939	2.59062e-245	Diff.ed SPG	LOC100186249
4.801e-142	1.02426	0.818	0.569	6.62778e-138	Diff.ed SPG	LOC101243097
2.51154e-280	1.01931	0.994	0.97	3.46718e-276	Diff.ed SPG	LOC100180815
1.87386e-304	1.01903	0.999	0.993	2.58687e-300	Diff.ed SPG	LOC100178561
6.34733e-284	0.9854	0.995	0.983	8.76248e-280	Diff.ed SPG	LOC100183477
2.08921e-209	0.97701	0.975	0.924	2.88416e-205	Diff.ed SPG	LOC100184231
0	0.976138	1	0.991	0	Diff.ed SPG	LOC100175325
1.4117e-294	0.967779	0.999	0.983	1.94885e-290	Diff.ed SPG	LOC100182042
8.93948e-286	0.961233	0.994	0.977	1.2341e-281	Diff.ed SPG	LOC100181712
2.46753e-253	0.957991	0.992	0.974	3.40643e-249	Diff.ed SPG	rps13
5.87415e-251	0.941831	0.986	0.943	8.10927e-247	Diff.ed SPG	LOC100186361
2.712e-231	0.932024	0.985	0.95	3.74391e-227	Diff.ed SPG	LOC100185384
1.79958e-278	0.920107	0.997	0.988	2.48432e-274	Diff.ed SPG	LOC100175849
2.46074e-69	0.892203	0.656	0.408	3.39706e-65	Diff.ed SPG	LOC100179180
5.64929e-239	0.890503	0.995	0.977	7.79885e-235	Diff.ed SPG	LOC100186730
9.59742e-69	0.882653	0.407	0.184	1.32492e-64	Diff.ed SPG	LOC108950921
1.26614e-268	0.882553	0.995	0.979	1.74791e-264	Diff.ed SPG	LOC100176033
1.25089e-201	0.879705	0.985	0.922	1.72685e-197	Diff.ed SPG	r27a
5.29975e-251	0.872602	0.996	0.98	7.3163e-247	Diff.ed SPG	LOC100186763
5.51621e-69	0.841722	0.307	0.112	7.61513e-65	Diff.ed SPG	LOC494404
2.6986e-236	0.832021	0.996	0.985	3.72542e-232	Diff.ed SPG	LOC100181121
1.73998e-226	0.824256	0.989	0.963	2.40204e-222	Diff.ed SPG	LOC100185367
3.39495e-56	0.821262	0.652	0.438	4.68673e-52	Diff.ed SPG	LOC100176857
5.18055e-190	0.818177	0.979	0.921	7.15174e-186	Diff.ed SPG	LOC100184857
1.45114e-228	0.812949	0.989	0.98	2.0033e-224	Diff.ed SPG	LOC100183027
1.06431e-38	0.809403	0.732	0.559	1.46928e-34	Diff.ed SPG	LOC100176860
1.10083e-55	0.808832	0.914	0.804	1.51969e-51	Diff.ed SPG	LOC100180596
1.86171e-71	0.796596	0.271	0.089	2.57009e-67	Diff.ed SPG	LOC113473987
3.32187e-184	0.789744	0.985	0.928	4.58584e-180	Diff.ed SPG	LOC100186345
5.71511e-153	0.78176	0.957	0.884	7.8897e-149	Diff.ed SPG	LOC101242267
1.83442e-58	0.780511	0.266	0.097	2.53242e-54	Diff.ed SPG	LOC101241976
7.73892e-243	0.775384	0.997	0.992	1.06836e-238	Diff.ed SPG	LOC100179473
3.02328e-06	0.771388	0.307	0.24	0.0417364	Diff.ed SPG	LOC100183635
3.72948e-199	0.771181	0.989	0.952	5.14855e-195	Diff.ed SPG	LOC100182116
5.95066e-95	0.770742	0.852	0.628	8.21488e-91	Diff.ed SPG	LOC108949304
4.02615e-59	0.765025	0.565	0.331	5.5581e-55	Diff.ed SPG	LOC100186970
1.88714e-59	0.763139	0.459	0.23	2.6052e-55	Diff.ed SPG	LOC100178462
6.19869e-76	0.758277	0.543	0.279	8.55729e-72	Diff.ed SPG	LOC113474994
1.8481e-73	0.757178	0.662	0.4	2.5513e-69	Diff.ed SPG	ci-zf(c2h2)-144
1.02418e-183	0.745683	0.984	0.946	1.41388e-179	Diff.ed SPG	LOC100175151
1.30992e-176	0.723713	0.979	0.952	1.80834e-172	Diff.ed SPG	LOC100181568
4.41629e-45	0.716897	0.926	0.811	6.09669e-41	Diff.ed SPG	LOC100177931
2.30979e-46	0.707886	0.657	0.448	3.18867e-42	Diff.ed SPG	LOC101242983
8.38902e-64	0.690111	0.608	0.352	1.1581e-59	Diff.ed SPG	LOC100175811
1.11591e-74	0.689233	0.485	0.224	1.54051e-70	Diff.ed SPG	LOC100178819
4.27477e-53	0.672434	0.587	0.352	5.90132e-49	Diff.ed SPG	LOC100178888
6.44672e-37	0.670634	0.688	0.503	8.89969e-33	Diff.ed SPG	LOC104266653
1.9583e-45	0.653624	0.415	0.221	2.70344e-41	Diff.ed SPG	LOC100183105
6.16176e-70	0.646339	0.753	0.52	8.50631e-66	Diff.ed SPG	LOC100182620
1.10613e-68	0.645267	0.813	0.623	1.52701e-64	Diff.ed SPG	LOC100176941
7.58587e-96	0.629638	0.944	0.839	1.04723e-91	Diff.ed SPG	LOC109623490
2.18881e-121	0.628657	0.993	0.98	3.02165e-117	Diff.ed SPG	LOC101243499
1.66083e-43	0.626455	0.279	0.124	2.29278e-39	Diff.ed SPG	LOC104266544
9.10727e-18	0.623836	0.63	0.495	1.25726e-13	Diff.ed SPG	LOC100180830
3.58788e-140	0.623241	0.997	0.988	4.95306e-136	Diff.ed SPG	LOC100179043
5.76872e-25	0.620668	0.743	0.606	7.96371e-21	Diff.ed SPG	LOC101242592
5.49696e-31	0.619858	0.257	0.126	7.58856e-27	Diff.ed SPG	LOC104265995
9.74724e-114	0.61377	0.971	0.919	1.34561e-109	Diff.ed SPG	LOC100177118
6.72618e-61	0.602808	0.385	0.171	9.28549e-57	Diff.ed SPG	LOC100185062
1.39285e-18	0.599283	0.626	0.48	1.92283e-14	Diff.ed SPG	act
2.12207e-31	0.594696	0.413	0.248	2.92951e-27	Diff.ed SPG	LOC101242435
1.4399e-13	0.579329	0.251	0.161	1.98778e-09	Diff.ed SPG	LOC100186791
7.51039e-43	0.572063	0.654	0.442	1.03681e-38	Diff.ed SPG	LOC100180744
2.10394e-43	0.566752	0.527	0.323	2.90448e-39	Diff.ed SPG	LOC100183633
2.60268e-32	0.553565	0.812	0.673	3.59299e-28	Diff.ed SPG	LOC100182802
8.04538e-62	0.546355	0.42	0.189	1.11066e-57	Diff.ed SPG	LOC100178410
7.57558e-59	0.544075	0.6	0.344	1.04581e-54	Diff.ed SPG	LOC100186745
6.95979e-37	0.542486	0.259	0.117	9.60799e-33	Diff.ed SPG	LOC100183208
1.87921e-42	0.541259	0.526	0.318	2.59424e-38	Diff.ed SPG	LOC100185254
1.15525e-61	0.534168	0.502	0.249	1.59482e-57	Diff.ed SPG	LOC101242372
2.73516e-44	0.533384	0.655	0.459	3.77589e-40	Diff.ed SPG	LOC100181125
8.47847e-45	0.52528	0.674	0.494	1.17045e-40	Diff.ed SPG	zf(c2h2)-43
3.59933e-51	0.524539	0.443	0.231	4.96888e-47	Diff.ed SPG	LOC100185308
3.3326e-53	0.523459	0.384	0.177	4.60065e-49	Diff.ed SPG	LOC104265533
2.13489e-46	0.520301	0.782	0.595	2.94721e-42	Diff.ed SPG	LOC100181042
3.19649e-38	0.516159	0.602	0.397	4.41276e-34	Diff.ed SPG	LOC100184735
1.81131e-88	0.516103	0.983	0.936	2.50051e-84	Diff.ed SPG	LOC100176427
1.31446e-29	0.513917	0.613	0.436	1.81462e-25	Diff.ed SPG	LOC100183331
5.14124e-24	0.504972	0.862	0.771	7.09749e-20	Diff.ed SPG	LOC100180885
4.92184e-44	0.501631	0.581	0.354	6.79459e-40	Diff.ed SPG	LOC108950189
1.51905e-28	0.496843	0.45	0.281	2.09705e-24	Diff.ed SPG	LOC100181679
5.43482e-42	0.494979	0.672	0.468	7.50277e-38	Diff.ed SPG	LOC113474986
2.96604e-47	0.493299	0.813	0.645	4.09462e-43	Diff.ed SPG	LOC101242404
3.73333e-36	0.491187	0.552	0.373	5.15387e-32	Diff.ed SPG	LOC100175141
1.35666e-34	0.491157	0.437	0.254	1.87287e-30	Diff.ed SPG	LOC104266241
8.99264e-44	0.48948	0.336	0.159	1.24143e-39	Diff.ed SPG	LOC100179345
3.69698e-43	0.487498	0.576	0.358	5.10368e-39	Diff.ed SPG	LOC100179085
6.3621e-36	0.483015	0.658	0.466	8.78288e-32	Diff.ed SPG	LOC100177310
7.82385e-55	0.476942	0.394	0.179	1.08008e-50	Diff.ed SPG	LOC100183434
1.83322e-33	0.474478	0.558	0.375	2.53076e-29	Diff.ed SPG	LOC100178884
1.37924e-32	0.472853	0.472	0.286	1.90404e-28	Diff.ed SPG	LOC113474514
4.61155e-86	0.471263	0.979	0.955	6.36625e-82	Diff.ed SPG	LOC100178953
1.24006e-34	0.469279	0.448	0.265	1.7119e-30	Diff.ed SPG	LOC100183482
5.46825e-44	0.467673	0.426	0.228	7.54892e-40	Diff.ed SPG	LOC100179816
4.9172e-39	0.464344	0.696	0.523	6.78819e-35	Diff.ed SPG	LOC100178016
4.12902e-11	0.455133	0.309	0.217	5.70011e-07	Diff.ed SPG	LOC100183372
1.50029e-17	0.453674	0.448	0.31	2.07115e-13	Diff.ed SPG	LOC100181632
9.0092e-41	0.449572	0.429	0.234	1.24372e-36	Diff.ed SPG	LOC100176230
1.0449e-35	0.448142	0.33	0.167	1.44249e-31	Diff.ed SPG	LOC100176726
1.14682e-35	0.444819	0.64	0.445	1.58318e-31	Diff.ed SPG	LOC100184888
1.22042e-40	0.444447	0.458	0.252	1.68479e-36	Diff.ed SPG	LOC100180705
2.21857e-42	0.44055	0.415	0.214	3.06273e-38	Diff.ed SPG	LOC104265746
3.14735e-39	0.438638	0.538	0.325	4.34491e-35	Diff.ed SPG	LOC100180234
2.05524e-27	0.438147	0.489	0.329	2.83726e-23	Diff.ed SPG	LOC104265492
1.17765e-39	0.437075	0.818	0.703	1.62575e-35	Diff.ed SPG	LOC100184300
1.04285e-41	0.431528	0.36	0.179	1.43966e-37	Diff.ed SPG	LOC101242189
8.59e-44	0.430115	0.409	0.21	1.18585e-39	Diff.ed SPG	LOC100183111
2.50714e-33	0.427853	0.509	0.324	3.4611e-29	Diff.ed SPG	LOC100175630
1.85566e-35	0.427211	0.591	0.392	2.56174e-31	Diff.ed SPG	LOC100177388
4.90856e-42	0.426044	0.409	0.216	6.77627e-38	Diff.ed SPG	LOC100176174
4.39074e-26	0.424302	0.585	0.415	6.06142e-22	Diff.ed SPG	LOC100183406
1.79124e-47	0.424017	0.305	0.13	2.4728e-43	Diff.ed SPG	LOC100181934
3.62341e-28	0.422801	0.436	0.27	5.00211e-24	Diff.ed SPG	LOC100175949
2.52865e-29	0.419519	0.574	0.393	3.4908e-25	Diff.ed SPG	LOC100179977
2.08643e-39	0.418005	0.707	0.498	2.88032e-35	Diff.ed SPG	LOC100182516
2.97579e-22	0.416534	0.542	0.389	4.10808e-18	Diff.ed SPG	LOC100185305
6.93327e-09	0.416372	0.576	0.479	9.57137e-05	Diff.ed SPG	LOC100180037
2.75919e-26	0.41597	0.51	0.355	3.80907e-22	Diff.ed SPG	LOC100180108
2.35353e-31	0.414384	0.34	0.181	3.24904e-27	Diff.ed SPG	ci-zf(cchc)-1
2.11587e-36	0.413382	0.783	0.623	2.92096e-32	Diff.ed SPG	ci-btf3
8.61856e-29	0.409893	0.462	0.293	1.18979e-24	Diff.ed SPG	LOC100183765
2.79601e-27	0.407922	0.544	0.375	3.85989e-23	Diff.ed SPG	LOC100180305
7.26979e-23	0.407239	0.514	0.363	1.00359e-18	Diff.ed SPG	LOC100180561
3.04377e-31	0.4061	0.328	0.174	4.20193e-27	Diff.ed SPG	LOC100179438
1.31093e-28	0.404471	0.64	0.464	1.80974e-24	Diff.ed SPG	LOC100183957
4.8021e-28	0.403853	0.478	0.311	6.62929e-24	Diff.ed SPG	LOC100179515
3.5501e-23	0.403546	0.578	0.428	4.90092e-19	Diff.ed SPG	LOC100185801
2.08187e-29	0.400491	0.65	0.484	2.87403e-25	Diff.ed SPG	LOC100185997
2.63481e-22	0.400101	0.543	0.398	3.63735e-18	Diff.ed SPG	LOC100183007
2.91196e-35	0.399574	0.787	0.638	4.01997e-31	Diff.ed SPG	LOC104265914
8.78008e-26	0.398028	0.556	0.391	1.21209e-21	Diff.ed SPG	LOC100179882
2.99011e-28	0.396201	0.668	0.482	4.12785e-24	Diff.ed SPG	LOC100177980
1.80944e-30	0.394649	0.649	0.465	2.49793e-26	Diff.ed SPG	LOC100176555
1.32352e-31	0.393863	0.402	0.232	1.82711e-27	Diff.ed SPG	LOC100183508
9.27151e-42	0.39201	0.27	0.115	1.27993e-37	Diff.ed SPG	ror
2.35027e-41	0.391211	0.309	0.141	3.24455e-37	Diff.ed SPG	LOC100175627
6.24514e-39	0.391093	0.349	0.174	8.62142e-35	Diff.ed SPG	LOC100180713
1.25784e-21	0.390925	0.278	0.157	1.73645e-17	Diff.ed SPG	LOC100186072
6.37689e-10	0.388896	0.295	0.206	8.8033e-06	Diff.ed SPG	LOC100186180
4.01231e-28	0.38879	0.488	0.31	5.53899e-24	Diff.ed SPG	LOC100181799
1.8083e-28	0.387902	0.457	0.279	2.49635e-24	Diff.ed SPG	LOC113475295
4.26452e-30	0.385662	0.358	0.2	5.88717e-26	Diff.ed SPG	LOC101241914
2.98974e-25	0.384232	0.503	0.344	4.12734e-21	Diff.ed SPG	LOC100182742
4.99767e-24	0.383584	0.615	0.459	6.89929e-20	Diff.ed SPG	LOC100183900
1.08108e-22	0.382137	0.6	0.456	1.49242e-18	Diff.ed SPG	LOC100175135
7.26067e-35	0.381278	0.809	0.681	1.00234e-30	Diff.ed SPG	LOC100180329
4.07758e-33	0.378117	0.475	0.287	5.6291e-29	Diff.ed SPG	LOC100183973
6.11857e-26	0.376511	0.598	0.444	8.44668e-22	Diff.ed SPG	LOC100177394
2.25451e-29	0.375495	0.348	0.19	3.11234e-25	Diff.ed SPG	LOC100175511
6.63621e-40	0.372063	0.418	0.224	9.16128e-36	Diff.ed SPG	LOC100178613
6.85734e-32	0.369197	0.689	0.494	9.46656e-28	Diff.ed SPG	LOC100180671
1.6011e-25	0.367135	0.497	0.326	2.21032e-21	Diff.ed SPG	LOC100181382
3.58517e-27	0.36522	0.738	0.582	4.94933e-23	Diff.ed SPG	LOC101243330
3.77455e-26	0.365033	0.636	0.465	5.21077e-22	Diff.ed SPG	LOC100184120
5.24188e-34	0.363676	0.785	0.608	7.23642e-30	Diff.ed SPG	LOC100178780
2.92714e-28	0.363552	0.409	0.245	4.04092e-24	Diff.ed SPG	LOC100177801
5.67574e-22	0.363144	0.495	0.344	7.83536e-18	Diff.ed SPG	LOC100183682
3.07288e-28	0.361042	0.398	0.24	4.24211e-24	Diff.ed SPG	LOC100184071
3.8438e-24	0.3597	0.544	0.38	5.30636e-20	Diff.ed SPG	LOC100181057
3.82648e-22	0.359262	0.497	0.344	5.28246e-18	Diff.ed SPG	LOC100185126
4.02628e-26	0.358577	0.476	0.307	5.55828e-22	Diff.ed SPG	LOC664634
8.28901e-26	0.358032	0.486	0.315	1.1443e-21	Diff.ed SPG	LOC100185015
1.19821e-22	0.357558	0.534	0.389	1.65413e-18	Diff.ed SPG	sephs2
7.65273e-25	0.35684	0.67	0.516	1.05646e-20	Diff.ed SPG	LOC100175997
3.48518e-35	0.353079	0.879	0.753	4.8113e-31	Diff.ed SPG	LOC101242815
2.27124e-32	0.350827	0.398	0.223	3.13544e-28	Diff.ed SPG	LOC100187522
4.14251e-29	0.350183	0.278	0.141	5.71874e-25	Diff.ed SPG	LOC100177160
4.36465e-26	0.349305	0.339	0.194	6.02539e-22	Diff.ed SPG	LOC101242766
1.30594e-44	0.347392	0.326	0.146	1.80285e-40	Diff.ed SPG	LOC100180421
2.12823e-20	0.345131	0.444	0.297	2.93803e-16	Diff.ed SPG	LOC100175710
4.02388e-25	0.344163	0.48	0.314	5.55497e-21	Diff.ed SPG	LOC100183603
6.48216e-30	0.34353	0.447	0.271	8.94862e-26	Diff.ed SPG	LOC100180837
2.06627e-24	0.339991	0.474	0.312	2.85249e-20	Diff.ed SPG	LOC100187123
3.57826e-21	0.339472	0.751	0.605	4.93979e-17	Diff.ed SPG	LOC100179441
2.36446e-29	0.338573	0.403	0.233	3.26413e-25	Diff.ed SPG	LOC113474468
1.66804e-29	0.338143	0.426	0.252	2.30273e-25	Diff.ed SPG	LOC100181343
4.15464e-23	0.337516	0.426	0.27	5.73548e-19	Diff.ed SPG	sec61g
1.74375e-35	0.336926	0.279	0.129	2.40725e-31	Diff.ed SPG	LOC113474044
3.48834e-26	0.333392	0.491	0.314	4.81566e-22	Diff.ed SPG	LOC100181118
5.161e-28	0.333352	0.354	0.198	7.12476e-24	Diff.ed SPG	LOC100175561
1.46578e-18	0.333119	0.495	0.357	2.02351e-14	Diff.ed SPG	LOC100175182
7.48323e-24	0.332377	0.426	0.269	1.03306e-19	Diff.ed SPG	LOC100176975
3.39526e-24	0.332374	0.51	0.338	4.68716e-20	Diff.ed SPG	LOC100175847
3.30454e-33	0.331284	0.289	0.14	4.56191e-29	Diff.ed SPG	spt4
2.60487e-34	0.331255	0.352	0.184	3.59603e-30	Diff.ed SPG	LOC101242531
7.83556e-24	0.330966	0.526	0.355	1.0817e-19	Diff.ed SPG	LOC100177612
1.15824e-21	0.330588	0.387	0.243	1.59895e-17	Diff.ed SPG	LOC100184410
1.28778e-18	0.32739	0.52	0.375	1.77778e-14	Diff.ed SPG	LOC100183293
1.98099e-19	0.326153	0.438	0.294	2.73476e-15	Diff.ed SPG	LOC100177176
9.53918e-21	0.325901	0.505	0.357	1.31688e-16	Diff.ed SPG	LOC100177432
1.10296e-31	0.325682	0.325	0.169	1.52263e-27	Diff.ed SPG	LOC100184137
1.79901e-19	0.323111	0.52	0.366	2.48354e-15	Diff.ed SPG	LOC100183677
3.31216e-14	0.322225	0.311	0.2	4.57244e-10	Diff.ed SPG	LOC100178454
2.72684e-07	0.321932	0.307	0.232	0.00376441	Diff.ed SPG	LOC100180040
2.86486e-20	0.321147	0.662	0.507	3.95493e-16	Diff.ed SPG	per-like
3.82156e-29	0.319729	0.453	0.276	5.27566e-25	Diff.ed SPG	zf(c2h2)-86
3.4076e-30	0.316956	0.278	0.136	4.70419e-26	Diff.ed SPG	LOC100182171
2.82358e-26	0.313926	0.504	0.329	3.89795e-22	Diff.ed SPG	LOC100180369
8.28505e-20	0.313635	0.552	0.402	1.14375e-15	Diff.ed SPG	LOC100183218
2.02592e-25	0.313007	0.355	0.205	2.79678e-21	Diff.ed SPG	LOC100183338
6.94338e-23	0.312172	0.558	0.392	9.58533e-19	Diff.ed SPG	LOC100186880
6.94586e-32	0.312164	0.311	0.156	9.58876e-28	Diff.ed SPG	LOC100185381
5.82574e-15	0.312062	0.403	0.275	8.04243e-11	Diff.ed SPG	LOC100184112
4.87147e-23	0.311993	0.462	0.305	6.72506e-19	Diff.ed SPG	LOC100182805
4.20852e-38	0.311531	0.322	0.152	5.80986e-34	Diff.ed SPG	LOC100184280
1.3828e-20	0.310774	0.568	0.422	1.90896e-16	Diff.ed SPG	LOC100182145
3.20206e-22	0.309212	0.441	0.289	4.42044e-18	Diff.ed SPG	LOC100181094
6.29492e-30	0.308938	0.294	0.149	8.69013e-26	Diff.ed SPG	LOC100177641
7.2276e-33	0.308415	0.305	0.15	9.9777e-29	Diff.ed SPG	LOC100180533
2.77811e-13	0.308298	0.367	0.256	3.83518e-09	Diff.ed SPG	LOC100175757
1.2292e-29	0.308069	0.32	0.168	1.69691e-25	Diff.ed SPG	LOC100178904
4.07269e-24	0.307803	0.337	0.195	5.62235e-20	Diff.ed SPG	LOC100186871
6.95074e-20	0.305392	0.408	0.262	9.59549e-16	Diff.ed SPG	LOC100184554
2.85023e-16	0.30432	0.557	0.427	3.93474e-12	Diff.ed SPG	LOC100185236
1.34131e-16	0.303634	0.553	0.418	1.85168e-12	Diff.ed SPG	LOC100177520
3.99093e-21	0.303475	0.371	0.227	5.50948e-17	Diff.ed SPG	LOC100176475
3.49932e-24	0.303139	0.369	0.22	4.83081e-20	Diff.ed SPG	LOC100185878
1.35483e-21	0.302632	0.296	0.168	1.87035e-17	Diff.ed SPG	LOC100184379
1.42418e-31	0.301256	0.311	0.157	1.96608e-27	Diff.ed SPG	LOC100179309
1.74584e-16	0.299147	0.662	0.524	2.41013e-12	Diff.ed SPG	LOC100182528
5.95711e-19	0.298749	0.479	0.33	8.22379e-15	Diff.ed SPG	sir2-a
6.04937e-21	0.298702	0.294	0.168	8.35116e-17	Diff.ed SPG	LOC100176811
1.17149e-27	0.297717	0.421	0.25	1.61724e-23	Diff.ed SPG	LOC100186483
1.29815e-24	0.295957	0.422	0.261	1.7921e-20	Diff.ed SPG	LOC100177993
1.62765e-22	0.294582	0.372	0.225	2.24697e-18	Diff.ed SPG	gpx-e
2.33985e-31	0.294525	0.297	0.148	3.23017e-27	Diff.ed SPG	LOC104266386
3.82008e-14	0.294269	0.431	0.313	5.27362e-10	Diff.ed SPG	LOC100184036
4.58539e-18	0.293088	0.509	0.366	6.33014e-14	Diff.ed SPG	LOC100179637
3.57104e-29	0.290196	0.371	0.208	4.92983e-25	Diff.ed SPG	LOC104266385
1.70718e-18	0.289392	0.572	0.431	2.35676e-14	Diff.ed SPG	LOC100185146
1.61862e-30	0.289383	0.285	0.14	2.2345e-26	Diff.ed SPG	ar20
6.66194e-21	0.289075	0.31	0.181	9.19681e-17	Diff.ed SPG	zf(tim10/ddp)-2
3.4551e-25	0.287494	0.77	0.6	4.76977e-21	Diff.ed SPG	LOC104266327
4.82008e-16	0.287333	0.662	0.538	6.65413e-12	Diff.ed SPG	LOC100178781
1.34506e-23	0.286559	0.409	0.255	1.85686e-19	Diff.ed SPG	LOC101243161
3.05121e-27	0.286165	0.303	0.161	4.2122e-23	Diff.ed SPG	LOC100178947
5.61255e-11	0.283405	0.537	0.441	7.74813e-07	Diff.ed SPG	LOC100180701
5.74032e-20	0.283243	0.439	0.294	7.92451e-16	Diff.ed SPG	LOC100184311
7.3335e-21	0.283134	0.361	0.221	1.01239e-16	Diff.ed SPG	LOC100176224
1.99124e-21	0.28276	0.351	0.212	2.74891e-17	Diff.ed SPG	LOC100176051
8.96364e-20	0.282387	0.443	0.293	1.23743e-15	Diff.ed SPG	LOC100176373
3.64501e-23	0.281945	0.285	0.157	5.03193e-19	Diff.ed SPG	LOC100184903
1.52649e-14	0.279917	0.769	0.663	2.10731e-10	Diff.ed SPG	rgc
1.73794e-17	0.279576	0.343	0.213	2.39922e-13	Diff.ed SPG	LOC100185340
6.32408e-26	0.279376	0.411	0.248	8.7304e-22	Diff.ed SPG	LOC100181916
1.25178e-15	0.276645	0.491	0.361	1.72809e-11	Diff.ed SPG	LOC100183743
4.68417e-27	0.276624	0.254	0.126	6.46649e-23	Diff.ed SPG	LOC100177517
3.74532e-13	0.274754	0.5	0.384	5.17042e-09	Diff.ed SPG	LOC100180215
5.66745e-22	0.273504	0.392	0.243	7.82391e-18	Diff.ed SPG	LOC100180799
1.22034e-12	0.273461	0.436	0.322	1.68468e-08	Diff.ed SPG	LOC100179066
4.2581e-21	0.273354	0.432	0.281	5.8783e-17	Diff.ed SPG	LOC100176246
1.62896e-24	0.273261	0.789	0.629	2.24877e-20	Diff.ed SPG	LOC100179963
3.25725e-14	0.270435	0.567	0.434	4.49663e-10	Diff.ed SPG	LOC104266806
5.14283e-17	0.270256	0.389	0.258	7.09968e-13	Diff.ed SPG	LOC100183184
1.81918e-18	0.2702	0.336	0.208	2.51137e-14	Diff.ed SPG	LOC100177861
1.23702e-25	0.270183	0.344	0.194	1.70771e-21	Diff.ed SPG	LOC100179329
9.99909e-15	0.269782	0.473	0.335	1.38037e-10	Diff.ed SPG	LOC100180822
1.16949e-18	0.26929	0.507	0.369	1.61449e-14	Diff.ed SPG	LOC104266248
1.3027e-13	0.267312	0.446	0.319	1.79837e-09	Diff.ed SPG	LOC100179663
5.02734e-13	0.265438	0.621	0.506	6.94024e-09	Diff.ed SPG	LOC100178209
1.00668e-28	0.264508	0.265	0.13	1.38973e-24	Diff.ed SPG	LOC100179706
2.50279e-28	0.26387	0.261	0.128	3.4551e-24	Diff.ed SPG	LOC100185276
2.35038e-19	0.26369	0.293	0.171	3.2447e-15	Diff.ed SPG	LOC100175603
6.83877e-15	0.263439	0.274	0.169	9.44092e-11	Diff.ed SPG	LOC100182210
1.53028e-26	0.261713	0.321	0.176	2.11255e-22	Diff.ed SPG	LOC100184206
5.10093e-21	0.260911	0.772	0.621	7.04183e-17	Diff.ed SPG	LOC100185859
6.29942e-22	0.260738	0.362	0.218	8.69635e-18	Diff.ed SPG	LOC100185446
1.87173e-14	0.260364	0.575	0.444	2.58393e-10	Diff.ed SPG	LOC113474267
9.41392e-18	0.25762	0.519	0.359	1.29959e-13	Diff.ed SPG	LOC100186511
2.18675e-23	0.257396	0.81	0.695	3.01881e-19	Diff.ed SPG	LOC100179994
9.5198e-32	0.257379	0.332	0.171	1.31421e-27	Diff.ed SPG	LOC100186946
1.69426e-24	0.257177	0.398	0.239	2.33892e-20	Diff.ed SPG	LOC100178572
5.83414e-17	0.257054	0.35	0.223	8.05403e-13	Diff.ed SPG	capzb
2.13829e-20	0.256987	0.293	0.168	2.95191e-16	Diff.ed SPG	LOC100185291
8.30884e-14	0.256947	0.642	0.541	1.14703e-09	Diff.ed SPG	LOC113473994
1.03009e-15	0.25649	0.397	0.27	1.42204e-11	Diff.ed SPG	LOC100186199
2.65779e-15	0.255905	0.562	0.426	3.66908e-11	Diff.ed SPG	if5-1
2.78079e-17	0.255727	0.299	0.181	3.83888e-13	Diff.ed SPG	LOC100176678
3.08495e-24	0.255294	0.355	0.206	4.25878e-20	Diff.ed SPG	zf(c3h)-5
3.28038e-14	0.25447	0.426	0.306	4.52856e-10	Diff.ed SPG	LOC100184129
1.01357e-08	0.25438	0.609	0.525	0.000139924	Diff.ed SPG	LOC100186626
3.75237e-23	0.254013	0.95	0.881	5.18015e-19	Diff.ed SPG	LOC100175058
3.31363e-11	0.253939	0.445	0.34	4.57446e-07	Diff.ed SPG	LOC100184070
8.24498e-29	0.253655	0.338	0.182	1.13822e-24	Diff.ed SPG	LOC100184027
1.36543e-15	0.252944	0.519	0.375	1.88498e-11	Diff.ed SPG	LOC100185261
1.21644e-20	0.252287	0.339	0.203	1.6793e-16	Diff.ed SPG	LOC104266847
1.92173e-17	0.250989	0.31	0.19	2.65295e-13	Diff.ed SPG	LOC100183752
1.72106e-22	0.250413	0.3	0.169	2.37592e-18	Diff.ed SPG	LOC100182085

## Sheet: Early primary SPC
p_val	avg_log2FC	pct.1	pct.2	p_val_adj	cluster	gene
1.65871e-111	1.69822	0.928	0.837	2.28984e-107	Early primary SPC	LOC104266556
2.95205e-161	1.15791	0.9	0.665	4.07531e-157	Early primary SPC	LOC100179826
2.0255e-128	1.12581	0.554	0.208	2.7962e-124	Early primary SPC	LOC100184791
5.17295e-129	1.02655	0.88	0.619	7.14126e-125	Early primary SPC	LOC100183843
9.82339e-147	0.999357	0.919	0.71	1.35612e-142	Early primary SPC	yb1/2/3
4.76401e-103	0.985584	0.784	0.494	6.57672e-99	Early primary SPC	LOC100182516
6.13068e-105	0.957374	0.577	0.25	8.46341e-101	Early primary SPC	LOC100184470
1.44731e-89	0.922028	0.655	0.357	1.99802e-85	Early primary SPC	LOC100177038
1.67356e-98	0.907185	0.48	0.178	2.31034e-94	Early primary SPC	LOC100177065
1.15071e-153	0.907057	0.962	0.868	1.58855e-149	Early primary SPC	LOC100184654
1.91063e-72	0.904751	0.552	0.277	2.63762e-68	Early primary SPC	LOC100175631
1.91194e-67	0.90415	0.719	0.483	2.63943e-63	Early primary SPC	xbpa
2.19019e-87	0.896892	0.766	0.517	3.02356e-83	Early primary SPC	creb/atf-c
8.63098e-102	0.893982	0.831	0.565	1.19151e-97	Early primary SPC	LOC100187231
3.06334e-90	0.888533	0.799	0.537	4.22894e-86	Early primary SPC	LOC100175088
7.88766e-88	0.873526	0.442	0.167	1.08889e-83	Early primary SPC	LOC104266360
1.0296e-92	0.870232	0.853	0.666	1.42137e-88	Early primary SPC	hmg1/2
2.30971e-92	0.841176	0.875	0.638	3.18856e-88	Early primary SPC	LOC100181800
9.04803e-94	0.829908	0.869	0.666	1.24908e-89	Early primary SPC	LOC104266554
6.11381e-82	0.822489	0.553	0.257	8.44012e-78	Early primary SPC	LOC100184174
8.16261e-81	0.822116	0.661	0.374	1.12685e-76	Early primary SPC	LOC100183847
1.07585e-91	0.813765	0.88	0.707	1.48521e-87	Early primary SPC	LOC100186633
2.03002e-120	0.806434	0.93	0.823	2.80245e-116	Early primary SPC	LOC100180522
2.20486e-161	0.795962	0.995	0.98	3.04381e-157	Early primary SPC	LOC101243499
1.39491e-83	0.79469	0.782	0.513	1.92567e-79	Early primary SPC	LOC100185739
4.46433e-72	0.78971	0.737	0.465	6.16301e-68	Early primary SPC	LOC113474986
1.38766e-87	0.787408	0.48	0.19	1.91566e-83	Early primary SPC	LOC100175841
3.40598e-116	0.787233	0.937	0.784	4.70196e-112	Early primary SPC	cam
8.4205e-65	0.786571	0.637	0.383	1.16245e-60	Early primary SPC	LOC100175703
1.32198e-58	0.775125	0.454	0.217	1.82499e-54	Early primary SPC	atf4/5
3.50418e-76	0.763033	0.567	0.28	4.83752e-72	Early primary SPC	LOC100177699
3.11774e-118	0.760615	0.984	0.938	4.30404e-114	Early primary SPC	LOC100176427
1.14355e-74	0.753552	0.638	0.341	1.57867e-70	Early primary SPC	LOC100180014
2.65479e-72	0.748621	0.555	0.271	3.66494e-68	Early primary SPC	LOC113475295
1.47234e-62	0.740627	0.635	0.359	2.03256e-58	Early primary SPC	LOC100177663
2.81875e-68	0.739379	0.618	0.344	3.89129e-64	Early primary SPC	LOC100183561
3.99436e-74	0.730101	0.821	0.61	5.51421e-70	Early primary SPC	LOC100178780
4.49832e-70	0.729019	0.826	0.618	6.20994e-66	Early primary SPC	LOC100185859
2.24976e-55	0.726535	0.658	0.416	3.10579e-51	Early primary SPC	if5-1
4.00462e-73	0.722237	0.813	0.6	5.52837e-69	Early primary SPC	LOC104266327
2.09281e-68	0.712995	0.599	0.321	2.88913e-64	Early primary SPC	LOC100176076
8.46757e-117	0.710817	0.96	0.882	1.16895e-112	Early primary SPC	LOC100175058
2.86274e-72	0.709232	0.823	0.629	3.95201e-68	Early primary SPC	LOC100179963
1.47603e-60	0.707061	0.55	0.293	2.03766e-56	Early primary SPC	LOC100183235
5.60388e-66	0.704572	0.789	0.582	7.73615e-62	Early primary SPC	LOC100179505
1.7128e-60	0.703127	0.741	0.509	2.36453e-56	Early primary SPC	LOC100178719
8.80849e-54	0.695184	0.54	0.297	1.21601e-49	Early primary SPC	LOC100184387
1.63395e-51	0.686497	0.573	0.333	2.25567e-47	Early primary SPC	LOC100187015
1.13544e-65	0.680779	0.799	0.581	1.56747e-61	Early primary SPC	LOC100177491
6.33245e-91	0.679297	0.906	0.705	8.74195e-87	Early primary SPC	LOC104266666
6.63965e-58	0.67858	0.419	0.187	9.16603e-54	Early primary SPC	LOC101242766
1.1796e-57	0.675569	0.508	0.26	1.62844e-53	Early primary SPC	LOC100180468
2.59513e-99	0.675061	0.965	0.886	3.58258e-95	Early primary SPC	LOC100187210
2.47321e-51	0.668506	0.715	0.5	3.41427e-47	Early primary SPC	LOC100186713
4.25736e-66	0.665129	0.81	0.598	5.87728e-62	Early primary SPC	LOC100181042
4.90292e-51	0.6539	0.716	0.49	6.76848e-47	Early primary SPC	LOC100184295
1.04816e-77	0.652017	0.906	0.753	1.44699e-73	Early primary SPC	LOC104265444
1.23732e-148	0.650113	1	0.988	1.70812e-144	Early primary SPC	LOC100179043
1.36563e-74	0.64934	0.899	0.755	1.88525e-70	Early primary SPC	LOC101242815
1.78675e-59	0.64755	0.843	0.638	2.46661e-55	Early primary SPC	LOC108949304
2.09778e-47	0.641173	0.738	0.556	2.89598e-43	Early primary SPC	LOC100177203
1.24464e-61	0.63784	0.841	0.662	1.71822e-57	Early primary SPC	LOC100176009
2.45679e-49	0.636618	0.525	0.295	3.39159e-45	Early primary SPC	pur-alpha/beta/gamma
1.42295e-47	0.634706	0.679	0.446	1.96438e-43	Early primary SPC	LOC100180744
4.26206e-61	0.63373	0.85	0.646	5.88377e-57	Early primary SPC	LOC101242404
7.48568e-46	0.632329	0.796	0.643	1.0334e-41	Early primary SPC	LOC104265914
3.07682e-50	0.631612	0.419	0.199	4.24755e-46	Early primary SPC	LOC104265879
1.69987e-55	0.625393	0.499	0.254	2.34667e-51	Early primary SPC	LOC100180705
1.67103e-44	0.624595	0.506	0.283	2.30686e-40	Early primary SPC	LOC100179682
3.19138e-57	0.622693	0.856	0.682	4.40569e-53	Early primary SPC	LOC100181796
3.91162e-54	0.621924	0.675	0.433	5.39999e-50	Early primary SPC	LOC113474267
5.08403e-81	0.620618	0.939	0.844	7.01851e-77	Early primary SPC	LOC109623490
7.07275e-35	0.619834	0.501	0.31	9.76392e-31	Early primary SPC	LOC100186757
2.06232e-45	0.619639	0.715	0.498	2.84704e-41	Early primary SPC	LOC100180671
5.16469e-55	0.61882	0.576	0.319	7.12985e-51	Early primary SPC	rbdlc
2.40742e-42	0.617476	0.611	0.403	3.32345e-38	Early primary SPC	LOC100184735
1.49069e-43	0.616202	0.307	0.133	2.05789e-39	Early primary SPC	LOC100175066
5.03118e-49	0.615896	0.66	0.423	6.94554e-45	Early primary SPC	LOC100181511
2.69853e-53	0.614743	0.351	0.147	3.72532e-49	Early primary SPC	LOC100182561
5.85037e-46	0.613367	0.595	0.36	8.07644e-42	Early primary SPC	LOC108950189
1.52533e-54	0.611718	0.791	0.58	2.10572e-50	Early primary SPC	LOC101243330
1.48955e-37	0.610147	0.674	0.486	2.05633e-33	Early primary SPC	LOC100185997
4.79334e-42	0.606589	0.557	0.337	6.6172e-38	Early primary SPC	LOC100175847
2.83704e-47	0.603645	0.503	0.272	3.91654e-43	Early primary SPC	LOC100187500
1.17625e-45	0.602733	0.487	0.262	1.62381e-41	Early primary SPC	LOC100180855
4.40827e-44	0.602362	0.591	0.368	6.08562e-40	Early primary SPC	LOC100181833
3.29802e-59	0.597041	0.821	0.634	4.55292e-55	Early primary SPC	LOC100179838
2.87514e-42	0.596024	0.656	0.453	3.96913e-38	Early primary SPC	LOC100186131
3.29327e-49	0.5956	0.397	0.181	4.54636e-45	Early primary SPC	LOC100186186
2.54498e-46	0.592553	0.526	0.291	3.51335e-42	Early primary SPC	LOC100181830
3.47368e-51	0.592204	0.826	0.681	4.79542e-47	Early primary SPC	LOC100176052
1.4747e-46	0.591362	0.785	0.603	2.03582e-42	Early primary SPC	LOC100176143
2.25659e-55	0.586039	0.405	0.18	3.11522e-51	Early primary SPC	LOC100184988
2.93427e-75	0.581948	0.96	0.884	4.05076e-71	Early primary SPC	zf(ring)-26
2.07485e-38	0.579633	0.652	0.465	2.86433e-34	Early primary SPC	LOC100187030
3.47877e-46	0.577201	0.379	0.177	4.80244e-42	Early primary SPC	LOC101243340
1.17417e-49	0.574941	0.289	0.111	1.62095e-45	Early primary SPC	LOC100182278
3.66581e-42	0.574585	0.7	0.489	5.06066e-38	Early primary SPC	LOC100179652
2.26298e-32	0.572468	0.491	0.299	3.12404e-28	Early primary SPC	LOC100177357
1.53484e-42	0.571255	0.42	0.218	2.11884e-38	Early primary SPC	LOC100175089
2.09722e-78	0.569475	0.949	0.869	2.89522e-74	Early primary SPC	ciatpsyna
1.18804e-36	0.569345	0.487	0.286	1.64009e-32	Early primary SPC	ci14-3-3
1.38493e-42	0.566165	0.562	0.341	1.9119e-38	Early primary SPC	not5
5.48097e-52	0.565124	0.837	0.66	7.56648e-48	Early primary SPC	LOC100183154
2.13738e-35	0.565118	0.595	0.389	2.95065e-31	Early primary SPC	LOC100187068
7.18766e-38	0.563947	0.54	0.331	9.92256e-34	Early primary SPC	LOC100180369
3.47153e-43	0.560971	0.723	0.524	4.79245e-39	Early primary SPC	LOC100177870
1.74339e-51	0.560542	0.824	0.644	2.40675e-47	Early primary SPC	LOC100175846
2.32182e-102	0.558149	0.997	0.957	3.20527e-98	Early primary SPC	LOC100181357
1.3393e-40	0.556587	0.712	0.521	1.84891e-36	Early primary SPC	LOC100182528
4.25446e-38	0.556003	0.761	0.582	5.87328e-34	Early primary SPC	LOC100184111
8.40291e-107	0.549456	0.997	0.977	1.16002e-102	Early primary SPC	LOC100177652
1.56991e-34	0.547581	0.523	0.329	2.16726e-30	Early primary SPC	LOC100181382
2.50004e-60	0.547511	0.933	0.806	3.45131e-56	Early primary SPC	LOC100186221
6.5209e-39	0.54586	0.678	0.488	9.00211e-35	Early primary SPC	LOC100177980
1.69852e-36	0.545436	0.624	0.417	2.34481e-32	Early primary SPC	LOC100184026
8.99275e-48	0.543455	0.778	0.573	1.24145e-43	Early primary SPC	LOC100182271
1.05963e-41	0.536372	0.722	0.526	1.46281e-37	Early primary SPC	LOC100185755
2.31625e-50	0.534211	0.687	0.461	3.19758e-46	Early primary SPC	LOC100175936
1.50277e-44	0.533812	0.421	0.209	2.07458e-40	Early primary SPC	LOC100184495
4.92934e-33	0.532975	0.562	0.375	6.80496e-29	Early primary SPC	LOC100185830
1.83257e-43	0.532292	0.413	0.207	2.52986e-39	Early primary SPC	LOC100184553
3.89933e-86	0.531726	0.988	0.924	5.38302e-82	Early primary SPC	r27a
9.26172e-38	0.531653	0.744	0.583	1.27858e-33	Early primary SPC	LOC100186718
1.38338e-38	0.531487	0.432	0.235	1.90975e-34	Early primary SPC	LOC113474468
2.5572e-51	0.530778	0.88	0.748	3.53022e-47	Early primary SPC	LOC100181477
1.51286e-85	0.530748	0.989	0.939	2.0885e-81	Early primary SPC	LOC100186249
9.30843e-36	0.529569	0.717	0.533	1.28503e-31	Early primary SPC	LOC113473994
7.89897e-35	0.527079	0.703	0.529	1.09045e-30	Early primary SPC	LOC100178016
3.70433e-35	0.52481	0.472	0.274	5.11383e-31	Early primary SPC	LOC100182407
5.00964e-87	0.524294	0.985	0.924	6.9158e-83	Early primary SPC	LOC100177133
4.80737e-42	0.523955	0.684	0.471	6.63658e-38	Early primary SPC	LOC100185786
4.58946e-34	0.523892	0.567	0.361	6.33575e-30	Early primary SPC	LOC100182853
7.87264e-95	0.522944	0.997	0.979	1.08682e-90	Early primary SPC	LOC100177158
6.6837e-32	0.522292	0.651	0.475	9.22685e-28	Early primary SPC	LOC100182655
5.25661e-95	0.521209	0.983	0.957	7.25674e-91	Early primary SPC	LOC100179536
1.05208e-33	0.519903	0.705	0.537	1.4524e-29	Early primary SPC	LOC100182620
1.90376e-32	0.519364	0.364	0.19	2.62814e-28	Early primary SPC	LOC100184902
2.29414e-76	0.515061	0.98	0.928	3.16706e-72	Early primary SPC	LOC100178255
5.80081e-82	0.513048	0.987	0.956	8.00802e-78	Early primary SPC	LOC100180716
2.64501e-40	0.512374	0.84	0.695	3.65144e-36	Early primary SPC	LOC100179994
1.8573e-33	0.512289	0.626	0.428	2.56401e-29	Early primary SPC	LOC100185146
2.76455e-99	0.511597	0.988	0.959	3.81646e-95	Early primary SPC	LOC100184647
1.27199e-49	0.511207	0.506	0.261	1.75598e-45	Early primary SPC	dnal1
1.64721e-35	0.510605	0.46	0.262	2.27397e-31	Early primary SPC	LOC100185831
1.48214e-77	0.510186	0.987	0.951	2.04609e-73	Early primary SPC	LOC100185384
4.05324e-41	0.510156	0.773	0.587	5.5955e-37	Early primary SPC	LOC100176413
3.40687e-32	0.507562	0.592	0.393	4.70318e-28	Early primary SPC	LOC100179906
1.75393e-38	0.506851	0.333	0.157	2.4213e-34	Early primary SPC	LOC100186140
9.37954e-27	0.506281	0.619	0.455	1.29485e-22	Early primary SPC	LOC100183092
4.09934e-31	0.506202	0.4	0.225	5.65914e-27	Early primary SPC	LOC100186679
5.30709e-31	0.503785	0.548	0.353	7.32643e-27	Early primary SPC	LOC100181904
3.70464e-45	0.502697	0.314	0.133	5.11426e-41	Early primary SPC	LOC100175884
1.29623e-35	0.502636	0.703	0.518	1.78944e-31	Early primary SPC	LOC100181337
8.30333e-100	0.502219	0.999	0.986	1.14627e-95	Early primary SPC	LOC101242128
2.43607e-36	0.501731	0.551	0.336	3.36299e-32	Early primary SPC	zf(rbz)
5.15444e-36	0.501249	0.291	0.132	7.11571e-32	Early primary SPC	LOC100186906
2.72663e-30	0.500835	0.364	0.199	3.76411e-26	Early primary SPC	LOC100184236
2.23853e-63	0.500745	0.942	0.849	3.0903e-59	Early primary SPC	LOC100175583
4.31215e-88	0.500266	0.996	0.97	5.95292e-84	Early primary SPC	LOC100180815
3.14791e-43	0.49996	0.931	0.891	4.34569e-39	Early primary SPC	LOC101242267
4.57988e-29	0.498927	0.667	0.502	6.32253e-25	Early primary SPC	LOC100186531
4.11089e-40	0.498747	0.855	0.699	5.67509e-36	Early primary SPC	LOC100180722
4.06187e-30	0.498242	0.798	0.705	5.60741e-26	Early primary SPC	LOC100186337
4.53585e-47	0.492159	0.292	0.116	6.26174e-43	Early primary SPC	LOC100185796
3.32556e-41	0.491618	0.799	0.63	4.59094e-37	Early primary SPC	LOC100178344
8.22641e-30	0.491179	0.726	0.572	1.13566e-25	Early primary SPC	LOC100186894
2.34133e-30	0.490142	0.702	0.517	3.23221e-26	Early primary SPC	LOC100175997
2.7462e-85	0.489891	0.996	0.976	3.79113e-81	Early primary SPC	LOC100177507
9.05291e-30	0.489042	0.722	0.563	1.24975e-25	Early primary SPC	LOC100187533
1.83377e-30	0.488458	0.515	0.333	2.53151e-26	Early primary SPC	LOC100184663
1.49794e-34	0.487155	0.48	0.276	2.06791e-30	Early primary SPC	LOC100186925
1.36779e-26	0.486808	0.539	0.36	1.88823e-22	Early primary SPC	LOC100186056
4.8647e-32	0.485837	0.57	0.382	6.71572e-28	Early primary SPC	LOC100181057
2.0374e-28	0.484824	0.606	0.446	2.81263e-24	Early primary SPC	LOC100184693
3.77231e-48	0.483964	0.819	0.623	5.20768e-44	Early primary SPC	LOC100178673
4.08334e-86	0.482697	0.988	0.971	5.63705e-82	Early primary SPC	LOC100183019
7.87371e-26	0.482465	0.64	0.486	1.08697e-21	Early primary SPC	uhrf2
6.74732e-79	0.481909	0.991	0.949	9.31468e-75	Early primary SPC	rs23
4.53608e-94	0.479493	0.998	0.988	6.26206e-90	Early primary SPC	LOC100175849
1.55256e-31	0.479318	0.787	0.664	2.1433e-27	Early primary SPC	rgc
7.75236e-29	0.479262	0.554	0.36	1.07021e-24	Early primary SPC	LOC100186511
9.97867e-87	0.476827	0.995	0.976	1.37755e-82	Early primary SPC	LOC100175749
2.34422e-67	0.476701	0.97	0.909	3.23619e-63	Early primary SPC	LOC100176316
2.42934e-35	0.475814	0.332	0.161	3.3537e-31	Early primary SPC	LOC100182647
1.28026e-26	0.475729	0.445	0.268	1.76741e-22	Early primary SPC	LOC100179658
4.38358e-27	0.474882	0.574	0.39	6.05154e-23	Early primary SPC	zf(c3h)-16
1.85996e-52	0.474474	0.917	0.804	2.56768e-48	Early primary SPC	LOC100186457
5.21576e-71	0.474411	0.991	0.946	7.20036e-67	Early primary SPC	LOC100175151
2.17197e-155	0.473725	1	0.999	2.99841e-151	Early primary SPC	LOC100184511
1.12604e-31	0.473678	0.444	0.257	1.55449e-27	Early primary SPC	cnot7/8
4.11692e-30	0.470634	0.683	0.498	5.68341e-26	Early primary SPC	LOC100183356
1.88133e-65	0.470149	0.919	0.79	2.59718e-61	Early primary SPC	LOC100181688
1.28387e-29	0.469957	0.56	0.366	1.77239e-25	Early primary SPC	LOC100180642
3.32094e-32	0.46829	0.563	0.366	4.58455e-28	Early primary SPC	LOC100179921
4.78107e-188	0.468153	1	0.986	6.60027e-184	Early primary SPC	LOC100185176
1.07292e-25	0.466818	0.604	0.433	1.48116e-21	Early primary SPC	LOC104266806
5.25107e-33	0.466612	0.534	0.33	7.2491e-29	Early primary SPC	LOC100180822
2.93652e-28	0.466482	0.573	0.396	4.05387e-24	Early primary SPC	LOC100186880
6.16217e-30	0.464479	0.432	0.257	8.50688e-26	Early primary SPC	LOC100178121
2.26198e-27	0.464394	0.641	0.456	3.12267e-23	Early primary SPC	LOC100183052
1.95461e-78	0.463874	0.99	0.964	2.69834e-74	Early primary SPC	LOC100187034
6.57127e-26	0.463654	0.386	0.227	9.07164e-22	Early primary SPC	LOC104265746
3.90867e-27	0.461925	0.561	0.385	5.39592e-23	Early primary SPC	LOC100182084
3.19601e-69	0.46007	0.998	0.993	4.41209e-65	Early primary SPC	LOC100178561
4.67767e-23	0.460047	0.548	0.379	6.45752e-19	Early primary SPC	LOC100182396
9.18368e-42	0.457696	0.367	0.175	1.26781e-37	Early primary SPC	LOC100176678
1.96857e-26	0.457104	0.483	0.31	2.71761e-22	Early primary SPC	LOC100175689
9.72707e-33	0.456477	0.591	0.396	1.34282e-28	Early primary SPC	LOC100176531
1.60823e-87	0.456181	0.998	0.987	2.22016e-83	Early primary SPC	LOC100178199
1.84982e-28	0.454813	0.597	0.406	2.55368e-24	Early primary SPC	LOC100187454
2.2381e-19	0.454577	0.459	0.312	3.0897e-15	Early primary SPC	LOC100181414
7.67975e-78	0.453451	0.995	0.963	1.06019e-73	Early primary SPC	LOC100185367
2.47914e-70	0.453411	0.986	0.934	3.42245e-66	Early primary SPC	LOC100175738
3.30608e-85	0.452899	0.997	0.983	4.56404e-81	Early primary SPC	LOC100180346
1.19247e-74	0.451992	0.988	0.954	1.6462e-70	Early primary SPC	LOC100182116
4.29192e-157	0.451812	0.999	0.968	5.92499e-153	Early primary SPC	LOC100187543
1.98338e-62	0.450677	0.972	0.921	2.73805e-58	Early primary SPC	LOC100177118
3.85646e-28	0.45004	0.515	0.344	5.32384e-24	Early primary SPC	LOC100178363
5.17447e-30	0.449558	0.59	0.404	7.14335e-26	Early primary SPC	LOC100187247
1.77611e-75	0.449543	0.995	0.984	2.45193e-71	Early primary SPC	LOC100183477
1.74541e-27	0.448961	0.541	0.363	2.40954e-23	Early primary SPC	LOC100186745
1.24556e-28	0.448687	0.602	0.419	1.71949e-24	Early primary SPC	LOC100183406
1.59238e-27	0.448428	0.604	0.423	2.19827e-23	Early primary SPC	LOC100181367
2.40847e-32	0.448075	0.814	0.685	3.32489e-28	Early primary SPC	LOC100180329
4.80412e-29	0.448012	0.695	0.518	6.63209e-25	Early primary SPC	LOC100178853
8.3453e-31	0.447814	0.3	0.149	1.15207e-26	Early primary SPC	LOC100181227
4.19139e-34	0.447709	0.473	0.269	5.78622e-30	Early primary SPC	LOC100180675
6.25807e-69	0.447526	0.988	0.957	8.63926e-65	Early primary SPC	LOC100175217
2.27428e-24	0.446997	0.425	0.265	3.13965e-20	Early primary SPC	LOC100182832
1.35574e-23	0.446115	0.404	0.246	1.8716e-19	Early primary SPC	LOC100184071
3.43746e-27	0.446058	0.476	0.299	4.74541e-23	Early primary SPC	LOC100180633
1.77949e-22	0.446012	0.628	0.475	2.45658e-18	Early primary SPC	LOC100185811
3.78431e-31	0.444424	0.281	0.133	5.22425e-27	Early primary SPC	LOC100187022
1.87382e-28	0.444317	0.427	0.251	2.58681e-24	Early primary SPC	LOC100186319
2.85899e-74	0.443813	0.989	0.959	3.94684e-70	Early primary SPC	LOC100180699
9.44421e-79	0.443131	0.99	0.958	1.30377e-74	Early primary SPC	r35a
9.27158e-29	0.44199	0.581	0.388	1.27994e-24	Early primary SPC	LOC100175858
1.31038e-33	0.441572	0.299	0.141	1.80897e-29	Early primary SPC	LOC101243380
2.90539e-26	0.44121	0.62	0.445	4.0109e-22	Early primary SPC	LOC100177871
5.44375e-30	0.439716	0.397	0.223	7.5151e-26	Early primary SPC	LOC100178367
1.63856e-27	0.439701	0.768	0.632	2.26203e-23	Early primary SPC	ci-btf3
2.59277e-29	0.439652	0.611	0.427	3.57932e-25	Early primary SPC	LOC100179156
1.14481e-72	0.437962	0.989	0.978	1.58042e-68	Early primary SPC	LOC100184404
8.1398e-29	0.437239	0.718	0.538	1.1237e-24	Early primary SPC	LOC100180482
6.50639e-24	0.435476	0.551	0.375	8.98207e-20	Early primary SPC	LOC100180649
5.9165e-19	0.434823	0.613	0.476	8.16773e-15	Early primary SPC	LOC100177254
3.61425e-36	0.434317	0.422	0.222	4.98947e-32	Early primary SPC	dynlt1
4.58876e-32	0.433032	0.784	0.623	6.33478e-28	Early primary SPC	LOC100180061
8.32671e-26	0.431583	0.491	0.317	1.1495e-21	Early primary SPC	LOC100182782
1.03447e-80	0.430862	0.999	0.985	1.42808e-76	Early primary SPC	LOC100184047
1.95494e-27	0.430299	0.725	0.563	2.6988e-23	Early primary SPC	LOC100180874
2.09364e-74	0.429521	0.989	0.96	2.89027e-70	Early primary SPC	LOC100183305
8.17602e-21	0.429358	0.449	0.291	1.1287e-16	Early primary SPC	LOC100185190
5.99913e-30	0.429217	0.675	0.469	8.28179e-26	Early primary SPC	LOC100175810
1.58221e-62	0.428208	0.99	0.954	2.18424e-58	Early primary SPC	LOC100178953
1.42127e-25	0.427079	0.423	0.256	1.96207e-21	Early primary SPC	LOC100186653
8.07043e-30	0.42707	0.409	0.234	1.11412e-25	Early primary SPC	LOC100185587
2.53107e-19	0.426601	0.541	0.38	3.49414e-15	Early primary SPC	LOC100180260
2.0712e-22	0.426528	0.432	0.271	2.8593e-18	Early primary SPC	LOC101242735
7.69886e-28	0.426382	0.605	0.426	1.06283e-23	Early primary SPC	LOC100175053
1.48381e-28	0.425926	0.452	0.27	2.04839e-24	Early primary SPC	LOC113474124
5.56753e-24	0.424525	0.633	0.475	7.68597e-20	Early primary SPC	LOC100176555
7.85112e-87	0.424513	0.999	0.992	1.08385e-82	Early primary SPC	LOC100175325
1.5638e-27	0.423659	0.25	0.119	2.15883e-23	Early primary SPC	LOC104265593
1.34568e-23	0.422955	0.351	0.201	1.85772e-19	Early primary SPC	LOC100181586
1.56476e-19	0.422457	0.583	0.429	2.16016e-15	Early primary SPC	LOC101242590
3.20829e-31	0.42243	0.339	0.173	4.42905e-27	Early primary SPC	LOC100177381
8.68815e-24	0.421974	0.474	0.306	1.1994e-19	Early primary SPC	LOC100178254
2.29101e-27	0.421405	0.435	0.261	3.16274e-23	Early primary SPC	LOC100178394
1.45124e-24	0.420698	0.466	0.297	2.00344e-20	Early primary SPC	LOC100179954
3.60097e-63	0.419968	0.984	0.932	4.97114e-59	Early primary SPC	rl32
1.07778e-24	0.419009	0.412	0.249	1.48787e-20	Early primary SPC	LOC100177542
3.81801e-23	0.417093	0.496	0.331	5.27077e-19	Early primary SPC	LOC100184283
9.83445e-29	0.416974	0.396	0.222	1.35765e-24	Early primary SPC	LOC101243342
1.19229e-22	0.41414	0.442	0.282	1.64596e-18	Early primary SPC	LOC100186965
7.16741e-27	0.413594	0.537	0.355	9.89461e-23	Early primary SPC	LOC100181307
4.69356e-28	0.413155	0.339	0.181	6.47946e-24	Early primary SPC	zf(tim10/ddp)-2
5.58247e-31	0.412966	0.37	0.198	7.7066e-27	Early primary SPC	LOC100176145
1.36869e-22	0.41206	0.463	0.305	1.88948e-18	Early primary SPC	LOC100177296
6.66746e-26	0.411715	0.542	0.376	9.20443e-22	Early primary SPC	LOC100183394
2.98824e-81	0.411331	0.999	0.996	4.12527e-77	Early primary SPC	LOC100184468
2.10848e-20	0.409709	0.494	0.336	2.91076e-16	Early primary SPC	LOC100175466
1.46786e-20	0.409107	0.289	0.161	2.02639e-16	Early primary SPC	LOC100182035
7.92672e-22	0.408327	0.483	0.326	1.09428e-17	Early primary SPC	LOC100180626
4.34796e-26	0.407543	0.506	0.329	6.00236e-22	Early primary SPC	LOC100184477
6.84257e-71	0.406304	0.995	0.985	9.44617e-67	Early primary SPC	LOC100182042
2.01457e-23	0.406216	0.494	0.333	2.78111e-19	Early primary SPC	sir2-a
1.20555e-65	0.406019	0.989	0.975	1.66427e-61	Early primary SPC	rps13
6.24386e-29	0.405962	0.314	0.159	8.61965e-25	Early primary SPC	LOC100176837
1.23613e-22	0.405744	0.738	0.616	1.70647e-18	Early primary SPC	LOC100176872
2.09135e-29	0.405235	0.634	0.451	2.88711e-25	Early primary SPC	LOC101243152
8.05163e-25	0.404979	0.42	0.251	1.11153e-20	Early primary SPC	LOC100175455
1.05169e-27	0.404861	0.419	0.242	1.45186e-23	Early primary SPC	LOC100178572
2.39296e-31	0.403897	0.783	0.6	3.30348e-27	Early primary SPC	LOC104266302
1.02598e-21	0.403132	0.536	0.373	1.41636e-17	Early primary SPC	LOC100179085
1.66907e-51	0.402911	0.969	0.926	2.30415e-47	Early primary SPC	LOC100185390
2.28512e-57	0.402738	0.981	0.945	3.15461e-53	Early primary SPC	LOC100186308
2.45005e-44	0.400354	0.95	0.862	3.38229e-40	Early primary SPC	LOC108949278
2.58212e-23	0.399657	0.577	0.402	3.56461e-19	Early primary SPC	LOC100177388
2.00464e-28	0.399256	0.412	0.235	2.76741e-24	Early primary SPC	LOC100184358
8.25934e-30	0.398811	0.492	0.295	1.1402e-25	Early primary SPC	LOC100176195
1.20542e-56	0.398554	0.983	0.946	1.66409e-52	Early primary SPC	LOC100186361
2.35128e-25	0.398321	0.304	0.161	3.24595e-21	Early primary SPC	LOC100184697
3.0861e-18	0.398264	0.252	0.139	4.26036e-14	Early primary SPC	LOC113474061
7.21533e-26	0.398025	0.448	0.272	9.96077e-22	Early primary SPC	LOC100176975
4.62868e-27	0.397551	0.272	0.134	6.3899e-23	Early primary SPC	LOC100183067
8.31027e-28	0.397064	0.313	0.162	1.14723e-23	Early primary SPC	LOC100179681
3.81474e-27	0.396807	0.442	0.264	5.26624e-23	Early primary SPC	LOC100179629
9.56357e-26	0.39676	0.744	0.612	1.32025e-21	Early primary SPC	LOC100179441
3.71632e-24	0.396585	0.623	0.449	5.13038e-20	Early primary SPC	LOC100180742
1.49015e-66	0.395577	0.993	0.952	2.05715e-62	Early primary SPC	LOC100185869
2.7476e-22	0.395373	0.676	0.528	3.79306e-18	Early primary SPC	LOC100175877
1.04701e-18	0.393552	0.393	0.252	1.4454e-14	Early primary SPC	LOC100176577
1.67459e-25	0.392992	0.614	0.434	2.31177e-21	Early primary SPC	LOC100179114
1.11448e-19	0.392962	0.536	0.382	1.53855e-15	Early primary SPC	LOC100183090
3.07518e-64	0.391179	0.991	0.962	4.24529e-60	Early primary SPC	LOC100186399
5.83453e-26	0.390664	0.542	0.355	8.05457e-22	Early primary SPC	LOC100187330
5.29619e-34	0.390324	0.489	0.287	7.31139e-30	Early primary SPC	LOC100178891
2.033e-21	0.389971	0.347	0.206	2.80655e-17	Early primary SPC	LOC100179281
2.87789e-21	0.389282	0.555	0.398	3.97293e-17	Early primary SPC	LOC100185597
2.99315e-27	0.388201	0.387	0.219	4.13204e-23	Early primary SPC	LOC100186014
6.12446e-27	0.388095	0.251	0.121	8.45481e-23	Early primary SPC	LOC104265394
1.4999e-55	0.387594	0.977	0.912	2.07061e-51	Early primary SPC	LOC108951018
2.94918e-63	0.384478	0.999	0.985	4.07134e-59	Early primary SPC	LOC100181121
2.46415e-22	0.38375	0.689	0.539	3.40175e-18	Early primary SPC	LOC100178781
6.03088e-21	0.383525	0.422	0.265	8.32562e-17	Early primary SPC	LOC100181066
1.44369e-67	0.383345	0.978	0.91	1.99301e-63	Early primary SPC	LOC100177458
3.88512e-83	0.382774	1	0.998	5.3634e-79	Early primary SPC	LOC100178571
1.12636e-26	0.381514	0.395	0.228	1.55494e-22	Early primary SPC	LOC101242578
4.83976e-37	0.381442	0.951	0.898	6.68129e-33	Early primary SPC	LOC100176019
6.00094e-21	0.381186	0.302	0.17	8.28429e-17	Early primary SPC	LOC100178066
9.03876e-23	0.380295	0.653	0.493	1.2478e-18	Early primary SPC	LOC100186224
5.16327e-51	0.37987	0.971	0.905	7.1279e-47	Early primary SPC	LOC100178150
7.09265e-25	0.379812	0.561	0.379	9.7914e-21	Early primary SPC	LOC100180305
2.98536e-22	0.379501	0.443	0.284	4.12129e-18	Early primary SPC	LOC100177363
3.46814e-22	0.379164	0.625	0.455	4.78777e-18	Early primary SPC	LOC100184888
5.07672e-67	0.378957	0.988	0.973	7.00841e-63	Early primary SPC	LOC100180455
1.13133e-25	0.375945	0.563	0.377	1.5618e-21	Early primary SPC	LOC100177991
1.51116e-23	0.375895	0.501	0.33	2.08616e-19	Early primary SPC	LOC100180725
1.16126e-24	0.374772	0.323	0.176	1.60312e-20	Early primary SPC	LOC100183256
9.75887e-40	0.373962	0.873	0.727	1.34721e-35	Early primary SPC	dynll6
7.59951e-25	0.373211	0.289	0.151	1.04911e-20	Early primary SPC	LOC100179239
1.57702e-18	0.372566	0.458	0.311	2.17707e-14	Early primary SPC	ssrp1
6.45527e-66	0.372355	0.995	0.976	8.9115e-62	Early primary SPC	LOC101243418
3.00831e-25	0.372343	0.458	0.285	4.15298e-21	Early primary SPC	LOC100186809
5.00988e-61	0.371741	0.993	0.973	6.91614e-57	Early primary SPC	LOC100178295
2.30852e-19	0.37137	0.38	0.238	3.18691e-15	Early primary SPC	LOC101243045
1.54446e-20	0.371345	0.399	0.253	2.13213e-16	Early primary SPC	LOC100183648
4.87739e-20	0.369958	0.384	0.237	6.73323e-16	Early primary SPC	LOC100178613
4.46536e-23	0.36995	0.564	0.392	6.16444e-19	Early primary SPC	LOC100186064
9.10722e-61	0.369663	0.997	0.978	1.25725e-56	Early primary SPC	LOC100181712
3.55148e-23	0.369459	0.771	0.63	4.90281e-19	Early primary SPC	LOC100186905
5.78723e-24	0.369031	0.381	0.224	7.98927e-20	Early primary SPC	LOC100180921
1.59336e-16	0.367022	0.592	0.456	2.19963e-12	Early primary SPC	LOC100185221
1.70089e-19	0.366439	0.537	0.375	2.34808e-15	Early primary SPC	LOC104266843
1.52966e-13	0.365643	0.447	0.326	2.1117e-09	Early primary SPC	LOC100184688
3.11338e-22	0.362304	0.428	0.264	4.29803e-18	Early primary SPC	LOC100182349
4.4491e-41	0.361318	0.97	0.924	6.14199e-37	Early primary SPC	LOC100184857
6.11043e-23	0.360743	0.546	0.377	8.43544e-19	Early primary SPC	LOC100185261
3.96482e-61	0.360465	0.989	0.967	5.47343e-57	Early primary SPC	LOC100176881
4.15615e-28	0.359469	0.446	0.262	5.73756e-24	Early primary SPC	LOC100184986
4.88742e-19	0.359282	0.449	0.297	6.74708e-15	Early primary SPC	LOC113474514
2.55277e-27	0.359241	0.28	0.141	3.52409e-23	Early primary SPC	LOC100180172
8.0341e-18	0.358889	0.465	0.313	1.10911e-13	Early primary SPC	LOC113474151
1.12591e-56	0.358753	0.995	0.979	1.55431e-52	Early primary SPC	LOC100183027
9.48548e-23	0.358693	0.41	0.253	1.30947e-18	Early primary SPC	LOC100181765
4.01854e-19	0.358167	0.304	0.177	5.54759e-15	Early primary SPC	LOC100186158
1.54454e-44	0.358018	0.976	0.962	2.13224e-40	Early primary SPC	LOC100184655
1.52481e-19	0.357686	0.321	0.189	2.105e-15	Early primary SPC	LOC100183920
4.74847e-22	0.357504	0.537	0.371	6.55527e-18	Early primary SPC	LOC100180445
1.10785e-58	0.357023	0.998	0.992	1.52939e-54	Early primary SPC	LOC100179473
2.19132e-59	0.356675	0.997	0.995	3.02512e-55	Early primary SPC	LOC100180640
8.46939e-17	0.356157	0.519	0.372	1.1692e-12	Early primary SPC	LOC100187407
9.38635e-22	0.355058	0.408	0.251	1.29579e-17	Early primary SPC	LOC100183417
5.09585e-17	0.354218	0.393	0.257	7.03482e-13	Early primary SPC	LOC100181916
9.09807e-17	0.353951	0.472	0.329	1.25599e-12	Early primary SPC	LOC100179585
6.35539e-27	0.353905	0.379	0.211	8.77361e-23	Early primary SPC	LOC100185511
1.45213e-18	0.352906	0.442	0.292	2.00466e-14	Early primary SPC	LOC113474870
3.44485e-20	0.352185	0.515	0.355	4.75562e-16	Early primary SPC	LOC100183364
2.79598e-21	0.351657	0.521	0.354	3.85985e-17	Early primary SPC	LOC100175452
2.09074e-17	0.351435	0.518	0.369	2.88626e-13	Early primary SPC	LOC100185378
1.718e-16	0.350794	0.279	0.165	2.3717e-12	Early primary SPC	LOC100180966
1.16173e-24	0.349824	0.267	0.136	1.60377e-20	Early primary SPC	LOC100178361
1.09598e-56	0.349255	0.997	0.978	1.513e-52	Early primary SPC	LOC100186730
1.79029e-58	0.348127	0.988	0.94	2.4715e-54	Early primary SPC	LOC100175612
2.59568e-19	0.347952	0.362	0.224	3.58333e-15	Early primary SPC	LOC100185446
1.69403e-48	0.347853	0.986	0.952	2.33861e-44	Early primary SPC	LOC100183779
3.55342e-17	0.347147	0.454	0.315	4.90549e-13	Early primary SPC	LOC100183046
2.12495e-17	0.34708	0.568	0.419	2.93349e-13	Early primary SPC	LOC100184091
6.90057e-31	0.34617	0.865	0.757	9.52623e-27	Early primary SPC	LOC100175072
2.49988e-14	0.345181	0.378	0.255	3.45108e-10	Early primary SPC	LOC100182323
3.75954e-15	0.344727	0.403	0.276	5.19004e-11	Early primary SPC	LOC100181580
2.53472e-57	0.344606	0.993	0.984	3.49918e-53	Early primary SPC	LOC100179092
9.46522e-17	0.343514	0.456	0.308	1.30667e-12	Early primary SPC	LOC100183745
3.51396e-14	0.343333	0.278	0.17	4.85103e-10	Early primary SPC	LOC100179352
5.24628e-24	0.343319	0.498	0.317	7.2425e-20	Early primary SPC	LOC100183588
3.05118e-18	0.342389	0.378	0.238	4.21216e-14	Early primary SPC	LOC100186130
2.76071e-18	0.342226	0.419	0.274	3.81115e-14	Early primary SPC	LOC100180833
6.82171e-41	0.341471	0.974	0.932	9.41737e-37	Early primary SPC	LOC100186345
2.23869e-18	0.341461	0.585	0.429	3.09052e-14	Early primary SPC	LOC100177147
1.55789e-18	0.341233	0.426	0.277	2.15067e-14	Early primary SPC	LOC100178576
8.3193e-21	0.341166	0.357	0.215	1.14848e-16	Early primary SPC	LOC100186555
2.62395e-15	0.340872	0.522	0.384	3.62236e-11	Early primary SPC	LOC100183017
2.16903e-18	0.340861	0.301	0.176	2.99435e-14	Early primary SPC	LOC100178904
2.82801e-22	0.34061	0.311	0.171	3.90407e-18	Early primary SPC	LOC100184379
9.82372e-30	0.340491	0.941	0.857	1.35616e-25	Early primary SPC	LOC100183317
1.9517e-20	0.339617	0.59	0.417	2.69433e-16	Early primary SPC	LOC100177520
1.37255e-16	0.33821	0.536	0.387	1.8948e-12	Early primary SPC	LOC100183816
1.82875e-15	0.337665	0.322	0.201	2.52458e-11	Early primary SPC	LOC100175023
1.80835e-16	0.337628	0.435	0.296	2.49643e-12	Early primary SPC	LOC100183169
2.95616e-21	0.337312	0.335	0.195	4.08097e-17	Early primary SPC	LOC100185240
2.06466e-17	0.337064	0.572	0.427	2.85027e-13	Early primary SPC	LOC100182145
2.83995e-22	0.336384	0.327	0.185	3.92055e-18	Early primary SPC	LOC100178419
1.22235e-15	0.336352	0.349	0.226	1.68746e-11	Early primary SPC	pax2/5/8-b
9.27234e-14	0.336208	0.586	0.455	1.28005e-09	Early primary SPC	LOC100185906
8.63458e-20	0.336077	0.374	0.232	1.192e-15	Early primary SPC	LOC100182514
2.31028e-19	0.335435	0.583	0.423	3.18935e-15	Early primary SPC	ci-zf(c2h2)-144
2.02805e-21	0.335003	0.361	0.215	2.79973e-17	Early primary SPC	LOC100185340
2.78708e-18	0.334879	0.657	0.503	3.84756e-14	Early primary SPC	LOC100177499
3.23348e-17	0.334753	0.439	0.294	4.46383e-13	Early primary SPC	LOC100179460
6.62108e-19	0.333899	0.297	0.171	9.14041e-15	Early primary SPC	LOC100186556
1.41301e-19	0.333106	0.298	0.169	1.95066e-15	Early primary SPC	LOC100177778
1.4893e-36	0.332504	0.965	0.928	2.05598e-32	Early primary SPC	LOC100184231
1.1223e-17	0.332421	0.314	0.19	1.54934e-13	Early primary SPC	LOC100184002
6.78081e-28	0.332364	0.284	0.139	9.36091e-24	Early primary SPC	LOC100176234
7.32748e-18	0.332349	0.429	0.289	1.01156e-13	Early primary SPC	LOC100179594
7.21781e-20	0.330869	0.747	0.589	9.96419e-16	Early primary SPC	LOC113474718
5.63847e-17	0.329765	0.748	0.641	7.78391e-13	Early primary SPC	LOC100176941
9.97379e-14	0.329647	0.428	0.307	1.37688e-09	Early primary SPC	LOC100181642
7.74498e-52	0.329546	0.995	0.979	1.06919e-47	Early primary SPC	LOC100176033
1.99445e-15	0.328356	0.524	0.383	2.75334e-11	Early primary SPC	LOC100184778
1.86152e-52	0.327805	0.981	0.928	2.56983e-48	Early primary SPC	LOC100180220
6.47439e-20	0.32725	0.439	0.284	8.9379e-16	Early primary SPC	LOC100176359
3.56194e-22	0.326114	0.285	0.153	4.91726e-18	Early primary SPC	LOC100183552
4.07141e-17	0.325904	0.25	0.143	5.62058e-13	Early primary SPC	LOC100183324
1.79229e-15	0.325874	0.368	0.238	2.47426e-11	Early primary SPC	zf(u1like)-10
9.58331e-21	0.325373	0.661	0.498	1.32298e-16	Early primary SPC	LOC100180320
1.07297e-19	0.325269	0.275	0.152	1.48123e-15	Early primary SPC	LOC100175962
2.02769e-27	0.325172	0.292	0.147	2.79922e-23	Early primary SPC	LOC101242557
4.79413e-17	0.324823	0.446	0.305	6.6183e-13	Early primary SPC	LOC100185198
2.17841e-17	0.324621	0.441	0.298	3.00729e-13	Early primary SPC	LOC100179783
9.35329e-18	0.324469	0.606	0.458	1.29122e-13	Early primary SPC	LOC100182579
1.09173e-13	0.322912	0.636	0.506	1.50713e-09	Early primary SPC	LOC100175645
4.46351e-13	0.322625	0.282	0.182	6.16187e-09	Early primary SPC	LOC100180381
1.54491e-16	0.321631	0.519	0.37	2.13274e-12	Early primary SPC	LOC100179637
1.65851e-26	0.320798	0.257	0.123	2.28957e-22	Early primary SPC	ror
1.03973e-14	0.320657	0.317	0.204	1.43534e-10	Early primary SPC	zf(c2h2)-15
1.44368e-17	0.320369	0.294	0.172	1.993e-13	Early primary SPC	LOC100181225
1.55082e-20	0.319518	0.288	0.159	2.14091e-16	Early primary SPC	LOC100181387
6.94717e-27	0.318695	0.263	0.126	9.59057e-23	Early primary SPC	cimsi
1.28426e-18	0.317975	0.337	0.203	1.77292e-14	Early primary SPC	LOC100175368
2.02451e-17	0.317075	0.488	0.338	2.79484e-13	Early primary SPC	erd2
8.02521e-15	0.316872	0.439	0.308	1.10788e-10	Early primary SPC	LOC100175456
1.15687e-17	0.316715	0.627	0.473	1.59706e-13	Early primary SPC	LOC100183957
4.68255e-18	0.315007	0.48	0.328	6.46426e-14	Early primary SPC	LOC100181243
4.93275e-41	0.313886	0.984	0.96	6.80966e-37	Early primary SPC	LOC100182402
1.3669e-17	0.313638	0.517	0.361	1.88701e-13	Early primary SPC	LOC100177432
5.51248e-20	0.313067	0.382	0.235	7.60998e-16	Early primary SPC	LOC100182289
3.13294e-17	0.312696	0.472	0.319	4.32502e-13	Early primary SPC	LOC100187123
5.14801e-20	0.312246	0.842	0.748	7.10682e-16	Early primary SPC	LOC100183263
7.04739e-16	0.312238	0.48	0.336	9.72892e-12	Early primary SPC	LOC100175630
1.46765e-11	0.311682	0.551	0.431	2.02609e-07	Early primary SPC	LOC101242956
8.99732e-15	0.310605	0.529	0.392	1.24208e-10	Early primary SPC	LOC100187079
1.019e-16	0.309756	0.476	0.33	1.40673e-12	Early primary SPC	cir
3.23814e-16	0.309477	0.439	0.299	4.47025e-12	Early primary SPC	LOC100177176
6.92313e-16	0.309308	0.49	0.345	9.55738e-12	Early primary SPC	LOC100182848
9.50005e-18	0.308782	0.702	0.56	1.31148e-13	Early primary SPC	ci-htf-1
8.35332e-10	0.308562	0.414	0.316	1.15318e-05	Early primary SPC	LOC100178531
4.20778e-14	0.308229	0.719	0.606	5.80885e-10	Early primary SPC	LOC100181478
1.5851e-19	0.307395	0.538	0.368	2.18823e-15	Early primary SPC	LOC100181980
1.20913e-14	0.306988	0.267	0.162	1.66921e-10	Early primary SPC	LOC100183161
1.35582e-18	0.306893	0.427	0.276	1.87171e-14	Early primary SPC	sec61g
4.66399e-18	0.306008	0.329	0.198	6.43864e-14	Early primary SPC	dp-1
3.13948e-15	0.30545	0.518	0.376	4.33406e-11	Early primary SPC	LOC100184049
8.51538e-18	0.305183	0.275	0.158	1.17555e-13	Early primary SPC	LOC100175162
1.8601e-20	0.305079	0.396	0.247	2.56787e-16	Early primary SPC	LOC100184063
4.84166e-18	0.302103	0.3	0.176	6.68391e-14	Early primary SPC	LOC100181597
7.98485e-14	0.301985	0.445	0.317	1.10231e-09	Early primary SPC	LOC100183181
1.98764e-15	0.301601	0.324	0.202	2.74393e-11	Early primary SPC	LOC100184197
9.01033e-17	0.301531	0.393	0.257	1.24388e-12	Early primary SPC	LOC100178598
1.34018e-14	0.299991	0.545	0.409	1.85012e-10	Early primary SPC	LOC100183218
2.79009e-28	0.29963	0.298	0.147	3.85172e-24	Early primary SPC	LOC100175883
6.91236e-11	0.299588	0.389	0.282	9.54251e-07	Early primary SPC	LOC104266811
1.55997e-21	0.299376	0.39	0.235	2.15354e-17	Early primary SPC	LOC101242432
3.04347e-13	0.299218	0.378	0.256	4.20151e-09	Early primary SPC	LOC100183429
3.29342e-19	0.297335	0.31	0.181	4.54656e-15	Early primary SPC	LOC100175853
1.61483e-14	0.296375	0.389	0.264	2.22927e-10	Early primary SPC	LOC100177596
2.32389e-12	0.29582	0.252	0.159	3.20813e-08	Early primary SPC	LOC100180073
5.44966e-19	0.295714	0.469	0.311	7.52325e-15	Early primary SPC	LOC113475088
1.31784e-58	0.29421	0.994	0.98	1.81928e-54	Early primary SPC	LOC100184559
6.6627e-13	0.293856	0.29	0.184	9.19786e-09	Early primary SPC	LOC100177125
3.37669e-15	0.293509	0.608	0.482	4.66152e-11	Early primary SPC	LOC100178424
1.07237e-11	0.293169	0.62	0.509	1.4804e-07	Early primary SPC	LOC100181104
1.13807e-16	0.29313	0.393	0.258	1.5711e-12	Early primary SPC	LOC100184517
1.2655e-20	0.293001	0.311	0.174	1.74702e-16	Early primary SPC	LOC100182936
7.39315e-15	0.29214	0.489	0.352	1.02062e-10	Early primary SPC	LOC101242947
1.68139e-15	0.291961	0.456	0.321	2.32116e-11	Early primary SPC	LOC100175132
4.03237e-13	0.291327	0.342	0.23	5.56669e-09	Early primary SPC	LOC100177347
9.51983e-17	0.291304	0.576	0.433	1.31421e-12	Early primary SPC	LOC100184332
5.89572e-14	0.291292	0.601	0.477	8.13904e-10	Early primary SPC	LOC100184120
1.76439e-14	0.289132	0.485	0.349	2.43574e-10	Early primary SPC	rngi
1.01381e-17	0.288723	0.337	0.205	1.39956e-13	Early primary SPC	LOC100175176
6.23221e-17	0.288284	0.34	0.209	8.60357e-13	Early primary SPC	LOC100182704
1.43034e-30	0.288091	0.956	0.833	1.97458e-26	Early primary SPC	LOC100176208
6.62379e-16	0.288037	0.429	0.29	9.14415e-12	Early primary SPC	LOC100181593
1.20533e-15	0.287921	0.37	0.239	1.66396e-11	Early primary SPC	LOC100183412
1.33907e-15	0.287888	0.251	0.146	1.84859e-11	Early primary SPC	LOC104265418
7.94771e-17	0.287835	0.405	0.265	1.09718e-12	Early primary SPC	LOC100179480
1.34607e-15	0.287807	0.304	0.188	1.85825e-11	Early primary SPC	LOC100185042
2.5145e-17	0.287783	0.316	0.192	3.47127e-13	Early primary SPC	LOC100178012
3.60554e-15	0.287309	0.466	0.322	4.97745e-11	Early primary SPC	LOC100183603
2.63796e-16	0.286446	0.269	0.157	3.6417e-12	Early primary SPC	LOC100179021
5.51015e-17	0.285709	0.319	0.194	7.60676e-13	Early primary SPC	LOC100182613
7.76012e-21	0.28495	0.328	0.188	1.07128e-16	Early primary SPC	LOC100187039
2.57871e-13	0.284949	0.471	0.344	3.5599e-09	Early primary SPC	LOC100176481
1.82624e-13	0.284899	0.554	0.433	2.52113e-09	Early primary SPC	LOC100183437
3.1505e-15	0.284849	0.686	0.549	4.34927e-11	Early primary SPC	LOC100180022
4.08568e-14	0.284345	0.535	0.409	5.64028e-10	Early primary SPC	LOC100175421
3.70518e-16	0.284247	0.429	0.288	5.115e-12	Early primary SPC	LOC100185334
1.35566e-13	0.284008	0.316	0.204	1.87149e-09	Early primary SPC	LOC100186871
2.01157e-13	0.28198	0.398	0.28	2.77698e-09	Early primary SPC	LOC100186162
6.21879e-17	0.281663	0.412	0.27	8.58504e-13	Early primary SPC	LOC100184905
1.15183e-15	0.281155	0.618	0.481	1.59011e-11	Early primary SPC	LOC100181458
3.77805e-13	0.28111	0.388	0.266	5.21559e-09	Early primary SPC	LOC100179745
2.34959e-21	0.280903	0.273	0.147	3.24361e-17	Early primary SPC	LOC104266137
1.19691e-16	0.280727	0.399	0.263	1.65233e-12	Early primary SPC	LOC100181343
3.00538e-12	0.280684	0.493	0.376	4.14893e-08	Early primary SPC	LOC100181490
5.91832e-19	0.280348	0.277	0.154	8.17024e-15	Early primary SPC	LOC100176974
5.91728e-12	0.279926	0.604	0.483	8.16881e-08	Early primary SPC	LOC100177310
3.08922e-18	0.279655	0.426	0.273	4.26467e-14	Early primary SPC	LOC100178052
1.94316e-12	0.278828	0.641	0.523	2.68253e-08	Early primary SPC	LOC100177141
3.64828e-13	0.278577	0.663	0.534	5.03645e-09	Early primary SPC	soxh
4.19896e-16	0.278449	0.263	0.153	5.79666e-12	Early primary SPC	cbf-2
4.54376e-10	0.278286	0.268	0.179	6.27266e-06	Early primary SPC	LOC100175708
5.5445e-20	0.278049	0.397	0.246	7.65418e-16	Early primary SPC	LOC100177476
2.98432e-13	0.277879	0.41	0.286	4.11985e-09	Early primary SPC	LOC100182575
2.21112e-21	0.277659	0.324	0.183	3.05246e-17	Early primary SPC	LOC100186469
1.16635e-19	0.277613	0.345	0.205	1.61015e-15	Early primary SPC	LOC100185940
1.21398e-34	0.276693	0.991	0.974	1.67589e-30	Early primary SPC	LOC100176933
1.03984e-18	0.276619	0.415	0.267	1.4355e-14	Early primary SPC	LOC100184554
3.31179e-16	0.276188	0.28	0.166	4.57192e-12	Early primary SPC	LOC100184088
1.06926e-11	0.275746	0.506	0.375	1.47611e-07	Early primary SPC	LOC104266248
1.85465e-28	0.275267	0.984	0.952	2.56034e-24	Early primary SPC	LOC100181568
2.81933e-17	0.275229	0.42	0.276	3.89209e-13	Early primary SPC	LOC100178956
3.97377e-18	0.274984	0.335	0.207	5.4858e-14	Early primary SPC	LOC100180463
1.00474e-13	0.273636	0.493	0.359	1.38705e-09	Early primary SPC	LOC100185471
1.50858e-13	0.273594	0.351	0.233	2.08259e-09	Early primary SPC	LOC100184172
6.08465e-26	0.273419	0.377	0.211	8.39986e-22	Early primary SPC	LOC113474938
2.90541e-17	0.273242	0.357	0.222	4.01092e-13	Early primary SPC	LOC100175624
3.87856e-17	0.272742	0.293	0.17	5.35435e-13	Early primary SPC	LOC100176822
1.38419e-10	0.272621	0.528	0.401	1.91087e-06	Early primary SPC	LOC100179407
1.5785e-15	0.271111	0.404	0.265	2.17912e-11	Early primary SPC	LOC100182844
1.16851e-16	0.270424	0.313	0.189	1.61313e-12	Early primary SPC	LOC104265834
1.07254e-11	0.270401	0.424	0.302	1.48065e-07	Early primary SPC	LOC100181461
8.63962e-15	0.270311	0.335	0.215	1.1927e-10	Early primary SPC	LOC100183902
1.26114e-39	0.270149	0.876	0.727	1.74101e-35	Early primary SPC	LOC100186672
1.0543e-12	0.270004	0.603	0.469	1.45547e-08	Early primary SPC	zf(c2h2)-118
1.51424e-13	0.2699	0.391	0.264	2.09041e-09	Early primary SPC	LOC100175752
3.03839e-14	0.269816	0.77	0.648	4.1945e-10	Early primary SPC	LOC100179564
8.51928e-12	0.269479	0.528	0.402	1.17609e-07	Early primary SPC	LOC100183036
2.51215e-13	0.268624	0.49	0.351	3.46802e-09	Early primary SPC	LOC100185126
2.01239e-12	0.268425	0.366	0.249	2.77811e-08	Early primary SPC	LOC100186238
3.78517e-13	0.268373	0.423	0.298	5.22543e-09	Early primary SPC	LOC100175695
1.43202e-13	0.268098	0.433	0.304	1.9769e-09	Early primary SPC	LOC101243213
2.69679e-19	0.266768	0.539	0.37	3.72292e-15	Early primary SPC	dlc
1.6124e-11	0.266397	0.297	0.197	2.22591e-07	Early primary SPC	LOC104265750
3.96688e-14	0.26619	0.285	0.176	5.47628e-10	Early primary SPC	LOC100182085
3.19491e-16	0.266103	0.408	0.269	4.41058e-12	Early primary SPC	LOC100177732
9.79777e-12	0.266062	0.602	0.482	1.35258e-07	Early primary SPC	LOC100179733
8.19847e-15	0.265836	0.399	0.266	1.1318e-10	Early primary SPC	LOC100176341
2.61398e-14	0.265454	0.282	0.175	3.6086e-10	Early primary SPC	LOC100186316
1.07962e-12	0.264848	0.293	0.188	1.49041e-08	Early primary SPC	LOC101242937
2.15872e-13	0.264258	0.351	0.231	2.98012e-09	Early primary SPC	LOC100175119
1.34253e-15	0.263949	0.327	0.206	1.85336e-11	Early primary SPC	LOC100177078
3.83944e-19	0.263909	0.267	0.148	5.30035e-15	Early primary SPC	LOC100179696
8.87144e-13	0.263721	0.707	0.592	1.2247e-08	Early primary SPC	LOC100183316
3.30161e-22	0.263043	0.296	0.157	4.55787e-18	Early primary SPC	LOC100180883
1.16865e-14	0.26301	0.362	0.237	1.61333e-10	Early primary SPC	LOC100181989
3.97892e-11	0.262901	0.545	0.425	5.49289e-07	Early primary SPC	LOC100176501
9.63913e-14	0.262652	0.48	0.342	1.33068e-09	Early primary SPC	LOC100182845
1.43379e-11	0.262422	0.483	0.36	1.97935e-07	Early primary SPC	LOC100183000
2.88621e-11	0.26222	0.373	0.262	3.98441e-07	Early primary SPC	LOC100179291
4.33677e-11	0.261935	0.318	0.214	5.98691e-07	Early primary SPC	LOC101243133
1.73002e-10	0.261739	0.257	0.167	2.38829e-06	Early primary SPC	LOC100184285
9.9463e-14	0.261365	0.279	0.174	1.37309e-09	Early primary SPC	LOC100183969
2.52414e-12	0.260456	0.319	0.211	3.48458e-08	Early primary SPC	LOC100178060
5.27467e-15	0.260369	0.278	0.168	7.28168e-11	Early primary SPC	LOC100183493
6.24209e-12	0.259817	0.304	0.2	8.6172e-08	Early primary SPC	LOC100177880
2.36255e-12	0.258763	0.408	0.286	3.2615e-08	Early primary SPC	LOC100182397
7.21069e-13	0.258349	0.443	0.314	9.95436e-09	Early primary SPC	LOC100182805
9.53877e-14	0.258165	0.334	0.218	1.31683e-09	Early primary SPC	klp2
1.8906e-21	0.25805	0.383	0.229	2.60997e-17	Early primary SPC	gpx-e
1.09047e-13	0.257889	0.285	0.177	1.50539e-09	Early primary SPC	LOC100183491
1.23165e-12	0.257202	0.448	0.318	1.7003e-08	Early primary SPC	LOC664634
8.07445e-14	0.25666	0.517	0.377	1.11468e-09	Early primary SPC	LOC100175811
5.63889e-19	0.256434	0.327	0.191	7.78449e-15	Early primary SPC	zf(bbox/ring/phd)-1
1.19027e-17	0.255823	0.355	0.219	1.64316e-13	Early primary SPC	LOC100182453
9.17798e-12	0.254785	0.605	0.48	1.26702e-07	Early primary SPC	LOC100184104
6.78392e-14	0.254767	0.265	0.162	9.3652e-10	Early primary SPC	LOC100187058
8.94951e-15	0.254459	0.338	0.216	1.23548e-10	Early primary SPC	LOC100179815
1.90477e-09	0.25393	0.334	0.241	2.62953e-05	Early primary SPC	LOC100184979
5.10033e-12	0.253623	0.405	0.285	7.041e-08	Early primary SPC	LOC100180837
7.60458e-18	0.253613	0.367	0.231	1.04981e-13	Early primary SPC	LOC100177660
1.0844e-19	0.253539	0.319	0.185	1.49701e-15	Early primary SPC	LOC100182431
1.28299e-14	0.253234	0.367	0.241	1.77117e-10	Early primary SPC	LOC100182380
6.29424e-11	0.252748	0.478	0.361	8.6892e-07	Early primary SPC	zf(c3h)-2
1.41725e-14	0.251086	0.31	0.195	1.95651e-10	Early primary SPC	blcap
1.69702e-12	0.251019	0.259	0.161	2.34274e-08	Early primary SPC	LOC100175629
9.20536e-08	0.250911	0.354	0.261	0.0012708	Early primary SPC	LOC100184077
1.06025e-09	0.250547	0.417	0.313	1.46368e-05	Early primary SPC	LOC100182988
2.02764e-13	0.250324	0.282	0.176	2.79916e-09	Early primary SPC	LOC101243162

## Sheet: Late primary SPC
p_val	avg_log2FC	pct.1	pct.2	p_val_adj	cluster	gene
0	3.30144	0.844	0.137	0	Late primary SPC	LOC100175642
0	3.2436	0.821	0.108	0	Late primary SPC	LOC104265972
0	3.22744	0.769	0.148	0	Late primary SPC	LOC100181049
5.50889e-249	2.53578	0.471	0.057	7.60503e-245	Late primary SPC	LOC100187071
1.89435e-206	2.46983	0.987	0.792	2.61516e-202	Late primary SPC	LOC100181688
1.09034e-300	2.42328	0.808	0.195	1.50521e-296	Late primary SPC	ci-rsp4/6
0	2.36223	0.458	0.033	0	Late primary SPC	LOC100181172
2.45116e-302	2.29525	1	0.987	3.38383e-298	Late primary SPC	LOC100185176
3.43152e-251	2.28437	0.864	0.304	4.73721e-247	Late primary SPC	LOC100177322
2.2585e-288	2.28374	1	0.97	3.11786e-284	Late primary SPC	LOC100187543
0	2.2435	0.711	0.089	0	Late primary SPC	ci-rsp9
4.91124e-262	2.23469	0.799	0.218	6.77996e-258	Late primary SPC	LOC778840
7.6105e-230	2.15769	0.333	0.024	1.05063e-225	Late primary SPC	LOC100182791
1.46315e-174	2.1421	0.716	0.244	2.01988e-170	Late primary SPC	LOC100180857
7.15577e-283	2.11106	0.61	0.09	9.87854e-279	Late primary SPC	LOC100187244
2.49758e-262	2.10908	0.645	0.117	3.44792e-258	Late primary SPC	ci-ndk/dpy26
0	2.10074	0.573	0.066	0	Late primary SPC	LOC100186493
1.77885e-113	2.09225	0.799	0.494	2.45571e-109	Late primary SPC	LOC100178471
4.12685e-247	2.07476	0.599	0.105	5.69711e-243	Late primary SPC	LOC100175806
8.40916e-251	2.04035	0.658	0.132	1.16088e-246	Late primary SPC	ci-morn40
8.03091e-220	2.02462	0.678	0.163	1.10867e-215	Late primary SPC	LOC100180461
2.85662e-168	2.0001	0.866	0.453	3.94357e-164	Late primary SPC	LOC100180580
3.07678e-177	1.99674	0.786	0.321	4.2475e-173	Late primary SPC	LOC100175467
0	1.98268	0.56	0.051	0	Late primary SPC	efhc2
2.33433e-134	1.92138	0.592	0.193	3.22254e-130	Late primary SPC	LOC100186088
2.24092e-264	1.91826	0.632	0.11	3.0936e-260	Late primary SPC	LOC100177695
2.84865e-174	1.91499	0.668	0.203	3.93256e-170	Late primary SPC	hsp40
3.49859e-102	1.91317	0.654	0.298	4.82981e-98	Late primary SPC	LOC100184393
6.86728e-280	1.91016	0.573	0.079	9.48028e-276	Late primary SPC	LOC100180681
2.47093e-197	1.90741	0.604	0.139	3.41112e-193	Late primary SPC	LOC100181948
2.41326e-181	1.88171	0.701	0.217	3.33151e-177	Late primary SPC	rsp3
3.95382e-117	1.80357	0.668	0.284	5.45824e-113	Late primary SPC	LOC100178891
2.19036e-182	1.79058	0.952	0.729	3.0238e-178	Late primary SPC	dynll6
5.04611e-236	1.78572	0.575	0.098	6.96616e-232	Late primary SPC	LOC100183643
7.68959e-170	1.77508	0.958	0.72	1.06155e-165	Late primary SPC	LOC100177914
1.24714e-166	1.77062	0.725	0.258	1.72168e-162	Late primary SPC	dnal1
1.41442e-271	1.76173	0.361	0.023	1.9526e-267	Late primary SPC	LOC100181601
8.38967e-178	1.75253	0.628	0.17	1.15819e-173	Late primary SPC	LOC100177739
3.3702e-124	1.74797	0.659	0.266	4.65256e-120	Late primary SPC	ic5
8.65236e-159	1.73869	0.604	0.168	1.19446e-154	Late primary SPC	LOC100175445
5.02225e-188	1.72717	0.511	0.094	6.93321e-184	Late primary SPC	LOC100181455
2.04848e-130	1.71925	0.328	0.052	2.82792e-126	Late primary SPC	LOC101242508
0	1.70699	0.473	0.036	0	Late primary SPC	LOC100186452
2.79595e-166	1.70243	0.549	0.129	3.85981e-162	Late primary SPC	LOC100184054
1.87827e-170	1.70181	0.69	0.22	2.59295e-166	Late primary SPC	LOC100187286
0	1.70176	0.535	0.052	0	Late primary SPC	ciaxp83.9
6.19217e-109	1.69738	0.65	0.283	8.54829e-105	Late primary SPC	LOC100180280
8.39393e-188	1.69291	0.553	0.115	1.15878e-183	Late primary SPC	pf16
1.51093e-195	1.68242	0.57	0.118	2.08584e-191	Late primary SPC	LOC100182997
8.88975e-196	1.67407	0.991	0.871	1.22723e-191	Late primary SPC	LOC100176946
4.06772e-231	1.65154	0.5	0.07	5.61549e-227	Late primary SPC	LOC100181281
1.11051e-162	1.65093	0.951	0.675	1.53306e-158	Late primary SPC	LOC100185773
1.01623e-184	1.6446	0.601	0.14	1.4029e-180	Late primary SPC	pf-rib
8.00882e-194	1.63977	0.52	0.097	1.10562e-189	Late primary SPC	LOC100186122
5.98995e-111	1.63926	0.626	0.246	8.26913e-107	Late primary SPC	LOC100184552
1.35662e-268	1.62818	0.504	0.059	1.87282e-264	Late primary SPC	LOC100177948
1.31826e-153	1.62728	0.625	0.187	1.81986e-149	Late primary SPC	LOC100177874
2.09309e-178	1.62257	0.57	0.13	2.88951e-174	Late primary SPC	LOC100184287
1.67042e-133	1.62103	0.516	0.139	2.30602e-129	Late primary SPC	LOC100175962
5.43775e-214	1.60654	0.496	0.077	7.50681e-210	Late primary SPC	LOC100179722
2.41371e-214	1.60452	0.454	0.06	3.33213e-210	Late primary SPC	LOC100183942
7.67422e-129	1.60049	0.546	0.164	1.05943e-124	Late primary SPC	LOC100183160
5.1026e-172	1.59512	0.526	0.112	7.04414e-168	Late primary SPC	LOC100181743
1.28375e-172	1.59008	0.546	0.119	1.77222e-168	Late primary SPC	LOC101242248
4.12307e-252	1.58825	0.441	0.045	5.6919e-248	Late primary SPC	ci-cmub116
2.77887e-60	1.58382	0.267	0.07	3.83623e-56	Late primary SPC	LOC100177715
4.14971e-159	1.58339	0.658	0.203	5.72868e-155	Late primary SPC	ic1
2.77457e-93	1.57642	0.582	0.236	3.83029e-89	Late primary SPC	LOC100180394
2.58956e-182	1.57365	0.967	0.791	3.57489e-178	Late primary SPC	cam
1.16103e-125	1.57183	0.835	0.492	1.60281e-121	Late primary SPC	LOC100185860
3.13426e-201	1.55841	0.482	0.075	4.32684e-197	Late primary SPC	LOC100179897
4.11809e-141	1.55627	0.414	0.081	5.68502e-137	Late primary SPC	LOC100182866
1.25902e-94	1.55504	0.549	0.211	1.73808e-90	Late primary SPC	LOC100175718
2.96859e-78	1.55319	0.663	0.362	4.09814e-74	Late primary SPC	LOC100179144
1.28595e-56	1.55311	0.421	0.179	1.77525e-52	Late primary SPC	LOC100183669
9.2564e-132	1.54541	0.469	0.113	1.27785e-127	Late primary SPC	LOC100179047
4.56503e-180	1.54382	0.504	0.096	6.30202e-176	Late primary SPC	LOC100184728
4.75994e-98	1.54369	0.663	0.315	6.5711e-94	Late primary SPC	LOC100186956
1.42164e-114	1.53897	0.753	0.378	1.96258e-110	Late primary SPC	LOC100182784
6.30909e-244	1.53745	0.451	0.05	8.7097e-240	Late primary SPC	LOC100177709
4.03481e-255	1.5353	0.381	0.03	5.57005e-251	Late primary SPC	LOC100182799
2.92027e-160	1.52401	0.491	0.101	4.03143e-156	Late primary SPC	LOC100180915
2.118e-162	1.52148	0.485	0.098	2.9239e-158	Late primary SPC	lrr37
2.71978e-165	1.51938	0.515	0.111	3.75465e-161	Late primary SPC	LOC100179786
3.91506e-132	1.51806	0.753	0.319	5.40474e-128	Late primary SPC	rbdlc
1.2833e-152	1.51634	0.491	0.108	1.77159e-148	Late primary SPC	LOC100182123
9.05656e-51	1.51168	0.575	0.327	1.25026e-46	Late primary SPC	hsp70
9.42252e-188	1.50085	0.454	0.072	1.30078e-183	Late primary SPC	LOC100186562
3.16416e-179	1.49268	0.484	0.089	4.36812e-175	Late primary SPC	ic4
8.71386e-190	1.49148	0.41	0.056	1.20295e-185	Late primary SPC	LOC100178196
2.23189e-122	1.49124	0.681	0.272	3.08113e-118	Late primary SPC	LOC100186925
7.31478e-133	1.49055	0.874	0.522	1.0098e-128	Late primary SPC	LOC100185739
1.36813e-240	1.48748	0.28	0.013	1.8887e-236	Late primary SPC	LOC113475294
6.47668e-149	1.48452	0.456	0.092	8.94106e-145	Late primary SPC	LOC100183783
9.71103e-274	1.4759	1	0.999	1.34061e-269	Late primary SPC	LOC100184511
1.66782e-169	1.47516	0.471	0.087	2.30242e-165	Late primary SPC	LOC100177047
1.09337e-132	1.47059	0.899	0.583	1.50939e-128	Late primary SPC	LOC100183316
1.47381e-136	1.46798	0.491	0.119	2.03459e-132	Late primary SPC	LOC100184083
1.736e-103	1.4679	0.672	0.31	2.39655e-99	Late primary SPC	ciic3
1.10238e-128	1.46688	0.458	0.111	1.52183e-124	Late primary SPC	LOC100178848
2.47672e-159	1.46305	0.473	0.094	3.41911e-155	Late primary SPC	LOC100177721
1.96619e-142	1.4622	0.487	0.113	2.71433e-138	Late primary SPC	ci-ndk/dm44
7.94708e-113	1.45225	0.705	0.316	1.09709e-108	Late primary SPC	LOC100186655
9.59069e-183	1.4516	0.449	0.071	1.32399e-178	Late primary SPC	LOC100179890
1.61846e-148	1.44953	0.258	0.025	2.23428e-144	Late primary SPC	LOC104265957
1.23397e-121	1.44654	0.901	0.651	1.7035e-117	Late primary SPC	LOC100181800
7.18093e-99	1.44304	0.623	0.259	9.91327e-95	Late primary SPC	LOC100176263
9.64014e-131	1.43912	0.625	0.217	1.33082e-126	Late primary SPC	dynlt1
3.8388e-198	1.43822	0.377	0.042	5.29946e-194	Late primary SPC	LOC100177416
4.47624e-90	1.42763	0.712	0.386	6.17945e-86	Late primary SPC	LOC100179285
2.33817e-85	1.42468	0.755	0.47	3.22785e-81	Late primary SPC	LOC100175936
5.92682e-160	1.41548	0.423	0.072	8.18198e-156	Late primary SPC	LOC100185893
8.58444e-92	1.40916	0.465	0.153	1.18508e-87	Late primary SPC	LOC100176299
6.17387e-76	1.40766	0.388	0.118	8.52302e-72	Late primary SPC	LOC100178239
1.87103e-100	1.40466	0.938	0.841	2.58296e-96	Late primary SPC	LOC104266556
7.98768e-134	1.3968	0.518	0.134	1.1027e-129	Late primary SPC	LOC100186420
1.38696e-137	1.39315	0.418	0.084	1.9147e-133	Late primary SPC	LOC100183471
1.79986e-123	1.38951	0.61	0.207	2.48471e-119	Late primary SPC	LOC100185428
1.46722e-219	1.38432	0.379	0.037	2.02549e-215	Late primary SPC	LOC100181625
1.00031e-89	1.38393	0.452	0.144	1.38093e-85	Late primary SPC	LOC100178341
1.09383e-117	1.38342	0.956	0.854	1.51004e-113	Late primary SPC	LOC100186991
2.27759e-121	1.38292	0.375	0.076	3.14421e-117	Late primary SPC	LOC100179732
2.46685e-156	1.38136	0.438	0.08	3.40549e-152	Late primary SPC	LOC100181033
8.72029e-92	1.37085	0.469	0.153	1.20384e-87	Late primary SPC	LOC100185684
1.21594e-112	1.36949	0.85	0.549	1.67861e-108	Late primary SPC	LOC100175088
6.92758e-195	1.36844	0.467	0.072	9.56353e-191	Late primary SPC	LOC100181831
7.89258e-216	1.36019	0.264	0.014	1.08957e-211	Late primary SPC	LOC113475292
4.75542e-127	1.35439	0.445	0.103	6.56486e-123	Late primary SPC	LOC100177758
3.9435e-88	1.33536	0.408	0.117	5.444e-84	Late primary SPC	LOC100176879
5.55343e-207	1.33125	0.344	0.031	7.6665e-203	Late primary SPC	LOC100177369
1.36802e-87	1.32073	0.608	0.269	1.88855e-83	Late primary SPC	LOC100178956
7.33031e-160	1.32044	0.357	0.049	1.01195e-155	Late primary SPC	LOC100175156
8.80487e-87	1.31711	0.696	0.367	1.21551e-82	Late primary SPC	LOC100180642
6.22336e-73	1.31574	0.634	0.326	8.59135e-69	Late primary SPC	LOC100180663
3.35896e-96	1.31551	0.489	0.161	4.63705e-92	Late primary SPC	LOC100178079
2.10737e-132	1.31331	0.418	0.085	2.90922e-128	Late primary SPC	tektinB1
2.20698e-102	1.30945	0.465	0.135	3.04673e-98	Late primary SPC	LOC100179053
2.79881e-137	1.2971	0.447	0.095	3.86376e-133	Late primary SPC	LOC100177415
3.95518e-96	1.29388	0.7	0.351	5.46013e-92	Late primary SPC	LOC100183546
7.13956e-214	1.29314	0.289	0.018	9.85616e-210	Late primary SPC	LOC100177459
1.40136e-232	1.29105	0.326	0.022	1.93458e-228	Late primary SPC	ci-arm37
2.62093e-89	1.28988	0.69	0.355	3.61819e-85	Late primary SPC	LOC100180014
9.76109e-74	1.28941	0.641	0.323	1.34752e-69	Late primary SPC	LOC100185469
4.58863e-119	1.26513	0.478	0.126	6.3346e-115	Late primary SPC	LOC100178765
5.06844e-216	1.26269	0.337	0.028	6.99698e-212	Late primary SPC	LOC100186010
1.54611e-188	1.26041	0.342	0.035	2.13441e-184	Late primary SPC	LOC100179298
2.74006e-202	1.25765	0.361	0.036	3.78266e-198	Late primary SPC	LOC100184431
2.92887e-67	1.2546	0.559	0.265	4.04331e-63	Late primary SPC	LOC100184802
2.30398e-52	1.24593	0.531	0.272	3.18065e-48	Late primary SPC	LOC101242372
2.79772e-84	1.24349	0.749	0.43	3.86226e-80	Late primary SPC	LOC100181511
4.18285e-207	1.24269	0.322	0.026	5.77442e-203	Late primary SPC	LOC108949619
1.56873e-124	1.24247	0.361	0.066	2.16563e-120	Late primary SPC	LOC100180373
4.12959e-86	1.24029	0.368	0.098	5.7009e-82	Late primary SPC	LOC100185948
3.11016e-108	1.23846	0.443	0.117	4.29358e-104	Late primary SPC	LOC100186004
1.0562e-152	1.23737	0.379	0.06	1.45808e-148	Late primary SPC	LOC100183990
3.81049e-105	1.23088	0.353	0.076	5.26038e-101	Late primary SPC	LOC113474390
8.88698e-81	1.23008	0.48	0.171	1.22685e-76	Late primary SPC	LOC100183762
5.06915e-82	1.22993	0.636	0.301	6.99796e-78	Late primary SPC	LOC100183235
4.23189e-64	1.22753	0.595	0.307	5.84213e-60	Late primary SPC	LOC100183711
6.08835e-110	1.22384	0.421	0.105	8.40496e-106	Late primary SPC	LOC100178966
1.17414e-74	1.22086	0.659	0.356	1.6209e-70	Late primary SPC	LOC100187330
4.43788e-91	1.21791	0.817	0.528	6.1265e-87	Late primary SPC	soxh
1.14599e-116	1.21688	0.346	0.066	1.58203e-112	Late primary SPC	LOC100187274
1.20968e-90	1.21625	0.436	0.131	1.66996e-86	Late primary SPC	LOC100176752
1.01857e-110	1.21443	0.48	0.135	1.40614e-106	Late primary SPC	LOC100176437
3.69744e-112	1.21354	0.447	0.116	5.10432e-108	Late primary SPC	LOC100185759
1.22187e-79	1.21134	0.454	0.158	1.6868e-75	Late primary SPC	LOC100183886
1.05976e-113	1.20775	0.951	0.774	1.463e-109	Late primary SPC	LOC100175254
1.39817e-138	1.2052	0.337	0.05	1.93017e-134	Late primary SPC	LOC100176346
6.01568e-88	1.20419	0.531	0.193	8.30464e-84	Late primary SPC	LOC100177065
2.13408e-169	1.20262	0.419	0.066	2.9461e-165	Late primary SPC	LOC100176412
3.50447e-81	1.19626	0.7	0.371	4.83792e-77	Late primary SPC	LOC100177663
1.94218e-107	1.19387	0.326	0.062	2.68118e-103	Late primary SPC	LOC100184160
2.34061e-62	1.19164	0.603	0.32	3.23122e-58	Late primary SPC	LOC100176136
2.1248e-128	1.1906	0.41	0.084	2.93329e-124	Late primary SPC	LOC100183187
1.22942e-135	1.1847	0.372	0.065	1.69722e-131	Late primary SPC	LOC100175321
6.74267e-80	1.18352	0.438	0.144	9.30826e-76	Late primary SPC	LOC100178116
8.33558e-154	1.17947	0.355	0.051	1.15073e-149	Late primary SPC	LOC100180201
8.81197e-176	1.17467	0.344	0.039	1.21649e-171	Late primary SPC	LOC100183833
8.44715e-151	1.1677	0.324	0.042	1.16613e-146	Late primary SPC	LOC100177979
1.17858e-188	1.16713	0.328	0.031	1.62703e-184	Late primary SPC	LOC100176520
1.36317e-85	1.16539	0.456	0.147	1.88185e-81	Late primary SPC	LOC100185656
7.01748e-100	1.15557	0.401	0.101	9.68763e-96	Late primary SPC	LOC101242709
6.50322e-86	1.15169	0.582	0.242	8.9777e-82	Late primary SPC	LOC100178315
6.70344e-80	1.1488	0.452	0.154	9.2541e-76	Late primary SPC	LOC100187194
7.44544e-84	1.14793	0.434	0.136	1.02784e-79	Late primary SPC	LOC100177966
1.61115e-84	1.14468	0.441	0.139	2.22419e-80	Late primary SPC	LOC100184622
4.78278e-83	1.14037	0.423	0.133	6.60263e-79	Late primary SPC	LOC100184920
1.42639e-103	1.13188	0.379	0.087	1.96913e-99	Late primary SPC	LOC100180635
4.59027e-83	1.12871	0.35	0.09	6.33687e-79	Late primary SPC	LOC113474391
9.76321e-135	1.12289	0.33	0.05	1.34781e-130	Late primary SPC	LOC100175788
1.49604e-64	1.12236	0.438	0.17	2.06528e-60	Late primary SPC	LOC104266587
1.80011e-73	1.12097	0.427	0.148	2.48505e-69	Late primary SPC	LOC100185035
1.48531e-85	1.11537	0.414	0.124	2.05047e-81	Late primary SPC	LOC100177802
3.15101e-69	1.11332	0.518	0.221	4.34997e-65	Late primary SPC	LOC100175618
1.88456e-116	1.11191	0.357	0.069	2.60163e-112	Late primary SPC	LOC100176509
8.14901e-81	1.10763	0.377	0.108	1.12497e-76	Late primary SPC	LOC100176650
9.15282e-83	1.10522	0.76	0.452	1.26355e-78	Late primary SPC	LOC101243152
8.87062e-125	1.10012	0.962	0.807	1.22459e-120	Late primary SPC	LOC100186457
2.16199e-73	1.09874	0.515	0.206	2.98463e-69	Late primary SPC	LOC100175841
1.47721e-35	1.09671	0.495	0.291	2.03929e-31	Late primary SPC	LOC100177142
5.70275e-148	1.09333	0.333	0.045	7.87264e-144	Late primary SPC	LOC104265329
2.37918e-74	1.09256	0.39	0.121	3.28446e-70	Late primary SPC	LOC100176001
2.87857e-73	1.09184	0.407	0.132	3.97387e-69	Late primary SPC	LOC100185331
1.14653e-87	1.08991	0.37	0.096	1.58278e-83	Late primary SPC	LOC100187417
5.25299e-156	1.08496	0.3	0.033	7.25175e-152	Late primary SPC	LOC100177139
3.07333e-122	1.08477	0.381	0.075	4.24273e-118	Late primary SPC	LOC100187492
4.83309e-71	1.08324	0.48	0.181	6.67208e-67	Late primary SPC	LOC100181095
6.42222e-114	1.08021	0.322	0.057	8.86587e-110	Late primary SPC	LOC100187073
1.2973e-66	1.0739	0.429	0.154	1.79092e-62	Late primary SPC	LOC100180883
9.20034e-95	1.07213	0.313	0.064	1.27011e-90	Late primary SPC	LOC100184380
3.99874e-76	1.0689	0.375	0.109	5.52026e-72	Late primary SPC	LOC100178444
1.04021e-60	1.06761	0.511	0.227	1.43601e-56	Late primary SPC	LOC100177660
1.73105e-94	1.06626	0.332	0.072	2.38971e-90	Late primary SPC	LOC100177916
1.95387e-110	1.06348	0.41	0.097	2.69732e-106	Late primary SPC	LOC100176238
1.2426e-43	1.06152	0.355	0.149	1.71541e-39	Late primary SPC	LOC100177145
5.85324e-107	1.0613	0.377	0.084	8.0804e-103	Late primary SPC	LOC100186183
7.52347e-55	1.05849	0.592	0.332	1.03861e-50	Late primary SPC	LOC100184544
3.12713e-63	1.05645	0.568	0.27	4.317e-59	Late primary SPC	LOC100180468
2.14987e-68	1.04945	0.41	0.142	2.96789e-64	Late primary SPC	LOC100185113
4.49563e-48	1.04657	0.324	0.118	6.20622e-44	Late primary SPC	LOC100184923
1.39167e-48	1.04579	0.48	0.229	1.92121e-44	Late primary SPC	atf4/5
1.1168e-124	1.04068	0.341	0.058	1.54175e-120	Late primary SPC	LOC100185094
2.98568e-105	1.03515	0.366	0.08	4.12173e-101	Late primary SPC	LOC100182227
3.00044e-50	1.03469	0.621	0.359	4.14211e-46	Late primary SPC	LOC100181307
4.41948e-75	1.02929	0.332	0.088	6.1011e-71	Late primary SPC	LOC100177276
6.96276e-64	1.02898	0.445	0.174	9.61209e-60	Late primary SPC	LOC100183282
5.40943e-61	1.02847	0.672	0.401	7.46772e-57	Late primary SPC	LOC100176531
5.61463e-66	1.02773	0.434	0.161	7.75099e-62	Late primary SPC	LOC100178303
5.02005e-98	1.02759	0.353	0.08	6.93018e-94	Late primary SPC	LOC100176513
3.99763e-60	1.02488	0.516	0.232	5.51873e-56	Late primary SPC	LOC104266549
3.16136e-31	1.02139	0.542	0.365	4.36425e-27	Late primary SPC	LOC100184159
3.12827e-89	1.02121	0.394	0.107	4.31857e-85	Late primary SPC	LOC100178369
1.1595e-42	1.01756	0.478	0.252	1.6007e-38	Late primary SPC	LOC100180940
3.69392e-62	1.01668	0.399	0.144	5.09946e-58	Late primary SPC	LOC100183353
1.38691e-53	1.0138	0.341	0.121	1.91463e-49	Late primary SPC	LOC100182488
1.01189e-51	1.01312	0.529	0.266	1.39691e-47	Late primary SPC	LOC100182349
1.70306e-98	1.01172	0.905	0.718	2.35107e-94	Late primary SPC	LOC104266666
7.04671e-60	1.00756	0.57	0.273	9.72798e-56	Late primary SPC	LOC100180675
3.40438e-57	1.00722	0.643	0.371	4.69974e-53	Late primary SPC	dlc
1.9777e-32	1.00705	0.332	0.156	2.73022e-28	Late primary SPC	LOC100183793
4.71727e-100	0.995515	0.288	0.051	6.51219e-96	Late primary SPC	LOC100178502
1.38994e-53	0.995297	0.782	0.596	1.91881e-49	Late primary SPC	LOC100179505
5.88697e-76	0.987673	0.293	0.068	8.12696e-72	Late primary SPC	LOC100179294
1.09914e-56	0.985505	0.353	0.121	1.51736e-52	Late primary SPC	LOC100179951
1.94877e-50	0.983805	0.588	0.321	2.69027e-46	Late primary SPC	LOC100183588
2.05697e-48	0.977173	0.63	0.374	2.83965e-44	Late primary SPC	LOC100182952
1.5633e-127	0.975377	0.256	0.029	2.15813e-123	Late primary SPC	tektinA1
8.68309e-43	0.975224	0.496	0.26	1.1987e-38	Late primary SPC	LOC100181861
6.3439e-54	0.973214	0.553	0.282	8.75776e-50	Late primary SPC	LOC100187500
1.25773e-68	0.971859	0.795	0.563	1.7363e-64	Late primary SPC	LOC100177203
4.85663e-59	0.971828	0.374	0.131	6.70457e-55	Late primary SPC	LOC100182512
3.5765e-66	0.970786	0.355	0.11	4.93735e-62	Late primary SPC	LOC100182151
2.9896e-78	0.96939	0.348	0.093	4.12714e-74	Late primary SPC	LOC100185306
8.74427e-47	0.966785	0.447	0.208	1.20715e-42	Late primary SPC	LOC100179412
1.38529e-54	0.966183	0.332	0.111	1.9124e-50	Late primary SPC	LOC100185700
3.1356e-73	0.963386	0.311	0.08	4.3287e-69	Late primary SPC	LOC100179009
1.00823e-53	0.961908	0.375	0.14	1.39186e-49	Late primary SPC	LOC100176234
1.73789e-50	0.961523	0.484	0.231	2.39915e-46	Late primary SPC	LOC101242578
1.30088e-45	0.960248	0.474	0.231	1.79587e-41	Late primary SPC	LOC100178782
1.12215e-54	0.957943	0.352	0.122	1.54913e-50	Late primary SPC	LOC100175239
4.31814e-49	0.957891	0.412	0.172	5.96119e-45	Late primary SPC	LOC100186061
2.5125e-47	0.957769	0.463	0.215	3.46851e-43	Late primary SPC	LOC100184553
2.23554e-49	0.95039	0.57	0.313	3.08616e-45	Late primary SPC	LOC100182783
7.01505e-56	0.948364	0.375	0.135	9.68427e-52	Late primary SPC	LOC100176988
1.13004e-42	0.947287	0.581	0.347	1.56002e-38	Late primary SPC	LOC100187015
9.84518e-98	0.946529	0.262	0.043	1.35913e-93	Late primary SPC	foxm
3.81879e-33	0.941846	0.511	0.305	5.27183e-29	Late primary SPC	LOC100186076
7.30749e-103	0.941406	0.282	0.047	1.0088e-98	Late primary SPC	LOC100180804
1.33087e-78	0.935722	0.317	0.078	1.83727e-74	Late primary SPC	LOC101242942
1.13717e-59	0.933707	0.368	0.126	1.56986e-55	Late primary SPC	LOC100182221
1.04856e-62	0.932733	0.375	0.126	1.44754e-58	Late primary SPC	LOC100175258
2.12363e-49	0.928724	0.683	0.455	2.93167e-45	Late primary SPC	LOC100180742
4.87401e-46	0.926481	0.52	0.267	6.72857e-42	Late primary SPC	LOC100184986
7.66465e-32	0.924243	0.432	0.241	1.0581e-27	Late primary SPC	LOC101242432
2.7596e-42	0.921304	0.562	0.335	3.80963e-38	Late primary SPC	LOC100184477
4.31786e-46	0.918343	0.465	0.218	5.9608e-42	Late primary SPC	LOC100184495
1.95299e-56	0.915719	0.328	0.104	2.6961e-52	Late primary SPC	LOC101242669
3.53258e-127	0.915256	0.26	0.031	4.87672e-123	Late primary SPC	LOC100184750
4.18905e-42	0.914882	0.553	0.313	5.78298e-38	Late primary SPC	LOC113475088
6.99014e-45	0.914634	0.341	0.133	9.64988e-41	Late primary SPC	LOC100176715
1.7546e-47	0.913475	0.324	0.117	2.42223e-43	Late primary SPC	LOC100178331
3.88425e-88	0.906096	0.251	0.044	5.36221e-84	Late primary SPC	LOC113474963
2.03405e-124	0.904087	0.337	0.055	2.80801e-120	Late primary SPC	LOC100181386
2.77742e-39	0.903473	0.429	0.21	3.83423e-35	Late primary SPC	LOC100176261
2.31192e-63	0.903056	0.306	0.085	3.1916e-59	Late primary SPC	LOC100185048
2.55931e-77	0.901477	0.299	0.069	3.53312e-73	Late primary SPC	LOC100184539
5.11861e-56	0.901431	0.826	0.635	7.06624e-52	Late primary SPC	LOC100178673
5.90008e-81	0.901187	0.273	0.056	8.14506e-77	Late primary SPC	LOC101242095
2.6931e-69	0.900534	0.357	0.105	3.71783e-65	Late primary SPC	LOC100185857
3.15619e-77	0.897972	0.284	0.062	4.35713e-73	Late primary SPC	LOC100183672
1.45642e-59	0.897138	0.306	0.089	2.01059e-55	Late primary SPC	LOC100176890
1.68908e-88	0.896104	0.3	0.062	2.33177e-84	Late primary SPC	LOC100183352
9.17974e-83	0.894808	0.278	0.057	1.26726e-78	Late primary SPC	LOC100177869
2.71516e-128	0.893736	0.273	0.033	3.74828e-124	Late primary SPC	LOC100184464
1.02468e-100	0.892974	0.253	0.038	1.41457e-96	Late primary SPC	LOC100184718
3.63839e-45	0.890253	0.275	0.091	5.0228e-41	Late primary SPC	LOC100183679
3.17059e-46	0.886434	0.744	0.526	4.377e-42	Late primary SPC	LOC100181337
5.49451e-56	0.885854	0.302	0.092	7.58517e-52	Late primary SPC	LOC100177670
3.45756e-73	0.885778	0.284	0.066	4.77316e-69	Late primary SPC	LOC100187137
5.79562e-51	0.884448	0.405	0.166	8.00086e-47	Late primary SPC	LOC100176954
8.56965e-35	0.884082	0.529	0.318	1.18304e-30	Late primary SPC	LOC100183627
4.86198e-55	0.883723	0.352	0.123	6.71196e-51	Late primary SPC	LOC100176498
6.41989e-96	0.880401	0.284	0.051	8.86266e-92	Late primary SPC	LOC100182527
4.61834e-41	0.879398	0.507	0.274	6.37562e-37	Late primary SPC	LOC100175293
1.58014e-39	0.879306	0.562	0.33	2.18139e-35	Late primary SPC	LOC100178529
3.50673e-69	0.878873	0.289	0.072	4.84104e-65	Late primary SPC	LOC100179042
8.44817e-42	0.876038	0.487	0.251	1.16627e-37	Late primary SPC	LOC100183986
1.83388e-98	0.871177	0.275	0.046	2.53167e-94	Late primary SPC	LOC100175887
1.28017e-34	0.867489	0.489	0.284	1.76728e-30	Late primary SPC	LOC100179428
1.01697e-40	0.867378	0.394	0.177	1.40393e-36	Late primary SPC	LOC100186158
6.78077e-43	0.867256	0.601	0.373	9.36085e-39	Late primary SPC	LOC100181980
3.51525e-49	0.865672	0.388	0.156	4.8528e-45	Late primary SPC	LOC100175309
1.04748e-120	0.863297	0.271	0.036	1.44605e-116	Late primary SPC	LOC100176767
3.22185e-47	0.862279	0.361	0.14	4.44776e-43	Late primary SPC	LOC100187171
9.88685e-80	0.860413	0.321	0.077	1.36488e-75	Late primary SPC	LOC100183357
3.11279e-28	0.860383	0.28	0.123	4.2972e-24	Late primary SPC	LOC100185988
3.30228e-55	0.8535	0.808	0.594	4.55879e-51	Late primary SPC	LOC100177491
1.35762e-47	0.852886	0.771	0.569	1.8742e-43	Late primary SPC	LOC100187533
4.79946e-63	0.85284	0.308	0.086	6.62565e-59	Late primary SPC	LOC101243320
6.41143e-120	0.851521	0.998	0.983	8.85098e-116	Late primary SPC	LOC100177258
9.92089e-53	0.850657	0.339	0.117	1.36958e-48	Late primary SPC	LOC100182294
3.59318e-56	0.85011	0.344	0.117	4.96038e-52	Late primary SPC	LOC100187042
1.80579e-102	0.849746	0.282	0.047	2.4929e-98	Late primary SPC	LOC100175895
1.09621e-58	0.843097	0.912	0.768	1.51332e-54	Late primary SPC	LOC100180959
4.57158e-45	0.842155	0.797	0.634	6.31106e-41	Late primary SPC	LOC100185859
9.23176e-112	0.840293	0.255	0.034	1.27444e-107	Late primary SPC	LOC100177846
3.60266e-65	0.838967	0.288	0.074	4.97347e-61	Late primary SPC	LOC100177547
4.50093e-38	0.838167	0.43	0.217	6.21353e-34	Late primary SPC	LOC113474938
1.29596e-40	0.836931	0.412	0.192	1.78907e-36	Late primary SPC	LOC100181659
8.0893e-40	0.835432	0.608	0.398	1.11673e-35	Late primary SPC	LOC100175858
1.62725e-62	0.834304	0.352	0.11	2.24642e-58	Late primary SPC	LOC100175281
4.37454e-43	0.834009	0.31	0.113	6.03905e-39	Late primary SPC	LOC100177682
5.40705e-57	0.830967	0.381	0.136	7.46443e-53	Late primary SPC	LOC100183292
9.83996e-31	0.828197	0.348	0.169	1.35841e-26	Late primary SPC	LOC100183493
4.4004e-45	0.826449	0.344	0.133	6.07476e-41	Late primary SPC	LOC100178660
3.48394e-34	0.826337	0.601	0.386	4.80959e-30	Late primary SPC	LOC100177991
6.47533e-38	0.824992	0.46	0.234	8.9392e-34	Late primary SPC	LOC100179221
6.63845e-34	0.824563	0.502	0.288	9.16438e-30	Late primary SPC	LOC100176359
1.16902e-23	0.82229	0.385	0.218	1.61383e-19	Late primary SPC	LOC113474413
8.83491e-41	0.822272	0.421	0.199	1.21966e-36	Late primary SPC	LOC100177000
3.28442e-53	0.819833	0.839	0.637	4.53415e-49	Late primary SPC	LOC100178344
7.9346e-63	0.818863	0.31	0.088	1.09537e-58	Late primary SPC	LOC100177208
2.35453e-40	0.817599	0.321	0.127	3.25043e-36	Late primary SPC	acl
2.99956e-54	0.817321	0.375	0.138	4.1409e-50	Late primary SPC	LOC100180258
1.48489e-37	0.816927	0.599	0.371	2.04989e-33	Late primary SPC	LOC100182853
4.28825e-36	0.816699	0.44	0.23	5.91993e-32	Late primary SPC	nf-x-like
1.68566e-36	0.816475	0.353	0.157	2.32706e-32	Late primary SPC	LOC100180001
3.11323e-55	0.814149	0.286	0.082	4.29782e-51	Late primary SPC	calx
8.35773e-31	0.813934	0.399	0.206	1.15378e-26	Late primary SPC	LOC100184236
3.70249e-32	0.812002	0.608	0.401	5.11129e-28	Late primary SPC	LOC100187068
4.49698e-53	0.811667	0.284	0.086	6.20809e-49	Late primary SPC	LOC100179155
7.87488e-52	0.811184	0.842	0.644	1.08713e-47	Late primary SPC	LOC100179838
1.24542e-39	0.810738	0.493	0.258	1.7193e-35	Late primary SPC	LOC100176990
6.64101e-77	0.806947	0.277	0.059	9.16791e-73	Late primary SPC	LOC100185665
5.24584e-29	0.806161	0.495	0.305	7.24189e-25	Late primary SPC	LOC100179954
1.1837e-37	0.805602	0.289	0.11	1.63409e-33	Late primary SPC	LOC100175669
7.09455e-23	0.804945	0.293	0.143	9.79403e-19	Late primary SPC	LOC101242519
4.42252e-35	0.80476	0.665	0.454	6.10528e-31	Late primary SPC	LOC100184032
4.4084e-43	0.803174	0.3	0.107	6.08579e-39	Late primary SPC	LOC100180408
1.02989e-33	0.802371	0.46	0.25	1.42176e-29	Late primary SPC	LOC104265369
2.82776e-43	0.797928	0.304	0.11	3.90372e-39	Late primary SPC	LOC100183142
4.6802e-46	0.797875	0.266	0.083	6.46102e-42	Late primary SPC	LOC100182147
2.21087e-38	0.797845	0.288	0.107	3.0521e-34	Late primary SPC	LOC100182910
8.94774e-32	0.795954	0.623	0.425	1.23524e-27	Late primary SPC	LOC100187157
1.20933e-36	0.79566	0.527	0.306	1.66948e-32	Late primary SPC	LOC100181830
3.39661e-30	0.795354	0.542	0.356	4.68902e-26	Late primary SPC	not5
3.89473e-56	0.795306	0.883	0.718	5.37668e-52	Late primary SPC	LOC100186633
4.24948e-36	0.793781	0.485	0.26	5.8664e-32	Late primary SPC	LOC100180178
8.42335e-55	0.791128	0.842	0.654	1.16284e-50	Late primary SPC	LOC100175846
2.02654e-36	0.790749	0.61	0.385	2.79764e-32	Late primary SPC	LOC100182396
3.30124e-44	0.787604	0.846	0.685	4.55736e-40	Late primary SPC	LOC100179826
6.24677e-39	0.786374	0.498	0.264	8.62367e-35	Late primary SPC	cnot7/8
2.06326e-46	0.785715	0.806	0.609	2.84833e-42	Late primary SPC	LOC104266302
1.15242e-33	0.783922	0.321	0.141	1.59091e-29	Late primary SPC	LOC100186360
4.74048e-40	0.781994	0.315	0.122	6.54423e-36	Late primary SPC	LOC100177524
6.79813e-35	0.781271	0.495	0.28	9.38482e-31	Late primary SPC	LOC100187197
1.11231e-48	0.780777	0.31	0.105	1.53555e-44	Late primary SPC	LOC100186311
1.86332e-36	0.780358	0.299	0.118	2.57231e-32	Late primary SPC	srf
3.76654e-29	0.7779	0.454	0.261	5.19971e-25	Late primary SPC	LOC100180700
6.51826e-22	0.776606	0.346	0.192	8.99846e-18	Late primary SPC	LOC104266360
1.79479e-35	0.776141	0.364	0.168	2.4777e-31	Late primary SPC	LOC100185506
5.61026e-26	0.776034	0.463	0.284	7.74496e-22	Late primary SPC	LOC100179770
1.94497e-35	0.775715	0.337	0.147	2.68503e-31	Late primary SPC	LOC100185955
8.36017e-41	0.775141	0.278	0.098	1.15412e-36	Late primary SPC	LOC100187271
8.30744e-40	0.771872	0.315	0.122	1.14684e-35	Late primary SPC	LOC100184954
3.23407e-45	0.770976	0.26	0.082	4.46464e-41	Late primary SPC	LOC100178182
1.13781e-35	0.769995	0.496	0.272	1.57075e-31	Late primary SPC	LOC100184905
2.50536e-42	0.768749	0.289	0.103	3.45865e-38	Late primary SPC	gsk
2.88101e-36	0.764844	0.357	0.161	3.97723e-32	Late primary SPC	LOC100185673
6.79454e-40	0.763465	0.299	0.112	9.37987e-36	Late primary SPC	LOC100179648
1.00116e-34	0.763278	0.474	0.257	1.38211e-30	Late primary SPC	LOC100175455
1.34405e-32	0.760916	0.286	0.117	1.85546e-28	Late primary SPC	LOC100180806
9.18388e-46	0.760381	0.35	0.134	1.26784e-41	Late primary SPC	LOC100179468
3.18329e-53	0.760206	0.903	0.755	4.39454e-49	Late primary SPC	LOC100181477
1.49491e-17	0.757371	0.271	0.144	2.06372e-13	Late primary SPC	LOC100177441
3.39986e-27	0.756636	0.509	0.326	4.69351e-23	Late primary SPC	LOC100182782
1.3721e-29	0.756047	0.385	0.199	1.89418e-25	Late primary SPC	LOC100177680
3.71563e-32	0.752864	0.46	0.251	5.12943e-28	Late primary SPC	LOC100177815
4.21394e-24	0.751421	0.5	0.318	5.81735e-20	Late primary SPC	LOC100186229
6.56745e-33	0.75006	0.315	0.135	9.06636e-29	Late primary SPC	LOC100181009
2.77556e-30	0.749442	0.425	0.227	3.83167e-26	Late primary SPC	LOC100183880
4.85092e-33	0.749345	0.313	0.134	6.69669e-29	Late primary SPC	LOC100185045
1.11341e-38	0.749161	0.718	0.504	1.53706e-34	Late primary SPC	LOC100184295
1.23397e-36	0.74914	0.372	0.167	1.7035e-32	Late primary SPC	LOC100182630
3.25657e-30	0.747056	0.436	0.243	4.49569e-26	Late primary SPC	LOC100182380
1.34224e-34	0.746782	0.339	0.147	1.85296e-30	Late primary SPC	LOC100176363
7.16209e-29	0.745983	0.434	0.243	9.88726e-25	Late primary SPC	LOC100176043
1.96954e-37	0.743119	0.304	0.119	2.71895e-33	Late primary SPC	LOC100178026
5.73473e-30	0.741846	0.379	0.191	7.91679e-26	Late primary SPC	LOC104265834
2.17495e-59	0.741173	0.264	0.067	3.00251e-55	Late primary SPC	LOC104265738
7.76754e-37	0.741051	0.458	0.238	1.07231e-32	Late primary SPC	LOC100182289
5.29406e-39	0.74066	0.26	0.089	7.30845e-35	Late primary SPC	LOC100187540
1.22207e-27	0.739681	0.26	0.109	1.68707e-23	Late primary SPC	LOC100184805
1.61111e-27	0.739391	0.474	0.28	2.22414e-23	Late primary SPC	LOC113474124
9.82287e-36	0.738313	0.348	0.155	1.35605e-31	Late primary SPC	LOC100176974
2.34809e-37	0.737892	0.306	0.121	3.24154e-33	Late primary SPC	LOC100180978
4.21122e-28	0.735862	0.401	0.219	5.81358e-24	Late primary SPC	LOC100183250
1.81736e-52	0.733522	0.264	0.075	2.50887e-48	Late primary SPC	LOC100182256
3.20922e-34	0.730074	0.612	0.399	4.43032e-30	Late primary SPC	LOC100186064
8.88043e-52	0.729386	0.886	0.765	1.22594e-47	Late primary SPC	LOC104265444
1.62263e-34	0.72906	0.434	0.225	2.24003e-30	Late primary SPC	LOC100186014
1.03807e-23	0.727061	0.548	0.39	1.43306e-19	Late primary SPC	LOC100180260
8.6264e-29	0.725258	0.438	0.245	1.19087e-24	Late primary SPC	LOC100186148
7.28254e-36	0.72524	0.253	0.089	1.00535e-31	Late primary SPC	LOC100176846
2.30001e-27	0.725069	0.361	0.182	3.17516e-23	Late primary SPC	LOC100184680
8.19949e-75	0.72483	0.965	0.873	1.13194e-70	Late primary SPC	ciatpsyna
1.93796e-24	0.723518	0.372	0.207	2.67536e-20	Late primary SPC	LOC100178754
1.97596e-32	0.722397	0.385	0.189	2.72782e-28	Late primary SPC	LOC100180550
2.96565e-32	0.721614	0.308	0.131	4.09408e-28	Late primary SPC	LOC104266642
1.88771e-32	0.721404	0.676	0.475	2.60598e-28	Late primary SPC	LOC100187030
2.42662e-26	0.720925	0.321	0.156	3.34995e-22	Late primary SPC	LOC100178514
8.6841e-47	0.720635	0.328	0.119	1.19884e-42	Late primary SPC	LOC100177973
4.79719e-29	0.720266	0.302	0.136	6.62252e-25	Late primary SPC	LOC100178629
3.20508e-18	0.719803	0.255	0.13	4.42461e-14	Late primary SPC	LOC100182705
1.40193e-43	0.719236	0.853	0.703	1.93537e-39	Late primary SPC	LOC100179994
4.94821e-35	0.718699	0.764	0.597	6.831e-31	Late primary SPC	LOC113474718
4.35369e-33	0.716659	0.69	0.503	6.01027e-29	Late primary SPC	LOC100179652
8.64526e-28	0.714922	0.412	0.223	1.19348e-23	Late primary SPC	LOC100186827
2.86619e-28	0.714775	0.39	0.204	3.95677e-24	Late primary SPC	LOC100187426
2.12267e-32	0.714538	0.379	0.184	2.93035e-28	Late primary SPC	LOC104266746
7.34734e-25	0.712796	0.614	0.445	1.0143e-20	Late primary SPC	LOC100179114
2.5924e-33	0.712462	0.72	0.536	3.57881e-29	Late primary SPC	LOC100177870
7.45487e-53	0.711834	0.945	0.862	1.02915e-48	Late primary SPC	LOC100183317
2.57444e-32	0.709667	0.262	0.102	3.55401e-28	Late primary SPC	LOC100177706
3.26213e-23	0.709114	0.559	0.385	4.50337e-19	Late primary SPC	LOC100183394
1.09693e-29	0.708454	0.54	0.346	1.51432e-25	Late primary SPC	LOC100175010
3.80515e-29	0.706774	0.687	0.514	5.25301e-25	Late primary SPC	LOC100180671
4.48649e-21	0.706508	0.304	0.158	6.19359e-17	Late primary SPC	LOC100177140
3.3314e-28	0.703058	0.28	0.123	4.59899e-24	Late primary SPC	LOC100175588
1.82572e-27	0.702895	0.495	0.304	2.5204e-23	Late primary SPC	LOC100177699
1.06786e-29	0.702698	0.35	0.169	1.47418e-25	Late primary SPC	LOC100183080
3.26428e-25	0.698023	0.282	0.13	4.50634e-21	Late primary SPC	LOC100180257
8.05879e-27	0.697775	0.388	0.209	1.11252e-22	Late primary SPC	LOC100175176
3.97067e-31	0.696682	0.311	0.136	5.48151e-27	Late primary SPC	LOC100185613
3.60211e-24	0.696375	0.447	0.273	4.97271e-20	Late primary SPC	LOC100181828
1.35418e-38	0.695727	0.275	0.098	1.86945e-34	Late primary SPC	LOC104266525
2.1127e-32	0.694735	0.315	0.137	2.91659e-28	Late primary SPC	LOC100186196
4.63963e-54	0.694317	0.256	0.07	6.40501e-50	Late primary SPC	LOC100178587
2.59595e-28	0.692786	0.302	0.137	3.58371e-24	Late primary SPC	LOC100185697
6.27207e-32	0.689833	0.392	0.197	8.65859e-28	Late primary SPC	LOC100176326
2.58816e-36	0.688953	0.306	0.123	3.57295e-32	Late primary SPC	LOC100186570
4.91853e-34	0.687717	0.335	0.147	6.79003e-30	Late primary SPC	LOC100175390
6.79784e-44	0.687423	0.266	0.085	9.38442e-40	Late primary SPC	LOC100183946
5.74725e-31	0.686053	0.339	0.157	7.93408e-27	Late primary SPC	LOC100178813
2.66584e-22	0.686001	0.557	0.39	3.68019e-18	Late primary SPC	LOC100183090
3.18776e-26	0.685837	0.335	0.167	4.4007e-22	Late primary SPC	LOC100184697
3.54878e-38	0.684646	0.797	0.615	4.8991e-34	Late primary SPC	LOC104266327
2.57939e-36	0.682409	0.837	0.695	3.56085e-32	Late primary SPC	LOC100181796
8.80815e-24	0.68005	0.403	0.232	1.21597e-19	Late primary SPC	LOC101243342
1.67765e-78	0.679328	0.974	0.929	2.316e-74	Late primary SPC	LOC100177133
1.64761e-20	0.679303	0.549	0.403	2.27453e-16	Late primary SPC	srebp
2.97883e-29	0.67849	0.277	0.116	4.11227e-25	Late primary SPC	LOC100184777
1.71199e-26	0.677059	0.603	0.431	2.36341e-22	Late primary SPC	LOC100184026
4.41494e-25	0.675691	0.449	0.262	6.09482e-21	Late primary SPC	LOC100179291
2.93726e-31	0.674806	0.668	0.465	4.05489e-27	Late primary SPC	LOC100183052
4.51577e-24	0.674795	0.463	0.284	6.23402e-20	Late primary SPC	LOC100187303
7.76397e-23	0.672946	0.348	0.185	1.07182e-18	Late primary SPC	LOC100175853
2.26478e-33	0.672181	0.804	0.674	3.12653e-29	Late primary SPC	LOC100183154
1.19423e-32	0.671611	0.749	0.588	1.64864e-28	Late primary SPC	LOC100182271
1.34147e-25	0.671235	0.383	0.208	1.8519e-21	Late primary SPC	LOC100179909
1.41916e-41	0.669281	0.94	0.876	1.95915e-37	Late primary SPC	LOC100184654
8.36318e-37	0.669164	0.361	0.158	1.15454e-32	Late primary SPC	LOC100175629
1.1429e-20	0.668133	0.35	0.198	1.57777e-16	Late primary SPC	zf(bbox/ring/phd)-1
1.71887e-48	0.66767	0.896	0.725	2.3729e-44	Late primary SPC	yb1/2/3
5.76657e-15	0.665011	0.381	0.254	7.96075e-11	Late primary SPC	LOC100175166
1.0272e-25	0.663891	0.57	0.386	1.41804e-21	Late primary SPC	LOC100185830
3.29978e-23	0.66263	0.681	0.521	4.55534e-19	Late primary SPC	LOC100182516
9.59991e-24	0.660399	0.645	0.476	1.32527e-19	Late primary SPC	LOC100181072
1.93237e-29	0.658524	0.302	0.133	2.66763e-25	Late primary SPC	LOC100179832
5.83459e-21	0.657831	0.348	0.196	8.05465e-17	Late primary SPC	LOC100185558
4.24728e-34	0.656646	0.266	0.1	5.86336e-30	Late primary SPC	LOC100177940
8.09455e-23	0.655803	0.286	0.138	1.11745e-18	Late primary SPC	LOC100177136
7.59737e-27	0.655713	0.357	0.183	1.04882e-22	Late primary SPC	LOC100179171
1.61977e-14	0.655324	0.344	0.22	2.23609e-10	Late primary SPC	LOC100178893
5.59879e-20	0.6541	0.478	0.319	7.72913e-16	Late primary SPC	LOC100186686
1.51707e-20	0.654085	0.396	0.233	2.09431e-16	Late primary SPC	LOC113474224
1.06132e-24	0.653515	0.271	0.124	1.46515e-20	Late primary SPC	LOC100181971
1.01667e-23	0.651194	0.465	0.291	1.40351e-19	Late primary SPC	LOC100184632
4.21109e-35	0.649763	0.806	0.643	5.81341e-31	Late primary SPC	LOC100179963
1.9128e-19	0.64803	0.467	0.309	2.64062e-15	Late primary SPC	LOC100176195
1.39477e-19	0.647995	0.502	0.337	1.92548e-15	Late primary SPC	cir
7.30796e-22	0.646811	0.553	0.39	1.00886e-17	Late primary SPC	LOC100183017
4.90166e-35	0.645574	0.253	0.09	6.76674e-31	Late primary SPC	LOC100181268
1.87757e-22	0.64257	0.28	0.135	2.59199e-18	Late primary SPC	LOC100178793
2.94305e-28	0.642137	0.332	0.158	4.06288e-24	Late primary SPC	LOC100175745
4.29039e-43	0.641797	0.256	0.081	5.92288e-39	Late primary SPC	LOC100185650
7.13892e-30	0.639713	0.575	0.37	9.85528e-26	Late primary SPC	LOC100186511
3.60748e-23	0.639231	0.637	0.488	4.98012e-19	Late primary SPC	LOC100185786
1.49719e-19	0.638384	0.546	0.403	2.06688e-15	Late primary SPC	LOC100180321
6.69585e-20	0.637331	0.341	0.19	9.24361e-16	Late primary SPC	LOC100181566
6.76003e-27	0.634967	0.745	0.589	9.33222e-23	Late primary SPC	LOC100187231
3.44572e-31	0.634088	0.267	0.107	4.75682e-27	Late primary SPC	LOC108949281
4.74713e-41	0.633492	0.26	0.085	6.55342e-37	Late primary SPC	LOC100183018
1.76032e-23	0.632937	0.311	0.156	2.43013e-19	Late primary SPC	LOC100175883
7.04786e-27	0.632176	0.789	0.654	9.72957e-23	Late primary SPC	LOC100179564
1.40344e-18	0.631824	0.374	0.224	1.93744e-14	Late primary SPC	LOC100175077
1.66396e-39	0.631766	0.284	0.102	2.2971e-35	Late primary SPC	LOC100177605
5.13057e-19	0.631214	0.434	0.289	7.08275e-15	Late primary SPC	LOC100176996
8.51211e-26	0.630667	0.689	0.53	1.1751e-21	Late primary SPC	LOC100178853
1.70719e-19	0.628301	0.562	0.406	2.35677e-15	Late primary SPC	LOC100179407
5.1158e-30	0.626764	0.806	0.682	7.06236e-26	Late primary SPC	hmg1/2
6.29561e-27	0.625492	0.399	0.214	8.69108e-23	Late primary SPC	LOC101243133
4.80657e-37	0.624545	0.87	0.766	6.63546e-33	Late primary SPC	LOC101242815
3.43855e-33	0.623704	0.769	0.595	4.74692e-29	Late primary SPC	LOC101243330
3.81249e-23	0.623448	0.313	0.161	5.26314e-19	Late primary SPC	LOC100175819
1.63466e-17	0.623007	0.394	0.245	2.25665e-13	Late primary SPC	LOC100183412
4.82472e-19	0.622012	0.277	0.143	6.66053e-15	Late primary SPC	LOC100179452
2.243e-15	0.618168	0.408	0.27	3.09646e-11	Late primary SPC	LOC100177596
2.44059e-19	0.61674	0.489	0.334	3.36923e-15	Late primary SPC	LOC100184879
3.06732e-21	0.614762	0.374	0.217	4.23444e-17	Late primary SPC	LOC100186808
3.62255e-18	0.612142	0.515	0.37	5.00093e-14	Late primary SPC	LOC100183561
2.76517e-21	0.611297	0.621	0.466	3.81731e-17	Late primary SPC	LOC100184888
6.72143e-19	0.610079	0.46	0.298	9.27893e-15	Late primary SPC	calumenin
4.05896e-21	0.609834	0.377	0.219	5.6034e-17	Late primary SPC	LOC100183902
9.77109e-14	0.606802	0.357	0.236	1.3489e-09	Late primary SPC	LOC100179011
3.68412e-20	0.605671	0.337	0.186	5.08593e-16	Late primary SPC	LOC100177212
4.77288e-19	0.603174	0.491	0.337	6.58897e-15	Late primary SPC	LOC100180997
1.42321e-18	0.602776	0.513	0.357	1.96474e-14	Late primary SPC	LOC100177943
7.61785e-22	0.602507	0.321	0.167	1.05164e-17	Late primary SPC	LOC100181356
1.82787e-15	0.6018	0.454	0.318	2.52338e-11	Late primary SPC	LOC100178531
2.05733e-23	0.59845	0.615	0.458	2.84014e-19	Late primary SPC	LOC100179486
1.11519e-19	0.597337	0.306	0.163	1.53952e-15	Late primary SPC	LOC100183278
4.07153e-17	0.596466	0.282	0.155	5.62075e-13	Late primary SPC	LOC100175904
8.75745e-23	0.595933	0.731	0.594	1.20897e-18	Late primary SPC	LOC100186718
8.05153e-25	0.595473	0.767	0.628	1.11151e-20	Late primary SPC	LOC100178780
1.0099e-17	0.59459	0.311	0.177	1.39417e-13	Late primary SPC	LOC100184209
1.47419e-24	0.594014	0.668	0.511	2.03512e-20	Late primary SPC	LOC100177499
2.92463e-28	0.59361	0.251	0.101	4.03745e-24	Late primary SPC	LOC100179057
1.42428e-19	0.591053	0.374	0.22	1.96622e-15	Late primary SPC	LOC100184644
3.20597e-33	0.590472	0.821	0.661	4.42584e-29	Late primary SPC	LOC101242404
6.01384e-28	0.589911	0.251	0.102	8.30211e-24	Late primary SPC	LOC100175367
2.87101e-15	0.588726	0.335	0.203	3.96343e-11	Late primary SPC	LOC100184902
9.76885e-30	0.588455	0.326	0.149	1.34859e-25	Late primary SPC	tmod
9.7951e-29	0.588416	0.273	0.115	1.35221e-24	Late primary SPC	LOC100178761
4.65106e-26	0.588184	0.797	0.662	6.42078e-22	Late primary SPC	LOC100174993
7.09764e-14	0.587592	0.429	0.304	9.79829e-10	Late primary SPC	zf(cchc/c2h2)-1
1.2776e-15	0.587552	0.3	0.171	1.76373e-11	Late primary SPC	LOC100180914
6.68932e-23	0.584195	0.332	0.171	9.23461e-19	Late primary SPC	LOC100180427
4.00391e-21	0.583575	0.674	0.531	5.5274e-17	Late primary SPC	LOC100175997
9.58904e-26	0.582328	0.341	0.169	1.32377e-21	Late primary SPC	LOC100180712
1.21041e-18	0.580372	0.526	0.381	1.67097e-14	Late primary SPC	LOC100179921
6.94129e-20	0.579105	0.59	0.438	9.58245e-16	Late primary SPC	LOC101242590
1.71296e-17	0.577295	0.311	0.177	2.36474e-13	Late primary SPC	LOC100178066
3.90484e-19	0.573217	0.342	0.193	5.39063e-15	Late primary SPC	LOC100178419
1.10796e-11	0.57199	0.432	0.317	1.52954e-07	Late primary SPC	LOC100177296
1.40529e-19	0.570028	0.319	0.174	1.94e-15	Late primary SPC	LOC100175876
3.38543e-24	0.569669	0.74	0.612	4.67358e-20	Late primary SPC	LOC100181478
8.23148e-15	0.564688	0.617	0.489	1.13636e-10	Late primary SPC	LOC100181458
2.84991e-14	0.563594	0.37	0.244	3.9343e-10	Late primary SPC	LOC100183814
1.36089e-17	0.56148	0.3	0.165	1.8787e-13	Late primary SPC	LOC100176070
3.39194e-29	0.561159	0.269	0.109	4.68257e-25	Late primary SPC	LOC100177178
4.77768e-19	0.560847	0.401	0.243	6.59558e-15	Late primary SPC	LOC100184791
3.1597e-15	0.559976	0.518	0.376	4.36197e-11	Late primary SPC	LOC100186745
3.50857e-19	0.559101	0.696	0.565	4.84358e-15	Late primary SPC	LOC100175296
2.31551e-24	0.559048	0.313	0.152	3.19657e-20	Late primary SPC	LOC100178068
2.9642e-18	0.556598	0.403	0.25	4.09208e-14	Late primary SPC	LOC100184767
7.9426e-16	0.555957	0.273	0.151	1.09648e-11	Late primary SPC	LOC100180563
3.02971e-18	0.555125	0.282	0.148	4.18252e-14	Late primary SPC	LOC100175553
6.33798e-22	0.554884	0.656	0.513	8.74959e-18	Late primary SPC	LOC100181104
1.82865e-28	0.554605	0.28	0.119	2.52445e-24	Late primary SPC	LOC100185434
6.18484e-12	0.553609	0.41	0.291	8.53817e-08	Late primary SPC	LOC100187125
2.66076e-19	0.553365	0.379	0.225	3.67318e-15	Late primary SPC	ekn1
4.40845e-15	0.551525	0.482	0.347	6.08587e-11	Late primary SPC	LOC100180822
1.36297e-16	0.550823	0.449	0.302	1.88158e-12	Late primary SPC	LOC100179682
4.5099e-12	0.550791	0.54	0.41	6.22592e-08	Late primary SPC	LOC100186880
1.22622e-12	0.550031	0.251	0.147	1.6928e-08	Late primary SPC	LOC100180917
1.89429e-13	0.54832	0.399	0.268	2.61507e-09	Late primary SPC	LOC100186653
1.85705e-17	0.543724	0.513	0.365	2.56366e-13	Late primary SPC	LOC100185471
1.64229e-18	0.541494	0.278	0.143	2.26718e-14	Late primary SPC	LOC100178361
2.30722e-16	0.540563	0.643	0.484	3.18512e-12	Late primary SPC	LOC100176555
1.34731e-16	0.539895	0.288	0.161	1.85996e-12	Late primary SPC	LOC104266612
8.99352e-23	0.539054	0.679	0.511	1.24155e-18	Late primary SPC	LOC100186531
7.58318e-17	0.537804	0.452	0.304	1.04686e-12	Late primary SPC	LOC100183169
5.21241e-12	0.537203	0.366	0.248	7.19573e-08	Late primary SPC	LOC100181858
4.95424e-22	0.536887	0.289	0.141	6.83932e-18	Late primary SPC	LOC100183067
3.12298e-12	0.536145	0.456	0.332	4.31128e-08	Late primary SPC	LOC100183603
5.97801e-18	0.53446	0.295	0.159	8.25264e-14	Late primary SPC	LOC100181227
3.10847e-12	0.531985	0.335	0.22	4.29124e-08	Late primary SPC	LOC100177184
2.63008e-11	0.531822	0.282	0.175	3.63082e-07	Late primary SPC	LOC100181379
1.51735e-15	0.531295	0.278	0.157	2.0947e-11	Late primary SPC	LOC100181034
8.95355e-13	0.531105	0.423	0.301	1.23604e-08	Late primary SPC	LOC100183753
3.30774e-17	0.530811	0.332	0.19	4.56634e-13	Late primary SPC	meta3
1.96908e-19	0.529431	0.636	0.488	2.71831e-15	Late primary SPC	LOC100182655
8.51356e-13	0.529111	0.344	0.223	1.1753e-08	Late primary SPC	LOC100179815
1.32403e-22	0.528876	0.271	0.127	1.82782e-18	Late primary SPC	LOC100186816
5.69572e-14	0.52849	0.321	0.195	7.86293e-10	Late primary SPC	LOC100182346
5.52076e-19	0.528207	0.269	0.136	7.62141e-15	Late primary SPC	LOC100181294
1.70835e-14	0.528033	0.3	0.173	2.35838e-10	Late primary SPC	LOC100180808
1.57448e-20	0.525059	0.729	0.602	2.17357e-16	Late primary SPC	LOC100176413
5.02397e-10	0.522279	0.322	0.222	6.93559e-06	Late primary SPC	LOC100185604
6.93964e-14	0.521916	0.304	0.179	9.58017e-10	Late primary SPC	LOC100183078
3.27274e-13	0.521446	0.284	0.17	4.51801e-09	Late primary SPC	LOC100181199
2.7135e-14	0.521267	0.388	0.257	3.74599e-10	Late primary SPC	LOC100184487
6.45924e-24	0.519654	0.342	0.175	8.91698e-20	Late primary SPC	LOC100176430
1.23444e-19	0.519635	0.621	0.453	1.70414e-15	Late primary SPC	LOC113474267
1.29485e-12	0.518832	0.328	0.209	1.78754e-08	Late primary SPC	LOC104265962
9.11237e-48	0.51856	0.993	0.981	1.25796e-43	Late primary SPC	LOC101243499
4.02962e-19	0.518329	0.262	0.131	5.56289e-15	Late primary SPC	LOC100180099
1.96539e-14	0.518182	0.295	0.172	2.71322e-10	Late primary SPC	LOC100177157
4.78186e-15	0.517239	0.462	0.325	6.60136e-11	Late primary SPC	LOC100186542
1.3526e-15	0.515496	0.328	0.196	1.86727e-11	Late primary SPC	gi1
1.35196e-12	0.515385	0.328	0.21	1.86638e-08	Late primary SPC	LOC100176441
1.54754e-15	0.515123	0.57	0.442	2.13638e-11	Late primary SPC	LOC100179156
1.78888e-17	0.512892	0.319	0.18	2.46955e-13	Late primary SPC	LOC100182459
1.4346e-16	0.511846	0.639	0.511	1.98047e-12	Late primary SPC	LOC100176138
2.51536e-10	0.511841	0.408	0.307	3.47245e-06	Late primary SPC	LOC100175631
5.92823e-12	0.511801	0.363	0.247	8.18392e-08	Late primary SPC	LOC100186489
3.06735e-14	0.509807	0.63	0.497	4.23448e-10	Late primary SPC	LOC113475320
8.851e-11	0.509482	0.421	0.308	1.22188e-06	Late primary SPC	LOC100176741
3.88025e-16	0.508264	0.542	0.399	5.35668e-12	Late primary SPC	LOC100175499
3.2055e-12	0.507126	0.542	0.418	4.42519e-08	Late primary SPC	LOC100182566
7.36455e-19	0.506786	0.744	0.618	1.01668e-14	Late primary SPC	LOC100176143
8.16064e-13	0.50654	0.441	0.316	1.12658e-08	Late primary SPC	pur-alpha/beta/gamma
1.45873e-12	0.504089	0.372	0.253	2.01377e-08	Late primary SPC	LOC100175100
2.0062e-39	0.502137	0.98	0.895	2.76957e-35	Late primary SPC	LOC100175150
2.4694e-11	0.501857	0.255	0.155	3.40901e-07	Late primary SPC	LOC100186109
6.32586e-14	0.501566	0.456	0.323	8.73285e-10	Late primary SPC	LOC113474151
8.0173e-10	0.500509	0.471	0.369	1.10679e-05	Late primary SPC	LOC100183364
1.97129e-09	0.50003	0.379	0.279	2.72136e-05	Late primary SPC	LOC100177537
6.23572e-21	0.499699	0.256	0.12	8.60842e-17	Late primary SPC	LOC100180457
4.47718e-18	0.4993	0.262	0.134	6.18075e-14	Late primary SPC	LOC100183607
1.40264e-10	0.499226	0.341	0.232	1.93634e-06	Late primary SPC	LOC100175624
2.19355e-13	0.496288	0.313	0.194	3.02819e-09	Late primary SPC	LOC100185042
9.04637e-17	0.496108	0.291	0.161	1.24885e-12	Late primary SPC	LOC100178618
1.8863e-17	0.495404	0.745	0.636	2.60403e-13	Late primary SPC	LOC100180061
9.52606e-18	0.494039	0.441	0.28	1.31507e-13	Late primary SPC	LOC100180855
7.07442e-14	0.492887	0.289	0.171	9.76624e-10	Late primary SPC	LOC100176643
3.23379e-13	0.492817	0.258	0.148	4.46425e-09	Late primary SPC	LOC100178872
4.7078e-13	0.492496	0.258	0.15	6.49912e-09	Late primary SPC	LOC100178049
4.40869e-14	0.490855	0.714	0.619	6.0862e-10	Late primary SPC	LOC100181042
6.78805e-25	0.490409	0.806	0.692	9.37091e-21	Late primary SPC	LOC100176052
1.83166e-16	0.489432	0.278	0.151	2.5286e-12	Late primary SPC	LOC100177733
6.9225e-13	0.488258	0.319	0.202	9.55652e-09	Late primary SPC	blcap
1.98584e-14	0.487823	0.308	0.184	2.74146e-10	Late primary SPC	LOC100178240
1.0603e-07	0.487348	0.313	0.227	0.00146374	Late primary SPC	LOC100181050
4.2564e-14	0.485505	0.297	0.176	5.87595e-10	Late primary SPC	LOC100175237
6.50195e-13	0.485318	0.485	0.371	8.97595e-09	Late primary SPC	LOC100181904
6.09548e-11	0.482529	0.419	0.309	8.41481e-07	Late primary SPC	LOC100181298
7.51214e-12	0.4821	0.299	0.186	1.03705e-07	Late primary SPC	LOC100183001
1.62405e-11	0.481108	0.405	0.288	2.24199e-07	Late primary SPC	LOC100179853
1.87254e-19	0.480921	0.771	0.644	2.58504e-15	Late primary SPC	LOC100183843
6.88624e-13	0.48081	0.418	0.287	9.50645e-09	Late primary SPC	LOC100184174
3.85663e-14	0.480278	0.295	0.175	5.32408e-10	Late primary SPC	LOC104265657
8.81706e-16	0.479903	0.262	0.141	1.2172e-11	Late primary SPC	LOC100180690
1.22839e-15	0.479272	0.299	0.172	1.6958e-11	Late primary SPC	zf(an1)-3
3.30685e-16	0.478776	0.7	0.584	4.56511e-12	Late primary SPC	LOC100186894
2.84667e-12	0.475645	0.396	0.271	3.92983e-08	Late primary SPC	LOC100178957
3.30634e-18	0.474983	0.755	0.622	4.56441e-14	Late primary SPC	LOC100176872
1.62606e-11	0.474935	0.555	0.444	2.24477e-07	Late primary SPC	LOC100184332
3.52623e-10	0.474768	0.414	0.298	4.86796e-06	Late primary SPC	LOC100185334
3.25458e-13	0.472546	0.363	0.236	4.49294e-09	Late primary SPC	LOC100176168
1.21863e-34	0.472073	0.251	0.087	1.68232e-30	Late primary SPC	LOC100176922
1.66564e-30	0.470102	0.956	0.84	2.29942e-26	Late primary SPC	LOC100176208
8.02372e-14	0.468244	0.269	0.156	1.10767e-09	Late primary SPC	LOC100179555
2.26891e-14	0.468136	0.407	0.274	3.13223e-10	Late primary SPC	LOC100180351
2.11523e-15	0.467399	0.277	0.152	2.92007e-11	Late primary SPC	LOC108951035
4.35307e-12	0.467221	0.359	0.24	6.00941e-08	Late primary SPC	LOC100179683
1.20399e-08	0.46571	0.564	0.492	0.00016621	Late primary SPC	LOC100179733
3.90842e-12	0.465545	0.26	0.156	5.39557e-08	Late primary SPC	LOC100180952
3.33353e-10	0.465244	0.344	0.241	4.60194e-06	Late primary SPC	LOC100180628
9.45816e-11	0.464886	0.485	0.373	1.3057e-06	Late primary SPC	LOC108950586
2.33354e-23	0.461505	0.938	0.867	3.22145e-19	Late primary SPC	LOC100181963
1.34474e-11	0.461238	0.434	0.315	1.85641e-07	Late primary SPC	LOC100185510
4.28869e-10	0.460777	0.496	0.397	5.92053e-06	Late primary SPC	LOC100187241
1.38396e-14	0.459392	0.527	0.389	1.91056e-10	Late primary SPC	LOC100185261
4.27656e-11	0.457873	0.286	0.181	5.90379e-07	Late primary SPC	LOC100177813
2.28902e-15	0.457827	0.288	0.163	3.15999e-11	Late primary SPC	LOC100183691
4.76045e-09	0.457669	0.527	0.444	6.5718e-05	Late primary SPC	LOC100175053
4.4323e-13	0.457173	0.253	0.143	6.11879e-09	Late primary SPC	LOC104265509
5.1216e-11	0.456599	0.423	0.306	7.07037e-07	Late primary SPC	LOC100177397
7.25271e-09	0.456216	0.614	0.546	0.000100124	Late primary SPC	creb/atf-c
5.91165e-13	0.456079	0.515	0.382	8.16103e-09	Late primary SPC	LOC100178733
7.9111e-13	0.455857	0.256	0.148	1.09213e-08	Late primary SPC	LOC100180655
1.99094e-19	0.45384	0.742	0.595	2.7485e-15	Late primary SPC	LOC100184111
4.45708e-08	0.453425	0.3	0.212	0.0006153	Late primary SPC	LOC100177155
6.78483e-07	0.45306	0.267	0.193	0.00936646	Late primary SPC	LOC100185871
1.55684e-09	0.452484	0.408	0.295	2.14922e-05	Late primary SPC	LOC100187398
5.62655e-17	0.452117	0.388	0.235	7.76745e-13	Late primary SPC	LOC100176644
3.20127e-12	0.451342	0.31	0.195	4.41936e-08	Late primary SPC	LOC100185908
4.9406e-16	0.450782	0.266	0.142	6.82049e-12	Late primary SPC	LOC100177068
1.22165e-13	0.450351	0.511	0.377	1.68648e-09	Late primary SPC	LOC100176100
2.55803e-08	0.450136	0.37	0.275	0.000353135	Late primary SPC	LOC100184190
4.66469e-09	0.449903	0.452	0.358	6.4396e-05	Late primary SPC	zf(rbz)
2.208e-09	0.448379	0.48	0.382	3.04815e-05	Late primary SPC	LOC100186123
1.49809e-11	0.446541	0.288	0.178	2.06811e-07	Late primary SPC	LOC100176822
5.00087e-11	0.445475	0.522	0.401	6.9037e-07	Late primary SPC	LOC113475491
3.02193e-10	0.444519	0.557	0.467	4.17178e-06	Late primary SPC	LOC100180930
8.39266e-12	0.443723	0.505	0.394	1.15861e-07	Late primary SPC	LOC100187162
1.24616e-13	0.436557	0.482	0.35	1.72033e-09	Late primary SPC	LOC100184020
2.90916e-10	0.435929	0.275	0.176	4.0161e-06	Late primary SPC	LOC101242901
5.10467e-08	0.435508	0.304	0.216	0.0007047	Late primary SPC	LOC101243169
4.23087e-09	0.435306	0.255	0.163	5.84071e-05	Late primary SPC	LOC100184309
1.0945e-09	0.435036	0.374	0.267	1.51096e-05	Late primary SPC	LOC100186319
3.67683e-10	0.433586	0.269	0.171	5.07586e-06	Late primary SPC	LOC100182526
3.33493e-06	0.433033	0.315	0.238	0.0460386	Late primary SPC	LOC100182398
7.07084e-16	0.430849	0.762	0.655	9.76129e-12	Late primary SPC	LOC104265914
4.95672e-11	0.430194	0.286	0.18	6.84275e-07	Late primary SPC	LOC100186556
2.49663e-11	0.429187	0.421	0.3	3.44659e-07	Late primary SPC	LOC113475295
6.10388e-08	0.428042	0.339	0.25	0.000842641	Late primary SPC	LOC100186130
1.45408e-07	0.427218	0.311	0.225	0.00200736	Late primary SPC	LOC100176110
1.86731e-10	0.426914	0.332	0.221	2.57782e-06	Late primary SPC	LOC100178742
1.67209e-09	0.422611	0.454	0.344	2.30832e-05	Late primary SPC	LOC100180725
2.95117e-09	0.42241	0.385	0.276	4.07409e-05	Late primary SPC	LOC100187478
5.54898e-11	0.419588	0.485	0.375	7.66037e-07	Late primary SPC	LOC100185939
2.46877e-10	0.415927	0.566	0.445	3.40814e-06	Late primary SPC	LOC100185146
5.8025e-10	0.415446	0.383	0.273	8.01035e-06	Late primary SPC	LOC100180203
3.43381e-10	0.41543	0.416	0.311	4.74038e-06	Late primary SPC	LOC100181461
5.18397e-09	0.413809	0.368	0.263	7.15646e-05	Late primary SPC	LOC100181032
4.61208e-08	0.411355	0.496	0.403	0.000636698	Late primary SPC	LOC100187079
4.11336e-08	0.410006	0.39	0.302	0.00056785	Late primary SPC	LOC100181593
5.89151e-09	0.409494	0.342	0.24	8.13323e-05	Late primary SPC	LOC100187100
2.37413e-08	0.407369	0.535	0.443	0.000327748	Late primary SPC	LOC100177147
2.27389e-12	0.403943	0.524	0.388	3.13911e-08	Late primary SPC	LOC100181833
3.95741e-10	0.402377	0.416	0.306	5.46321e-06	Late primary SPC	LOC100180056
5.2073e-09	0.402229	0.394	0.29	7.18867e-05	Late primary SPC	LOC100187349
7.70876e-10	0.401475	0.388	0.283	1.06419e-05	Late primary SPC	LOC100181600
1.13084e-08	0.400021	0.392	0.295	0.000156113	Late primary SPC	LOC100182575
2.48254e-07	0.398003	0.282	0.196	0.00342715	Late primary SPC	LOC100177549
8.9175e-08	0.397399	0.487	0.39	0.00123106	Late primary SPC	LOC104266843
1.3561e-11	0.395348	0.295	0.182	1.8721e-07	Late primary SPC	LOC100177609
2.73098e-13	0.395313	0.278	0.164	3.77011e-09	Late primary SPC	LOC100176646
2.11767e-09	0.394023	0.476	0.37	2.92344e-05	Late primary SPC	LOC100187288
1.92221e-13	0.39384	0.788	0.714	2.65361e-09	Late primary SPC	LOC100180722
1.07873e-06	0.393343	0.321	0.242	0.0148918	Late primary SPC	LOC100185473
1.32004e-08	0.39036	0.308	0.21	0.000182231	Late primary SPC	LOC100186019
9.66756e-11	0.387629	0.396	0.276	1.33461e-06	Late primary SPC	LOC101241910
4.50135e-10	0.387353	0.258	0.161	6.21412e-06	Late primary SPC	LOC100182491
2.61825e-09	0.385471	0.379	0.277	3.61449e-05	Late primary SPC	LOC100178394
1.08214e-06	0.384223	0.3	0.224	0.014939	Late primary SPC	LOC100176829
7.9401e-09	0.381523	0.3	0.206	0.000109613	Late primary SPC	LOC100182525
3.6535e-08	0.380914	0.269	0.181	0.000504366	Late primary SPC	LOC100178520
1.90663e-14	0.380908	0.258	0.142	2.63211e-10	Late primary SPC	LOC100180792
2.21818e-09	0.379538	0.425	0.322	3.0622e-05	Late primary SPC	LOC100178694
2.3548e-09	0.378559	0.251	0.159	3.2508e-05	Late primary SPC	LOC100186475
1.49019e-07	0.378463	0.299	0.21	0.0020572	Late primary SPC	golgb1
3.74769e-08	0.377745	0.262	0.177	0.000517369	Late primary SPC	LOC100183348
1.20463e-09	0.376858	0.639	0.532	1.66299e-05	Late primary SPC	LOC100178719
1.36739e-11	0.373967	0.564	0.434	1.88768e-07	Late primary SPC	LOC100183406
3.85015e-12	0.37379	0.619	0.493	5.31513e-08	Late primary SPC	LOC113474986
4.28733e-08	0.37255	0.597	0.514	0.000591866	Late primary SPC	LOC100180320
8.53924e-08	0.371565	0.273	0.187	0.00117884	Late primary SPC	LOC100182764
7.71672e-08	0.368016	0.767	0.704	0.00106529	Late primary SPC	LOC100175212
1.43491e-06	0.367021	0.284	0.206	0.019809	Late primary SPC	LOC100176627
7.96757e-12	0.364633	0.278	0.168	1.09992e-07	Late primary SPC	LOC100180046
3.589e-06	0.364161	0.469	0.386	0.0495461	Late primary SPC	LOC108950189
3.58222e-08	0.363784	0.401	0.303	0.000494525	Late primary SPC	LOC100186487
3.18477e-09	0.363766	0.441	0.337	4.39657e-05	Late primary SPC	LOC100186125
2.4954e-14	0.360276	0.766	0.657	3.4449e-10	Late primary SPC	LOC108949304
3.23544e-16	0.35795	0.255	0.13	4.46652e-12	Late primary SPC	LOC100185796
2.67759e-08	0.357652	0.372	0.271	0.000369641	Late primary SPC	LOC100183006
4.37101e-07	0.356988	0.3	0.216	0.00603418	Late primary SPC	LOC100179656
6.86578e-07	0.350983	0.302	0.218	0.00947822	Late primary SPC	LOC100186025
6.76922e-07	0.350693	0.282	0.201	0.0093449	Late primary SPC	LOC100187039
3.25999e-06	0.350686	0.269	0.196	0.0450041	Late primary SPC	sels
2.7198e-08	0.346763	0.379	0.281	0.000375469	Late primary SPC	LOC100179052
9.54024e-08	0.346377	0.293	0.204	0.00131703	Late primary SPC	LOC100182613
1.70336e-07	0.345809	0.465	0.368	0.00235149	Late primary SPC	LOC100175175
3.81279e-07	0.345461	0.478	0.396	0.00526355	Late primary SPC	LOC100184778
1.40442e-11	0.342902	0.26	0.153	1.9388e-07	Late primary SPC	LOC100185325
4.01022e-10	0.339585	0.443	0.32	5.53611e-06	Late primary SPC	LOC100184387
1.31582e-06	0.339348	0.28	0.202	0.0181649	Late primary SPC	LOC100177840
3.21801e-10	0.337512	0.277	0.176	4.44247e-06	Late primary SPC	LOC100185601
1.48881e-06	0.330879	0.348	0.265	0.020553	Late primary SPC	LOC100182323
3.06658e-10	0.32707	0.377	0.264	4.23342e-06	Late primary SPC	LOC100183429
5.13218e-08	0.326418	0.579	0.477	0.000708498	Late primary SPC	ND4L
1.13578e-09	0.326023	0.253	0.159	1.56794e-05	Late primary SPC	LOC101242557
1.8575e-07	0.32444	0.293	0.203	0.00256428	Late primary SPC	LOC104265750
1.73022e-06	0.324052	0.454	0.371	0.0238857	Late primary SPC	LOC100183000
3.78212e-10	0.32277	0.319	0.208	5.22122e-06	Late primary SPC	LOC100182444
5.28373e-07	0.322699	0.537	0.453	0.00729419	Late primary SPC	ND2
2.79553e-09	0.321769	0.579	0.47	3.85923e-05	Late primary SPC	LOC100180744
2.64512e-08	0.318727	0.255	0.167	0.000365159	Late primary SPC	betaTrCP
2.20316e-06	0.316963	0.321	0.245	0.0304146	Late primary SPC	LOC100178086
2.55134e-06	0.315873	0.685	0.625	0.0352213	Late primary SPC	LOC100179441
3.24124e-07	0.313702	0.319	0.23	0.00447453	Late primary SPC	LOC104265349
2.26984e-06	0.31314	0.434	0.351	0.0313351	Late primary SPC	LOC100180531
1.6353e-06	0.310685	0.353	0.272	0.0225754	Late primary SPC	LOC100186615
4.13825e-08	0.310665	0.26	0.171	0.000571285	Late primary SPC	LOC100180659
8.04992e-07	0.309747	0.546	0.461	0.0111129	Late primary SPC	LOC100184235
2.3158e-07	0.306418	0.749	0.696	0.00319696	Late primary SPC	CYTB
2.07142e-06	0.30246	0.513	0.433	0.0285959	Late primary SPC	LOC100184091
1.98948e-07	0.296094	0.26	0.175	0.00274648	Late primary SPC	zf(btb/c2h2)
2.95764e-06	0.291832	0.601	0.508	0.0408302	Late primary SPC	xbpa
3.44413e-06	0.291667	0.3	0.223	0.0475462	Late primary SPC	LOC100181469
5.6516e-07	0.268865	0.26	0.177	0.00780204	Late primary SPC	LOC100175491
3.60902e-06	0.263143	0.313	0.231	0.0498226	Late primary SPC	LOC100178512
6.89384e-07	0.259011	0.302	0.214	0.00951695	Late primary SPC	LOC100175368
8.55132e-12	0.258789	0.929	0.889	1.18051e-07	Late primary SPC	LOC100175058
4.01017e-07	0.252596	0.542	0.429	0.00553604	Late primary SPC	LOC100181528

## Sheet: Sperm
p_val	avg_log2FC	pct.1	pct.2	p_val_adj	cluster	gene
2.09069e-72	8.47843	0.795	0.157	2.8862e-68	Sperm	LOC100184486
0	4.17288	0.687	0.015	0	Sperm	LOC100183451
1.1377e-162	3.93018	0.867	0.076	1.57059e-158	Sperm	LOC100177715
1.33135e-46	3.76143	0.952	0.513	1.83793e-42	Sperm	LOC100178471
2.78314e-77	3.62084	0.892	0.189	3.84212e-73	Sperm	LOC100181049
6.08966e-239	3.56395	0.699	0.029	8.40677e-235	Sperm	LOC100175343
6.74859e-63	3.55761	0.843	0.217	9.31643e-59	Sperm	LOC100186088
1.09613e-273	3.55683	0.843	0.037	1.5132e-269	Sperm	LOC100185365
0	3.53765	0.699	0.02	0	Sperm	LOC100182355
3.98727e-250	3.52272	0.807	0.038	5.50443e-246	Sperm	LOC100179061
8.17435e-74	3.44224	0.783	0.148	1.12847e-69	Sperm	LOC101242519
0	3.31891	0.614	0.007	0	Sperm	LOC100180562
0	3.29197	0.578	0.006	0	Sperm	LOC100178242
9.07101e-104	3.23506	0.723	0.084	1.25225e-99	Sperm	LOC100179930
4.29196e-89	3.22925	0.819	0.131	5.92504e-85	Sperm	LOC100178239
1.04309e-91	3.18713	0.819	0.123	1.43999e-87	Sperm	LOC100187244
0	3.12497	0.651	0.015	0	Sperm	LOC100177863
5.7842e-113	3.06937	0.614	0.052	7.98508e-109	Sperm	LOC100186912
3.43776e-87	3.05922	0.735	0.104	4.74583e-83	Sperm	tektinB1
2.35428e-65	3.05239	0.795	0.166	3.25009e-61	Sperm	ci-morn40
4.4607e-92	3.03519	0.747	0.099	6.158e-88	Sperm	LOC100186493
1.79529e-93	3.02632	0.747	0.1	2.47839e-89	Sperm	LOC113474797
4.30039e-144	2.99734	0.735	0.059	5.93668e-140	Sperm	LOC100184814
0	2.98925	0.578	0.002	0	Sperm	LOC100184834
4.64471e-162	2.98345	0.627	0.036	6.41202e-158	Sperm	LOC100186899
1.81891e-136	2.97631	0.651	0.048	2.511e-132	Sperm	LOC100175208
7.68934e-213	2.97498	0.663	0.029	1.06151e-208	Sperm	ciaxp66.0
4.06033e-104	2.95881	0.627	0.06	5.60528e-100	Sperm	LOC100177342
1.16888e-154	2.9489	0.675	0.045	1.61364e-150	Sperm	LOC100184464
1.98144e-214	2.93841	0.663	0.029	2.73538e-210	Sperm	LOC100183518
2.11105e-55	2.93726	0.747	0.175	2.9143e-51	Sperm	LOC100180914
0	2.92203	0.602	0.008	0	Sperm	LOC104266361
1.37941e-118	2.90921	0.711	0.068	1.90427e-114	Sperm	LOC100180213
4.21536e-221	2.90828	0.602	0.022	5.8193e-217	Sperm	LOC100182065
1.47116e-119	2.90575	0.699	0.063	2.03094e-115	Sperm	LOC100186452
3.85936e-201	2.89883	0.578	0.023	5.32785e-197	Sperm	LOC100175909
3.76083e-104	2.89249	0.639	0.061	5.19183e-100	Sperm	LOC100177416
0	2.89133	0.578	0.003	0	Sperm	LOC100183850
2.3615e-170	2.8826	0.663	0.038	3.26005e-166	Sperm	LOC100179848
8.46143e-70	2.87804	0.627	0.092	1.1681e-65	Sperm	calx
5.14585e-222	2.8682	0.578	0.02	7.10385e-218	Sperm	LOC100175179
2.10829e-255	2.86473	0.651	0.022	2.91049e-251	Sperm	LOC100177671
1.71207e-85	2.82002	0.723	0.103	2.36351e-81	Sperm	LOC100183365
4.58198e-128	2.81311	0.554	0.036	6.32542e-124	Sperm	LOC100184966
6.9978e-151	2.81209	0.614	0.037	9.66047e-147	Sperm	LOC100181536
0	2.80729	0.627	0.009	0	Sperm	LOC100177907
5.64657e-62	2.79259	0.675	0.121	7.7951e-58	Sperm	LOC100184728
5.1703e-55	2.78985	0.711	0.153	7.1376e-51	Sperm	LOC100177966
1.96121e-44	2.78158	0.892	0.344	2.70745e-40	Sperm	LOC100180663
3.51361e-52	2.77441	0.723	0.171	4.85054e-48	Sperm	pf-rib
0	2.76256	0.542	0.008	0	Sperm	LOC100178371
0	2.75753	0.59	0.005	0	Sperm	LOC100175360
8.57641e-127	2.75198	0.663	0.054	1.18397e-122	Sperm	LOC100176983
1.43987e-93	2.74129	0.687	0.082	1.98774e-89	Sperm	LOC100186471
1.15362e-59	2.73642	0.723	0.144	1.59258e-55	Sperm	LOC100177695
4.74e-132	2.71024	0.614	0.042	6.54357e-128	Sperm	LOC100182791
0	2.70682	0.566	0.006	0	Sperm	LOC100177763
3.88887e-283	2.7057	0.53	0.011	5.36858e-279	Sperm	LOC100185594
5.64719e-45	2.70447	0.795	0.237	7.79595e-41	Sperm	ci-rsp4/6
4.98097e-39	2.68504	0.855	0.352	6.87623e-35	Sperm	LOC100175467
2.23654e-99	2.67876	0.675	0.073	3.08754e-95	Sperm	LOC100187008
4.9357e-219	2.67805	0.602	0.022	6.81374e-215	Sperm	LOC100185271
4.39819e-52	2.67542	0.651	0.134	6.0717e-48	Sperm	LOC100186020
2.1235e-44	2.67327	0.639	0.147	2.93149e-40	Sperm	evx-a
2.76457e-40	2.66742	0.855	0.343	3.8165e-36	Sperm	LOC100177322
0	2.66047	0.59	0.004	0	Sperm	LOC100186945
4.09484e-78	2.65881	0.578	0.067	5.65293e-74	Sperm	LOC100176346
1.29064e-292	2.65446	0.602	0.015	1.78173e-288	Sperm	LOC100177770
9.77291e-188	2.64442	0.566	0.024	1.34915e-183	Sperm	LOC100185982
2.43157e-272	2.63347	0.518	0.011	3.35678e-268	Sperm	LOC100179821
7.79662e-106	2.61891	0.602	0.053	1.07632e-101	Sperm	LOC100179298
2.05235e-75	2.61053	0.699	0.103	2.83327e-71	Sperm	LOC100183187
9.71707e-264	2.59195	0.482	0.01	1.34144e-259	Sperm	LOC100186937
2.90058e-29	2.57576	0.566	0.164	4.00424e-25	Sperm	LOC100187140
3.0298e-268	2.57257	0.602	0.017	4.18263e-264	Sperm	LOC100181944
7.56176e-295	2.56704	0.554	0.012	1.0439e-290	Sperm	LOC100178534
4.26635e-101	2.56338	0.602	0.056	5.8897e-97	Sperm	LOC100184431
3.29279e-34	2.5628	0.747	0.271	4.5457e-30	Sperm	LOC100184552
7.82095e-77	2.55988	0.723	0.111	1.07968e-72	Sperm	LOC100180681
3.67443e-34	2.55422	0.735	0.258	5.07255e-30	Sperm	LOC100180394
2.83703e-70	2.55235	0.47	0.048	3.91651e-66	Sperm	LOC100181165
3.8668e-272	2.54634	0.41	0.006	5.33812e-268	Sperm	LOC100185582
1.18796e-47	2.52681	0.639	0.134	1.63998e-43	Sperm	LOC100176879
3.07891e-67	2.51846	0.518	0.062	4.25043e-63	Sperm	LOC101243493
1.30576e-55	2.50411	0.639	0.115	1.8026e-51	Sperm	LOC100183783
3.57091e-59	2.50356	0.699	0.132	4.92964e-55	Sperm	ci-rsp9
2.84455e-52	2.50305	0.663	0.137	3.9269e-48	Sperm	LOC100186004
5.60405e-111	2.49327	0.566	0.044	7.73639e-107	Sperm	LOC100183566
2.32519e-167	2.49058	0.518	0.022	3.20993e-163	Sperm	LOC100185443
0	2.48606	0.53	0.005	0	Sperm	LOC104266460
6.63195e-63	2.4807	0.663	0.115	9.15541e-59	Sperm	LOC100177531
3.88037e-122	2.47733	0.578	0.041	5.35686e-118	Sperm	tektinA1
0	2.47504	0.458	0.003	0	Sperm	LOC100180118
1.09163e-40	2.46967	0.843	0.324	1.507e-36	Sperm	LOC100183711
9.36113e-41	2.45929	0.735	0.227	1.2923e-36	Sperm	LOC100179815
0	2.44745	0.506	0.004	0	Sperm	LOC100177981
3.8882e-38	2.44389	0.554	0.123	5.36767e-34	Sperm	LOC100181455
0	2.43097	0.542	0.006	0	Sperm	LOC100175555
1.2821e-41	2.43013	0.59	0.13	1.76994e-37	Sperm	LOC100183643
1.68107e-81	2.42849	0.482	0.043	2.32072e-77	Sperm	LOC100176385
3.57838e-49	2.42258	0.663	0.142	4.93996e-45	Sperm	LOC100179794
1.25556e-128	2.41693	0.506	0.029	1.7333e-124	Sperm	LOC100182101
2.64938e-55	2.41369	0.506	0.071	3.65746e-51	Sperm	LOC100185665
4.62031e-35	2.41098	0.53	0.119	6.37834e-31	Sperm	LOC100177415
2.22234e-45	2.40337	0.639	0.139	3.06795e-41	Sperm	LOC100175660
8.29743e-40	2.39448	0.904	0.387	1.14546e-35	Sperm	LOC100179921
8.50972e-64	2.39105	0.578	0.081	1.17477e-59	Sperm	LOC100184539
0	2.39011	0.518	0.008	0	Sperm	LOC100181836
5.41256e-42	2.38563	0.687	0.178	7.47204e-38	Sperm	LOC100181379
1.3251e-34	2.38555	0.699	0.226	1.8293e-30	Sperm	LOC113474413
5.49124e-129	2.38326	0.47	0.024	7.58066e-125	Sperm	LOC101243329
4.39347e-110	2.37601	0.53	0.037	6.06519e-106	Sperm	LOC104265957
1.39518e-78	2.37358	0.518	0.052	1.92605e-74	Sperm	LOC100178314
2.39177e-127	2.37145	0.494	0.028	3.30184e-123	Sperm	LOC100180876
7.27213e-147	2.36644	0.506	0.025	1.00392e-142	Sperm	LOC100181668
3.7439e-37	2.36161	0.867	0.382	5.16845e-33	Sperm	LOC100186745
2.77727e-73	2.36099	0.518	0.057	3.83403e-69	Sperm	LOC100182668
9.93024e-50	2.3579	0.627	0.126	1.37087e-45	Sperm	LOC104265703
2.58061e-285	2.34369	0.53	0.011	3.56253e-281	Sperm	LOC100185861
1.46288e-72	2.339	0.566	0.07	2.0195e-68	Sperm	LOC100180673
1.35103e-108	2.33206	0.494	0.033	1.8651e-104	Sperm	LOC100183427
3.23816e-53	2.32881	0.578	0.098	4.47027e-49	Sperm	LOC100181281
1.77048e-101	2.31173	0.458	0.03	2.44414e-97	Sperm	LOC100179252
5.93647e-31	2.30767	0.675	0.233	8.19529e-27	Sperm	LOC100181873
1.40419e-36	2.30279	0.614	0.159	1.93849e-32	Sperm	LOC100184287
0	2.3027	0.47	0.004	0	Sperm	LOC100177318
1.00387e-45	2.29912	0.566	0.109	1.38584e-41	Sperm	LOC100185864
7.44847e-42	2.29585	0.578	0.125	1.02826e-37	Sperm	LOC100178444
1.11729e-87	2.28988	0.554	0.054	1.54242e-83	Sperm	LOC100181571
5.98712e-49	2.28825	0.675	0.144	8.26522e-45	Sperm	LOC100185697
9.98875e-41	2.28608	0.614	0.143	1.37895e-36	Sperm	LOC100184083
5.82847e-174	2.28566	0.458	0.016	8.0462e-170	Sperm	LOC108950296
2.544e-102	2.27126	0.494	0.036	3.51199e-98	Sperm	LOC100177110
5.52967e-41	2.26863	0.506	0.096	7.6337e-37	Sperm	LOC104265639
1.13748e-46	2.2683	0.663	0.147	1.57029e-42	Sperm	LOC100182997
4.20968e-38	2.26296	0.807	0.286	5.81147e-34	Sperm	LOC101242372
9.75427e-41	2.2608	0.53	0.105	1.34658e-36	Sperm	LOC100179722
1.51095e-177	2.26048	0.458	0.015	2.08587e-173	Sperm	LOC100175002
2.27932e-143	2.25788	0.506	0.025	3.1466e-139	Sperm	LOC100183397
4.95233e-27	2.25581	0.783	0.403	6.83669e-23	Sperm	LOC100182784
9.43089e-37	2.25268	1	0.744	1.30193e-32	Sperm	dynll6
1.52679e-81	2.25	0.53	0.053	2.10773e-77	Sperm	LOC100178137
2.29229e-58	2.24768	0.554	0.08	3.16451e-54	Sperm	LOC100179294
1.63585e-34	2.24549	0.578	0.147	2.25829e-30	Sperm	LOC101243137
1.43593e-210	2.24102	0.506	0.016	1.9823e-206	Sperm	LOC100182063
3.32041e-38	2.24063	0.771	0.251	4.58383e-34	Sperm	LOC100187286
4.82025e-23	2.23975	0.94	0.806	6.65436e-19	Sperm	LOC100181688
3.54945e-31	2.23928	0.904	0.514	4.90001e-27	Sperm	LOC100185860
2.96404e-84	2.23273	0.518	0.049	4.09185e-80	Sperm	LOC100176767
1.91135e-28	2.22706	0.675	0.235	2.63862e-24	Sperm	hsp40
0	2.22436	0.47	0.003	0	Sperm	LOC100184573
2.54994e-27	2.2151	0.675	0.251	3.52019e-23	Sperm	rsp3
7.85838e-56	2.21181	0.578	0.094	1.08485e-51	Sperm	LOC100187492
2.40647e-40	2.20328	0.747	0.216	3.32214e-36	Sperm	LOC100177874
1.04777e-42	2.19903	0.639	0.148	1.44644e-38	Sperm	LOC100178765
1.03648e-38	2.19872	0.506	0.097	1.43087e-34	Sperm	LOC100186562
6.97124e-103	2.19283	0.494	0.035	9.6238e-99	Sperm	LOC100175804
4.26538e-30	2.17939	0.723	0.282	5.88836e-26	Sperm	LOC100184986
3.33084e-47	2.17601	0.518	0.086	4.59822e-43	Sperm	ciaxp83.9
1.03364e-50	2.16987	0.494	0.072	1.42693e-46	Sperm	ci-cmub116
0	2.16892	0.458	0.005	0	Sperm	LOC101242054
2.2963e-165	2.16836	0.554	0.026	3.17004e-161	Sperm	LOC100185114
1.00385e-72	2.168	0.578	0.072	1.38581e-68	Sperm	LOC100181386
1.97628e-40	2.1675	0.651	0.163	2.72825e-36	Sperm	LOC100178341
5.11015e-36	2.15991	0.735	0.248	7.05456e-32	Sperm	LOC100183814
5.03425e-21	2.15952	0.639	0.284	6.94978e-17	Sperm	LOC100176263
3.73591e-31	2.15823	0.928	0.546	5.15742e-27	Sperm	LOC100185739
1.04024e-160	2.15815	0.422	0.014	1.43605e-156	Sperm	LOC100185500
4.08538e-67	2.15278	0.518	0.062	5.63987e-63	Sperm	LOC104265702
6.0261e-35	2.15034	0.904	0.487	8.31904e-31	Sperm	LOC100175936
1.29607e-233	2.14641	0.422	0.008	1.78923e-229	Sperm	LOC113474928
1.67121e-74	2.14486	0.566	0.067	2.30711e-70	Sperm	LOC100176423
1.8809e-42	2.1434	0.602	0.135	2.59658e-38	Sperm	LOC100183277
2.4158e-269	2.14315	0.373	0.005	3.33501e-265	Sperm	LOC100177771
8.54284e-265	2.13822	0.434	0.007	1.17934e-260	Sperm	LOC100181763
1.67938e-176	2.13595	0.494	0.019	2.31838e-172	Sperm	LOC100183262
0	2.13425	0.506	0.008	0	Sperm	LOC104266275
1.53694e-67	2.12938	0.53	0.064	2.12175e-63	Sperm	LOC100182527
2.79399e-34	2.12334	0.663	0.187	3.8571e-30	Sperm	LOC100175642
8.66168e-89	2.12199	0.458	0.035	1.19575e-84	Sperm	LOC100179575
3.24665e-25	2.12101	0.759	0.377	4.482e-21	Sperm	LOC100183561
6.92709e-131	2.11484	0.446	0.021	9.56285e-127	Sperm	LOC100176448
6.57421e-59	2.11476	0.446	0.05	9.0757e-55	Sperm	LOC100176520
1.22038e-80	2.11446	0.482	0.043	1.68473e-76	Sperm	LOC100187165
3.52443e-79	2.11284	0.542	0.058	4.86548e-75	Sperm	LOC100184577
1.05369e-44	2.10833	0.59	0.119	1.45463e-40	Sperm	LOC100177721
5.80447e-50	2.10693	0.723	0.168	8.01308e-46	Sperm	LOC100177190
3.06387e-42	2.10556	0.494	0.089	4.22967e-38	Sperm	LOC100187300
1.69452e-39	2.09787	0.651	0.164	2.33928e-35	Sperm	LOC100183793
2.95123e-37	2.09422	0.47	0.087	4.07417e-33	Sperm	efhc2
4.32377e-43	2.0929	0.434	0.066	5.96897e-39	Sperm	LOC101242938
1.2683e-60	2.08921	0.446	0.05	1.75088e-56	Sperm	LOC100180748
8.44591e-37	2.07744	0.542	0.117	1.16596e-32	Sperm	LOC100180408
1.67356e-217	2.07629	0.349	0.006	2.31035e-213	Sperm	LOC100186384
8.71598e-163	2.07487	0.446	0.016	1.20324e-158	Sperm	LOC100185458
1.52957e-20	2.0731	0.663	0.303	2.11157e-16	Sperm	LOC100177142
2.32684e-35	2.06351	1	0.988	3.2122e-31	Sperm	LOC100185176
4.87938e-22	2.05864	0.494	0.149	6.73598e-18	Sperm	LOC100186906
2.79496e-189	2.05457	0.446	0.013	3.85844e-185	Sperm	LOC101242356
1.6141e-53	2.05314	0.53	0.079	2.22826e-49	Sperm	LOC100178196
2.41907e-119	2.0485	0.41	0.02	3.33953e-115	Sperm	LOC100183368
1.01108e-35	2.04022	0.482	0.097	1.3958e-31	Sperm	LOC100183760
8.6676e-37	2.04001	0.614	0.154	1.19656e-32	Sperm	ci-ndk/dpy26
1.7393e-31	2.03865	0.892	0.516	2.4011e-27	Sperm	LOC100180320
9.85932e-31	2.03832	0.988	0.972	1.36108e-26	Sperm	LOC100187543
5.40778e-23	2.03442	0.398	0.097	7.46543e-19	Sperm	LOC100176922
1.03063e-27	2.0324	0.518	0.138	1.42279e-23	Sperm	LOC100176001
1.47856e-45	2.0308	0.651	0.144	2.04116e-41	Sperm	pf16
6.92224e-21	2.03055	0.59	0.222	9.55616e-17	Sperm	LOC100179412
7.80064e-167	2.02328	0.398	0.012	1.07688e-162	Sperm	LOC104266553
1.13596e-32	2.02311	0.53	0.127	1.5682e-28	Sperm	LOC100183933
2.87334e-81	2.0212	0.47	0.041	3.96665e-77	Sperm	LOC100179516
6.43965e-75	2.02118	0.53	0.057	8.88994e-71	Sperm	LOC100187121
7.27069e-31	2.01396	0.831	0.387	1.00372e-26	Sperm	dlc
6.18052e-37	2.01093	0.41	0.067	8.5322e-33	Sperm	LOC108950290
4.12725e-29	2.00516	0.494	0.121	5.69767e-25	Sperm	LOC100185857
5.00546e-138	2.00224	0.301	0.008	6.91003e-134	Sperm	LOC100185022
1.36911e-70	2.00169	0.446	0.042	1.89006e-66	Sperm	LOC100181153
2.64589e-29	1.9938	0.398	0.079	3.65265e-25	Sperm	LOC100176180
3.78731e-130	1.99294	0.313	0.009	5.22838e-126	Sperm	LOC100182462
8.90913e-23	1.98604	0.398	0.098	1.22991e-18	Sperm	LOC100176846
4.28402e-15	1.98503	0.53	0.238	5.91409e-11	Sperm	LOC104266352
1.09394e-42	1.98131	0.518	0.095	1.51018e-38	Sperm	LOC100181381
2.98907e-257	1.97909	0.301	0.003	4.12641e-253	Sperm	LOC100184222
3.05944e-21	1.97719	0.735	0.382	4.22356e-17	Sperm	LOC100179144
1.46347e-138	1.96807	0.482	0.024	2.02032e-134	Sperm	LOC100185329
5.67183e-231	1.96614	0.41	0.008	7.82996e-227	Sperm	LOC100183530
4.23086e-59	1.96585	0.482	0.059	5.84071e-55	Sperm	LOC100183833
4.60733e-85	1.9583	0.458	0.036	6.36041e-81	Sperm	LOC100184050
5.2629e-22	1.95009	0.566	0.198	7.26543e-18	Sperm	LOC100175445
3.61014e-29	1.94788	0.506	0.125	4.9838e-25	Sperm	LOC100177758
3.70652e-115	1.94475	0.41	0.02	5.11686e-111	Sperm	LOC100181261
5.7059e-31	1.9333	0.494	0.113	7.87699e-27	Sperm	LOC100177047
1.86589e-22	1.92672	0.747	0.349	2.57586e-18	Sperm	rbdlc
9.09593e-71	1.91103	0.446	0.041	1.25569e-66	Sperm	ci-arm37
4.97863e-106	1.91052	0.422	0.024	6.87299e-102	Sperm	LOC100176420
1.54427e-30	1.89185	0.53	0.134	2.13187e-26	Sperm	LOC100182123
1.44117e-24	1.88427	0.542	0.167	1.98954e-20	Sperm	LOC100178618
2.01161e-38	1.87482	0.506	0.098	2.77703e-34	Sperm	LOC100185048
7.66468e-72	1.8746	0.373	0.028	1.05811e-67	Sperm	LOC100177384
6.9733e-36	1.87127	0.578	0.136	9.62665e-32	Sperm	LOC100179047
3.39681e-25	1.85891	0.976	0.861	4.6893e-21	Sperm	LOC100186991
1.13392e-94	1.85581	0.41	0.026	1.56538e-90	Sperm	spata4
2.6746e-149	1.85048	0.41	0.015	3.69228e-145	Sperm	LOC100183295
1.21599e-22	1.84745	0.747	0.343	1.67867e-18	Sperm	LOC100185469
1.95557e-17	1.8441	0.578	0.245	2.69966e-13	Sperm	LOC104266787
5.42134e-46	1.83509	0.494	0.079	7.48417e-42	Sperm	LOC100184380
2.04051e-24	1.83128	0.651	0.244	2.81693e-20	Sperm	dynlt1
7.58332e-34	1.83035	0.578	0.139	1.04688e-29	Sperm	LOC100175806
3.52453e-33	1.81893	0.53	0.124	4.86561e-29	Sperm	LOC100177682
5.31871e-32	1.8189	0.699	0.232	7.34248e-28	Sperm	LOC100175718
6.41133e-27	1.8135	0.434	0.097	8.85084e-23	Sperm	LOC100179890
4.07647e-22	1.81148	0.506	0.159	5.62757e-18	Sperm	LOC100184054
9.86777e-79	1.80373	0.422	0.033	1.36225e-74	Sperm	LOC104265720
0	1.79946	0.289	0.001	0	Sperm	LOC113475782
1.49579e-27	1.79513	0.482	0.12	2.06494e-23	Sperm	LOC101242709
2.17255e-53	1.79384	0.349	0.034	2.99921e-49	Sperm	LOC100175693
1.4435e-29	1.7921	0.47	0.104	1.99275e-25	Sperm	LOC100181033
3.16584e-31	1.78896	0.542	0.135	4.37044e-27	Sperm	LOC100182705
4.68116e-80	1.78576	0.458	0.039	6.46235e-76	Sperm	LOC100186830
1.97017e-34	1.77439	0.422	0.076	2.71982e-30	Sperm	LOC100183672
1.47364e-21	1.75963	0.554	0.191	2.03436e-17	Sperm	LOC100183762
1.32288e-93	1.75672	0.398	0.024	1.82623e-89	Sperm	LOC101242609
9.36897e-14	1.75522	0.518	0.242	1.29339e-09	Sperm	LOC100181520
1.41442e-22	1.74924	0.627	0.238	1.95261e-18	Sperm	LOC100183880
2.30397e-110	1.74884	0.349	0.015	3.18064e-106	Sperm	LOC100178856
3.20284e-49	1.74822	0.386	0.045	4.42152e-45	Sperm	LOC100178708
2.38024e-61	1.73069	0.434	0.045	3.28593e-57	Sperm	LOC108949619
2.51295e-20	1.72711	0.506	0.168	3.46912e-16	Sperm	LOC100185656
8.96399e-57	1.71567	0.434	0.049	1.23748e-52	Sperm	LOC100182047
9.09168e-32	1.7137	1	0.879	1.25511e-27	Sperm	LOC100176946
4.21482e-29	1.70992	0.361	0.064	5.81856e-25	Sperm	LOC104265329
1.48817e-23	1.70919	0.494	0.141	2.05442e-19	Sperm	LOC100182221
2.57431e-22	1.70596	0.482	0.139	3.55384e-18	Sperm	ci-ndk/dm44
3.00071e-194	1.70103	0.325	0.006	4.14248e-190	Sperm	LOC100187344
5.79364e-19	1.70068	0.47	0.15	7.99812e-15	Sperm	LOC101242248
7.54679e-16	1.69427	0.554	0.236	1.04183e-11	Sperm	LOC100185428
4.55159e-15	1.68936	0.566	0.261	6.28347e-11	Sperm	LOC778840
2.09819e-48	1.68922	0.337	0.035	2.89656e-44	Sperm	LOC100182793
1.39034e-16	1.66618	0.325	0.085	1.91936e-12	Sperm	LOC100183485
2.06844e-124	1.65222	0.301	0.009	2.85548e-120	Sperm	LOC100182803
7.52483e-16	1.6509	0.566	0.252	1.0388e-11	Sperm	LOC100186489
1.42071e-39	1.64556	0.349	0.045	1.9613e-35	Sperm	LOC100176866
1.21354e-30	1.64243	0.47	0.103	1.6753e-26	Sperm	LOC100177276
0	1.64198	0.277	0.001	0	Sperm	LOC100180560
3.6216e-78	1.64051	0.325	0.019	4.99961e-74	Sperm	LOC108949887
1.10059e-17	1.64019	0.59	0.251	1.51937e-13	Sperm	LOC104266549
6.65108e-31	1.63978	0.41	0.078	9.18182e-27	Sperm	LOC100187348
6.97901e-18	1.63978	0.458	0.151	9.63452e-14	Sperm	LOC100176752
3.47259e-40	1.63962	0.361	0.048	4.79392e-36	Sperm	LOC100177846
1.86463e-30	1.63843	0.361	0.062	2.57412e-26	Sperm	LOC100180804
1.17736e-14	1.63811	0.361	0.115	1.62534e-10	Sperm	gsk
1.43248e-46	1.63635	0.361	0.041	1.97754e-42	Sperm	LOC100183298
5.15056e-34	1.62913	0.386	0.064	7.11035e-30	Sperm	LOC101242145
1.12257e-32	1.62253	0.313	0.044	1.5497e-28	Sperm	LOC100181064
2.7369e-30	1.61536	0.47	0.103	3.77829e-26	Sperm	LOC100179897
8.68329e-39	1.61105	0.313	0.037	1.19873e-34	Sperm	LOC100177459
1.80717e-28	1.60752	0.458	0.104	2.49479e-24	Sperm	LOC100181434
2.1143e-22	1.60387	0.566	0.19	2.91878e-18	Sperm	LOC100186158
2.67368e-134	1.60197	0.325	0.01	3.69101e-130	Sperm	LOC100176845
2.71284e-23	1.59939	0.59	0.199	3.74508e-19	Sperm	LOC100180461
9.29342e-18	1.59698	0.566	0.23	1.28296e-13	Sperm	LOC113474938
5.03692e-26	1.58681	0.41	0.09	6.95347e-22	Sperm	LOC100176412
7.81944e-12	1.58373	0.578	0.324	1.07947e-07	Sperm	LOC100184393
4.2e-16	1.56396	0.663	0.349	5.7981e-12	Sperm	LOC100179267
3.31385e-29	1.55917	0.325	0.053	4.57477e-25	Sperm	LOC100178204
3.02419e-59	1.54876	0.289	0.02	4.1749e-55	Sperm	LOC108949782
1.07789e-54	1.54353	0.337	0.031	1.48803e-50	Sperm	LOC104266462
2.8913e-15	1.54332	0.349	0.104	3.99144e-11	Sperm	LOC100186183
2.41415e-25	1.53994	0.482	0.125	3.33273e-21	Sperm	lrr37
1.50926e-17	1.53981	0.627	0.278	2.08354e-13	Sperm	LOC100180857
5.03992e-19	1.52559	0.47	0.15	6.95761e-15	Sperm	LOC100178361
8.70714e-20	1.52376	0.494	0.16	1.20202e-15	Sperm	s-themis-b
5.5724e-22	1.52285	0.518	0.159	7.6927e-18	Sperm	LOC100184622
1.73855e-17	1.5138	0.494	0.181	2.40007e-13	Sperm	LOC104265657
1.7705e-173	1.50882	0.265	0.004	2.44417e-169	Sperm	LOC778603
3.00339e-70	1.50599	0.301	0.018	4.14618e-66	Sperm	LOC100183742
1.68782e-61	1.50518	0.337	0.027	2.33004e-57	Sperm	LOC100175716
1.58964e-129	1.50134	0.265	0.006	2.1945e-125	Sperm	LOC100185784
2.47211e-19	1.49963	0.602	0.246	3.41275e-15	Sperm	LOC100177660
3.43439e-15	1.48682	0.265	0.062	4.74118e-11	Sperm	LOC100175887
3.36561e-65	1.47789	0.325	0.023	4.64622e-61	Sperm	LOC100176074
1.093e-34	1.46792	0.277	0.032	1.50889e-30	Sperm	LOC100182941
1.77874e-14	1.46645	0.651	0.345	2.45555e-10	Sperm	LOC100180997
1.92493e-25	1.46227	0.349	0.069	2.65737e-21	Sperm	LOC100181020
3.84039e-19	1.45597	0.337	0.081	5.30165e-15	Sperm	LOC100187137
7.22907e-25	1.45034	0.337	0.065	9.97973e-21	Sperm	LOC100175518
4.1527e-180	1.44991	0.253	0.003	5.73281e-176	Sperm	LOC100186215
4.69898e-18	1.44327	0.446	0.14	6.48694e-14	Sperm	LOC100179786
1.44362e-22	1.44181	0.361	0.079	1.99292e-18	Sperm	LOC100177709
1.66398e-20	1.43685	0.325	0.071	2.29712e-16	Sperm	LOC100177869
2.45961e-36	1.43533	0.373	0.056	3.39549e-32	Sperm	LOC100178916
3.60072e-44	1.43459	0.313	0.032	4.97079e-40	Sperm	LOC100175489
1.35961e-30	1.43289	0.386	0.068	1.87695e-26	Sperm	LOC100175788
7.52064e-17	1.43071	0.277	0.062	1.03822e-12	Sperm	LOC100181625
7.41045e-30	1.43049	0.301	0.044	1.02301e-25	Sperm	LOC100184103
1.91612e-14	1.4261	0.542	0.236	2.6452e-10	Sperm	ic1
6.19859e-12	1.42438	0.289	0.085	8.55716e-08	Sperm	LOC100175020
8.14003e-181	1.42436	0.253	0.003	1.12373e-176	Sperm	LOC100178098
1.61279e-13	1.42107	0.373	0.124	2.22646e-09	Sperm	LOC100179648
7.78777e-08	1.41862	0.289	0.119	0.0010751	Sperm	LOC113474441
1.57345e-13	1.41674	0.494	0.205	2.17215e-09	Sperm	LOC100175408
3.11099e-19	1.406	0.386	0.1	4.29473e-15	Sperm	LOC100181831
2.85438e-18	1.40445	0.482	0.159	3.94047e-14	Sperm	LOC100185113
4.32874e-14	1.40088	0.482	0.191	5.97583e-10	Sperm	LOC100183160
1.19454e-09	1.39984	0.542	0.292	1.64906e-05	Sperm	dnal1
2.47075e-33	1.39841	0.361	0.057	3.41087e-29	Sperm	LOC104266817
8.6296e-192	1.39226	0.301	0.005	1.19132e-187	Sperm	LOC100182213
1.25128e-22	1.38102	0.386	0.089	1.7274e-18	Sperm	LOC100177916
2.29225e-47	1.38092	0.265	0.021	3.16445e-43	Sperm	LOC100184854
2.9542e-179	1.37797	0.313	0.006	4.07828e-175	Sperm	LOC108949587
1.57712e-33	1.3686	1	0.999	2.17721e-29	Sperm	LOC100184511
5.29154e-12	1.36458	0.506	0.232	7.30497e-08	Sperm	LOC100184553
3.89803e-25	1.36035	0.41	0.092	5.38124e-21	Sperm	LOC100182996
9.62679e-19	1.35376	0.361	0.091	1.32898e-14	Sperm	LOC100177948
2.37305e-10	1.35164	0.325	0.12	3.276e-06	Sperm	LOC101242669
3.034e-109	1.35094	0.253	0.007	4.18843e-105	Sperm	LOC100175453
3.57158e-14	1.35071	0.807	0.622	4.93056e-10	Sperm	LOC104266302
2.5688e-10	1.34984	0.59	0.344	3.54623e-06	Sperm	LOC100186655
1.53471e-22	1.33196	0.386	0.086	2.11867e-18	Sperm	LOC100180373
1.06764e-20	1.32812	0.494	0.153	1.47387e-16	Sperm	LOC100180258
2.46126e-10	1.32728	0.59	0.346	3.39777e-06	Sperm	LOC100178529
3.49165e-28	1.32528	0.41	0.082	4.82023e-24	Sperm	LOC100181200
1.33362e-25	1.31897	0.301	0.05	1.84106e-21	Sperm	ci-ak58
2.18235e-17	1.30726	0.88	0.647	3.01273e-13	Sperm	LOC100178673
6.66931e-21	1.30699	0.506	0.155	9.20698e-17	Sperm	LOC100176234
1.99406e-40	1.30025	0.386	0.052	2.7528e-36	Sperm	LOC100177369
2.21278e-14	1.29262	0.349	0.105	3.05474e-10	Sperm	LOC100177713
1.01266e-35	1.29252	0.349	0.049	1.39797e-31	Sperm	LOC100186010
3.62088e-14	1.28614	0.277	0.071	4.99863e-10	Sperm	LOC101242095
1.68726e-09	1.27867	0.301	0.109	2.32927e-05	Sperm	LOC100183377
5.40853e-23	1.2735	0.277	0.047	7.46648e-19	Sperm	LOC100182141
1.02489e-14	1.27282	0.313	0.086	1.41487e-10	Sperm	LOC100185341
4.34868e-12	1.27067	0.518	0.242	6.00336e-08	Sperm	LOC100179011
9.80429e-13	1.26969	0.386	0.138	1.35348e-08	Sperm	LOC100183042
2.14419e-11	1.26812	0.458	0.202	2.96006e-07	Sperm	LOC100181095
8.37228e-48	1.26577	0.265	0.021	1.15579e-43	Sperm	LOC100176282
8.92629e-10	1.26282	0.277	0.093	1.23227e-05	Sperm	zf(ubp)-3
5.84701e-10	1.26248	0.337	0.128	8.07179e-06	Sperm	LOC100178966
1.34214e-09	1.25296	0.506	0.267	1.85282e-05	Sperm	LOC100180940
9.13221e-27	1.24549	0.301	0.047	1.2607e-22	Sperm	LOC100181601
4.52788e-08	1.24336	0.386	0.176	0.000625074	Sperm	LOC100185684
5.01737e-12	1.24238	0.373	0.135	6.92648e-08	Sperm	LOC100178848
9.47363e-138	1.23944	0.253	0.005	1.30783e-133	Sperm	LOC101242041
5.03066e-24	1.23246	0.988	0.88	6.94482e-20	Sperm	LOC100184654
1.46915e-10	1.23092	0.289	0.095	2.02817e-06	Sperm	LOC100182147
9.3507e-33	1.22859	0.313	0.043	1.29086e-28	Sperm	LOC101242501
3.5229e-12	1.21713	0.578	0.297	4.86336e-08	Sperm	LOC100179428
2.8997e-66	1.21318	0.253	0.013	4.00304e-62	Sperm	LOC113474229
1.07593e-10	1.21003	0.301	0.101	1.48533e-06	Sperm	LOC100187540
1.45214e-07	1.20993	0.602	0.42	0.00200468	Sperm	LOC100176531
6.75558e-20	1.20548	0.361	0.086	9.32608e-16	Sperm	LOC100182256
3.96725e-18	1.20124	0.506	0.178	5.4768e-14	Sperm	zf(an1)-3
1.9472e-15	1.20121	0.313	0.082	2.68811e-11	Sperm	LOC100185842
3.27475e-10	1.20077	0.301	0.104	4.52079e-06	Sperm	LOC100176096
1.93369e-08	1.20006	0.386	0.179	0.000266946	Sperm	LOC100183886
8.47182e-17	1.18717	0.277	0.061	1.16953e-12	Sperm	LOC100186697
2.5284e-07	1.177	0.494	0.284	0.00349046	Sperm	LOC100182349
9.65758e-09	1.17549	0.398	0.185	0.000133323	Sperm	LOC100178079
1.16965e-10	1.17483	0.289	0.09	1.6147e-06	Sperm	meta6
1.10069e-14	1.1731	0.578	0.242	1.5195e-10	Sperm	LOC113474224
8.0223e-10	1.15611	0.265	0.086	1.10748e-05	Sperm	LOC100187274
2.93726e-16	1.15601	0.265	0.058	4.05489e-12	Sperm	LOC100175632
1.63202e-06	1.15322	0.494	0.303	0.0225301	Sperm	LOC100176359
1.76664e-17	1.15247	0.289	0.064	2.43885e-13	Sperm	LOC100176966
1.89023e-09	1.1469	0.735	0.525	2.60946e-05	Sperm	LOC100180671
2.33862e-15	1.1463	0.265	0.061	3.22846e-11	Sperm	LOC100175702
2.18998e-13	1.14629	0.337	0.103	3.02327e-09	Sperm	LOC100183679
2.55473e-12	1.14451	0.301	0.09	3.5268e-08	Sperm	LOC100185937
1.19519e-10	1.14334	0.253	0.074	1.64996e-06	Sperm	LOC100183479
9.57647e-112	1.126	0.265	0.008	1.32203e-107	Sperm	LOC104266535
1.43946e-11	1.10826	0.301	0.094	1.98717e-07	Sperm	s-themis-a
1.42297e-09	1.106	0.373	0.148	1.96441e-05	Sperm	LOC100183454
5.7554e-11	1.10592	0.337	0.119	7.94533e-07	Sperm	LOC100179189
4.69346e-19	1.10319	0.361	0.089	6.47932e-15	Sperm	LOC100176509
1.2906e-09	1.09768	0.398	0.173	1.78168e-05	Sperm	LOC100180883
4.62148e-14	1.0888	0.265	0.065	6.37995e-10	Sperm	LOC100182676
1.07544e-07	1.08854	0.289	0.12	0.00148465	Sperm	LOC100176258
2.85891e-12	1.0812	0.253	0.066	3.94673e-08	Sperm	LOC113474067
9.21565e-07	1.07004	0.422	0.227	0.0127222	Sperm	LOC100177184
6.31769e-09	1.06831	0.59	0.356	8.72157e-05	Sperm	LOC100180369
2.24199e-16	1.06666	0.265	0.058	3.09506e-12	Sperm	LOC100182765
2.43832e-11	1.06025	0.855	0.729	3.3661e-07	Sperm	LOC100186633
6.06773e-08	1.0572	0.301	0.122	0.000837651	Sperm	LOC100175669
5.49465e-18	1.05506	0.253	0.048	7.58537e-14	Sperm	LOC100186834
2.06818e-07	1.05486	0.349	0.163	0.00285512	Sperm	LOC100186420
4.01704e-09	1.05361	0.518	0.281	5.54553e-05	Sperm	LOC100179480
1.33674e-06	1.05307	0.446	0.253	0.0184537	Sperm	LOC100182289
3.65821e-25	1.05261	0.289	0.046	5.05015e-21	Sperm	LOC100184750
8.78634e-07	1.04008	0.53	0.332	0.0121295	Sperm	LOC113474151
4.14232e-07	1.02915	0.422	0.219	0.00571847	Sperm	LOC100184236
4.08893e-17	1.0277	0.265	0.055	5.64477e-13	Sperm	LOC113474169
1.04062e-09	1.02231	0.373	0.152	1.43657e-05	Sperm	LOC100176988
7.75826e-12	1.0152	0.265	0.073	1.07103e-07	Sperm	LOC100180201
1.98074e-10	1.01491	0.337	0.12	2.73441e-06	Sperm	LOC100184007
3.01235e-08	1.00648	0.386	0.177	0.000415855	Sperm	LOC100181403
7.41573e-09	1.00175	0.265	0.092	0.000102374	Sperm	LOC100184516
6.82412e-08	0.996566	0.506	0.291	0.000942069	Sperm	LOC100180468
2.91288e-11	0.996424	0.446	0.186	4.02123e-07	Sperm	LOC100183078
2.83746e-08	0.995682	0.289	0.109	0.000391711	Sperm	LOC113474391
2.43231e-06	0.985476	0.482	0.293	0.0335781	Sperm	LOC100182993
3.37817e-08	0.984293	0.554	0.312	0.000466357	Sperm	LOC100178891
1.48573e-06	0.983304	0.735	0.606	0.0205106	Sperm	LOC100183316
6.15434e-10	0.980318	0.663	0.394	8.49607e-06	Sperm	LOC100177663
7.96644e-10	0.975121	0.289	0.098	1.09977e-05	Sperm	LOC100185893
1.92319e-18	0.961118	1	0.984	2.65496e-14	Sperm	LOC100177258
3.05146e-06	0.959155	0.506	0.336	0.0421254	Sperm	ciic3
7.64568e-08	0.959079	0.373	0.169	0.00105549	Sperm	LOC100178813
1.42983e-10	0.944613	0.783	0.582	1.97388e-06	Sperm	LOC100187533
3.85915e-07	0.93603	0.711	0.488	0.00532756	Sperm	LOC100187030
2.4234e-13	0.919969	0.313	0.087	3.3455e-09	Sperm	LOC100176158
1.44943e-15	0.914053	0.349	0.095	2.00093e-11	Sperm	LOC113474390
4.04953e-09	0.904434	0.265	0.087	5.59038e-05	Sperm	LOC100175321
8.1627e-07	0.896248	0.759	0.599	0.0112686	Sperm	LOC100182271
1.38458e-06	0.879326	0.337	0.158	0.0191141	Sperm	LOC100181576
1.03457e-06	0.864349	0.578	0.363	0.0142823	Sperm	LOC100187015
4.60056e-08	0.85381	0.807	0.637	0.000635108	Sperm	LOC100178780
3.75812e-07	0.842711	0.313	0.133	0.00518809	Sperm	LOC100177973
5.64556e-07	0.839775	0.301	0.128	0.0077937	Sperm	LOC100186122
1.25741e-08	0.824772	0.277	0.099	0.000173586	Sperm	LOC100178596
7.77155e-08	0.809726	0.313	0.129	0.00107286	Sperm	LOC100181093
1.25886e-07	0.805422	0.446	0.225	0.00173785	Sperm	LOC100176261
2.44839e-09	0.777754	0.313	0.114	3.38e-05	Sperm	LOC101243104
3.31666e-07	0.774087	0.277	0.106	0.00457865	Sperm	LOC100182866
4.11879e-07	0.73317	0.795	0.664	0.00568599	Sperm	LOC108949304
7.69729e-08	0.718461	0.422	0.202	0.00106261	Sperm	LOC100178419
5.96866e-07	0.718359	0.759	0.628	0.00823974	Sperm	LOC100179441
4.99221e-07	0.700239	0.313	0.133	0.00689175	Sperm	LOC100182278
3.52275e-06	0.693894	0.301	0.135	0.0486316	Sperm	LOC100177524
2.55659e-06	0.649623	0.47	0.266	0.0352937	Sperm	LOC100177815
5.15215e-07	0.642739	0.313	0.13	0.00711254	Sperm	LOC100180915
9.95131e-07	0.640644	0.892	0.731	0.0137378	Sperm	LOC104266666
3.43207e-07	0.621018	0.277	0.107	0.00473797	Sperm	LOC100177670
3.82018e-08	0.616669	0.952	0.818	0.000527375	Sperm	LOC100186457
3.00034e-13	0.585186	1	0.982	4.14197e-09	Sperm	LOC101243499
2.86703e-06	0.558661	0.843	0.774	0.0395793	Sperm	LOC101242815
1.74575e-06	0.555559	0.253	0.1	0.0241	Sperm	LOC100176513
