# Supplementary material for: Single-Cell RNA Sequencing of the Testis of Ciona intestinalis Reveals the Dynamic Transcriptional Profile of Spermatogenesis in Protochordates
Source: Cells. 2022 Dec 8;11(24):3978. doi: 10.3390/cells11243978 (PMC9776925; doi:10.3390/cells11243978)
Supplement: Supplementary file 1 [file cells-11-03978-s001.zip › DataSheet2-Functional terms enriched by differentially expressed genes in testicular germ cells of Ciona intestinalis.xlsx]

## Sheet: Undiff SPG
GroupID	Category	Term	Description	LogP	Log(q-value)	InTerm_InList	Genes	Symbols
1_Summary	GO Biological Processes	GO:0008380	RNA splicing	-12.7064	-8.35935	16/387	3190,5411,6433,6625,6651,7536,9785,9879,10713,10915,10992,23210,25766,55131,57187,143884,5496,5430,7175,7514,10528,51602,117246,50804	HNRNPK,PNN,SFSWAP,SNRNP70,SON,SF1,DHX38,DDX46,USP39,TCERG1,SF3B2,JMJD6,PRPF40B,RBM28,THOC2,CWF19L2,PPM1G,POLR2A,TPR,XPO1,NOP56,NOP58,FTSJ3,MYEF2
1_Member	GO Biological Processes	GO:0008380	RNA splicing	-12.7064	-8.35935	16/387	3190,5411,6433,6625,6651,7536,9785,9879,10713,10915,10992,23210,25766,55131,57187,143884	HNRNPK,PNN,SFSWAP,SNRNP70,SON,SF1,DHX38,DDX46,USP39,TCERG1,SF3B2,JMJD6,PRPF40B,RBM28,THOC2,CWF19L2
1_Member	GO Biological Processes	GO:0006397	mRNA processing	-11.5392	-7.49326	16/462	3190,5411,6433,6625,6651,7536,9785,9879,10713,10915,10992,23210,25766,55131,57187,143884	HNRNPK,PNN,SFSWAP,SNRNP70,SON,SF1,DHX38,DDX46,USP39,TCERG1,SF3B2,JMJD6,PRPF40B,RBM28,THOC2,CWF19L2
1_Member	GO Biological Processes	GO:0016071	mRNA metabolic process	-9.6786	-5.8087	16/617	3190,5411,6433,6625,6651,7536,9785,9879,10713,10915,10992,23210,25766,55131,57187,143884	HNRNPK,PNN,SFSWAP,SNRNP70,SON,SF1,DHX38,DDX46,USP39,TCERG1,SF3B2,JMJD6,PRPF40B,RBM28,THOC2,CWF19L2
1_Member	CORUM	CORUM:351	Spliceosome	-8.96599	-5.30355	9/141	5496,6625,7536,9785,9879,10713,10915,10992,57187	PPM1G,SNRNP70,SF1,DHX38,DDX46,USP39,TCERG1,SF3B2,THOC2
1_Member	GO Biological Processes	GO:0000377	RNA splicing, via transesterification reactions with bulged adenosine as nucleophile	-8.81112	-5.30355	11/268	3190,5411,6433,6625,7536,9785,9879,10713,10992,25766,143884	HNRNPK,PNN,SFSWAP,SNRNP70,SF1,DHX38,DDX46,USP39,SF3B2,PRPF40B,CWF19L2
1_Member	GO Biological Processes	GO:0000398	mRNA splicing, via spliceosome	-8.81112	-5.30355	11/268	3190,5411,6433,6625,7536,9785,9879,10713,10992,25766,143884	HNRNPK,PNN,SFSWAP,SNRNP70,SF1,DHX38,DDX46,USP39,SF3B2,PRPF40B,CWF19L2
1_Member	KEGG Pathway	hsa03040	Spliceosome	-8.80547	-5.30355	9/147	3190,6625,9785,9879,10713,10915,10992,25766,57187	HNRNPK,SNRNP70,DHX38,DDX46,USP39,TCERG1,SF3B2,PRPF40B,THOC2
1_Member	GO Biological Processes	GO:0000375	RNA splicing, via transesterification reactions	-8.74372	-5.29979	11/272	3190,5411,6433,6625,7536,9785,9879,10713,10992,25766,143884	HNRNPK,PNN,SFSWAP,SNRNP70,SF1,DHX38,DDX46,USP39,SF3B2,PRPF40B,CWF19L2
1_Member	Reactome Gene Sets	R-HSA-8953854	Metabolism of RNA	-8.19433	-4.80156	15/674	3190,5430,6625,7175,7514,7536,9785,9879,10528,10713,10992,51602,55131,57187,117246	HNRNPK,POLR2A,SNRNP70,TPR,XPO1,SF1,DHX38,DDX46,NOP56,USP39,SF3B2,NOP58,RBM28,THOC2,FTSJ3
1_Member	Reactome Gene Sets	R-HSA-72203	Processing of Capped Intron-Containing Pre-mRNA	-8.0272	-4.68018	10/245	3190,5430,6625,7175,7536,9785,9879,10713,10992,57187	HNRNPK,POLR2A,SNRNP70,TPR,SF1,DHX38,DDX46,USP39,SF3B2,THOC2
1_Member	Reactome Gene Sets	R-HSA-72163	mRNA Splicing - Major Pathway	-6.7254	-3.49233	8/184	3190,5430,6625,7536,9785,9879,10713,10992	HNRNPK,POLR2A,SNRNP70,SF1,DHX38,DDX46,USP39,SF3B2
1_Member	Reactome Gene Sets	R-HSA-72172	mRNA Splicing	-6.58412	-3.38323	8/192	3190,5430,6625,7536,9785,9879,10713,10992	HNRNPK,POLR2A,SNRNP70,SF1,DHX38,DDX46,USP39,SF3B2
1_Member	WikiPathways	WP411	mRNA processing	-6.50553	-3.33461	7/133	3190,5430,5496,6433,6625,9785,10992	HNRNPK,POLR2A,PPM1G,SFSWAP,SNRNP70,DHX38,SF3B2
1_Member	GO Biological Processes	GO:0048024	regulation of mRNA splicing, via spliceosome	-5.82996	-2.71339	6/106	3190,6433,6625,6651,7536,23210	HNRNPK,SFSWAP,SNRNP70,SON,SF1,JMJD6
1_Member	GO Biological Processes	GO:0043484	regulation of RNA splicing	-5.65434	-2.56259	7/178	3190,5430,6433,6625,6651,7536,23210	HNRNPK,POLR2A,SFSWAP,SNRNP70,SON,SF1,JMJD6
1_Member	GO Biological Processes	GO:0050684	regulation of mRNA processing	-5.09364	-2.06884	6/142	3190,6433,6625,6651,7536,23210	HNRNPK,SFSWAP,SNRNP70,SON,SF1,JMJD6
1_Member	GO Biological Processes	GO:1903311	regulation of mRNA metabolic process	-4.14371	-1.27381	7/305	3190,6433,6625,6651,7536,23210,50804	HNRNPK,SFSWAP,SNRNP70,SON,SF1,JMJD6,MYEF2
1_Member	CORUM	CORUM:1181	C complex spliceosome	-3.85209	-1.11603	4/79	3190,5411,9785,10992	HNRNPK,PNN,DHX38,SF3B2
2_Summary	GO Biological Processes	GO:0034587	piRNA metabolic process	-7.83707	-4.53144	5/24	9271,54514,56165,91646,163589,5430,7175,8473,10322,117246,24149,56159,10528,51602,2074,9730,27443,51366,23345	PIWIL1,DDX4,TDRD1,TDRD12,TDRD5,POLR2A,TPR,OGT,SMYD5,FTSJ3,ZNF318,TEX11,NOP56,NOP58,ERCC6,DCAF1,CECR2,UBR5,SYNE1
2_Member	GO Biological Processes	GO:0034587	piRNA metabolic process	-7.83707	-4.53144	5/24	9271,54514,56165,91646,163589	PIWIL1,DDX4,TDRD1,TDRD12,TDRD5
2_Member	Reactome Gene Sets	R-HSA-5601884	PIWI-interacting RNA (piRNA) biogenesis	-7.39654	-4.12871	5/29	5430,9271,54514,56165,91646	POLR2A,PIWIL1,DDX4,TDRD1,TDRD12
2_Member	GO Biological Processes	GO:0043046	DNA methylation involved in gamete generation	-6.27859	-3.13569	4/20	54514,56165,91646,163589	DDX4,TDRD1,TDRD12,TDRD5
2_Member	Reactome Gene Sets	R-HSA-211000	Gene Silencing by RNA	-5.16483	-2.11885	6/138	5430,7175,9271,54514,56165,91646	POLR2A,TPR,PIWIL1,DDX4,TDRD1,TDRD12
2_Member	GO Biological Processes	GO:0006305	DNA alkylation	-4.56666	-1.61758	4/52	54514,56165,91646,163589	DDX4,TDRD1,TDRD12,TDRD5
2_Member	GO Biological Processes	GO:0006306	DNA methylation	-4.56666	-1.61758	4/52	54514,56165,91646,163589	DDX4,TDRD1,TDRD12,TDRD5
2_Member	GO Biological Processes	GO:0043414	macromolecule methylation	-4.45701	-1.55715	7/272	8473,10322,54514,56165,91646,117246,163589	OGT,SMYD5,DDX4,TDRD1,TDRD12,FTSJ3,TDRD5
2_Member	GO Biological Processes	GO:0044728	DNA methylation or demethylation	-4.0326	-1.22129	4/71	54514,56165,91646,163589	DDX4,TDRD1,TDRD12,TDRD5
2_Member	GO Biological Processes	GO:0032259	methylation	-4.03073	-1.22129	7/318	8473,10322,54514,56165,91646,117246,163589	OGT,SMYD5,DDX4,TDRD1,TDRD12,FTSJ3,TDRD5
2_Member	GO Biological Processes	GO:0010528	regulation of transposition	-4.01201	-1.22129	3/27	9271,10322,54514	PIWIL1,SMYD5,DDX4
2_Member	GO Biological Processes	GO:0010529	negative regulation of transposition	-4.01201	-1.22129	3/27	9271,10322,54514	PIWIL1,SMYD5,DDX4
2_Member	GO Biological Processes	GO:0051321	meiotic cell cycle	-3.81027	-1.10671	6/241	9271,24149,54514,56159,56165,91646	PIWIL1,ZNF318,DDX4,TEX11,TDRD1,TDRD12
2_Member	GO Biological Processes	GO:0006304	DNA modification	-3.57894	-0.922117	4/93	54514,56165,91646,163589	DDX4,TDRD1,TDRD12,TDRD5
2_Member	GO Biological Processes	GO:0034660	ncRNA metabolic process	-3.45054	-0.819527	8/523	9271,10528,51602,54514,56165,91646,117246,163589	PIWIL1,NOP56,NOP58,DDX4,TDRD1,TDRD12,FTSJ3,TDRD5
2_Member	GO Biological Processes	GO:0007140	male meiotic nuclear division	-3.13554	-0.601434	3/53	54514,56159,91646	DDX4,TEX11,TDRD12
2_Member	GO Biological Processes	GO:0006259	DNA metabolic process	-3.007	-0.515703	9/763	2074,9730,27443,51366,54514,56159,56165,91646,163589	ERCC6,DCAF1,CECR2,UBR5,DDX4,TEX11,TDRD1,TDRD12,TDRD5
2_Member	GO Biological Processes	GO:0022412	cellular process involved in reproduction in multicellular organism	-2.65098	-0.271421	6/402	9271,54514,56159,56165,91646,163589	PIWIL1,DDX4,TEX11,TDRD1,TDRD12,TDRD5
2_Member	GO Biological Processes	GO:0048232	male gamete generation	-2.40676	-0.120117	7/602	9271,23345,54514,56159,56165,91646,163589	PIWIL1,SYNE1,DDX4,TEX11,TDRD1,TDRD12,TDRD5
3_Summary	GO Biological Processes	GO:0061795	Golgi lumen acidification	-5.38118	-2.31292	3/10	523,527,533,57521,6625,55187,149371,10985,1778,7175,7514,23043,673,1793,5430,85440,23327,8729,23345	ATP6V1A,ATP6V0C,ATP6V0B,RPTOR,SNRNP70,VPS13D,EXOC8,GCN1,DYNC1H1,TPR,XPO1,TNIK,BRAF,DOCK1,POLR2A,DOCK7,NEDD4L,GBF1,SYNE1
3_Member	GO Biological Processes	GO:0061795	Golgi lumen acidification	-5.38118	-2.31292	3/10	523,527,533	ATP6V1A,ATP6V0C,ATP6V0B
3_Member	GO Biological Processes	GO:0048388	endosomal lumen acidification	-4.90344	-1.91816	3/14	523,527,533	ATP6V1A,ATP6V0C,ATP6V0B
3_Member	Reactome Gene Sets	R-HSA-9639288	Amino acids regulate mTORC1	-4.46967	-1.55715	4/55	523,527,533,57521	ATP6V1A,ATP6V0C,ATP6V0B,RPTOR
3_Member	GO Biological Processes	GO:0007042	lysosomal lumen acidification	-4.34801	-1.46339	3/21	523,527,533	ATP6V1A,ATP6V0C,ATP6V0B
3_Member	GO Biological Processes	GO:0035751	regulation of lysosomal lumen pH	-4.06212	-1.22129	3/26	523,527,533	ATP6V1A,ATP6V0C,ATP6V0B
3_Member	Reactome Gene Sets	R-HSA-77387	Insulin receptor recycling	-4.06212	-1.22129	3/26	523,527,533	ATP6V1A,ATP6V0C,ATP6V0B
3_Member	GO Biological Processes	GO:0010506	regulation of autophagy	-3.859	-1.11603	7/339	523,527,533,6625,55187,57521,149371	ATP6V1A,ATP6V0C,ATP6V0B,SNRNP70,VPS13D,RPTOR,EXOC8
3_Member	GO Biological Processes	GO:0007035	vacuolar acidification	-3.82958	-1.11603	3/31	523,527,533	ATP6V1A,ATP6V0C,ATP6V0B
3_Member	Reactome Gene Sets	R-HSA-917977	Transferrin endocytosis and recycling	-3.82958	-1.11603	3/31	523,527,533	ATP6V1A,ATP6V0C,ATP6V0B
3_Member	Reactome Gene Sets	R-HSA-9711097	Cellular response to starvation	-3.75705	-1.06324	5/156	523,527,533,10985,57521	ATP6V1A,ATP6V0C,ATP6V0B,GCN1,RPTOR
3_Member	GO Biological Processes	GO:0016241	regulation of macroautophagy	-3.73129	-1.04703	5/158	523,527,533,55187,149371	ATP6V1A,ATP6V0C,ATP6V0B,VPS13D,EXOC8
3_Member	GO Biological Processes	GO:0007032	endosome organization	-3.65221	-0.977291	4/89	523,527,533,149371	ATP6V1A,ATP6V0C,ATP6V0B,EXOC8
3_Member	Reactome Gene Sets	R-HSA-1222556	ROS and RNS production in phagocytes	-3.63383	-0.968052	3/36	523,527,533	ATP6V1A,ATP6V0C,ATP6V0B
3_Member	GO Biological Processes	GO:0051452	intracellular pH reduction	-3.26209	-0.69322	3/48	523,527,533	ATP6V1A,ATP6V0C,ATP6V0B
3_Member	KEGG Pathway	hsa05110	Vibrio cholerae infection	-3.20986	-0.64817	3/50	523,527,533	ATP6V1A,ATP6V0C,ATP6V0B
3_Member	Reactome Gene Sets	R-HSA-917937	Iron uptake and transport	-3.0211	-0.519178	3/58	523,527,533	ATP6V1A,ATP6V0C,ATP6V0B
3_Member	WikiPathways	WP4917	Proximal tubule transport	-3.0211	-0.519178	3/58	523,527,533	ATP6V1A,ATP6V0C,ATP6V0B
3_Member	Reactome Gene Sets	R-HSA-2262752	Cellular responses to stress	-2.92503	-0.464506	9/784	523,527,533,1778,7175,7514,10985,23043,57521	ATP6V1A,ATP6V0C,ATP6V0B,DYNC1H1,TPR,XPO1,GCN1,TNIK,RPTOR
3_Member	Reactome Gene Sets	R-HSA-8953897	Cellular responses to stimuli	-2.87197	-0.417044	9/798	523,527,533,1778,7175,7514,10985,23043,57521	ATP6V1A,ATP6V0C,ATP6V0B,DYNC1H1,TPR,XPO1,GCN1,TNIK,RPTOR
3_Member	KEGG Pathway	hsa05120	Epithelial cell signaling in Helicobacter pylori infection	-2.7846	-0.351395	3/70	523,527,533	ATP6V1A,ATP6V0C,ATP6V0B
3_Member	KEGG Pathway	hsa04145	Phagosome	-2.77901	-0.351073	4/152	523,527,533,1778	ATP6V1A,ATP6V0C,ATP6V0B,DYNC1H1
3_Member	Reactome Gene Sets	R-HSA-9006934	Signaling by Receptor Tyrosine Kinases	-2.75462	-0.3421	7/521	523,527,533,673,1793,5430,85440	ATP6V1A,ATP6V0C,ATP6V0B,BRAF,DOCK1,POLR2A,DOCK7
3_Member	Reactome Gene Sets	R-HSA-74752	Signaling by Insulin receptor	-2.64996	-0.271421	3/78	523,527,533	ATP6V1A,ATP6V0C,ATP6V0B
3_Member	KEGG Pathway	hsa04721	Synaptic vesicle cycle	-2.64996	-0.271421	3/78	523,527,533	ATP6V1A,ATP6V0C,ATP6V0B
3_Member	GO Biological Processes	GO:0051453	regulation of intracellular pH	-2.57316	-0.221777	3/83	523,527,533	ATP6V1A,ATP6V0C,ATP6V0B
3_Member	GO Biological Processes	GO:0030641	regulation of cellular pH	-2.50121	-0.179503	3/88	523,527,533	ATP6V1A,ATP6V0C,ATP6V0B
3_Member	Reactome Gene Sets	R-HSA-983712	Ion channel transport	-2.46224	-0.152647	4/186	523,527,533,23327	ATP6V1A,ATP6V0C,ATP6V0B,NEDD4L
3_Member	KEGG Pathway	hsa05323	Rheumatoid arthritis	-2.43358	-0.131883	3/93	523,527,533	ATP6V1A,ATP6V0C,ATP6V0B
3_Member	GO Biological Processes	GO:0007040	lysosome organization	-2.40762	-0.120117	3/95	523,527,533	ATP6V1A,ATP6V0C,ATP6V0B
3_Member	GO Biological Processes	GO:0080171	lytic vacuole organization	-2.40762	-0.120117	3/95	523,527,533	ATP6V1A,ATP6V0C,ATP6V0B
3_Member	GO Biological Processes	GO:0016050	vesicle organization	-2.3786	-0.110762	5/318	523,527,533,8729,149371	ATP6V1A,ATP6V0C,ATP6V0B,GBF1,EXOC8
3_Member	GO Biological Processes	GO:0006885	regulation of pH	-2.36979	-0.105559	3/98	523,527,533	ATP6V1A,ATP6V0C,ATP6V0B
3_Member	GO Biological Processes	GO:0030004	cellular monovalent inorganic cation homeostasis	-2.21934	0	3/111	523,527,533	ATP6V1A,ATP6V0C,ATP6V0B
3_Member	GO Biological Processes	GO:1902600	proton transmembrane transport	-2.0872	0	3/124	523,527,533	ATP6V1A,ATP6V0C,ATP6V0B
3_Member	GO Biological Processes	GO:0010256	endomembrane system organization	-2.0502	0	6/536	523,527,533,8729,23345,149371	ATP6V1A,ATP6V0C,ATP6V0B,GBF1,SYNE1,EXOC8
4_Summary	GO Biological Processes	GO:0051668	localization within membrane	-5.03338	-2.02878	10/521	673,2339,2803,6386,6731,23043,25813,28952,84162,149371,5514,7175,7514,8729,23345,55055,55187,29886	BRAF,FNTA,GOLGA4,SDCBP,SRP72,TNIK,SAMM50,CCDC22,KIAA1109,EXOC8,PPP1R10,TPR,XPO1,GBF1,SYNE1,ZWILCH,VPS13D,SNX8
4_Member	GO Biological Processes	GO:0051668	localization within membrane	-5.03338	-2.02878	10/521	673,2339,2803,6386,6731,23043,25813,28952,84162,149371	BRAF,FNTA,GOLGA4,SDCBP,SRP72,TNIK,SAMM50,CCDC22,KIAA1109,EXOC8
4_Member	GO Biological Processes	GO:0033365	protein localization to organelle	-3.34361	-0.736955	9/684	5514,6731,7175,7514,8729,23345,25813,55055,55187	PPP1R10,SRP72,TPR,XPO1,GBF1,SYNE1,SAMM50,ZWILCH,VPS13D
4_Member	GO Biological Processes	GO:0072657	protein localization to membrane	-3.13735	-0.601434	7/447	673,2339,2803,6386,6731,23043,25813	BRAF,FNTA,GOLGA4,SDCBP,SRP72,TNIK,SAMM50
4_Member	GO Biological Processes	GO:0090150	establishment of protein localization to membrane	-3.07461	-0.551758	5/220	673,2803,6386,6731,25813	BRAF,GOLGA4,SDCBP,SRP72,SAMM50
4_Member	GO Biological Processes	GO:0006886	intracellular protein transport	-2.75692	-0.3421	8/670	5514,6386,6731,7175,7514,25813,29886,55187	PPP1R10,SDCBP,SRP72,TPR,XPO1,SAMM50,SNX8,VPS13D
4_Member	GO Biological Processes	GO:0072594	establishment of protein localization to organelle	-2.32215	-0.0699947	5/328	5514,6731,7175,25813,55187	PPP1R10,SRP72,TPR,SAMM50,VPS13D
4_Member	GO Biological Processes	GO:0006605	protein targeting	-2.01438	0	4/250	6386,6731,25813,55187	SDCBP,SRP72,SAMM50,VPS13D
5_Summary	GO Biological Processes	GO:0060341	regulation of cellular localization	-4.49588	-1.56384	11/733	1778,5116,5494,6386,7175,7514,8729,23184,23327,25885,51366,5411,57187,5430,9785,51602,5514,23345	DYNC1H1,PCNT,PPM1A,SDCBP,TPR,XPO1,GBF1,MESD,NEDD4L,POLR1A,UBR5,PNN,THOC2,POLR2A,DHX38,NOP58,PPP1R10,SYNE1
5_Member	GO Biological Processes	GO:0060341	regulation of cellular localization	-4.49588	-1.56384	11/733	1778,5116,5494,6386,7175,7514,8729,23184,23327,25885,51366	DYNC1H1,PCNT,PPM1A,SDCBP,TPR,XPO1,GBF1,MESD,NEDD4L,POLR1A,UBR5
5_Member	GO Biological Processes	GO:0046825	regulation of protein export from nucleus	-3.82958	-1.11603	3/31	5494,7175,7514	PPM1A,TPR,XPO1
5_Member	GO Biological Processes	GO:0046822	regulation of nucleocytoplasmic transport	-3.39377	-0.77915	4/104	5494,7175,7514,51366	PPM1A,TPR,XPO1,UBR5
5_Member	KEGG Pathway	hsa03013	Nucleocytoplasmic transport	-3.33165	-0.732821	4/108	5411,7175,7514,57187	PNN,TPR,XPO1,THOC2
5_Member	GO Biological Processes	GO:0032388	positive regulation of intracellular transport	-3.28081	-0.704641	5/198	1778,5116,5494,7175,51366	DYNC1H1,PCNT,PPM1A,TPR,UBR5
5_Member	GO Biological Processes	GO:0032386	regulation of intracellular transport	-3.0727	-0.551758	6/332	1778,5116,5494,7175,7514,51366	DYNC1H1,PCNT,PPM1A,TPR,XPO1,UBR5
5_Member	GO Biological Processes	GO:0033157	regulation of intracellular protein transport	-3.03964	-0.52513	5/224	5116,5494,7175,7514,51366	PCNT,PPM1A,TPR,XPO1,UBR5
5_Member	GO Biological Processes	GO:0046824	positive regulation of nucleocytoplasmic transport	-2.97824	-0.494542	3/60	5494,7175,51366	PPM1A,TPR,UBR5
5_Member	Reactome Gene Sets	R-HSA-162599	Late Phase of HIV Life Cycle	-2.95679	-0.484835	4/136	5430,7175,7514,23327	POLR2A,TPR,XPO1,NEDD4L
5_Member	Reactome Gene Sets	R-HSA-162587	HIV Life Cycle	-2.81072	-0.361325	4/149	5430,7175,7514,23327	POLR2A,TPR,XPO1,NEDD4L
5_Member	GO Biological Processes	GO:0090316	positive regulation of intracellular protein transport	-2.73781	-0.330313	4/156	5116,5494,7175,51366	PCNT,PPM1A,TPR,UBR5
5_Member	Reactome Gene Sets	R-HSA-159236	Transport of Mature mRNA derived from an Intron-Containing Transcript	-2.69863	-0.296092	3/75	7175,9785,57187	TPR,DHX38,THOC2
5_Member	Reactome Gene Sets	R-HSA-72202	Transport of Mature Transcript to Cytoplasm	-2.5584	-0.211383	3/84	7175,9785,57187	TPR,DHX38,THOC2
5_Member	GO Biological Processes	GO:0006403	RNA localization	-2.53053	-0.196353	4/178	7175,7514,51602,57187	TPR,XPO1,NOP58,THOC2
5_Member	GO Biological Processes	GO:0034504	protein localization to nucleus	-2.53053	-0.196353	4/178	5514,7175,7514,23345	PPP1R10,TPR,XPO1,SYNE1
5_Member	Reactome Gene Sets	R-HSA-170834	Signaling by TGF-beta Receptor Complex	-2.48736	-0.169724	3/89	5494,7514,23327	PPM1A,XPO1,NEDD4L
5_Member	Reactome Gene Sets	R-HSA-9006936	Signaling by TGFB family members	-2.14618	0	3/118	5494,7514,23327	PPM1A,XPO1,NEDD4L
5_Member	Reactome Gene Sets	R-HSA-162906	HIV Infection	-2.13198	0	4/231	5430,7175,7514,23327	POLR2A,TPR,XPO1,NEDD4L
5_Member	GO Biological Processes	GO:0006913	nucleocytoplasmic transport	-2.09996	0	4/236	5514,7175,7514,57187	PPP1R10,TPR,XPO1,THOC2
5_Member	GO Biological Processes	GO:0051169	nuclear transport	-2.09996	0	4/236	5514,7175,7514,57187	PPP1R10,TPR,XPO1,THOC2
5_Member	GO Biological Processes	GO:0051168	nuclear export	-2.05889	0	3/127	7175,7514,57187	TPR,XPO1,THOC2
5_Member	GO Biological Processes	GO:0051028	mRNA transport	-2.04043	0	3/129	7175,7514,57187	TPR,XPO1,THOC2
5_Member	GO Biological Processes	GO:1900180	regulation of protein localization to nucleus	-2.01333	0	3/132	7175,25885,51366	TPR,POLR1A,UBR5
6_Summary	CORUM	CORUM:1183	CDC5L complex	-3.87274	-1.11603	3/30	1778,10985,10992	DYNC1H1,GCN1,SF3B2
6_Member	CORUM	CORUM:1183	CDC5L complex	-3.87274	-1.11603	3/30	1778,10985,10992	DYNC1H1,GCN1,SF3B2
7_Summary	GO Biological Processes	GO:0022613	ribonucleoprotein complex biogenesis	-3.84521	-1.11603	8/457	6433,7514,7536,8661,10528,10713,51602,117246	SFSWAP,XPO1,SF1,EIF3A,NOP56,USP39,NOP58,FTSJ3
7_Member	GO Biological Processes	GO:0022613	ribonucleoprotein complex biogenesis	-3.84521	-1.11603	8/457	6433,7514,7536,8661,10528,10713,51602,117246	SFSWAP,XPO1,SF1,EIF3A,NOP56,USP39,NOP58,FTSJ3
7_Member	GO Biological Processes	GO:0000245	spliceosomal complex assembly	-2.64996	-0.271421	3/78	6433,7536,10713	SFSWAP,SF1,USP39
7_Member	GO Biological Processes	GO:0022618	ribonucleoprotein complex assembly	-2.21918	0	4/218	6433,7536,8661,10713	SFSWAP,SF1,EIF3A,USP39
7_Member	GO Biological Processes	GO:0071826	ribonucleoprotein complex subunit organization	-2.16482	0	4/226	6433,7536,8661,10713	SFSWAP,SF1,EIF3A,USP39
8_Summary	GO Biological Processes	GO:0051301	cell division	-3.5635	-0.915448	8/503	1778,6651,7175,10713,27443,55055,85440,149371,4863,5116	DYNC1H1,SON,TPR,USP39,CECR2,ZWILCH,DOCK7,EXOC8,NPAT,PCNT
8_Member	GO Biological Processes	GO:0051301	cell division	-3.5635	-0.915448	8/503	1778,6651,7175,10713,27443,55055,85440,149371	DYNC1H1,SON,TPR,USP39,CECR2,ZWILCH,DOCK7,EXOC8
8_Member	GO Biological Processes	GO:1903047	mitotic cell cycle process	-2.78786	-0.351395	7/514	1778,4863,5116,6651,7175,55055,149371	DYNC1H1,NPAT,PCNT,SON,TPR,ZWILCH,EXOC8
8_Member	GO Biological Processes	GO:0000278	mitotic cell cycle	-2.39504	-0.120117	7/605	1778,4863,5116,6651,7175,55055,149371	DYNC1H1,NPAT,PCNT,SON,TPR,ZWILCH,EXOC8
8_Member	GO Biological Processes	GO:0061640	cytoskeleton-dependent cytokinesis	-2.2748	-0.0315833	3/106	6651,27443,149371	SON,CECR2,EXOC8
8_Member	GO Biological Processes	GO:0000910	cytokinesis	-2.25228	-0.0158493	3/108	6651,27443,149371	SON,CECR2,EXOC8
9_Summary	GO Biological Processes	GO:0006892	post-Golgi vesicle-mediated transport	-3.52618	-0.886734	4/96	2803,8729,28952,149371,29886,113419,84162	GOLGA4,GBF1,CCDC22,EXOC8,SNX8,TEX261,KIAA1109
9_Member	GO Biological Processes	GO:0006892	post-Golgi vesicle-mediated transport	-3.52618	-0.886734	4/96	2803,8729,28952,149371	GOLGA4,GBF1,CCDC22,EXOC8
9_Member	GO Biological Processes	GO:0048193	Golgi vesicle transport	-3.42781	-0.805073	6/284	2803,8729,28952,29886,113419,149371	GOLGA4,GBF1,CCDC22,SNX8,TEX261,EXOC8
9_Member	GO Biological Processes	GO:0098876	vesicle-mediated transport to the plasma membrane	-3.20057	-0.645947	4/117	2803,28952,84162,149371	GOLGA4,CCDC22,KIAA1109,EXOC8
9_Member	GO Biological Processes	GO:0006893	Golgi to plasma membrane transport	-3.18457	-0.636893	3/51	2803,28952,149371	GOLGA4,CCDC22,EXOC8
9_Member	GO Biological Processes	GO:0016197	endosomal transport	-2.21918	0	4/218	8729,28952,29886,84162	GBF1,CCDC22,SNX8,KIAA1109
10_Summary	KEGG Pathway	hsa03008	Ribosome biogenesis in eukaryotes	-3.31651	-0.725367	4/109	7514,10528,51602,55131,117246	XPO1,NOP56,NOP58,RBM28,FTSJ3
10_Member	KEGG Pathway	hsa03008	Ribosome biogenesis in eukaryotes	-3.31651	-0.725367	4/109	7514,10528,51602,55131	XPO1,NOP56,NOP58,RBM28
10_Member	Reactome Gene Sets	R-HSA-6791226	Major pathway of rRNA processing in the nucleolus and cytosol	-2.479	-0.165401	4/184	10528,51602,55131,117246	NOP56,NOP58,RBM28,FTSJ3
10_Member	Reactome Gene Sets	R-HSA-8868773	rRNA processing in the nucleus and cytosol	-2.39721	-0.120117	4/194	10528,51602,55131,117246	NOP56,NOP58,RBM28,FTSJ3
10_Member	Reactome Gene Sets	R-HSA-72312	rRNA processing	-2.3201	-0.0699947	4/204	10528,51602,55131,117246	NOP56,NOP58,RBM28,FTSJ3
10_Member	CORUM	CORUM:3055	Nop56p-associated pre-rRNA complex	-2.29779	-0.0511425	3/104	10528,51602,55131	NOP56,NOP58,RBM28
11_Summary	Reactome Gene Sets	R-HSA-4570464	SUMOylation of RNA binding proteins	-3.28907	-0.705484	3/47	3190,7175,51602	HNRNPK,TPR,NOP58
11_Member	Reactome Gene Sets	R-HSA-4570464	SUMOylation of RNA binding proteins	-3.28907	-0.705484	3/47	3190,7175,51602	HNRNPK,TPR,NOP58
12_Summary	GO Biological Processes	GO:0006325	chromatin organization	-3.00539	-0.515703	8/612	1105,2074,8473,9271,9730,10322,23210,27443	CHD1,ERCC6,OGT,PIWIL1,DCAF1,SMYD5,JMJD6,CECR2
12_Member	GO Biological Processes	GO:0006325	chromatin organization	-3.00539	-0.515703	8/612	1105,2074,8473,9271,9730,10322,23210,27443	CHD1,ERCC6,OGT,PIWIL1,DCAF1,SMYD5,JMJD6,CECR2
13_Summary	Reactome Gene Sets	R-HSA-1632852	Macroautophagy	-2.95679	-0.484835	4/136	1778,4077,5116,57521,8729,25813,149371,6651,8777,9748,85440,7514	DYNC1H1,NBR1,PCNT,RPTOR,GBF1,SAMM50,EXOC8,SON,MPDZ,SLK,DOCK7,XPO1
13_Member	Reactome Gene Sets	R-HSA-1632852	Macroautophagy	-2.95679	-0.484835	4/136	1778,4077,5116,57521	DYNC1H1,NBR1,PCNT,RPTOR
13_Member	Reactome Gene Sets	R-HSA-9612973	Autophagy	-2.7895	-0.351395	4/151	1778,4077,5116,57521	DYNC1H1,NBR1,PCNT,RPTOR
13_Member	Reactome Gene Sets	R-HSA-9663891	Selective autophagy	-2.60326	-0.243016	3/81	1778,4077,5116	DYNC1H1,NBR1,PCNT
13_Member	Reactome Gene Sets	R-HSA-1852241	Organelle biogenesis and maintenance	-2.51063	-0.184801	5/296	1778,5116,8729,25813,149371	DYNC1H1,PCNT,GBF1,SAMM50,EXOC8
13_Member	Reactome Gene Sets	R-HSA-5617833	Cilium Assembly	-2.34277	-0.0821122	4/201	1778,5116,8729,149371	DYNC1H1,PCNT,GBF1,EXOC8
13_Member	GO Biological Processes	GO:0000226	microtubule cytoskeleton organization	-2.08813	0	6/526	1778,5116,6651,8777,9748,85440	DYNC1H1,PCNT,SON,MPDZ,SLK,DOCK7
13_Member	GO Biological Processes	GO:0051656	establishment of organelle localization	-2.08695	0	5/374	1778,7514,8729,85440,149371	DYNC1H1,XPO1,GBF1,DOCK7,EXOC8
14_Summary	GO Biological Processes	GO:0006997	nucleus organization	-2.93334	-0.467132	4/138	7175,7536,9271,23345	TPR,SF1,PIWIL1,SYNE1
14_Member	GO Biological Processes	GO:0006997	nucleus organization	-2.93334	-0.467132	4/138	7175,7536,9271,23345	TPR,SF1,PIWIL1,SYNE1
15_Summary	GO Biological Processes	GO:0007346	regulation of mitotic cell cycle	-2.77355	-0.350809	7/517	5514,6386,7023,7175,8729,55055,57521,2074,51366,1778,7514	PPP1R10,SDCBP,TFAP4,TPR,GBF1,ZWILCH,RPTOR,ERCC6,UBR5,DYNC1H1,XPO1
15_Member	GO Biological Processes	GO:0007346	regulation of mitotic cell cycle	-2.77355	-0.350809	7/517	5514,6386,7023,7175,8729,55055,57521	PPP1R10,SDCBP,TFAP4,TPR,GBF1,ZWILCH,RPTOR
15_Member	GO Biological Processes	GO:2001021	negative regulation of response to DNA damage stimulus	-2.58811	-0.23232	3/82	2074,5514,51366	ERCC6,PPP1R10,UBR5
15_Member	GO Biological Processes	GO:0010564	regulation of cell cycle process	-2.51314	-0.184801	8/734	1778,2074,5514,7023,7175,7514,55055,57521	DYNC1H1,ERCC6,PPP1R10,TFAP4,TPR,XPO1,ZWILCH,RPTOR
15_Member	GO Biological Processes	GO:1901987	regulation of cell cycle phase transition	-2.39159	-0.120117	6/454	2074,5514,7023,7175,55055,57521	ERCC6,PPP1R10,TFAP4,TPR,ZWILCH,RPTOR
15_Member	GO Biological Processes	GO:0045786	negative regulation of cell cycle	-2.08224	0	5/375	2074,5514,7023,7175,55055	ERCC6,PPP1R10,TFAP4,TPR,ZWILCH
16_Summary	GO Biological Processes	GO:0042176	regulation of protein catabolic process	-2.67807	-0.280443	6/397	6386,6625,7514,8473,23327,28952	SDCBP,SNRNP70,XPO1,OGT,NEDD4L,CCDC22
16_Member	GO Biological Processes	GO:0042176	regulation of protein catabolic process	-2.67807	-0.280443	6/397	6386,6625,7514,8473,23327,28952	SDCBP,SNRNP70,XPO1,OGT,NEDD4L,CCDC22
16_Member	GO Biological Processes	GO:2000058	regulation of ubiquitin-dependent protein catabolic process	-2.63033	-0.256442	4/167	6386,7514,8473,28952	SDCBP,XPO1,OGT,CCDC22
16_Member	GO Biological Processes	GO:1903050	regulation of proteolysis involved in cellular protein catabolic process	-2.1782	0	4/224	6386,7514,8473,28952	SDCBP,XPO1,OGT,CCDC22
16_Member	GO Biological Processes	GO:0042177	negative regulation of protein catabolic process	-2.06824	0	3/126	6386,6625,8473	SDCBP,SNRNP70,OGT
17_Summary	GO Biological Processes	GO:0030307	positive regulation of cell growth	-2.62096	-0.251664	4/168	2803,6386,23327,57521	GOLGA4,SDCBP,NEDD4L,RPTOR
17_Member	GO Biological Processes	GO:0030307	positive regulation of cell growth	-2.62096	-0.251664	4/168	2803,6386,23327,57521	GOLGA4,SDCBP,NEDD4L,RPTOR
18_Summary	Reactome Gene Sets	R-HSA-194315	Signaling by Rho GTPases	-2.61245	-0.247708	8/707	1778,1793,7514,9748,25813,54514,55055,85440,5116,5430,7175,23345,8777	DYNC1H1,DOCK1,XPO1,SLK,SAMM50,DDX4,ZWILCH,DOCK7,PCNT,POLR2A,TPR,SYNE1,MPDZ
18_Member	Reactome Gene Sets	R-HSA-194315	Signaling by Rho GTPases	-2.61245	-0.247708	8/707	1778,1793,7514,9748,25813,54514,55055,85440	DYNC1H1,DOCK1,XPO1,SLK,SAMM50,DDX4,ZWILCH,DOCK7
18_Member	Reactome Gene Sets	R-HSA-9716542	Signaling by Rho GTPases, Miro GTPases and RHOBTB3	-2.55301	-0.210315	8/723	1778,1793,7514,9748,25813,54514,55055,85440	DYNC1H1,DOCK1,XPO1,SLK,SAMM50,DDX4,ZWILCH,DOCK7
18_Member	Reactome Gene Sets	R-HSA-141424	Amplification of signal from the kinetochores	-2.39487	-0.120117	3/96	1778,7514,55055	DYNC1H1,XPO1,ZWILCH
18_Member	Reactome Gene Sets	R-HSA-141444	Amplification of signal from unattached kinetochores via a MAD2 inhibitory signal	-2.39487	-0.120117	3/96	1778,7514,55055	DYNC1H1,XPO1,ZWILCH
18_Member	Reactome Gene Sets	R-HSA-68877	Mitotic Prometaphase	-2.3201	-0.0699947	4/204	1778,5116,7514,55055	DYNC1H1,PCNT,XPO1,ZWILCH
18_Member	Reactome Gene Sets	R-HSA-69618	Mitotic Spindle Checkpoint	-2.19793	0	3/113	1778,7514,55055	DYNC1H1,XPO1,ZWILCH
18_Member	Reactome Gene Sets	R-HSA-9648025	EML4 and NUDC in mitotic spindle formation	-2.15633	0	3/117	1778,7514,55055	DYNC1H1,XPO1,ZWILCH
18_Member	Reactome Gene Sets	R-HSA-1640170	Cell Cycle	-2.08517	0	7/692	1778,5116,5430,7175,7514,23345,55055	DYNC1H1,PCNT,POLR2A,TPR,XPO1,SYNE1,ZWILCH
18_Member	Reactome Gene Sets	R-HSA-2500257	Resolution of Sister Chromatid Cohesion	-2.06824	0	3/126	1778,7514,55055	DYNC1H1,XPO1,ZWILCH
18_Member	GO Biological Processes	GO:0032886	regulation of microtubule-based process	-2.01438	0	4/250	1778,7175,7514,8777	DYNC1H1,TPR,XPO1,MPDZ
19_Summary	GO Biological Processes	GO:0045185	maintenance of protein location	-2.43358	-0.131883	3/93	23345,28952,55187	SYNE1,CCDC22,VPS13D
19_Member	GO Biological Processes	GO:0045185	maintenance of protein location	-2.43358	-0.131883	3/93	23345,28952,55187	SYNE1,CCDC22,VPS13D
20_Summary	GO Biological Processes	GO:0033138	positive regulation of peptidyl-serine phosphorylation	-2.26348	-0.0236716	3/107	673,57521,85440	BRAF,RPTOR,DOCK7
20_Member	GO Biological Processes	GO:0033138	positive regulation of peptidyl-serine phosphorylation	-2.26348	-0.0236716	3/107	673,57521,85440	BRAF,RPTOR,DOCK7

## Sheet: Diff.ing SPG
GroupID	Category	Term	Description	LogP	Log(q-value)	InTerm_InList	Genes	Symbols
1_Summary	KEGG Pathway	hsa04141	Protein processing in endoplasmic reticulum	-25.0666	-20.7186	20/171	811,821,1650,2923,3309,3326,3703,6184,6185,6746,6747,6748,7095,7184,7991,9601,10130,10134,55176,201595,58505,143,9789,10959,10972,11014,7175,7284,4535,4538,4540,6240,9375	CALR,CANX,DDOST,PDIA3,HSPA5,HSP90AB1,STT3A,RPN1,RPN2,SSR2,SSR3,SSR4,SEC62,HSP90B1,TUSC3,PDIA4,PDIA6,BCAP31,SEC61A2,STT3B,OSTC,PARP4,SPCS2,TMED2,TMED10,KDELR2,TPR,TUFM,ND1,ND4,ND5,RRM1,TM9SF2
1_Member	KEGG Pathway	hsa04141	Protein processing in endoplasmic reticulum	-25.0666	-20.7186	20/171	811,821,1650,2923,3309,3326,3703,6184,6185,6746,6747,6748,7095,7184,7991,9601,10130,10134,55176,201595	CALR,CANX,DDOST,PDIA3,HSPA5,HSP90AB1,STT3A,RPN1,RPN2,SSR2,SSR3,SSR4,SEC62,HSP90B1,TUSC3,PDIA4,PDIA6,BCAP31,SEC61A2,STT3B
1_Member	GO Biological Processes	GO:0018279	protein N-linked glycosylation via asparagine	-12.1451	-8.79699	7/23	1650,3703,6184,6185,7991,58505,201595	DDOST,STT3A,RPN1,RPN2,TUSC3,OSTC,STT3B
1_Member	GO Biological Processes	GO:0018196	peptidyl-asparagine modification	-11.9964	-8.68976	7/24	1650,3703,6184,6185,7991,58505,201595	DDOST,STT3A,RPN1,RPN2,TUSC3,OSTC,STT3B
1_Member	CORUM	CORUM:1200	Oligosaccharyltransferase complex (Stt3B variant)	-11.1686	-7.98127	5/7	1650,6184,6185,7991,201595	DDOST,RPN1,RPN2,TUSC3,STT3B
1_Member	CORUM	CORUM:6131	SELK multiprotein complex	-10.0928	-7.12495	5/10	821,1650,3703,6184,6185	CANX,DDOST,STT3A,RPN1,RPN2
1_Member	Reactome Gene Sets	R-HSA-9694635	Translation of Structural Proteins	-9.15124	-6.26557	7/57	143,821,1650,3703,6184,6185,7991	PARP4,CANX,DDOST,STT3A,RPN1,RPN2,TUSC3
1_Member	CORUM	CORUM:1199	Oligosaccharyltransferase complex (Stt3A variant)	-8.80791	-6.00391	4/6	1650,3703,6184,6185	DDOST,STT3A,RPN1,RPN2
1_Member	Reactome Gene Sets	R-HSA-9694548	Maturation of spike protein	-8.66886	-5.91186	6/37	821,1650,3703,6184,6185,7991	CANX,DDOST,STT3A,RPN1,RPN2,TUSC3
1_Member	KEGG Pathway	hsa00513	Various types of N-glycan biosynthesis	-8.52395	-5.78866	6/39	1650,3703,6184,6185,7991,201595	DDOST,STT3A,RPN1,RPN2,TUSC3,STT3B
1_Member	GO Biological Processes	GO:0006487	protein N-linked glycosylation	-8.50964	-5.78482	7/70	1650,3703,6184,6185,7991,58505,201595	DDOST,STT3A,RPN1,RPN2,TUSC3,OSTC,STT3B
1_Member	Reactome Gene Sets	R-HSA-1799339	SRP-dependent cotranslational protein targeting to membrane	-8.47967	-5.76507	8/112	1650,6184,6185,6746,6747,6748,9789,55176	DDOST,RPN1,RPN2,SSR2,SSR3,SSR4,SPCS2,SEC61A2
1_Member	Reactome Gene Sets	R-HSA-446203	Asparagine N-linked glycosylation	-8.33463	-5.63977	11/304	811,821,1650,2923,3703,6184,6185,7991,10959,10972,11014	CALR,CANX,DDOST,PDIA3,STT3A,RPN1,RPN2,TUSC3,TMED2,TMED10,KDELR2
1_Member	KEGG Pathway	hsa00510	N-Glycan biosynthesis	-7.84885	-5.21679	6/50	1650,3703,6184,6185,7991,201595	DDOST,STT3A,RPN1,RPN2,TUSC3,STT3B
1_Member	Reactome Gene Sets	R-HSA-9694516	SARS-CoV-2 Infection	-7.49097	-4.88326	10/285	143,821,1650,3326,3703,6184,6185,7175,7284,7991	PARP4,CANX,DDOST,HSP90AB1,STT3A,RPN1,RPN2,TPR,TUFM,TUSC3
1_Member	Reactome Gene Sets	R-HSA-9679506	SARS-CoV Infections	-6.52637	-4.05911	10/362	143,821,1650,3326,3703,6184,6185,7175,7284,7991	PARP4,CANX,DDOST,HSP90AB1,STT3A,RPN1,RPN2,TPR,TUFM,TUSC3
1_Member	GO Biological Processes	GO:1901137	carbohydrate derivative biosynthetic process	-6.35041	-3.92141	12/585	1650,3703,4535,4538,4540,6184,6185,6240,7991,9375,58505,201595	DDOST,STT3A,ND1,ND4,ND5,RPN1,RPN2,RRM1,TUSC3,TM9SF2,OSTC,STT3B
1_Member	Reactome Gene Sets	R-HSA-72766	Translation	-6.32707	-3.90327	9/291	1650,6184,6185,6746,6747,6748,7284,9789,55176	DDOST,RPN1,RPN2,SSR2,SSR3,SSR4,TUFM,SPCS2,SEC61A2
1_Member	GO Biological Processes	GO:0006486	protein glycosylation	-5.15941	-2.92528	7/216	1650,3703,6184,6185,7991,58505,201595	DDOST,STT3A,RPN1,RPN2,TUSC3,OSTC,STT3B
1_Member	GO Biological Processes	GO:0043413	macromolecule glycosylation	-5.15941	-2.92528	7/216	1650,3703,6184,6185,7991,58505,201595	DDOST,STT3A,RPN1,RPN2,TUSC3,OSTC,STT3B
1_Member	GO Biological Processes	GO:0070085	glycosylation	-4.92135	-2.73164	7/235	1650,3703,6184,6185,7991,58505,201595	DDOST,STT3A,RPN1,RPN2,TUSC3,OSTC,STT3B
1_Member	GO Biological Processes	GO:0009101	glycoprotein biosynthetic process	-4.57547	-2.44751	7/266	1650,3703,6184,6185,7991,58505,201595	DDOST,STT3A,RPN1,RPN2,TUSC3,OSTC,STT3B
1_Member	GO Biological Processes	GO:0009100	glycoprotein metabolic process	-3.98635	-1.94577	7/330	1650,3703,6184,6185,7991,58505,201595	DDOST,STT3A,RPN1,RPN2,TUSC3,OSTC,STT3B
1_Member	GO Biological Processes	GO:0034645	cellular macromolecule biosynthetic process	-2.51421	-0.676683	8/749	1650,3703,6184,6185,7284,7991,58505,201595	DDOST,STT3A,RPN1,RPN2,TUFM,TUSC3,OSTC,STT3B
2_Summary	GO Biological Processes	GO:0006259	DNA metabolic process	-20.0546	-16.0076	27/763	142,143,990,1763,1786,3326,3978,4171,4172,4173,4176,4438,5424,6240,7153,8243,8914,9126,9985,10075,10269,11198,27443,29128,56159,63922,84126,10592,54443,55063,55193,10403	PARP1,PARP4,CDC6,DNA2,DNMT1,HSP90AB1,LIG1,MCM2,MCM3,MCM4,MCM7,MSH4,POLD1,RRM1,TOP2A,SMC1A,TIMELESS,SMC3,REC8,HUWE1,ZMPSTE24,SUPT16H,CECR2,UHRF1,TEX11,CHTF18,ATRIP,SMC2,ANLN,ZCWPW1,PBRM1,NDC80
2_Member	GO Biological Processes	GO:0006259	DNA metabolic process	-20.0546	-16.0076	27/763	142,143,990,1763,1786,3326,3978,4171,4172,4173,4176,4438,5424,6240,7153,8243,8914,9126,9985,10075,10269,11198,27443,29128,56159,63922,84126	PARP1,PARP4,CDC6,DNA2,DNMT1,HSP90AB1,LIG1,MCM2,MCM3,MCM4,MCM7,MSH4,POLD1,RRM1,TOP2A,SMC1A,TIMELESS,SMC3,REC8,HUWE1,ZMPSTE24,SUPT16H,CECR2,UHRF1,TEX11,CHTF18,ATRIP
2_Member	GO Biological Processes	GO:0006281	DNA repair	-16.021	-12.2749	20/485	142,143,1763,3978,4171,4172,4173,4176,4438,5424,6240,8243,8914,9126,9985,10075,10269,11198,29128,84126	PARP1,PARP4,DNA2,LIG1,MCM2,MCM3,MCM4,MCM7,MSH4,POLD1,RRM1,SMC1A,TIMELESS,SMC3,REC8,HUWE1,ZMPSTE24,SUPT16H,UHRF1,ATRIP
2_Member	GO Biological Processes	GO:0006974	cellular response to DNA damage stimulus	-13.7849	-10.2819	21/725	142,143,1763,3978,4171,4172,4173,4176,4438,5424,6240,7153,8243,8914,9126,9985,10075,10269,11198,29128,84126	PARP1,PARP4,DNA2,LIG1,MCM2,MCM3,MCM4,MCM7,MSH4,POLD1,RRM1,TOP2A,SMC1A,TIMELESS,SMC3,REC8,HUWE1,ZMPSTE24,SUPT16H,UHRF1,ATRIP
2_Member	WikiPathways	WP2446	Retinoblastoma gene in cancer	-12.5285	-9.13463	10/88	1786,4172,4173,4176,6240,7153,8243,9126,10592,54443	DNMT1,MCM3,MCM4,MCM7,RRM1,TOP2A,SMC1A,SMC3,SMC2,ANLN
2_Member	GO Biological Processes	GO:0006260	DNA replication	-11.6239	-8.35498	12/199	990,1763,3978,4171,4172,4173,4176,5424,6240,8914,11198,63922	CDC6,DNA2,LIG1,MCM2,MCM3,MCM4,MCM7,POLD1,RRM1,TIMELESS,SUPT16H,CHTF18
2_Member	Reactome Gene Sets	R-HSA-69190	DNA strand elongation	-11.0177	-7.9001	7/32	1763,3978,4171,4172,4173,4176,5424	DNA2,LIG1,MCM2,MCM3,MCM4,MCM7,POLD1
2_Member	GO Biological Processes	GO:0051052	regulation of DNA metabolic process	-10.7022	-7.62997	16/537	142,143,990,1763,3326,4171,4172,4173,4176,8914,9126,10269,55063,55193,63922,84126	PARP1,PARP4,CDC6,DNA2,HSP90AB1,MCM2,MCM3,MCM4,MCM7,TIMELESS,SMC3,ZMPSTE24,ZCWPW1,PBRM1,CHTF18,ATRIP
2_Member	GO Biological Processes	GO:0006261	DNA-templated DNA replication	-10.6419	-7.62219	10/135	990,1763,3978,4171,4172,4173,4176,5424,6240,8914	CDC6,DNA2,LIG1,MCM2,MCM3,MCM4,MCM7,POLD1,RRM1,TIMELESS
2_Member	KEGG Pathway	hsa03030	DNA replication	-10.6278	-7.62219	7/36	1763,3978,4171,4172,4173,4176,5424	DNA2,LIG1,MCM2,MCM3,MCM4,MCM7,POLD1
2_Member	GO Biological Processes	GO:0006275	regulation of DNA replication	-10.5781	-7.59178	10/137	990,1763,4171,4172,4173,4176,8914,9126,10269,63922	CDC6,DNA2,MCM2,MCM3,MCM4,MCM7,TIMELESS,SMC3,ZMPSTE24,CHTF18
2_Member	Reactome Gene Sets	R-HSA-69242	S Phase	-9.82968	-6.89658	10/163	990,1763,3978,4171,4172,4173,4176,5424,8243,9126	CDC6,DNA2,LIG1,MCM2,MCM3,MCM4,MCM7,POLD1,SMC1A,SMC3
2_Member	GO Biological Processes	GO:0090329	regulation of DNA-templated DNA replication	-9.09653	-6.22558	7/58	4171,4172,4173,4176,8914,10269,63922	MCM2,MCM3,MCM4,MCM7,TIMELESS,ZMPSTE24,CHTF18
2_Member	GO Biological Processes	GO:0006271	DNA strand elongation involved in DNA replication	-9.02223	-6.16552	5/15	1763,3978,4172,4173,4176	DNA2,LIG1,MCM3,MCM4,MCM7
2_Member	CORUM	CORUM:387	MCM complex	-8.80791	-6.00391	4/6	4171,4172,4173,4176	MCM2,MCM3,MCM4,MCM7
2_Member	Reactome Gene Sets	R-HSA-176187	Activation of ATR in response to replication stress	-8.66886	-5.91186	6/37	990,4171,4172,4173,4176,84126	CDC6,MCM2,MCM3,MCM4,MCM7,ATRIP
2_Member	WikiPathways	WP466	DNA replication	-8.32111	-5.63895	6/42	990,4171,4172,4173,4176,5424	CDC6,MCM2,MCM3,MCM4,MCM7,POLD1
2_Member	GO Biological Processes	GO:0022616	DNA strand elongation	-8.31492	-5.63895	5/20	1763,3978,4172,4173,4176	DNA2,LIG1,MCM3,MCM4,MCM7
2_Member	Reactome Gene Sets	R-HSA-69239	Synthesis of DNA	-8.21306	-5.55518	8/121	990,1763,3978,4171,4172,4173,4176,5424	CDC6,DNA2,LIG1,MCM2,MCM3,MCM4,MCM7,POLD1
2_Member	GO Biological Processes	GO:0033260	nuclear DNA replication	-7.8814	-5.24089	5/24	1763,3978,4171,4172,4173	DNA2,LIG1,MCM2,MCM3,MCM4
2_Member	GO Biological Processes	GO:0044786	cell cycle DNA replication	-7.7856	-5.16181	5/25	1763,3978,4171,4172,4173	DNA2,LIG1,MCM2,MCM3,MCM4
2_Member	GO Biological Processes	GO:0006270	DNA replication initiation	-7.44075	-4.85611	5/29	990,4171,4172,4173,4176	CDC6,MCM2,MCM3,MCM4,MCM7
2_Member	GO Biological Processes	GO:0071103	DNA conformation change	-7.38838	-4.81116	7/101	1763,4171,4172,4173,4176,7153,63922	DNA2,MCM2,MCM3,MCM4,MCM7,TOP2A,CHTF18
2_Member	GO Biological Processes	GO:0000727	double-strand break repair via break-induced replication	-7.29589	-4.74021	4/12	4171,4172,4173,4176	MCM2,MCM3,MCM4,MCM7
2_Member	GO Biological Processes	GO:1902969	mitotic DNA replication	-7.29589	-4.74021	4/12	3978,4171,4172,4173	LIG1,MCM2,MCM3,MCM4
2_Member	Reactome Gene Sets	R-HSA-176974	Unwinding of DNA	-7.29589	-4.74021	4/12	4171,4172,4173,4176	MCM2,MCM3,MCM4,MCM7
2_Member	Reactome Gene Sets	R-HSA-68962	Activation of the pre-replicative complex	-7.1445	-4.59577	5/33	990,4171,4172,4173,4176	CDC6,MCM2,MCM3,MCM4,MCM7
2_Member	CORUM	CORUM:2792	MCM2-MCM4-MCM6-MCM7 complex	-6.87859	-4.36303	3/4	4171,4173,4176	MCM2,MCM4,MCM7
2_Member	GO Biological Processes	GO:0030174	regulation of DNA-templated DNA replication initiation	-6.85861	-4.34939	4/15	4171,4172,4173,4176	MCM2,MCM3,MCM4,MCM7
2_Member	WikiPathways	WP179	Cell cycle	-6.82198	-4.31901	7/122	990,4171,4172,4173,4176,8243,9126	CDC6,MCM2,MCM3,MCM4,MCM7,SMC1A,SMC3
2_Member	KEGG Pathway	hsa04110	Cell cycle	-6.72602	-4.2374	7/126	990,4171,4172,4173,4176,8243,9126	CDC6,MCM2,MCM3,MCM4,MCM7,SMC1A,SMC3
2_Member	Reactome Gene Sets	R-HSA-69306	DNA Replication	-6.72215	-4.2374	8/188	990,1763,3978,4171,4172,4173,4176,5424	CDC6,DNA2,LIG1,MCM2,MCM3,MCM4,MCM7,POLD1
2_Member	GO Biological Processes	GO:1902292	cell cycle DNA replication initiation	-6.48167	-4.03123	3/5	4171,4172,4173	MCM2,MCM3,MCM4
2_Member	GO Biological Processes	GO:1902315	nuclear cell cycle DNA replication initiation	-6.48167	-4.03123	3/5	4171,4172,4173	MCM2,MCM3,MCM4
2_Member	GO Biological Processes	GO:1902975	mitotic DNA replication initiation	-6.48167	-4.03123	3/5	4171,4172,4173	MCM2,MCM3,MCM4
2_Member	GO Biological Processes	GO:0032508	DNA duplex unwinding	-6.38868	-3.95442	6/87	1763,4171,4172,4173,4176,63922	DNA2,MCM2,MCM3,MCM4,MCM7,CHTF18
2_Member	GO Biological Processes	GO:0032392	DNA geometric change	-6.21666	-3.80913	6/93	1763,4171,4172,4173,4176,63922	DNA2,MCM2,MCM3,MCM4,MCM7,CHTF18
2_Member	GO Biological Processes	GO:0006268	DNA unwinding involved in DNA replication	-6.1371	-3.74807	4/22	4171,4172,4173,4176	MCM2,MCM3,MCM4,MCM7
2_Member	GO Biological Processes	GO:0006310	DNA recombination	-6.01556	-3.64062	8/233	4171,4172,4173,4176,4438,7153,9985,56159	MCM2,MCM3,MCM4,MCM7,MSH4,TOP2A,REC8,TEX11
2_Member	Reactome Gene Sets	R-HSA-69481	G2/M Checkpoints	-5.89821	-3.54136	7/167	990,1763,4171,4172,4173,4176,84126	CDC6,DNA2,MCM2,MCM3,MCM4,MCM7,ATRIP
2_Member	Reactome Gene Sets	R-HSA-68949	Orc1 removal from chromatin	-5.44758	-3.14872	5/71	990,4171,4172,4173,4176	CDC6,MCM2,MCM3,MCM4,MCM7
2_Member	GO Biological Processes	GO:0006302	double-strand break repair	-5.36428	-3.0844	7/201	142,1763,4171,4172,4173,4176,9985	PARP1,DNA2,MCM2,MCM3,MCM4,MCM7,REC8
2_Member	Reactome Gene Sets	R-HSA-69620	Cell Cycle Checkpoints	-5.27761	-3.01945	8/293	990,1763,4171,4172,4173,4176,10403,84126	CDC6,DNA2,MCM2,MCM3,MCM4,MCM7,NDC80,ATRIP
2_Member	Reactome Gene Sets	R-HSA-453279	Mitotic G1 phase and G1/S transition	-5.02464	-2.81645	6/149	990,4171,4172,4173,4176,7153	CDC6,MCM2,MCM3,MCM4,MCM7,TOP2A
2_Member	Reactome Gene Sets	R-HSA-69052	Switching of origins to a post-replicative state	-4.89378	-2.70707	5/92	990,4171,4172,4173,4176	CDC6,MCM2,MCM3,MCM4,MCM7
2_Member	GO Biological Processes	GO:0000724	double-strand break repair via homologous recombination	-4.48016	-2.37264	5/112	4171,4172,4173,4176,9985	MCM2,MCM3,MCM4,MCM7,REC8
2_Member	GO Biological Processes	GO:0000725	recombinational repair	-4.40703	-2.30938	5/116	4171,4172,4173,4176,9985	MCM2,MCM3,MCM4,MCM7,REC8
2_Member	WikiPathways	WP45	G1 to S cell cycle control	-4.24363	-2.17202	4/64	4171,4172,4173,4176	MCM2,MCM3,MCM4,MCM7
2_Member	Reactome Gene Sets	R-HSA-69206	G1/S Transition	-4.15521	-2.0927	5/131	990,4171,4172,4173,4176	CDC6,MCM2,MCM3,MCM4,MCM7
2_Member	Reactome Gene Sets	R-HSA-68867	Assembly of the pre-replicative complex	-3.97536	-1.93904	5/143	990,4171,4172,4173,4176	CDC6,MCM2,MCM3,MCM4,MCM7
2_Member	Reactome Gene Sets	R-HSA-69002	DNA Replication Pre-Initiation	-3.74698	-1.7474	5/160	990,4171,4172,4173,4176	CDC6,MCM2,MCM3,MCM4,MCM7
2_Member	WikiPathways	WP4352	Ciliary landscape	-2.24304	-0.445198	4/219	4171,4172,4173,4176	MCM2,MCM3,MCM4,MCM7
3_Summary	Reactome Gene Sets	R-HSA-1640170	Cell Cycle	-17.5563	-13.6854	24/692	990,1763,3326,3978,4171,4172,4173,4176,4438,5116,5424,7153,7175,8243,9126,9918,9985,10112,10403,10592,11083,23310,63922,84126,3832,11113,54443,55193,56992,55063,56159,8914,27443,64848,142,1786,5567	CDC6,DNA2,HSP90AB1,LIG1,MCM2,MCM3,MCM4,MCM7,MSH4,PCNT,POLD1,TOP2A,TPR,SMC1A,SMC3,NCAPD2,REC8,KIF20A,NDC80,SMC2,DIDO1,NCAPD3,CHTF18,ATRIP,KIF11,CIT,ANLN,PBRM1,KIF15,ZCWPW1,TEX11,TIMELESS,CECR2,YTHDC2,PARP1,DNMT1,PRKACB
3_Member	Reactome Gene Sets	R-HSA-1640170	Cell Cycle	-17.5563	-13.6854	24/692	990,1763,3326,3978,4171,4172,4173,4176,4438,5116,5424,7153,7175,8243,9126,9918,9985,10112,10403,10592,11083,23310,63922,84126	CDC6,DNA2,HSP90AB1,LIG1,MCM2,MCM3,MCM4,MCM7,MSH4,PCNT,POLD1,TOP2A,TPR,SMC1A,SMC3,NCAPD2,REC8,KIF20A,NDC80,SMC2,DIDO1,NCAPD3,CHTF18,ATRIP
3_Member	GO Biological Processes	GO:0000278	mitotic cell cycle	-15.3313	-11.6822	21/605	990,1763,3832,3978,4171,4172,4173,5116,7175,8243,9126,9918,9985,10112,10403,10592,11113,23310,54443,55193,56992	CDC6,DNA2,KIF11,LIG1,MCM2,MCM3,MCM4,PCNT,TPR,SMC1A,SMC3,NCAPD2,REC8,KIF20A,NDC80,SMC2,CIT,NCAPD3,ANLN,PBRM1,KIF15
3_Member	GO Biological Processes	GO:1903047	mitotic cell cycle process	-14.356	-10.7861	19/514	990,1763,3832,3978,4171,4172,4173,5116,7175,8243,9126,9918,9985,10112,10403,10592,11113,23310,54443	CDC6,DNA2,KIF11,LIG1,MCM2,MCM3,MCM4,PCNT,TPR,SMC1A,SMC3,NCAPD2,REC8,KIF20A,NDC80,SMC2,CIT,NCAPD3,ANLN
3_Member	Reactome Gene Sets	R-HSA-69278	Cell Cycle, Mitotic	-13.6732	-10.2282	19/561	990,1763,3326,3978,4171,4172,4173,4176,5116,5424,7153,7175,8243,9126,9918,10112,10403,10592,23310	CDC6,DNA2,HSP90AB1,LIG1,MCM2,MCM3,MCM4,MCM7,PCNT,POLD1,TOP2A,TPR,SMC1A,SMC3,NCAPD2,KIF20A,NDC80,SMC2,NCAPD3
3_Member	GO Biological Processes	GO:0070192	chromosome organization involved in meiotic cell cycle	-11.4862	-8.25208	9/76	4438,8243,9126,9918,9985,10592,23310,55063,56159	MSH4,SMC1A,SMC3,NCAPD2,REC8,SMC2,NCAPD3,ZCWPW1,TEX11
3_Member	GO Biological Processes	GO:0051301	cell division	-11.1252	-7.98127	16/503	990,3832,3978,7153,7175,8243,8914,9126,9918,10112,10403,10592,11113,23310,27443,54443	CDC6,KIF11,LIG1,TOP2A,TPR,SMC1A,TIMELESS,SMC3,NCAPD2,KIF20A,NDC80,SMC2,CIT,NCAPD3,CECR2,ANLN
3_Member	GO Biological Processes	GO:1903046	meiotic cell cycle process	-10.6993	-7.62997	11/182	4438,7153,8243,9126,9918,9985,10403,10592,23310,55063,56159	MSH4,TOP2A,SMC1A,SMC3,NCAPD2,REC8,NDC80,SMC2,NCAPD3,ZCWPW1,TEX11
3_Member	GO Biological Processes	GO:0051321	meiotic cell cycle	-10.6481	-7.62219	12/241	4438,7153,8243,9126,9918,9985,10403,10592,23310,55063,56159,64848	MSH4,TOP2A,SMC1A,SMC3,NCAPD2,REC8,NDC80,SMC2,NCAPD3,ZCWPW1,TEX11,YTHDC2
3_Member	GO Biological Processes	GO:0098813	nuclear chromosome segregation	-9.64832	-6.73161	11/228	4438,7153,8243,9126,9918,9985,10403,10592,23310,55063,56159	MSH4,TOP2A,SMC1A,SMC3,NCAPD2,REC8,NDC80,SMC2,NCAPD3,ZCWPW1,TEX11
3_Member	GO Biological Processes	GO:0000280	nuclear division	-9.38788	-6.48697	12/310	3832,4438,7153,8243,9126,9918,9985,10403,10592,23310,55063,56159	KIF11,MSH4,TOP2A,SMC1A,SMC3,NCAPD2,REC8,NDC80,SMC2,NCAPD3,ZCWPW1,TEX11
3_Member	GO Biological Processes	GO:0048285	organelle fission	-9.00533	-6.16241	12/335	3832,4438,7153,8243,9126,9918,9985,10403,10592,23310,55063,56159	KIF11,MSH4,TOP2A,SMC1A,SMC3,NCAPD2,REC8,NDC80,SMC2,NCAPD3,ZCWPW1,TEX11
3_Member	GO Biological Processes	GO:0045132	meiotic chromosome segregation	-8.9796	-6.15005	8/97	4438,7153,8243,9126,9985,10592,55063,56159	MSH4,TOP2A,SMC1A,SMC3,REC8,SMC2,ZCWPW1,TEX11
3_Member	GO Biological Processes	GO:0007059	chromosome segregation	-8.62642	-5.88041	11/285	4438,7153,8243,9126,9918,9985,10403,10592,23310,55063,56159	MSH4,TOP2A,SMC1A,SMC3,NCAPD2,REC8,NDC80,SMC2,NCAPD3,ZCWPW1,TEX11
3_Member	GO Biological Processes	GO:0140013	meiotic nuclear division	-8.41842	-5.71381	9/166	4438,7153,8243,9126,9985,10403,10592,55063,56159	MSH4,TOP2A,SMC1A,SMC3,REC8,NDC80,SMC2,ZCWPW1,TEX11
3_Member	GO Biological Processes	GO:0000819	sister chromatid segregation	-7.57142	-4.95574	8/146	7153,8243,9126,9918,9985,10403,10592,23310	TOP2A,SMC1A,SMC3,NCAPD2,REC8,NDC80,SMC2,NCAPD3
3_Member	GO Biological Processes	GO:0140014	mitotic nuclear division	-7.07792	-4.53603	8/169	3832,8243,9126,9918,9985,10403,10592,23310	KIF11,SMC1A,SMC3,NCAPD2,REC8,NDC80,SMC2,NCAPD3
3_Member	GO Biological Processes	GO:0000070	mitotic sister chromatid segregation	-6.89619	-4.36303	7/119	8243,9126,9918,9985,10403,10592,23310	SMC1A,SMC3,NCAPD2,REC8,NDC80,SMC2,NCAPD3
3_Member	Canonical Pathways	M14	PID AURORA B PATHWAY	-5.10455	-2.88033	4/39	9918,10112,10403,10592	NCAPD2,KIF20A,NDC80,SMC2
3_Member	Reactome Gene Sets	R-HSA-68886	M Phase	-5.04149	-2.82216	9/418	5116,7175,8243,9126,9918,10112,10403,10592,23310	PCNT,TPR,SMC1A,SMC3,NCAPD2,KIF20A,NDC80,SMC2,NCAPD3
3_Member	Reactome Gene Sets	R-HSA-68884	Mitotic Telophase/Cytokinesis	-5.03351	-2.82216	3/13	8243,9126,10112	SMC1A,SMC3,KIF20A
3_Member	GO Biological Processes	GO:0007052	mitotic spindle organization	-4.84826	-2.66751	5/94	3832,5116,8243,9126,10403	KIF11,PCNT,SMC1A,SMC3,NDC80
3_Member	GO Biological Processes	GO:0045144	meiotic sister chromatid segregation	-4.74476	-2.58244	3/16	8243,9126,9985	SMC1A,SMC3,REC8
3_Member	GO Biological Processes	GO:0051177	meiotic sister chromatid cohesion	-4.74476	-2.58244	3/16	8243,9126,9985	SMC1A,SMC3,REC8
3_Member	GO Biological Processes	GO:0007135	meiosis II	-4.66147	-2.52022	3/17	8243,9126,9985	SMC1A,SMC3,REC8
3_Member	GO Biological Processes	GO:0061983	meiosis II cell cycle process	-4.66147	-2.52022	3/17	8243,9126,9985	SMC1A,SMC3,REC8
3_Member	Reactome Gene Sets	R-HSA-3108232	SUMO E3 ligases SUMOylate target proteins	-4.53253	-2.41235	6/182	142,1786,7153,7175,8243,9126	PARP1,DNMT1,TOP2A,TPR,SMC1A,SMC3
3_Member	GO Biological Processes	GO:0007064	mitotic sister chromatid cohesion	-4.5097	-2.39462	3/19	8243,9126,9985	SMC1A,SMC3,REC8
3_Member	Reactome Gene Sets	R-HSA-2990846	SUMOylation	-4.45363	-2.34859	6/188	142,1786,7153,7175,8243,9126	PARP1,DNMT1,TOP2A,TPR,SMC1A,SMC3
3_Member	Reactome Gene Sets	R-HSA-1500620	Meiosis	-4.37148	-2.27868	5/118	4438,8243,9126,9985,11083	MSH4,SMC1A,SMC3,REC8,DIDO1
3_Member	Reactome Gene Sets	R-HSA-68877	Mitotic Prometaphase	-4.2561	-2.17567	6/204	5116,8243,9126,9918,10403,10592	PCNT,SMC1A,SMC3,NCAPD2,NDC80,SMC2
3_Member	GO Biological Processes	GO:1902850	microtubule cytoskeleton organization involved in mitosis	-4.25199	-2.17567	5/125	3832,5116,8243,9126,10403	KIF11,PCNT,SMC1A,SMC3,NDC80
3_Member	Reactome Gene Sets	R-HSA-1474165	Reproduction	-3.97536	-1.93904	5/143	4438,8243,9126,9985,11083	MSH4,SMC1A,SMC3,REC8,DIDO1
3_Member	Reactome Gene Sets	R-HSA-3108214	SUMOylation of DNA damage response and repair proteins	-3.92928	-1.90755	4/77	142,7175,8243,9126	PARP1,TPR,SMC1A,SMC3
3_Member	Reactome Gene Sets	R-HSA-1221632	Meiotic synapsis	-3.88601	-1.86835	4/79	8243,9126,9985,11083	SMC1A,SMC3,REC8,DIDO1
3_Member	GO Biological Processes	GO:0007051	spindle organization	-3.81128	-1.80563	5/155	3832,5116,8243,9126,10403	KIF11,PCNT,SMC1A,SMC3,NDC80
3_Member	WikiPathways	WP5117	Cohesin complex - Cornelia de Lange syndrome	-3.69648	-1.70634	3/35	8243,9126,9985	SMC1A,SMC3,REC8
3_Member	GO Biological Processes	GO:0051225	spindle assembly	-3.57713	-1.61107	4/95	3832,8243,9126,10403	KIF11,SMC1A,SMC3,NDC80
3_Member	GO Biological Processes	GO:0007062	sister chromatid cohesion	-3.28771	-1.35944	3/48	8243,9126,9985	SMC1A,SMC3,REC8
3_Member	GO Biological Processes	GO:0090307	mitotic spindle assembly	-3.23544	-1.31062	3/50	3832,8243,9126	KIF11,SMC1A,SMC3
3_Member	WikiPathways	WP3959	DNA IR-double strand breaks and cellular response via ATM	-3.11391	-1.20989	3/55	142,8243,9126	PARP1,SMC1A,SMC3
3_Member	KEGG Pathway	hsa04114	Oocyte meiosis	-3.04988	-1.15666	4/131	5567,8243,9126,9985	PRKACB,SMC1A,SMC3,REC8
3_Member	GO Biological Processes	GO:0140694	non-membrane-bounded organelle assembly	-2.45106	-0.622816	5/312	3832,8243,9126,10403,54443	KIF11,SMC1A,SMC3,NDC80,ANLN
3_Member	GO Biological Processes	GO:0000226	microtubule cytoskeleton organization	-2.12963	-0.348586	6/526	3832,5116,8243,9126,10112,10403	KIF11,PCNT,SMC1A,SMC3,KIF20A,NDC80
3_Member	Reactome Gene Sets	R-HSA-2500257	Resolution of Sister Chromatid Cohesion	-2.09223	-0.317027	3/126	8243,9126,10403	SMC1A,SMC3,NDC80
4_Summary	GO Biological Processes	GO:0034976	response to endoplasmic reticulum stress	-11.1341	-7.98127	12/219	811,821,2923,3309,7009,7184,9601,10134,10959,57003,81542,201595,3326,5479,10130,11198,9126,3832,5567,10075,10112,55176,56992,10269,29128,11014,4512,4514,7175	CALR,CANX,PDIA3,HSPA5,TMBIM6,HSP90B1,PDIA4,BCAP31,TMED2,CCDC47,TMX1,STT3B,HSP90AB1,PPIB,PDIA6,SUPT16H,SMC3,KIF11,PRKACB,HUWE1,KIF20A,SEC61A2,KIF15,ZMPSTE24,UHRF1,KDELR2,COX1,COX3,TPR
4_Member	GO Biological Processes	GO:0034976	response to endoplasmic reticulum stress	-11.1341	-7.98127	12/219	811,821,2923,3309,7009,7184,9601,10134,10959,57003,81542,201595	CALR,CANX,PDIA3,HSPA5,TMBIM6,HSP90B1,PDIA4,BCAP31,TMED2,CCDC47,TMX1,STT3B
4_Member	GO Biological Processes	GO:0034975	protein folding in endoplasmic reticulum	-9.83068	-6.89658	5/11	811,821,2923,3309,7184	CALR,CANX,PDIA3,HSPA5,HSP90B1
4_Member	GO Biological Processes	GO:0006457	protein folding	-8.77583	-5.98406	10/209	811,821,2923,3309,3326,5479,7184,9601,10130,57003	CALR,CANX,PDIA3,HSPA5,HSP90AB1,PPIB,HSP90B1,PDIA4,PDIA6,CCDC47
4_Member	Reactome Gene Sets	R-HSA-983170	Antigen Presentation: Folding, assembly and peptide loading of class I MHC	-7.44075	-4.85611	5/29	811,821,2923,3309,10134	CALR,CANX,PDIA3,HSPA5,BCAP31
4_Member	GO Biological Processes	GO:0030433	ubiquitin-dependent ERAD pathway	-6.57388	-4.09504	6/81	811,821,3309,7184,57003,201595	CALR,CANX,HSPA5,HSP90B1,CCDC47,STT3B
4_Member	GO Biological Processes	GO:0036503	ERAD pathway	-6.05613	-3.67562	6/99	811,821,3309,7184,57003,201595	CALR,CANX,HSPA5,HSP90B1,CCDC47,STT3B
4_Member	WikiPathways	WP3613	Photodynamic therapy-induced unfolded protein response	-5.6332	-3.30632	4/29	811,3309,7184,10130	CALR,HSPA5,HSP90B1,PDIA6
4_Member	Reactome Gene Sets	R-HSA-381183	ATF6 (ATF6-alpha) activates chaperone genes	-5.40762	-3.12025	3/10	811,3309,7184	CALR,HSPA5,HSP90B1
4_Member	CORUM	CORUM:1223	H2AX complex, isolated from cells without IR exposure	-5.27034	-3.01569	3/11	811,3309,11198	CALR,HSPA5,SUPT16H
4_Member	KEGG Pathway	hsa04612	Antigen processing and presentation	-5.24546	-2.99776	5/78	811,821,2923,3309,3326	CALR,CANX,PDIA3,HSPA5,HSP90AB1
4_Member	WikiPathways	WP3995	Prion disease pathway	-5.19769	-2.95342	4/37	2923,3309,7184,9126	PDIA3,HSPA5,HSP90B1,SMC3
4_Member	Reactome Gene Sets	R-HSA-381033	ATF6 (ATF6-alpha) activates chaperones	-5.14643	-2.91563	3/12	811,3309,7184	CALR,HSPA5,HSP90B1
4_Member	Reactome Gene Sets	R-HSA-1280218	Adaptive Immune System	-4.38968	-2.29447	11/769	811,821,2923,3309,3832,5567,10075,10112,10134,55176,56992	CALR,CANX,PDIA3,HSPA5,KIF11,PRKACB,HUWE1,KIF20A,BCAP31,SEC61A2,KIF15
4_Member	GO Biological Processes	GO:0032469	endoplasmic reticulum calcium ion homeostasis	-4.14044	-2.08017	3/25	7009,10134,57003	TMBIM6,BCAP31,CCDC47
4_Member	Reactome Gene Sets	R-HSA-901042	Calnexin/calreticulin cycle	-4.08821	-2.03681	3/26	811,821,2923	CALR,CANX,PDIA3
4_Member	GO Biological Processes	GO:0019941	modification-dependent protein catabolic process	-4.01178	-1.9669	9/567	811,821,3309,7184,10075,10269,29128,57003,201595	CALR,CANX,HSPA5,HSP90B1,HUWE1,ZMPSTE24,UHRF1,CCDC47,STT3B
4_Member	GO Biological Processes	GO:0043632	modification-dependent macromolecule catabolic process	-3.94883	-1.9197	9/578	811,821,3309,7184,10075,10269,29128,57003,201595	CALR,CANX,HSPA5,HSP90B1,HUWE1,ZMPSTE24,UHRF1,CCDC47,STT3B
4_Member	GO Biological Processes	GO:0043161	proteasome-mediated ubiquitin-dependent protein catabolic process	-3.94592	-1.9197	7/335	811,821,3309,7184,10075,57003,201595	CALR,CANX,HSPA5,HSP90B1,HUWE1,CCDC47,STT3B
4_Member	GO Biological Processes	GO:0010498	proteasomal protein catabolic process	-3.70988	-1.71591	7/366	811,821,3309,7184,10075,57003,201595	CALR,CANX,HSPA5,HSP90B1,HUWE1,CCDC47,STT3B
4_Member	Reactome Gene Sets	R-HSA-532668	N-glycan trimming in the ER and Calnexin/Calreticulin cycle	-3.69648	-1.70634	3/35	811,821,2923	CALR,CANX,PDIA3
4_Member	GO Biological Processes	GO:0051603	proteolysis involved in cellular protein catabolic process	-3.68514	-1.69879	9/627	811,821,3309,7184,10075,10269,29128,57003,201595	CALR,CANX,HSPA5,HSP90B1,HUWE1,ZMPSTE24,UHRF1,CCDC47,STT3B
4_Member	GO Biological Processes	GO:0051651	maintenance of location in cell	-3.61254	-1.63922	4/93	811,3309,7184,11014	CALR,HSPA5,HSP90B1,KDELR2
4_Member	Reactome Gene Sets	R-HSA-983169	Class I MHC mediated antigen processing & presentation	-3.60387	-1.63238	7/381	811,821,2923,3309,10075,10134,55176	CALR,CANX,PDIA3,HSPA5,HUWE1,BCAP31,SEC61A2
4_Member	Reactome Gene Sets	R-HSA-381119	Unfolded Protein Response (UPR)	-3.59473	-1.62687	4/94	811,3309,7184,10130	CALR,HSPA5,HSP90B1,PDIA6
4_Member	GO Biological Processes	GO:0044257	cellular protein catabolic process	-3.54073	-1.58182	9/656	811,821,3309,7184,10075,10269,29128,57003,201595	CALR,CANX,HSPA5,HSP90B1,HUWE1,ZMPSTE24,UHRF1,CCDC47,STT3B
4_Member	GO Biological Processes	GO:0006874	cellular calcium ion homeostasis	-3.45567	-1.50029	5/185	811,7009,7184,10134,57003	CALR,TMBIM6,HSP90B1,BCAP31,CCDC47
4_Member	GO Biological Processes	GO:0006511	ubiquitin-dependent protein catabolic process	-3.32904	-1.38751	8/557	811,821,3309,7184,10075,29128,57003,201595	CALR,CANX,HSPA5,HSP90B1,HUWE1,UHRF1,CCDC47,STT3B
4_Member	GO Biological Processes	GO:0030163	protein catabolic process	-3.28755	-1.35944	9/711	811,821,3309,7184,10075,10269,29128,57003,201595	CALR,CANX,HSPA5,HSP90B1,HUWE1,ZMPSTE24,UHRF1,CCDC47,STT3B
4_Member	GO Biological Processes	GO:0055074	calcium ion homeostasis	-3.224	-1.30081	5/208	811,7009,7184,10134,57003	CALR,TMBIM6,HSP90B1,BCAP31,CCDC47
4_Member	GO Biological Processes	GO:0072503	cellular divalent inorganic cation homeostasis	-3.1143	-1.20989	5/220	811,7009,7184,10134,57003	CALR,TMBIM6,HSP90B1,BCAP31,CCDC47
4_Member	GO Biological Processes	GO:0072507	divalent inorganic cation homeostasis	-2.85217	-0.976858	5/252	811,7009,7184,10134,57003	CALR,TMBIM6,HSP90B1,BCAP31,CCDC47
4_Member	GO Biological Processes	GO:0051235	maintenance of location	-2.72001	-0.86049	4/161	811,3309,7184,11014	CALR,HSPA5,HSP90B1,KDELR2
4_Member	Reactome Gene Sets	R-HSA-1236974	ER-Phagosome pathway	-2.4984	-0.663551	3/90	811,2923,55176	CALR,PDIA3,SEC61A2
4_Member	GO Biological Processes	GO:0006875	cellular metal ion homeostasis	-2.42761	-0.604584	5/316	811,7009,7184,10134,57003	CALR,TMBIM6,HSP90B1,BCAP31,CCDC47
4_Member	Reactome Gene Sets	R-HSA-2262752	Cellular responses to stress	-2.39479	-0.580313	8/784	811,3309,3326,4512,4514,7175,7184,10130	CALR,HSPA5,HSP90AB1,COX1,COX3,TPR,HSP90B1,PDIA6
4_Member	Reactome Gene Sets	R-HSA-8953897	Cellular responses to stimuli	-2.34901	-0.538757	8/798	811,3309,3326,4512,4514,7175,7184,10130	CALR,HSPA5,HSP90AB1,COX1,COX3,TPR,HSP90B1,PDIA6
4_Member	Reactome Gene Sets	R-HSA-1236975	Antigen processing-Cross presentation	-2.31065	-0.504161	3/105	811,2923,55176	CALR,PDIA3,SEC61A2
4_Member	GO Biological Processes	GO:0030003	cellular cation homeostasis	-2.03124	-0.260659	5/394	811,7009,7184,10134,57003	CALR,TMBIM6,HSP90B1,BCAP31,CCDC47
4_Member	GO Biological Processes	GO:0055065	metal ion homeostasis	-2.00918	-0.239745	5/399	811,7009,7184,10134,57003	CALR,TMBIM6,HSP90B1,BCAP31,CCDC47
5_Summary	GO Biological Processes	GO:0010564	regulation of cell cycle process	-8.7262	-5.94633	16/734	811,990,1763,3832,6240,7175,8914,10112,10269,10403,10592,11113,54443,55193,56992,84126,142,1786,4171,7153,9918,64848,10075,3309	CALR,CDC6,DNA2,KIF11,RRM1,TPR,TIMELESS,KIF20A,ZMPSTE24,NDC80,SMC2,CIT,ANLN,PBRM1,KIF15,ATRIP,PARP1,DNMT1,MCM2,TOP2A,NCAPD2,YTHDC2,HUWE1,HSPA5
5_Member	GO Biological Processes	GO:0010564	regulation of cell cycle process	-8.7262	-5.94633	16/734	811,990,1763,3832,6240,7175,8914,10112,10269,10403,10592,11113,54443,55193,56992,84126	CALR,CDC6,DNA2,KIF11,RRM1,TPR,TIMELESS,KIF20A,ZMPSTE24,NDC80,SMC2,CIT,ANLN,PBRM1,KIF15,ATRIP
5_Member	GO Biological Processes	GO:0033044	regulation of chromosome organization	-8.02944	-5.38034	10/250	142,990,1786,4171,7153,7175,9918,10403,10592,55193	PARP1,CDC6,DNMT1,MCM2,TOP2A,TPR,NCAPD2,NDC80,SMC2,PBRM1
5_Member	GO Biological Processes	GO:2001251	negative regulation of chromosome organization	-5.19126	-2.9504	5/80	142,4171,7153,7175,10403	PARP1,MCM2,TOP2A,TPR,NDC80
5_Member	GO Biological Processes	GO:0045787	positive regulation of cell cycle	-4.64859	-2.51003	8/358	811,990,6240,7175,10403,10592,11113,64848	CALR,CDC6,RRM1,TPR,NDC80,SMC2,CIT,YTHDC2
5_Member	GO Biological Processes	GO:1905818	regulation of chromosome separation	-4.53688	-2.41412	5/109	990,7175,10403,10592,55193	CDC6,TPR,NDC80,SMC2,PBRM1
5_Member	GO Biological Processes	GO:0051983	regulation of chromosome segregation	-4.17101	-2.10624	5/130	990,7175,10403,10592,55193	CDC6,TPR,NDC80,SMC2,PBRM1
5_Member	GO Biological Processes	GO:0090068	positive regulation of cell cycle process	-3.68924	-1.701	6/259	990,6240,7175,10403,10592,11113	CDC6,RRM1,TPR,NDC80,SMC2,CIT
5_Member	GO Biological Processes	GO:0030071	regulation of mitotic metaphase/anaphase transition	-3.64879	-1.66787	4/91	990,7175,10403,55193	CDC6,TPR,NDC80,PBRM1
5_Member	GO Biological Processes	GO:1902099	regulation of metaphase/anaphase transition of cell cycle	-3.59473	-1.62687	4/94	990,7175,10403,55193	CDC6,TPR,NDC80,PBRM1
5_Member	GO Biological Processes	GO:0010965	regulation of mitotic sister chromatid separation	-3.55972	-1.59546	4/96	990,7175,10403,55193	CDC6,TPR,NDC80,PBRM1
5_Member	GO Biological Processes	GO:0007346	regulation of mitotic cell cycle	-3.54378	-1.5831	8/517	990,6240,7175,10269,10403,54443,55193,64848	CDC6,RRM1,TPR,ZMPSTE24,NDC80,ANLN,PBRM1,YTHDC2
5_Member	GO Biological Processes	GO:0033045	regulation of sister chromatid segregation	-3.41134	-1.4612	4/105	990,7175,10403,55193	CDC6,TPR,NDC80,PBRM1
5_Member	GO Biological Processes	GO:0010639	negative regulation of organelle organization	-3.05212	-1.15737	6/342	142,4171,7153,7175,10075,10403	PARP1,MCM2,TOP2A,TPR,HUWE1,NDC80
5_Member	GO Biological Processes	GO:1901990	regulation of mitotic cell cycle phase transition	-2.9688	-1.08612	6/355	990,6240,7175,10403,54443,55193	CDC6,RRM1,TPR,NDC80,ANLN,PBRM1
5_Member	GO Biological Processes	GO:0045930	negative regulation of mitotic cell cycle	-2.18879	-0.399432	4/227	990,7175,10403,64848	CDC6,TPR,NDC80,YTHDC2
5_Member	GO Biological Processes	GO:0051129	negative regulation of cellular component organization	-2.1284	-0.348534	7/693	142,3309,4171,7153,7175,10075,10403	PARP1,HSPA5,MCM2,TOP2A,TPR,HUWE1,NDC80
5_Member	GO Biological Processes	GO:0007093	mitotic cell cycle checkpoint signaling	-2.12085	-0.342154	3/123	990,7175,10403	CDC6,TPR,NDC80
6_Summary	GO Biological Processes	GO:0070972	protein localization to endoplasmic reticulum	-8.25557	-5.58874	7/76	3309,6747,7095,9789,10134,11014,55176,6746,57003,84896,284361,811,7175,7184,10959,10972,9375	HSPA5,SSR3,SEC62,SPCS2,BCAP31,KDELR2,SEC61A2,SSR2,CCDC47,ATAD1,EMC10,CALR,TPR,HSP90B1,TMED2,TMED10,TM9SF2
6_Member	GO Biological Processes	GO:0070972	protein localization to endoplasmic reticulum	-8.25557	-5.58874	7/76	3309,6747,7095,9789,10134,11014,55176	HSPA5,SSR3,SEC62,SPCS2,BCAP31,KDELR2,SEC61A2
6_Member	GO Biological Processes	GO:0045047	protein targeting to ER	-6.39739	-3.95442	5/46	3309,6747,7095,9789,55176	HSPA5,SSR3,SEC62,SPCS2,SEC61A2
6_Member	GO Biological Processes	GO:0072599	establishment of protein localization to endoplasmic reticulum	-6.21272	-3.80913	5/50	3309,6747,7095,9789,55176	HSPA5,SSR3,SEC62,SPCS2,SEC61A2
6_Member	GO Biological Processes	GO:0090150	establishment of protein localization to membrane	-6.20322	-3.80454	8/220	3309,6746,6747,7095,55176,57003,84896,284361	HSPA5,SSR2,SSR3,SEC62,SEC61A2,CCDC47,ATAD1,EMC10
6_Member	KEGG Pathway	hsa03060	Protein export	-6.05521	-3.67562	4/23	3309,7095,9789,55176	HSPA5,SEC62,SPCS2,SEC61A2
6_Member	GO Biological Processes	GO:0031204	post-translational protein targeting to membrane, translocation	-5.73656	-3.39132	3/8	3309,7095,55176	HSPA5,SEC62,SEC61A2
6_Member	GO Biological Processes	GO:0006886	intracellular protein transport	-5.73507	-3.39132	12/670	811,3309,6746,6747,7095,7175,7184,9789,10134,10959,10972,55176	CALR,HSPA5,SSR2,SSR3,SEC62,TPR,HSP90B1,SPCS2,BCAP31,TMED2,TMED10,SEC61A2
6_Member	GO Biological Processes	GO:0072657	protein localization to membrane	-5.69814	-3.3613	10/447	3309,6746,6747,7095,9375,10959,55176,57003,84896,284361	HSPA5,SSR2,SSR3,SEC62,TM9SF2,TMED2,SEC61A2,CCDC47,ATAD1,EMC10
6_Member	GO Biological Processes	GO:0033365	protein localization to organelle	-5.64256	-3.31152	12/684	811,3309,6747,7095,7175,9789,10134,10972,11014,55176,57003,284361	CALR,HSPA5,SSR3,SEC62,TPR,SPCS2,BCAP31,TMED10,KDELR2,SEC61A2,CCDC47,EMC10
6_Member	GO Biological Processes	GO:0006613	cotranslational protein targeting to membrane	-5.45631	-3.15356	4/32	6746,6747,7095,55176	SSR2,SSR3,SEC62,SEC61A2
6_Member	GO Biological Processes	GO:0051668	localization within membrane	-5.11205	-2.88455	10/521	3309,6746,6747,7095,9375,10959,55176,57003,84896,284361	HSPA5,SSR2,SSR3,SEC62,TM9SF2,TMED2,SEC61A2,CCDC47,ATAD1,EMC10
6_Member	GO Biological Processes	GO:0006605	protein targeting	-4.74801	-2.58244	7/250	3309,6746,6747,7095,9789,10134,55176	HSPA5,SSR2,SSR3,SEC62,SPCS2,BCAP31,SEC61A2
6_Member	GO Biological Processes	GO:0006620	post-translational protein targeting to endoplasmic reticulum membrane	-4.74476	-2.58244	3/16	3309,7095,55176	HSPA5,SEC62,SEC61A2
6_Member	GO Biological Processes	GO:0006612	protein targeting to membrane	-4.69677	-2.53903	5/101	3309,6746,6747,7095,55176	HSPA5,SSR2,SSR3,SEC62,SEC61A2
6_Member	GO Biological Processes	GO:0071806	protein transmembrane transport	-4.24363	-2.17202	4/64	3309,7095,10972,55176	HSPA5,SEC62,TMED10,SEC61A2
6_Member	GO Biological Processes	GO:0072594	establishment of protein localization to organelle	-4.00272	-1.96	7/328	3309,6747,7095,7175,9789,10134,55176	HSPA5,SSR3,SEC62,TPR,SPCS2,BCAP31,SEC61A2
6_Member	GO Biological Processes	GO:0065002	intracellular protein transmembrane transport	-3.16106	-1.24915	3/53	3309,7095,55176	HSPA5,SEC62,SEC61A2
7_Summary	Reactome Gene Sets	R-HSA-6811434	COPI-dependent Golgi-to-ER retrograde traffic	-7.4488	-4.85611	7/99	3832,6836,10112,10959,10972,11014,56992,1793,5567,811,7184,821,3309,66005	KIF11,SURF4,KIF20A,TMED2,TMED10,KDELR2,KIF15,DOCK1,PRKACB,CALR,HSP90B1,CANX,HSPA5,CHID1
7_Member	Reactome Gene Sets	R-HSA-6811434	COPI-dependent Golgi-to-ER retrograde traffic	-7.4488	-4.85611	7/99	3832,6836,10112,10959,10972,11014,56992	KIF11,SURF4,KIF20A,TMED2,TMED10,KDELR2,KIF15
7_Member	Reactome Gene Sets	R-HSA-8856688	Golgi-to-ER retrograde transport	-6.56573	-4.09272	7/133	3832,6836,10112,10959,10972,11014,56992	KIF11,SURF4,KIF20A,TMED2,TMED10,KDELR2,KIF15
7_Member	Reactome Gene Sets	R-HSA-6811442	Intra-Golgi and retrograde Golgi-to-ER traffic	-5.35011	-3.07547	7/202	3832,6836,10112,10959,10972,11014,56992	KIF11,SURF4,KIF20A,TMED2,TMED10,KDELR2,KIF15
7_Member	Reactome Gene Sets	R-HSA-983231	Factors involved in megakaryocyte development and platelet production	-3.64858	-1.66787	5/168	1793,3832,5567,10112,56992	DOCK1,KIF11,PRKACB,KIF20A,KIF15
7_Member	Reactome Gene Sets	R-HSA-5653656	Vesicle-mediated transport	-3.45971	-1.50257	9/673	811,3832,6836,7184,10112,10959,10972,11014,56992	CALR,KIF11,SURF4,HSP90B1,KIF20A,TMED2,TMED10,KDELR2,KIF15
7_Member	Reactome Gene Sets	R-HSA-2132295	MHC class II antigen presentation	-3.15209	-1.24177	4/123	821,3832,10112,56992	CANX,KIF11,KIF20A,KIF15
7_Member	Reactome Gene Sets	R-HSA-983189	Kinesins	-3.02486	-1.14069	3/59	3832,10112,56992	KIF11,KIF20A,KIF15
7_Member	Reactome Gene Sets	R-HSA-109582	Hemostasis	-2.38201	-0.56923	7/621	1793,3309,3832,5567,10112,56992,66005	DOCK1,HSPA5,KIF11,PRKACB,KIF20A,KIF15,CHID1
7_Member	Reactome Gene Sets	R-HSA-199991	Membrane Trafficking	-2.33344	-0.525694	7/634	3832,6836,10112,10959,10972,11014,56992	KIF11,SURF4,KIF20A,TMED2,TMED10,KDELR2,KIF15
8_Summary	GO Biological Processes	GO:0015988	energy coupled proton transmembrane transport, against electrochemical gradient	-6.87859	-4.36303	3/4	4512,4538,4540,4514,4519,4535,3309,5567,6432,7175,142,821,6185	COX1,ND4,ND5,COX3,CYTB,ND1,HSPA5,PRKACB,SRSF7,TPR,PARP1,CANX,RPN2
8_Member	GO Biological Processes	GO:0015988	energy coupled proton transmembrane transport, against electrochemical gradient	-6.87859	-4.36303	3/4	4512,4538,4540	COX1,ND4,ND5
8_Member	GO Biological Processes	GO:0015990	electron transport coupled proton transport	-6.87859	-4.36303	3/4	4512,4538,4540	COX1,ND4,ND5
8_Member	GO Biological Processes	GO:0019646	aerobic electron transport chain	-6.38868	-3.95442	6/87	4512,4514,4519,4535,4538,4540	COX1,COX3,CYTB,ND1,ND4,ND5
8_Member	GO Biological Processes	GO:0042773	ATP synthesis coupled electron transport	-6.24449	-3.83091	6/92	4512,4514,4519,4535,4538,4540	COX1,COX3,CYTB,ND1,ND4,ND5
8_Member	GO Biological Processes	GO:0042775	mitochondrial ATP synthesis coupled electron transport	-6.24449	-3.83091	6/92	4512,4514,4519,4535,4538,4540	COX1,COX3,CYTB,ND1,ND4,ND5
8_Member	Reactome Gene Sets	R-HSA-611105	Respiratory electron transport	-5.95479	-3.58445	6/103	4512,4514,4519,4535,4538,4540	COX1,COX3,CYTB,ND1,ND4,ND5
8_Member	WikiPathways	WP111	Electron transport chain: OXPHOS system in mitochondria	-5.88152	-3.52909	6/106	4512,4514,4519,4535,4538,4540	COX1,COX3,CYTB,ND1,ND4,ND5
8_Member	GO Biological Processes	GO:0022904	respiratory electron transport chain	-5.69653	-3.3613	6/114	4512,4514,4519,4535,4538,4540	COX1,COX3,CYTB,ND1,ND4,ND5
8_Member	KEGG Pathway	hsa05012	Parkinson disease	-5.58673	-3.26396	8/266	3309,4512,4514,4519,4535,4538,4540,5567	HSPA5,COX1,COX3,CYTB,ND1,ND4,ND5,PRKACB
8_Member	GO Biological Processes	GO:0006119	oxidative phosphorylation	-5.56671	-3.24803	6/120	4512,4514,4519,4535,4538,4540	COX1,COX3,CYTB,ND1,ND4,ND5
8_Member	KEGG Pathway	hsa05014	Amyotrophic lateral sclerosis	-5.52548	-3.21083	9/364	3309,4512,4514,4519,4535,4538,4540,6432,7175	HSPA5,COX1,COX3,CYTB,ND1,ND4,ND5,SRSF7,TPR
8_Member	KEGG Pathway	hsa05020	Prion disease	-5.50334	-3.19269	8/273	3309,4512,4514,4519,4535,4538,4540,5567	HSPA5,COX1,COX3,CYTB,ND1,ND4,ND5,PRKACB
8_Member	Reactome Gene Sets	R-HSA-163200	Respiratory electron transport, ATP synthesis by chemiosmotic coupling, and heat production by uncoupling proteins.	-5.42382	-3.13265	6/127	4512,4514,4519,4535,4538,4540	COX1,COX3,CYTB,ND1,ND4,ND5
8_Member	KEGG Pathway	hsa05415	Diabetic cardiomyopathy	-5.33601	-3.06712	7/203	142,4512,4514,4519,4535,4538,4540	PARP1,COX1,COX3,CYTB,ND1,ND4,ND5
8_Member	KEGG Pathway	hsa00190	Oxidative phosphorylation	-5.28918	-3.02747	6/134	4512,4514,4519,4535,4538,4540	COX1,COX3,CYTB,ND1,ND4,ND5
8_Member	GO Biological Processes	GO:0046034	ATP metabolic process	-5.26665	-3.01549	7/208	142,4512,4514,4519,4535,4538,4540	PARP1,COX1,COX3,CYTB,ND1,ND4,ND5
8_Member	KEGG Pathway	hsa04714	Thermogenesis	-4.95749	-2.76171	7/232	4512,4514,4519,4535,4538,4540,5567	COX1,COX3,CYTB,ND1,ND4,ND5,PRKACB
8_Member	GO Biological Processes	GO:0009060	aerobic respiration	-4.8484	-2.66751	6/160	4512,4514,4519,4535,4538,4540	COX1,COX3,CYTB,ND1,ND4,ND5
8_Member	GO Biological Processes	GO:0022900	electron transport chain	-4.74299	-2.58244	6/167	4512,4514,4519,4535,4538,4540	COX1,COX3,CYTB,ND1,ND4,ND5
8_Member	Reactome Gene Sets	R-HSA-1428517	The citric acid (TCA) cycle and respiratory electron transport	-4.58674	-2.45615	6/178	4512,4514,4519,4535,4538,4540	COX1,COX3,CYTB,ND1,ND4,ND5
8_Member	GO Biological Processes	GO:0045333	cellular respiration	-4.42794	-2.32784	6/190	4512,4514,4519,4535,4538,4540	COX1,COX3,CYTB,ND1,ND4,ND5
8_Member	GO Biological Processes	GO:1902600	proton transmembrane transport	-4.26861	-2.18299	5/124	4512,4514,4519,4538,4540	COX1,COX3,CYTB,ND4,ND5
8_Member	KEGG Pathway	hsa05208	Chemical carcinogenesis - reactive oxygen species	-4.04273	-1.99569	6/223	4512,4514,4519,4535,4538,4540	COX1,COX3,CYTB,ND1,ND4,ND5
8_Member	GO Biological Processes	GO:0015980	energy derivation by oxidation of organic compounds	-3.74416	-1.7474	6/253	4512,4514,4519,4535,4538,4540	COX1,COX3,CYTB,ND1,ND4,ND5
8_Member	GO Biological Processes	GO:0006120	mitochondrial electron transport, NADH to ubiquinone	-3.37061	-1.42566	3/45	4535,4538,4540	ND1,ND4,ND5
8_Member	KEGG Pathway	hsa05016	Huntington disease	-3.30373	-1.36728	6/306	4512,4514,4519,4535,4538,4540	COX1,COX3,CYTB,ND1,ND4,ND5
8_Member	WikiPathways	WP4324	Mitochondrial complex I assembly model OXPHOS system	-3.09102	-1.19165	3/56	4535,4538,4540	ND1,ND4,ND5
8_Member	Reactome Gene Sets	R-HSA-6799198	Complex I biogenesis	-3.06856	-1.17227	3/57	4535,4538,4540	ND1,ND4,ND5
8_Member	KEGG Pathway	hsa05022	Pathways of neurodegeneration - multiple diseases	-3.0304	-1.14069	7/476	3309,4512,4514,4519,4535,4538,4540	HSPA5,COX1,COX3,CYTB,ND1,ND4,ND5
8_Member	GO Biological Processes	GO:0010257	NADH dehydrogenase complex assembly	-3.02486	-1.14069	3/59	4535,4538,4540	ND1,ND4,ND5
8_Member	GO Biological Processes	GO:0032981	mitochondrial respiratory chain complex I assembly	-3.02486	-1.14069	3/59	4535,4538,4540	ND1,ND4,ND5
8_Member	WikiPathways	WP623	Oxidative phosphorylation	-2.9622	-1.081	3/62	4535,4538,4540	ND1,ND4,ND5
8_Member	GO Biological Processes	GO:0042776	proton motive force-driven mitochondrial ATP synthesis	-2.9222	-1.04395	3/64	4535,4538,4540	ND1,ND4,ND5
8_Member	KEGG Pathway	hsa04723	Retrograde endocannabinoid signaling	-2.8538	-0.977025	4/148	4535,4538,4540,5567	ND1,ND4,ND5,PRKACB
8_Member	KEGG Pathway	hsa05010	Alzheimer disease	-2.79534	-0.924392	6/384	4512,4514,4519,4535,4538,4540	COX1,COX3,CYTB,ND1,ND4,ND5
8_Member	GO Biological Processes	GO:0015986	proton motive force-driven ATP synthesis	-2.75735	-0.893577	3/73	4535,4538,4540	ND1,ND4,ND5
8_Member	GO Biological Processes	GO:0006091	generation of precursor metabolites and energy	-2.73913	-0.876785	6/394	4512,4514,4519,4535,4538,4540	COX1,COX3,CYTB,ND1,ND4,ND5
8_Member	GO Biological Processes	GO:0007568	aging	-2.68126	-0.825945	4/165	821,4512,4538,6185	CANX,COX1,ND4,RPN2
8_Member	GO Biological Processes	GO:0006754	ATP biosynthetic process	-2.56867	-0.725751	3/85	4535,4538,4540	ND1,ND4,ND5
8_Member	KEGG Pathway	hsa04260	Cardiac muscle contraction	-2.54004	-0.699826	3/87	4512,4514,4519	COX1,COX3,CYTB
8_Member	GO Biological Processes	GO:0033108	mitochondrial respiratory chain complex assembly	-2.43225	-0.607929	3/95	4535,4538,4540	ND1,ND4,ND5
8_Member	GO Biological Processes	GO:0009206	purine ribonucleoside triphosphate biosynthetic process	-2.41948	-0.597747	3/96	4535,4538,4540	ND1,ND4,ND5
8_Member	GO Biological Processes	GO:0009145	purine nucleoside triphosphate biosynthetic process	-2.40685	-0.588976	3/97	4535,4538,4540	ND1,ND4,ND5
8_Member	GO Biological Processes	GO:0021549	cerebellum development	-2.39436	-0.580313	3/98	3309,4512,4538	HSPA5,COX1,ND4
8_Member	GO Biological Processes	GO:0009201	ribonucleoside triphosphate biosynthetic process	-2.34576	-0.536761	3/102	4535,4538,4540	ND1,ND4,ND5
8_Member	GO Biological Processes	GO:0022037	metencephalon development	-2.28786	-0.485094	3/107	3309,4512,4538	HSPA5,COX1,ND4
8_Member	GO Biological Processes	GO:0009205	purine ribonucleoside triphosphate metabolic process	-2.24364	-0.445198	3/111	4535,4538,4540	ND1,ND4,ND5
8_Member	GO Biological Processes	GO:0009142	nucleoside triphosphate biosynthetic process	-2.21161	-0.418635	3/114	4535,4538,4540	ND1,ND4,ND5
8_Member	GO Biological Processes	GO:0009144	purine nucleoside triphosphate metabolic process	-2.19077	-0.400209	3/116	4535,4538,4540	ND1,ND4,ND5
8_Member	GO Biological Processes	GO:0009199	ribonucleoside triphosphate metabolic process	-2.17033	-0.383358	3/118	4535,4538,4540	ND1,ND4,ND5
9_Summary	Canonical Pathways	M46	PID ATR PATHWAY	-6.76631	-4.2695	5/39	990,4171,4176,8914,84126,142,8243	CDC6,MCM2,MCM7,TIMELESS,ATRIP,PARP1,SMC1A
9_Member	Canonical Pathways	M46	PID ATR PATHWAY	-6.76631	-4.2695	5/39	990,4171,4176,8914,84126	CDC6,MCM2,MCM7,TIMELESS,ATRIP
9_Member	WikiPathways	WP4016	DNA IR-damage and cellular response via ATR	-3.84389	-1.83626	4/81	142,4171,8243,84126	PARP1,MCM2,SMC1A,ATRIP
9_Member	WikiPathways	WP1530	miRNA regulation of DNA damage response	-2.45825	-0.627374	3/93	4176,8243,84126	MCM7,SMC1A,ATRIP
10_Summary	GO Biological Processes	GO:0010032	meiotic chromosome condensation	-6.18167	-3.78784	3/6	9918,10592,23310,142,7153,1786,7175,6836,80856	NCAPD2,SMC2,NCAPD3,PARP1,TOP2A,DNMT1,TPR,SURF4,LNPK
10_Member	GO Biological Processes	GO:0010032	meiotic chromosome condensation	-6.18167	-3.78784	3/6	9918,10592,23310	NCAPD2,SMC2,NCAPD3
10_Member	CORUM	CORUM:159	Condensin I-PARP-1-XRCC1 complex	-5.93966	-3.57836	3/7	142,9918,10592	PARP1,NCAPD2,SMC2
10_Member	GO Biological Processes	GO:0030261	chromosome condensation	-4.93266	-2.73992	4/43	7153,9918,10592,23310	TOP2A,NCAPD2,SMC2,NCAPD3
10_Member	GO Biological Processes	GO:0007076	mitotic chromosome condensation	-4.66147	-2.52022	3/17	9918,10592,23310	NCAPD2,SMC2,NCAPD3
10_Member	GO Biological Processes	GO:2001252	positive regulation of chromosome organization	-3.41134	-1.4612	4/105	1786,7175,9918,10592	DNMT1,TPR,NCAPD2,SMC2
10_Member	GO Biological Processes	GO:0010638	positive regulation of organelle organization	-2.22105	-0.426861	6/503	1786,6836,7175,9918,10592,80856	DNMT1,SURF4,TPR,NCAPD2,SMC2,LNPK
11_Summary	CORUM	CORUM:1226	H2AX complex I	-5.93966	-3.57836	3/7	142,811,3309,5424,10269,821,7175,8243,92840,8914,4512,4540,9789	PARP1,CALR,HSPA5,POLD1,ZMPSTE24,CANX,TPR,SMC1A,REEP6,TIMELESS,COX1,ND5,SPCS2
11_Member	CORUM	CORUM:1226	H2AX complex I	-5.93966	-3.57836	3/7	142,811,3309	PARP1,CALR,HSPA5
11_Member	WikiPathways	WP5103	Progeria-associated lipodystrophy	-4.2519	-2.17567	3/23	142,5424,10269	PARP1,POLD1,ZMPSTE24
11_Member	GO Biological Processes	GO:0010332	response to gamma radiation	-3.09102	-1.19165	3/56	142,3309,10269	PARP1,HSPA5,ZMPSTE24
11_Member	Reactome Gene Sets	R-HSA-168255	Influenza Infection	-2.77	-0.901931	4/156	142,811,821,7175	PARP1,CALR,CANX,TPR
11_Member	GO Biological Processes	GO:0071478	cellular response to radiation	-2.55348	-0.711914	4/179	142,3309,5424,10269	PARP1,HSPA5,POLD1,ZMPSTE24
11_Member	GO Biological Processes	GO:0009314	response to radiation	-2.52554	-0.686676	6/435	142,3309,5424,8243,10269,92840	PARP1,HSPA5,POLD1,SMC1A,ZMPSTE24,REEP6
11_Member	GO Biological Processes	GO:0071241	cellular response to inorganic substance	-2.23614	-0.440733	4/220	142,811,3309,8914	PARP1,CALR,HSPA5,TIMELESS
11_Member	GO Biological Processes	GO:0010035	response to inorganic substance	-2.14906	-0.365658	6/521	142,811,3309,4512,4540,8914	PARP1,CALR,HSPA5,COX1,ND5,TIMELESS
11_Member	GO Biological Processes	GO:0051604	protein maturation	-2.00365	-0.235359	4/257	142,811,9789,10269	PARP1,CALR,SPCS2,ZMPSTE24
12_Summary	GO Biological Processes	GO:0007127	meiosis I	-5.46376	-3.15709	6/125	4438,7153,9985,10403,55063,56159,64848,811,10134,3309,3326,10959	MSH4,TOP2A,REC8,NDC80,ZCWPW1,TEX11,YTHDC2,CALR,BCAP31,HSPA5,HSP90AB1,TMED2
12_Member	GO Biological Processes	GO:0007127	meiosis I	-5.46376	-3.15709	6/125	4438,7153,9985,10403,55063,56159	MSH4,TOP2A,REC8,NDC80,ZCWPW1,TEX11
12_Member	GO Biological Processes	GO:0061982	meiosis I cell cycle process	-5.42382	-3.13265	6/127	4438,7153,9985,10403,55063,56159	MSH4,TOP2A,REC8,NDC80,ZCWPW1,TEX11
12_Member	GO Biological Processes	GO:0007129	homologous chromosome pairing at meiosis	-4.56819	-2.44284	4/53	4438,9985,55063,56159	MSH4,REC8,ZCWPW1,TEX11
12_Member	GO Biological Processes	GO:0007131	reciprocal meiotic recombination	-4.50413	-2.39411	4/55	4438,7153,9985,56159	MSH4,TOP2A,REC8,TEX11
12_Member	GO Biological Processes	GO:0140527	reciprocal homologous recombination	-4.50413	-2.39411	4/55	4438,7153,9985,56159	MSH4,TOP2A,REC8,TEX11
12_Member	GO Biological Processes	GO:0035825	homologous recombination	-4.29799	-2.2076	4/62	4438,7153,9985,56159	MSH4,TOP2A,REC8,TEX11
12_Member	GO Biological Processes	GO:0045143	homologous chromosome segregation	-4.21713	-2.15009	4/65	4438,9985,55063,56159	MSH4,REC8,ZCWPW1,TEX11
12_Member	GO Biological Processes	GO:0007292	female gamete generation	-3.87789	-1.86226	5/150	4438,7153,9985,10403,64848	MSH4,TOP2A,REC8,NDC80,YTHDC2
12_Member	GO Biological Processes	GO:0007276	gamete generation	-3.16799	-1.25289	9/739	811,4438,7153,9985,10134,10403,55063,56159,64848	CALR,MSH4,TOP2A,REC8,BCAP31,NDC80,ZCWPW1,TEX11,YTHDC2
12_Member	GO Biological Processes	GO:0048608	reproductive structure development	-2.58543	-0.737619	6/423	3309,3326,4438,9985,10959,56159	HSPA5,HSP90AB1,MSH4,REC8,TMED2,TEX11
12_Member	GO Biological Processes	GO:0061458	reproductive system development	-2.57026	-0.725984	6/426	3309,3326,4438,9985,10959,56159	HSPA5,HSP90AB1,MSH4,REC8,TMED2,TEX11
12_Member	GO Biological Processes	GO:0048232	male gamete generation	-2.45542	-0.625865	7/602	811,4438,9985,10134,55063,56159,64848	CALR,MSH4,REC8,BCAP31,ZCWPW1,TEX11,YTHDC2
12_Member	GO Biological Processes	GO:0008406	gonad development	-2.23614	-0.440733	4/220	3309,4438,9985,56159	HSPA5,MSH4,REC8,TEX11
12_Member	GO Biological Processes	GO:0045137	development of primary sexual characteristics	-2.20215	-0.410377	4/225	3309,4438,9985,56159	HSPA5,MSH4,REC8,TEX11
13_Summary	KEGG Pathway	hsa03410	Base excision repair	-5.40127	-3.11766	4/33	142,143,3978,5424,1763,63922,10075,3326,6240,4535,4538,4540,11083,11198	PARP1,PARP4,LIG1,POLD1,DNA2,CHTF18,HUWE1,HSP90AB1,RRM1,ND1,ND4,ND5,DIDO1,SUPT16H
13_Member	KEGG Pathway	hsa03410	Base excision repair	-5.40127	-3.11766	4/33	142,143,3978,5424	PARP1,PARP4,LIG1,POLD1
13_Member	Reactome Gene Sets	R-HSA-174417	Telomere C-strand (Lagging Strand) Synthesis	-5.34799	-3.07547	4/34	1763,3978,5424,63922	DNA2,LIG1,POLD1,CHTF18
13_Member	CORUM	CORUM:1004	RC complex during S-phase of cell cycle	-5.03351	-2.82216	3/13	142,3978,5424	PARP1,LIG1,POLD1
13_Member	GO Biological Processes	GO:0006284	base-excision repair	-5.01637	-2.81131	4/41	1763,3978,5424,10075	DNA2,LIG1,POLD1,HUWE1
13_Member	Reactome Gene Sets	R-HSA-69183	Processive synthesis on the lagging strand	-4.83391	-2.6561	3/15	1763,3978,5424	DNA2,LIG1,POLD1
13_Member	Reactome Gene Sets	R-HSA-180786	Extension of Telomeres	-4.63488	-2.49993	4/51	1763,3978,5424,63922	DNA2,LIG1,POLD1,CHTF18
13_Member	Reactome Gene Sets	R-HSA-174414	Processive synthesis on the C-strand of the telomere	-4.5097	-2.39462	3/19	1763,3978,5424	DNA2,LIG1,POLD1
13_Member	Reactome Gene Sets	R-HSA-69186	Lagging Strand Synthesis	-4.44014	-2.33758	3/20	1763,3978,5424	DNA2,LIG1,POLD1
13_Member	Reactome Gene Sets	R-HSA-110373	Resolution of AP sites via the multiple-nucleotide patch replacement pathway	-4.08821	-2.03681	3/26	142,3978,5424	PARP1,LIG1,POLD1
13_Member	WikiPathways	WP4752	Base excision repair	-3.85557	-1.84595	3/31	142,3978,5424	PARP1,LIG1,POLD1
13_Member	GO Biological Processes	GO:0071897	DNA biosynthetic process	-3.63056	-1.65356	4/92	3326,3978,5424,6240	HSP90AB1,LIG1,POLD1,RRM1
13_Member	GO Biological Processes	GO:0034654	nucleobase-containing compound biosynthetic process	-3.61529	-1.64013	10/787	142,3326,3978,4535,4538,4540,5424,6240,11083,11198	PARP1,HSP90AB1,LIG1,ND1,ND4,ND5,POLD1,RRM1,DIDO1,SUPT16H
13_Member	Reactome Gene Sets	R-HSA-73933	Resolution of Abasic Sites (AP sites)	-3.55557	-1.59311	3/39	142,3978,5424	PARP1,LIG1,POLD1
13_Member	Reactome Gene Sets	R-HSA-157579	Telomere Maintenance	-3.29057	-1.35944	4/113	1763,3978,5424,63922	DNA2,LIG1,POLD1,CHTF18
13_Member	Reactome Gene Sets	R-HSA-73886	Chromosome Maintenance	-2.93137	-1.05165	4/141	1763,3978,5424,63922	DNA2,LIG1,POLD1,CHTF18
13_Member	WikiPathways	WP5114	Nucleotide excision repair in xeroderma pigmentosum	-2.7072	-0.849092	3/76	142,3978,5424	PARP1,LIG1,POLD1
13_Member	Reactome Gene Sets	R-HSA-5696399	Global Genome Nucleotide Excision Repair (GG-NER)	-2.58326	-0.737619	3/84	142,3978,5424	PARP1,LIG1,POLD1
13_Member	Reactome Gene Sets	R-HSA-73884	Base Excision Repair	-2.47148	-0.639279	3/92	142,3978,5424	PARP1,LIG1,POLD1
13_Member	Reactome Gene Sets	R-HSA-5696398	Nucleotide Excision Repair	-2.24364	-0.445198	3/111	142,3978,5424	PARP1,LIG1,POLD1
13_Member	WikiPathways	WP4946	DNA repair pathways, full network	-2.14037	-0.358146	3/121	142,3978,5424	PARP1,LIG1,POLD1
14_Summary	KEGG Pathway	hsa04918	Thyroid hormone synthesis	-5.32961	-3.06432	5/75	821,3309,5567,7184,9601,11014,55176,5479	CANX,HSPA5,PRKACB,HSP90B1,PDIA4,KDELR2,SEC61A2,PPIB
14_Member	KEGG Pathway	hsa04918	Thyroid hormone synthesis	-5.32961	-3.06432	5/75	821,3309,5567,7184,9601	CANX,HSPA5,PRKACB,HSP90B1,PDIA4
14_Member	KEGG Pathway	hsa05110	Vibrio cholerae infection	-4.66927	-2.52022	4/50	5567,9601,11014,55176	PRKACB,PDIA4,KDELR2,SEC61A2
14_Member	GO Biological Processes	GO:0061077	chaperone-mediated protein folding	-2.82776	-0.955363	3/69	3309,5479,9601	HSPA5,PPIB,PDIA4
15_Summary	GO Biological Processes	GO:0007029	endoplasmic reticulum organization	-5.03696	-2.82216	5/86	10959,57003,80856,92840,284361,6836,10075,10269,10972,11113	TMED2,CCDC47,LNPK,REEP6,EMC10,SURF4,HUWE1,ZMPSTE24,TMED10,CIT
15_Member	GO Biological Processes	GO:0007029	endoplasmic reticulum organization	-5.03696	-2.82216	5/86	10959,57003,80856,92840,284361	TMED2,CCDC47,LNPK,REEP6,EMC10
15_Member	GO Biological Processes	GO:0010256	endomembrane system organization	-5.00505	-2.8031	10/536	6836,10075,10269,10959,10972,11113,57003,80856,92840,284361	SURF4,HUWE1,ZMPSTE24,TMED2,TMED10,CIT,CCDC47,LNPK,REEP6,EMC10
15_Member	GO Biological Processes	GO:0007030	Golgi organization	-3.86438	-1.85076	5/151	6836,10075,10959,10972,11113	SURF4,HUWE1,TMED2,TMED10,CIT
16_Summary	GO Biological Processes	GO:0000075	cell cycle checkpoint signaling	-4.95896	-2.76171	6/153	990,1763,7175,8914,10403,84126,6240,54443,55193,142,5424,64848,3978,11198,4512,4514	CDC6,DNA2,TPR,TIMELESS,NDC80,ATRIP,RRM1,ANLN,PBRM1,PARP1,POLD1,YTHDC2,LIG1,SUPT16H,COX1,COX3
16_Member	GO Biological Processes	GO:0000075	cell cycle checkpoint signaling	-4.95896	-2.76171	6/153	990,1763,7175,8914,10403,84126	CDC6,DNA2,TPR,TIMELESS,NDC80,ATRIP
16_Member	GO Biological Processes	GO:1901987	regulation of cell cycle phase transition	-4.75711	-2.58244	9/454	990,1763,6240,7175,8914,10403,54443,55193,84126	CDC6,DNA2,RRM1,TPR,TIMELESS,NDC80,ANLN,PBRM1,ATRIP
16_Member	GO Biological Processes	GO:0000076	DNA replication checkpoint signaling	-4.66147	-2.52022	3/17	990,1763,8914	CDC6,DNA2,TIMELESS
16_Member	Reactome Gene Sets	R-HSA-5693538	Homology Directed Repair	-4.04822	-1.999	5/138	142,1763,5424,8914,84126	PARP1,DNA2,POLD1,TIMELESS,ATRIP
16_Member	GO Biological Processes	GO:1901988	negative regulation of cell cycle phase transition	-3.88815	-1.86846	6/238	990,1763,7175,8914,10403,84126	CDC6,DNA2,TPR,TIMELESS,NDC80,ATRIP
16_Member	Reactome Gene Sets	R-HSA-5693532	DNA Double-Strand Break Repair	-3.64858	-1.66787	5/168	142,1763,5424,8914,84126	PARP1,DNA2,POLD1,TIMELESS,ATRIP
16_Member	GO Biological Processes	GO:0045786	negative regulation of cell cycle	-3.64568	-1.66682	7/375	990,1763,7175,8914,10403,64848,84126	CDC6,DNA2,TPR,TIMELESS,NDC80,YTHDC2,ATRIP
16_Member	GO Biological Processes	GO:0010948	negative regulation of cell cycle process	-3.45081	-1.49719	6/287	990,1763,7175,8914,10403,84126	CDC6,DNA2,TPR,TIMELESS,NDC80,ATRIP
16_Member	GO Biological Processes	GO:0031570	DNA integrity checkpoint signaling	-3.31987	-1.38174	4/111	990,1763,8914,84126	CDC6,DNA2,TIMELESS,ATRIP
16_Member	GO Biological Processes	GO:0045005	DNA-templated DNA replication maintenance of fidelity	-3.16106	-1.24915	3/53	1763,5424,8914	DNA2,POLD1,TIMELESS
16_Member	Reactome Gene Sets	R-HSA-73894	DNA Repair	-3.09184	-1.19165	6/336	142,1763,3978,5424,8914,84126	PARP1,DNA2,LIG1,POLD1,TIMELESS,ATRIP
16_Member	Reactome Gene Sets	R-HSA-5693567	HDR through Homologous Recombination (HRR) or Single Strand Annealing (SSA)	-3.03759	-1.14588	4/132	1763,5424,8914,84126	DNA2,POLD1,TIMELESS,ATRIP
16_Member	Reactome Gene Sets	R-HSA-5685942	HDR through Homologous Recombination (HRR)	-2.84605	-0.972196	3/68	1763,5424,84126	DNA2,POLD1,ATRIP
16_Member	Reactome Gene Sets	R-HSA-6804756	Regulation of TP53 Activity through Phosphorylation	-2.47148	-0.639279	3/92	1763,11198,84126	DNA2,SUPT16H,ATRIP
16_Member	Reactome Gene Sets	R-HSA-5693607	Processing of DNA double-strand break ends	-2.40685	-0.588976	3/97	1763,8914,84126	DNA2,TIMELESS,ATRIP
16_Member	Reactome Gene Sets	R-HSA-3700989	Transcriptional Regulation by TP53	-2.18117	-0.393003	5/362	1763,4512,4514,11198,84126	DNA2,COX1,COX3,SUPT16H,ATRIP
17_Summary	GO Biological Processes	GO:0032042	mitochondrial DNA metabolic process	-4.66147	-2.52022	3/17	142,1763,6240,4535,4538,4540,10134,3326,7175	PARP1,DNA2,RRM1,ND1,ND4,ND5,BCAP31,HSP90AB1,TPR
17_Member	GO Biological Processes	GO:0032042	mitochondrial DNA metabolic process	-4.66147	-2.52022	3/17	142,1763,6240	PARP1,DNA2,RRM1
17_Member	GO Biological Processes	GO:0000002	mitochondrial genome maintenance	-4.08821	-2.03681	3/26	142,1763,6240	PARP1,DNA2,RRM1
17_Member	GO Biological Processes	GO:0007005	mitochondrion organization	-3.28911	-1.35944	7/430	142,1763,4535,4538,4540,6240,10134	PARP1,DNA2,ND1,ND4,ND5,RRM1,BCAP31
17_Member	GO Biological Processes	GO:1900182	positive regulation of protein localization to nucleus	-2.58326	-0.737619	3/84	142,3326,7175	PARP1,HSP90AB1,TPR
17_Member	GO Biological Processes	GO:0000723	telomere maintenance	-2.44518	-0.619549	3/94	142,1763,3326	PARP1,DNA2,HSP90AB1
17_Member	GO Biological Processes	GO:0032200	telomere organization	-2.09223	-0.317027	3/126	142,1763,3326	PARP1,DNA2,HSP90AB1
17_Member	GO Biological Processes	GO:1900180	regulation of protein localization to nucleus	-2.03719	-0.26546	3/132	142,3326,7175	PARP1,HSP90AB1,TPR
18_Summary	GO Biological Processes	GO:0080135	regulation of cellular response to stress	-4.63316	-2.49993	11/723	142,3309,7009,8914,10134,10269,10959,55063,55193,84126,284361,1763,3326,63922	PARP1,HSPA5,TMBIM6,TIMELESS,BCAP31,ZMPSTE24,TMED2,ZCWPW1,PBRM1,ATRIP,EMC10,DNA2,HSP90AB1,CHTF18
18_Member	GO Biological Processes	GO:0080135	regulation of cellular response to stress	-4.63316	-2.49993	11/723	142,3309,7009,8914,10134,10269,10959,55063,55193,84126,284361	PARP1,HSPA5,TMBIM6,TIMELESS,BCAP31,ZMPSTE24,TMED2,ZCWPW1,PBRM1,ATRIP,EMC10
18_Member	GO Biological Processes	GO:0051054	positive regulation of DNA metabolic process	-4.26293	-2.17967	7/298	142,1763,3326,8914,55063,55193,63922	PARP1,DNA2,HSP90AB1,TIMELESS,ZCWPW1,PBRM1,CHTF18
18_Member	GO Biological Processes	GO:2000779	regulation of double-strand break repair	-4.10862	-2.05058	5/134	142,8914,55063,55193,84126	PARP1,TIMELESS,ZCWPW1,PBRM1,ATRIP
18_Member	GO Biological Processes	GO:2000781	positive regulation of double-strand break repair	-3.74329	-1.7474	4/86	142,8914,55063,55193	PARP1,TIMELESS,ZCWPW1,PBRM1
18_Member	GO Biological Processes	GO:2001020	regulation of response to DNA damage stimulus	-3.29628	-1.36151	6/307	142,8914,10269,55063,55193,84126	PARP1,TIMELESS,ZMPSTE24,ZCWPW1,PBRM1,ATRIP
18_Member	GO Biological Processes	GO:0006282	regulation of DNA repair	-3.20523	-1.28529	5/210	142,8914,55063,55193,84126	PARP1,TIMELESS,ZCWPW1,PBRM1,ATRIP
18_Member	GO Biological Processes	GO:0045739	positive regulation of DNA repair	-3.13892	-1.23018	4/124	142,8914,55063,55193	PARP1,TIMELESS,ZCWPW1,PBRM1
18_Member	GO Biological Processes	GO:0045911	positive regulation of DNA recombination	-2.79202	-0.922519	3/71	142,8914,55063	PARP1,TIMELESS,ZCWPW1
18_Member	GO Biological Processes	GO:2001022	positive regulation of response to DNA damage stimulus	-2.72001	-0.86049	4/161	142,8914,55063,55193	PARP1,TIMELESS,ZCWPW1,PBRM1
18_Member	GO Biological Processes	GO:0000018	regulation of DNA recombination	-2.03719	-0.26546	3/132	142,8914,55063	PARP1,TIMELESS,ZCWPW1
19_Summary	GO Biological Processes	GO:0006986	response to unfolded protein	-4.28538	-2.19738	5/123	3309,3326,7009,10959,201595,57003,10134,8243,10269	HSPA5,HSP90AB1,TMBIM6,TMED2,STT3B,CCDC47,BCAP31,SMC1A,ZMPSTE24
19_Member	GO Biological Processes	GO:0006986	response to unfolded protein	-4.28538	-2.19738	5/123	3309,3326,7009,10959,201595	HSPA5,HSP90AB1,TMBIM6,TMED2,STT3B
19_Member	GO Biological Processes	GO:0035966	response to topologically incorrect protein	-3.96112	-1.92902	5/144	3309,3326,7009,10959,201595	HSPA5,HSP90AB1,TMBIM6,TMED2,STT3B
19_Member	GO Biological Processes	GO:0006984	ER-nucleus signaling pathway	-3.77347	-1.77175	3/33	3309,10959,57003	HSPA5,TMED2,CCDC47
19_Member	GO Biological Processes	GO:0034620	cellular response to unfolded protein	-2.65915	-0.806619	3/79	3309,7009,10959	HSPA5,TMBIM6,TMED2
19_Member	GO Biological Processes	GO:1905897	regulation of response to endoplasmic reticulum stress	-2.61302	-0.763255	3/82	3309,7009,10134	HSPA5,TMBIM6,BCAP31
19_Member	GO Biological Processes	GO:0035967	cellular response to topologically incorrect protein	-2.39436	-0.580313	3/98	3309,7009,10959	HSPA5,TMBIM6,TMED2
19_Member	GO Biological Processes	GO:0071216	cellular response to biotic stimulus	-2.11147	-0.33394	4/239	3309,8243,10269,57003	HSPA5,SMC1A,ZMPSTE24,CCDC47
20_Summary	GO Biological Processes	GO:0006888	endoplasmic reticulum to Golgi vesicle-mediated transport	-4.21918	-2.15009	5/127	10134,10959,10972,11014,57222	BCAP31,TMED2,TMED10,KDELR2,ERGIC1
20_Member	GO Biological Processes	GO:0006888	endoplasmic reticulum to Golgi vesicle-mediated transport	-4.21918	-2.15009	5/127	10134,10959,10972,11014,57222	BCAP31,TMED2,TMED10,KDELR2,ERGIC1
20_Member	GO Biological Processes	GO:0006890	retrograde vesicle-mediated transport, Golgi to endoplasmic reticulum	-3.21013	-1.28857	3/51	10972,11014,57222	TMED10,KDELR2,ERGIC1
20_Member	GO Biological Processes	GO:0048193	Golgi vesicle transport	-2.62585	-0.774712	5/284	10134,10959,10972,11014,57222	BCAP31,TMED2,TMED10,KDELR2,ERGIC1
20_Member	Reactome Gene Sets	R-HSA-6807878	COPI-mediated anterograde transport	-2.35771	-0.546196	3/101	10959,10972,11014	TMED2,TMED10,KDELR2

## Sheet: Diff.ed SPG
GroupID	Category	Term	Description	LogP	Log(q-value)	InTerm_InList	Genes	Symbols
1_Summary	CORUM	CORUM:306	Ribosome, cytoplasmic	-100	-97.1443	60/80	2197,4736,6122,6124,6125,6128,6129,6130,6132,6133,6135,6136,6137,6138,6141,6142,6143,6147,6152,6155,6157,6158,6160,6161,6164,6165,6168,6169,6175,6176,6181,6187,6188,6189,6191,6193,6194,6201,6202,6205,6206,6207,6208,6209,6210,6217,6222,6223,6224,6228,6229,6230,6231,6233,7311,9045,9349,11224,23521,25873,1915,140801,4116,10921,10399,4809,51187,100526842,100529239,55651,84545,4706,55750,11315,6635,13…	FAU,RPL10A,RPL3,RPL4,RPL5,RPL6,RPL7,RPL7A,RPL8,RPL9,RPL11,RPL12,RPL13,RPL15,RPL18,RPL18A,RPL19,RPL23A,RPL24,RPL27,RPL27A,RPL28,RPL31,RPL32,RPL34,RPL35A,RPL37A,RPL38,RPLP0,RPLP1,RPLP2,RPS2,RPS3,RPS3A,RPS4X,RPS5,RPS6,RPS7,RPS8,RPS11,RPS12,RPS13,RPS14,RPS15,RPS15A,RPS16,RPS18,RPS19,RPS20,RPS23,RPS24,RPS25,RPS26,RPS27A,UBA52,RPL14,RPL23,RPL35,RPL13A,RPL36,EEF1A1,RPL10L,MAGOH,RNPS1,RACK1,SNU13,RSL24D1…
1_Member	CORUM	CORUM:306	Ribosome, cytoplasmic	-100	-97.1443	60/80	2197,4736,6122,6124,6125,6128,6129,6130,6132,6133,6135,6136,6137,6138,6141,6142,6143,6147,6152,6155,6157,6158,6160,6161,6164,6165,6168,6169,6175,6176,6181,6187,6188,6189,6191,6193,6194,6201,6202,6205,6206,6207,6208,6209,6210,6217,6222,6223,6224,6228,6229,6230,6231,6233,7311,9045,9349,11224,23521,25873	FAU,RPL10A,RPL3,RPL4,RPL5,RPL6,RPL7,RPL7A,RPL8,RPL9,RPL11,RPL12,RPL13,RPL15,RPL18,RPL18A,RPL19,RPL23A,RPL24,RPL27,RPL27A,RPL28,RPL31,RPL32,RPL34,RPL35A,RPL37A,RPL38,RPLP0,RPLP1,RPLP2,RPS2,RPS3,RPS3A,RPS4X,RPS5,RPS6,RPS7,RPS8,RPS11,RPS12,RPS13,RPS14,RPS15,RPS15A,RPS16,RPS18,RPS19,RPS20,RPS23,RPS24,RPS25,RPS26,RPS27A,UBA52,RPL14,RPL23,RPL35,RPL13A,RPL36
1_Member	Reactome Gene Sets	R-HSA-156902	Peptide chain elongation	-100	-97.1443	61/89	1915,4736,6122,6124,6125,6128,6129,6130,6132,6133,6135,6136,6137,6138,6141,6142,6143,6147,6152,6155,6157,6158,6160,6161,6164,6165,6168,6169,6175,6176,6181,6187,6188,6189,6191,6193,6194,6201,6202,6205,6206,6207,6208,6209,6210,6217,6222,6223,6224,6228,6229,6230,6231,6233,7311,9045,9349,11224,23521,25873,140801	EEF1A1,RPL10A,RPL3,RPL4,RPL5,RPL6,RPL7,RPL7A,RPL8,RPL9,RPL11,RPL12,RPL13,RPL15,RPL18,RPL18A,RPL19,RPL23A,RPL24,RPL27,RPL27A,RPL28,RPL31,RPL32,RPL34,RPL35A,RPL37A,RPL38,RPLP0,RPLP1,RPLP2,RPS2,RPS3,RPS3A,RPS4X,RPS5,RPS6,RPS7,RPS8,RPS11,RPS12,RPS13,RPS14,RPS15,RPS15A,RPS16,RPS18,RPS19,RPS20,RPS23,RPS24,RPS25,RPS26,RPS27A,UBA52,RPL14,RPL23,RPL35,RPL13A,RPL36,RPL10L
1_Member	Reactome Gene Sets	R-HSA-192823	Viral mRNA Translation	-100	-97.1443	60/89	4736,6122,6124,6125,6128,6129,6130,6132,6133,6135,6136,6137,6138,6141,6142,6143,6147,6152,6155,6157,6158,6160,6161,6164,6165,6168,6169,6175,6176,6181,6187,6188,6189,6191,6193,6194,6201,6202,6205,6206,6207,6208,6209,6210,6217,6222,6223,6224,6228,6229,6230,6231,6233,7311,9045,9349,11224,23521,25873,140801	RPL10A,RPL3,RPL4,RPL5,RPL6,RPL7,RPL7A,RPL8,RPL9,RPL11,RPL12,RPL13,RPL15,RPL18,RPL18A,RPL19,RPL23A,RPL24,RPL27,RPL27A,RPL28,RPL31,RPL32,RPL34,RPL35A,RPL37A,RPL38,RPLP0,RPLP1,RPLP2,RPS2,RPS3,RPS3A,RPS4X,RPS5,RPS6,RPS7,RPS8,RPS11,RPS12,RPS13,RPS14,RPS15,RPS15A,RPS16,RPS18,RPS19,RPS20,RPS23,RPS24,RPS25,RPS26,RPS27A,UBA52,RPL14,RPL23,RPL35,RPL13A,RPL36,RPL10L
1_Member	WikiPathways	WP477	Cytoplasmic ribosomal proteins	-100	-97.1443	60/90	2197,4736,6122,6124,6125,6128,6129,6130,6132,6133,6135,6136,6137,6138,6141,6142,6143,6147,6152,6155,6157,6158,6160,6161,6164,6165,6168,6169,6175,6176,6181,6187,6188,6189,6191,6193,6194,6201,6202,6205,6206,6207,6208,6209,6210,6217,6222,6223,6224,6228,6229,6230,6231,6233,7311,9045,9349,11224,23521,25873	FAU,RPL10A,RPL3,RPL4,RPL5,RPL6,RPL7,RPL7A,RPL8,RPL9,RPL11,RPL12,RPL13,RPL15,RPL18,RPL18A,RPL19,RPL23A,RPL24,RPL27,RPL27A,RPL28,RPL31,RPL32,RPL34,RPL35A,RPL37A,RPL38,RPLP0,RPLP1,RPLP2,RPS2,RPS3,RPS3A,RPS4X,RPS5,RPS6,RPS7,RPS8,RPS11,RPS12,RPS13,RPS14,RPS15,RPS15A,RPS16,RPS18,RPS19,RPS20,RPS23,RPS24,RPS25,RPS26,RPS27A,UBA52,RPL14,RPL23,RPL35,RPL13A,RPL36
1_Member	Reactome Gene Sets	R-HSA-156842	Eukaryotic Translation Elongation	-100	-97.1443	61/93	1915,4736,6122,6124,6125,6128,6129,6130,6132,6133,6135,6136,6137,6138,6141,6142,6143,6147,6152,6155,6157,6158,6160,6161,6164,6165,6168,6169,6175,6176,6181,6187,6188,6189,6191,6193,6194,6201,6202,6205,6206,6207,6208,6209,6210,6217,6222,6223,6224,6228,6229,6230,6231,6233,7311,9045,9349,11224,23521,25873,140801	EEF1A1,RPL10A,RPL3,RPL4,RPL5,RPL6,RPL7,RPL7A,RPL8,RPL9,RPL11,RPL12,RPL13,RPL15,RPL18,RPL18A,RPL19,RPL23A,RPL24,RPL27,RPL27A,RPL28,RPL31,RPL32,RPL34,RPL35A,RPL37A,RPL38,RPLP0,RPLP1,RPLP2,RPS2,RPS3,RPS3A,RPS4X,RPS5,RPS6,RPS7,RPS8,RPS11,RPS12,RPS13,RPS14,RPS15,RPS15A,RPS16,RPS18,RPS19,RPS20,RPS23,RPS24,RPS25,RPS26,RPS27A,UBA52,RPL14,RPL23,RPL35,RPL13A,RPL36,RPL10L
1_Member	Reactome Gene Sets	R-HSA-2408557	Selenocysteine synthesis	-100	-97.1443	60/93	4736,6122,6124,6125,6128,6129,6130,6132,6133,6135,6136,6137,6138,6141,6142,6143,6147,6152,6155,6157,6158,6160,6161,6164,6165,6168,6169,6175,6176,6181,6187,6188,6189,6191,6193,6194,6201,6202,6205,6206,6207,6208,6209,6210,6217,6222,6223,6224,6228,6229,6230,6231,6233,7311,9045,9349,11224,23521,25873,140801	RPL10A,RPL3,RPL4,RPL5,RPL6,RPL7,RPL7A,RPL8,RPL9,RPL11,RPL12,RPL13,RPL15,RPL18,RPL18A,RPL19,RPL23A,RPL24,RPL27,RPL27A,RPL28,RPL31,RPL32,RPL34,RPL35A,RPL37A,RPL38,RPLP0,RPLP1,RPLP2,RPS2,RPS3,RPS3A,RPS4X,RPS5,RPS6,RPS7,RPS8,RPS11,RPS12,RPS13,RPS14,RPS15,RPS15A,RPS16,RPS18,RPS19,RPS20,RPS23,RPS24,RPS25,RPS26,RPS27A,UBA52,RPL14,RPL23,RPL35,RPL13A,RPL36,RPL10L
1_Member	Reactome Gene Sets	R-HSA-72764	Eukaryotic Translation Termination	-100	-97.1443	60/93	4736,6122,6124,6125,6128,6129,6130,6132,6133,6135,6136,6137,6138,6141,6142,6143,6147,6152,6155,6157,6158,6160,6161,6164,6165,6168,6169,6175,6176,6181,6187,6188,6189,6191,6193,6194,6201,6202,6205,6206,6207,6208,6209,6210,6217,6222,6223,6224,6228,6229,6230,6231,6233,7311,9045,9349,11224,23521,25873,140801	RPL10A,RPL3,RPL4,RPL5,RPL6,RPL7,RPL7A,RPL8,RPL9,RPL11,RPL12,RPL13,RPL15,RPL18,RPL18A,RPL19,RPL23A,RPL24,RPL27,RPL27A,RPL28,RPL31,RPL32,RPL34,RPL35A,RPL37A,RPL38,RPLP0,RPLP1,RPLP2,RPS2,RPS3,RPS3A,RPS4X,RPS5,RPS6,RPS7,RPS8,RPS11,RPS12,RPS13,RPS14,RPS15,RPS15A,RPS16,RPS18,RPS19,RPS20,RPS23,RPS24,RPS25,RPS26,RPS27A,UBA52,RPL14,RPL23,RPL35,RPL13A,RPL36,RPL10L
1_Member	Reactome Gene Sets	R-HSA-975956	Nonsense Mediated Decay (NMD) independent of the Exon Junction Complex (EJC)	-100	-97.1443	60/95	4736,6122,6124,6125,6128,6129,6130,6132,6133,6135,6136,6137,6138,6141,6142,6143,6147,6152,6155,6157,6158,6160,6161,6164,6165,6168,6169,6175,6176,6181,6187,6188,6189,6191,6193,6194,6201,6202,6205,6206,6207,6208,6209,6210,6217,6222,6223,6224,6228,6229,6230,6231,6233,7311,9045,9349,11224,23521,25873,140801	RPL10A,RPL3,RPL4,RPL5,RPL6,RPL7,RPL7A,RPL8,RPL9,RPL11,RPL12,RPL13,RPL15,RPL18,RPL18A,RPL19,RPL23A,RPL24,RPL27,RPL27A,RPL28,RPL31,RPL32,RPL34,RPL35A,RPL37A,RPL38,RPLP0,RPLP1,RPLP2,RPS2,RPS3,RPS3A,RPS4X,RPS5,RPS6,RPS7,RPS8,RPS11,RPS12,RPS13,RPS14,RPS15,RPS15A,RPS16,RPS18,RPS19,RPS20,RPS23,RPS24,RPS25,RPS26,RPS27A,UBA52,RPL14,RPL23,RPL35,RPL13A,RPL36,RPL10L
1_Member	Reactome Gene Sets	R-HSA-72689	Formation of a pool of free 40S subunits	-100	-97.1443	60/101	4736,6122,6124,6125,6128,6129,6130,6132,6133,6135,6136,6137,6138,6141,6142,6143,6147,6152,6155,6157,6158,6160,6161,6164,6165,6168,6169,6175,6176,6181,6187,6188,6189,6191,6193,6194,6201,6202,6205,6206,6207,6208,6209,6210,6217,6222,6223,6224,6228,6229,6230,6231,6233,7311,9045,9349,11224,23521,25873,140801	RPL10A,RPL3,RPL4,RPL5,RPL6,RPL7,RPL7A,RPL8,RPL9,RPL11,RPL12,RPL13,RPL15,RPL18,RPL18A,RPL19,RPL23A,RPL24,RPL27,RPL27A,RPL28,RPL31,RPL32,RPL34,RPL35A,RPL37A,RPL38,RPLP0,RPLP1,RPLP2,RPS2,RPS3,RPS3A,RPS4X,RPS5,RPS6,RPS7,RPS8,RPS11,RPS12,RPS13,RPS14,RPS15,RPS15A,RPS16,RPS18,RPS19,RPS20,RPS23,RPS24,RPS25,RPS26,RPS27A,UBA52,RPL14,RPL23,RPL35,RPL13A,RPL36,RPL10L
1_Member	Reactome Gene Sets	R-HSA-9633012	Response of EIF2AK4 (GCN2) to amino acid deficiency	-100	-97.1443	60/101	4736,6122,6124,6125,6128,6129,6130,6132,6133,6135,6136,6137,6138,6141,6142,6143,6147,6152,6155,6157,6158,6160,6161,6164,6165,6168,6169,6175,6176,6181,6187,6188,6189,6191,6193,6194,6201,6202,6205,6206,6207,6208,6209,6210,6217,6222,6223,6224,6228,6229,6230,6231,6233,7311,9045,9349,11224,23521,25873,140801	RPL10A,RPL3,RPL4,RPL5,RPL6,RPL7,RPL7A,RPL8,RPL9,RPL11,RPL12,RPL13,RPL15,RPL18,RPL18A,RPL19,RPL23A,RPL24,RPL27,RPL27A,RPL28,RPL31,RPL32,RPL34,RPL35A,RPL37A,RPL38,RPLP0,RPLP1,RPLP2,RPS2,RPS3,RPS3A,RPS4X,RPS5,RPS6,RPS7,RPS8,RPS11,RPS12,RPS13,RPS14,RPS15,RPS15A,RPS16,RPS18,RPS19,RPS20,RPS23,RPS24,RPS25,RPS26,RPS27A,UBA52,RPL14,RPL23,RPL35,RPL13A,RPL36,RPL10L
1_Member	Reactome Gene Sets	R-HSA-156827	L13a-mediated translational silencing of Ceruloplasmin expression	-100	-97.1443	60/111	4736,6122,6124,6125,6128,6129,6130,6132,6133,6135,6136,6137,6138,6141,6142,6143,6147,6152,6155,6157,6158,6160,6161,6164,6165,6168,6169,6175,6176,6181,6187,6188,6189,6191,6193,6194,6201,6202,6205,6206,6207,6208,6209,6210,6217,6222,6223,6224,6228,6229,6230,6231,6233,7311,9045,9349,11224,23521,25873,140801	RPL10A,RPL3,RPL4,RPL5,RPL6,RPL7,RPL7A,RPL8,RPL9,RPL11,RPL12,RPL13,RPL15,RPL18,RPL18A,RPL19,RPL23A,RPL24,RPL27,RPL27A,RPL28,RPL31,RPL32,RPL34,RPL35A,RPL37A,RPL38,RPLP0,RPLP1,RPLP2,RPS2,RPS3,RPS3A,RPS4X,RPS5,RPS6,RPS7,RPS8,RPS11,RPS12,RPS13,RPS14,RPS15,RPS15A,RPS16,RPS18,RPS19,RPS20,RPS23,RPS24,RPS25,RPS26,RPS27A,UBA52,RPL14,RPL23,RPL35,RPL13A,RPL36,RPL10L
1_Member	Reactome Gene Sets	R-HSA-927802	Nonsense-Mediated Decay (NMD)	-100	-97.1443	62/115	4116,4736,6122,6124,6125,6128,6129,6130,6132,6133,6135,6136,6137,6138,6141,6142,6143,6147,6152,6155,6157,6158,6160,6161,6164,6165,6168,6169,6175,6176,6181,6187,6188,6189,6191,6193,6194,6201,6202,6205,6206,6207,6208,6209,6210,6217,6222,6223,6224,6228,6229,6230,6231,6233,7311,9045,9349,10921,11224,23521,25873,140801	MAGOH,RPL10A,RPL3,RPL4,RPL5,RPL6,RPL7,RPL7A,RPL8,RPL9,RPL11,RPL12,RPL13,RPL15,RPL18,RPL18A,RPL19,RPL23A,RPL24,RPL27,RPL27A,RPL28,RPL31,RPL32,RPL34,RPL35A,RPL37A,RPL38,RPLP0,RPLP1,RPLP2,RPS2,RPS3,RPS3A,RPS4X,RPS5,RPS6,RPS7,RPS8,RPS11,RPS12,RPS13,RPS14,RPS15,RPS15A,RPS16,RPS18,RPS19,RPS20,RPS23,RPS24,RPS25,RPS26,RPS27A,UBA52,RPL14,RPL23,RNPS1,RPL35,RPL13A,RPL36,RPL10L
1_Member	Reactome Gene Sets	R-HSA-975957	Nonsense Mediated Decay (NMD) enhanced by the Exon Junction Complex (EJC)	-100	-97.1443	62/115	4116,4736,6122,6124,6125,6128,6129,6130,6132,6133,6135,6136,6137,6138,6141,6142,6143,6147,6152,6155,6157,6158,6160,6161,6164,6165,6168,6169,6175,6176,6181,6187,6188,6189,6191,6193,6194,6201,6202,6205,6206,6207,6208,6209,6210,6217,6222,6223,6224,6228,6229,6230,6231,6233,7311,9045,9349,10921,11224,23521,25873,140801	MAGOH,RPL10A,RPL3,RPL4,RPL5,RPL6,RPL7,RPL7A,RPL8,RPL9,RPL11,RPL12,RPL13,RPL15,RPL18,RPL18A,RPL19,RPL23A,RPL24,RPL27,RPL27A,RPL28,RPL31,RPL32,RPL34,RPL35A,RPL37A,RPL38,RPLP0,RPLP1,RPLP2,RPS2,RPS3,RPS3A,RPS4X,RPS5,RPS6,RPS7,RPS8,RPS11,RPS12,RPS13,RPS14,RPS15,RPS15A,RPS16,RPS18,RPS19,RPS20,RPS23,RPS24,RPS25,RPS26,RPS27A,UBA52,RPL14,RPL23,RNPS1,RPL35,RPL13A,RPL36,RPL10L
1_Member	Reactome Gene Sets	R-HSA-1799339	SRP-dependent cotranslational protein targeting to membrane	-100	-97.1443	60/112	4736,6122,6124,6125,6128,6129,6130,6132,6133,6135,6136,6137,6138,6141,6142,6143,6147,6152,6155,6157,6158,6160,6161,6164,6165,6168,6169,6175,6176,6181,6187,6188,6189,6191,6193,6194,6201,6202,6205,6206,6207,6208,6209,6210,6217,6222,6223,6224,6228,6229,6230,6231,6233,7311,9045,9349,11224,23521,25873,140801	RPL10A,RPL3,RPL4,RPL5,RPL6,RPL7,RPL7A,RPL8,RPL9,RPL11,RPL12,RPL13,RPL15,RPL18,RPL18A,RPL19,RPL23A,RPL24,RPL27,RPL27A,RPL28,RPL31,RPL32,RPL34,RPL35A,RPL37A,RPL38,RPLP0,RPLP1,RPLP2,RPS2,RPS3,RPS3A,RPS4X,RPS5,RPS6,RPS7,RPS8,RPS11,RPS12,RPS13,RPS14,RPS15,RPS15A,RPS16,RPS18,RPS19,RPS20,RPS23,RPS24,RPS25,RPS26,RPS27A,UBA52,RPL14,RPL23,RPL35,RPL13A,RPL36,RPL10L
1_Member	Reactome Gene Sets	R-HSA-72706	GTP hydrolysis and joining of the 60S ribosomal subunit	-100	-97.1443	60/112	4736,6122,6124,6125,6128,6129,6130,6132,6133,6135,6136,6137,6138,6141,6142,6143,6147,6152,6155,6157,6158,6160,6161,6164,6165,6168,6169,6175,6176,6181,6187,6188,6189,6191,6193,6194,6201,6202,6205,6206,6207,6208,6209,6210,6217,6222,6223,6224,6228,6229,6230,6231,6233,7311,9045,9349,11224,23521,25873,140801	RPL10A,RPL3,RPL4,RPL5,RPL6,RPL7,RPL7A,RPL8,RPL9,RPL11,RPL12,RPL13,RPL15,RPL18,RPL18A,RPL19,RPL23A,RPL24,RPL27,RPL27A,RPL28,RPL31,RPL32,RPL34,RPL35A,RPL37A,RPL38,RPLP0,RPLP1,RPLP2,RPS2,RPS3,RPS3A,RPS4X,RPS5,RPS6,RPS7,RPS8,RPS11,RPS12,RPS13,RPS14,RPS15,RPS15A,RPS16,RPS18,RPS19,RPS20,RPS23,RPS24,RPS25,RPS26,RPS27A,UBA52,RPL14,RPL23,RPL35,RPL13A,RPL36,RPL10L
1_Member	Reactome Gene Sets	R-HSA-2408522	Selenoamino acid metabolism	-100	-97.1443	60/118	4736,6122,6124,6125,6128,6129,6130,6132,6133,6135,6136,6137,6138,6141,6142,6143,6147,6152,6155,6157,6158,6160,6161,6164,6165,6168,6169,6175,6176,6181,6187,6188,6189,6191,6193,6194,6201,6202,6205,6206,6207,6208,6209,6210,6217,6222,6223,6224,6228,6229,6230,6231,6233,7311,9045,9349,11224,23521,25873,140801	RPL10A,RPL3,RPL4,RPL5,RPL6,RPL7,RPL7A,RPL8,RPL9,RPL11,RPL12,RPL13,RPL15,RPL18,RPL18A,RPL19,RPL23A,RPL24,RPL27,RPL27A,RPL28,RPL31,RPL32,RPL34,RPL35A,RPL37A,RPL38,RPLP0,RPLP1,RPLP2,RPS2,RPS3,RPS3A,RPS4X,RPS5,RPS6,RPS7,RPS8,RPS11,RPS12,RPS13,RPS14,RPS15,RPS15A,RPS16,RPS18,RPS19,RPS20,RPS23,RPS24,RPS25,RPS26,RPS27A,UBA52,RPL14,RPL23,RPL35,RPL13A,RPL36,RPL10L
1_Member	Reactome Gene Sets	R-HSA-72613	Eukaryotic Translation Initiation	-100	-97.1443	60/119	4736,6122,6124,6125,6128,6129,6130,6132,6133,6135,6136,6137,6138,6141,6142,6143,6147,6152,6155,6157,6158,6160,6161,6164,6165,6168,6169,6175,6176,6181,6187,6188,6189,6191,6193,6194,6201,6202,6205,6206,6207,6208,6209,6210,6217,6222,6223,6224,6228,6229,6230,6231,6233,7311,9045,9349,11224,23521,25873,140801	RPL10A,RPL3,RPL4,RPL5,RPL6,RPL7,RPL7A,RPL8,RPL9,RPL11,RPL12,RPL13,RPL15,RPL18,RPL18A,RPL19,RPL23A,RPL24,RPL27,RPL27A,RPL28,RPL31,RPL32,RPL34,RPL35A,RPL37A,RPL38,RPLP0,RPLP1,RPLP2,RPS2,RPS3,RPS3A,RPS4X,RPS5,RPS6,RPS7,RPS8,RPS11,RPS12,RPS13,RPS14,RPS15,RPS15A,RPS16,RPS18,RPS19,RPS20,RPS23,RPS24,RPS25,RPS26,RPS27A,UBA52,RPL14,RPL23,RPL35,RPL13A,RPL36,RPL10L
1_Member	Reactome Gene Sets	R-HSA-72737	Cap-dependent Translation Initiation	-100	-97.1443	60/119	4736,6122,6124,6125,6128,6129,6130,6132,6133,6135,6136,6137,6138,6141,6142,6143,6147,6152,6155,6157,6158,6160,6161,6164,6165,6168,6169,6175,6176,6181,6187,6188,6189,6191,6193,6194,6201,6202,6205,6206,6207,6208,6209,6210,6217,6222,6223,6224,6228,6229,6230,6231,6233,7311,9045,9349,11224,23521,25873,140801	RPL10A,RPL3,RPL4,RPL5,RPL6,RPL7,RPL7A,RPL8,RPL9,RPL11,RPL12,RPL13,RPL15,RPL18,RPL18A,RPL19,RPL23A,RPL24,RPL27,RPL27A,RPL28,RPL31,RPL32,RPL34,RPL35A,RPL37A,RPL38,RPLP0,RPLP1,RPLP2,RPS2,RPS3,RPS3A,RPS4X,RPS5,RPS6,RPS7,RPS8,RPS11,RPS12,RPS13,RPS14,RPS15,RPS15A,RPS16,RPS18,RPS19,RPS20,RPS23,RPS24,RPS25,RPS26,RPS27A,UBA52,RPL14,RPL23,RPL35,RPL13A,RPL36,RPL10L
1_Member	GO Biological Processes	GO:0002181	cytoplasmic translation	-100	-97.1443	60/122	4736,6122,6124,6125,6128,6129,6130,6132,6133,6135,6136,6137,6138,6141,6142,6143,6147,6152,6155,6157,6158,6160,6161,6164,6165,6168,6169,6175,6176,6181,6187,6188,6189,6191,6193,6194,6201,6202,6205,6206,6207,6208,6209,6210,6217,6222,6223,6224,6228,6229,6230,6231,6233,7311,9045,9349,10399,11224,23521,25873	RPL10A,RPL3,RPL4,RPL5,RPL6,RPL7,RPL7A,RPL8,RPL9,RPL11,RPL12,RPL13,RPL15,RPL18,RPL18A,RPL19,RPL23A,RPL24,RPL27,RPL27A,RPL28,RPL31,RPL32,RPL34,RPL35A,RPL37A,RPL38,RPLP0,RPLP1,RPLP2,RPS2,RPS3,RPS3A,RPS4X,RPS5,RPS6,RPS7,RPS8,RPS11,RPS12,RPS13,RPS14,RPS15,RPS15A,RPS16,RPS18,RPS19,RPS20,RPS23,RPS24,RPS25,RPS26,RPS27A,UBA52,RPL14,RPL23,RACK1,RPL35,RPL13A,RPL36
1_Member	CORUM	CORUM:3055	Nop56p-associated pre-rRNA complex	-100	-97.1443	50/104	1915,4736,4809,6122,6124,6125,6128,6129,6130,6132,6133,6135,6136,6137,6138,6141,6142,6143,6147,6152,6155,6157,6158,6160,6161,6165,6168,6175,6176,6181,6187,6189,6194,6201,6202,6205,6206,6207,6208,6209,6210,6217,6222,6228,6229,9045,9349,11224,23521,25873	EEF1A1,RPL10A,SNU13,RPL3,RPL4,RPL5,RPL6,RPL7,RPL7A,RPL8,RPL9,RPL11,RPL12,RPL13,RPL15,RPL18,RPL18A,RPL19,RPL23A,RPL24,RPL27,RPL27A,RPL28,RPL31,RPL32,RPL35A,RPL37A,RPLP0,RPLP1,RPLP2,RPS2,RPS3A,RPS6,RPS7,RPS8,RPS11,RPS12,RPS13,RPS14,RPS15,RPS15A,RPS16,RPS18,RPS23,RPS24,RPL14,RPL23,RPL35,RPL13A,RPL36
1_Member	Reactome Gene Sets	R-HSA-168273	Influenza Viral RNA Transcription and Replication	-100	-97.1443	60/135	4736,6122,6124,6125,6128,6129,6130,6132,6133,6135,6136,6137,6138,6141,6142,6143,6147,6152,6155,6157,6158,6160,6161,6164,6165,6168,6169,6175,6176,6181,6187,6188,6189,6191,6193,6194,6201,6202,6205,6206,6207,6208,6209,6210,6217,6222,6223,6224,6228,6229,6230,6231,6233,7311,9045,9349,11224,23521,25873,140801	RPL10A,RPL3,RPL4,RPL5,RPL6,RPL7,RPL7A,RPL8,RPL9,RPL11,RPL12,RPL13,RPL15,RPL18,RPL18A,RPL19,RPL23A,RPL24,RPL27,RPL27A,RPL28,RPL31,RPL32,RPL34,RPL35A,RPL37A,RPL38,RPLP0,RPLP1,RPLP2,RPS2,RPS3,RPS3A,RPS4X,RPS5,RPS6,RPS7,RPS8,RPS11,RPS12,RPS13,RPS14,RPS15,RPS15A,RPS16,RPS18,RPS19,RPS20,RPS23,RPS24,RPS25,RPS26,RPS27A,UBA52,RPL14,RPL23,RPL35,RPL13A,RPL36,RPL10L
1_Member	KEGG Pathway	hsa03010	Ribosome	-100	-97.1443	64/158	2197,4736,6122,6124,6125,6128,6129,6130,6132,6133,6135,6136,6137,6138,6141,6142,6143,6147,6152,6155,6157,6158,6160,6161,6164,6165,6168,6169,6175,6176,6181,6187,6188,6189,6191,6193,6194,6201,6202,6205,6206,6207,6208,6209,6210,6217,6222,6223,6224,6228,6229,6230,6231,6233,7311,9045,9349,11224,23521,25873,51187,140801,100526842,100529239	FAU,RPL10A,RPL3,RPL4,RPL5,RPL6,RPL7,RPL7A,RPL8,RPL9,RPL11,RPL12,RPL13,RPL15,RPL18,RPL18A,RPL19,RPL23A,RPL24,RPL27,RPL27A,RPL28,RPL31,RPL32,RPL34,RPL35A,RPL37A,RPL38,RPLP0,RPLP1,RPLP2,RPS2,RPS3,RPS3A,RPS4X,RPS5,RPS6,RPS7,RPS8,RPS11,RPS12,RPS13,RPS14,RPS15,RPS15A,RPS16,RPS18,RPS19,RPS20,RPS23,RPS24,RPS25,RPS26,RPS27A,UBA52,RPL14,RPL23,RPL35,RPL13A,RPL36,RSL24D1,RPL10L,RPL17-C18orf32,RPS10-NUDT3
1_Member	Reactome Gene Sets	R-HSA-168255	Influenza Infection	-100	-97.1443	60/156	4736,6122,6124,6125,6128,6129,6130,6132,6133,6135,6136,6137,6138,6141,6142,6143,6147,6152,6155,6157,6158,6160,6161,6164,6165,6168,6169,6175,6176,6181,6187,6188,6189,6191,6193,6194,6201,6202,6205,6206,6207,6208,6209,6210,6217,6222,6223,6224,6228,6229,6230,6231,6233,7311,9045,9349,11224,23521,25873,140801	RPL10A,RPL3,RPL4,RPL5,RPL6,RPL7,RPL7A,RPL8,RPL9,RPL11,RPL12,RPL13,RPL15,RPL18,RPL18A,RPL19,RPL23A,RPL24,RPL27,RPL27A,RPL28,RPL31,RPL32,RPL34,RPL35A,RPL37A,RPL38,RPLP0,RPLP1,RPLP2,RPS2,RPS3,RPS3A,RPS4X,RPS5,RPS6,RPS7,RPS8,RPS11,RPS12,RPS13,RPS14,RPS15,RPS15A,RPS16,RPS18,RPS19,RPS20,RPS23,RPS24,RPS25,RPS26,RPS27A,UBA52,RPL14,RPL23,RPL35,RPL13A,RPL36,RPL10L
1_Member	Reactome Gene Sets	R-HSA-9711097	Cellular response to starvation	-100	-97.1443	60/156	4736,6122,6124,6125,6128,6129,6130,6132,6133,6135,6136,6137,6138,6141,6142,6143,6147,6152,6155,6157,6158,6160,6161,6164,6165,6168,6169,6175,6176,6181,6187,6188,6189,6191,6193,6194,6201,6202,6205,6206,6207,6208,6209,6210,6217,6222,6223,6224,6228,6229,6230,6231,6233,7311,9045,9349,11224,23521,25873,140801	RPL10A,RPL3,RPL4,RPL5,RPL6,RPL7,RPL7A,RPL8,RPL9,RPL11,RPL12,RPL13,RPL15,RPL18,RPL18A,RPL19,RPL23A,RPL24,RPL27,RPL27A,RPL28,RPL31,RPL32,RPL34,RPL35A,RPL37A,RPL38,RPLP0,RPLP1,RPLP2,RPS2,RPS3,RPS3A,RPS4X,RPS5,RPS6,RPS7,RPS8,RPS11,RPS12,RPS13,RPS14,RPS15,RPS15A,RPS16,RPS18,RPS19,RPS20,RPS23,RPS24,RPS25,RPS26,RPS27A,UBA52,RPL14,RPL23,RPL35,RPL13A,RPL36,RPL10L
1_Member	Reactome Gene Sets	R-HSA-9010553	Regulation of expression of SLITs and ROBOs	-100	-97.1443	62/171	4116,4736,6122,6124,6125,6128,6129,6130,6132,6133,6135,6136,6137,6138,6141,6142,6143,6147,6152,6155,6157,6158,6160,6161,6164,6165,6168,6169,6175,6176,6181,6187,6188,6189,6191,6193,6194,6201,6202,6205,6206,6207,6208,6209,6210,6217,6222,6223,6224,6228,6229,6230,6231,6233,7311,9045,9349,10921,11224,23521,25873,140801	MAGOH,RPL10A,RPL3,RPL4,RPL5,RPL6,RPL7,RPL7A,RPL8,RPL9,RPL11,RPL12,RPL13,RPL15,RPL18,RPL18A,RPL19,RPL23A,RPL24,RPL27,RPL27A,RPL28,RPL31,RPL32,RPL34,RPL35A,RPL37A,RPL38,RPLP0,RPLP1,RPLP2,RPS2,RPS3,RPS3A,RPS4X,RPS5,RPS6,RPS7,RPS8,RPS11,RPS12,RPS13,RPS14,RPS15,RPS15A,RPS16,RPS18,RPS19,RPS20,RPS23,RPS24,RPS25,RPS26,RPS27A,UBA52,RPL14,RPL23,RNPS1,RPL35,RPL13A,RPL36,RPL10L
1_Member	Reactome Gene Sets	R-HSA-6791226	Major pathway of rRNA processing in the nucleolus and cytosol	-100	-97.1443	61/184	4736,4809,6122,6124,6125,6128,6129,6130,6132,6133,6135,6136,6137,6138,6141,6142,6143,6147,6152,6155,6157,6158,6160,6161,6164,6165,6168,6169,6175,6176,6181,6187,6188,6189,6191,6193,6194,6201,6202,6205,6206,6207,6208,6209,6210,6217,6222,6223,6224,6228,6229,6230,6231,6233,7311,9045,9349,11224,23521,25873,140801	RPL10A,SNU13,RPL3,RPL4,RPL5,RPL6,RPL7,RPL7A,RPL8,RPL9,RPL11,RPL12,RPL13,RPL15,RPL18,RPL18A,RPL19,RPL23A,RPL24,RPL27,RPL27A,RPL28,RPL31,RPL32,RPL34,RPL35A,RPL37A,RPL38,RPLP0,RPLP1,RPLP2,RPS2,RPS3,RPS3A,RPS4X,RPS5,RPS6,RPS7,RPS8,RPS11,RPS12,RPS13,RPS14,RPS15,RPS15A,RPS16,RPS18,RPS19,RPS20,RPS23,RPS24,RPS25,RPS26,RPS27A,UBA52,RPL14,RPL23,RPL35,RPL13A,RPL36,RPL10L
1_Member	Reactome Gene Sets	R-HSA-8868773	rRNA processing in the nucleus and cytosol	-100	-97.1443	62/194	4736,4809,6122,6124,6125,6128,6129,6130,6132,6133,6135,6136,6137,6138,6141,6142,6143,6147,6152,6155,6157,6158,6160,6161,6164,6165,6168,6169,6175,6176,6181,6187,6188,6189,6191,6193,6194,6201,6202,6205,6206,6207,6208,6209,6210,6217,6222,6223,6224,6228,6229,6230,6231,6233,7311,9045,9349,11224,23521,25873,55651,140801	RPL10A,SNU13,RPL3,RPL4,RPL5,RPL6,RPL7,RPL7A,RPL8,RPL9,RPL11,RPL12,RPL13,RPL15,RPL18,RPL18A,RPL19,RPL23A,RPL24,RPL27,RPL27A,RPL28,RPL31,RPL32,RPL34,RPL35A,RPL37A,RPL38,RPLP0,RPLP1,RPLP2,RPS2,RPS3,RPS3A,RPS4X,RPS5,RPS6,RPS7,RPS8,RPS11,RPS12,RPS13,RPS14,RPS15,RPS15A,RPS16,RPS18,RPS19,RPS20,RPS23,RPS24,RPS25,RPS26,RPS27A,UBA52,RPL14,RPL23,RPL35,RPL13A,RPL36,NHP2,RPL10L
1_Member	Reactome Gene Sets	R-HSA-72312	rRNA processing	-100	-97.1443	62/204	4736,4809,6122,6124,6125,6128,6129,6130,6132,6133,6135,6136,6137,6138,6141,6142,6143,6147,6152,6155,6157,6158,6160,6161,6164,6165,6168,6169,6175,6176,6181,6187,6188,6189,6191,6193,6194,6201,6202,6205,6206,6207,6208,6209,6210,6217,6222,6223,6224,6228,6229,6230,6231,6233,7311,9045,9349,11224,23521,25873,55651,140801	RPL10A,SNU13,RPL3,RPL4,RPL5,RPL6,RPL7,RPL7A,RPL8,RPL9,RPL11,RPL12,RPL13,RPL15,RPL18,RPL18A,RPL19,RPL23A,RPL24,RPL27,RPL27A,RPL28,RPL31,RPL32,RPL34,RPL35A,RPL37A,RPL38,RPLP0,RPLP1,RPLP2,RPS2,RPS3,RPS3A,RPS4X,RPS5,RPS6,RPS7,RPS8,RPS11,RPS12,RPS13,RPS14,RPS15,RPS15A,RPS16,RPS18,RPS19,RPS20,RPS23,RPS24,RPS25,RPS26,RPS27A,UBA52,RPL14,RPL23,RPL35,RPL13A,RPL36,NHP2,RPL10L
1_Member	Reactome Gene Sets	R-HSA-376176	Signaling by ROBO receptors	-100	-97.1443	62/218	4116,4736,6122,6124,6125,6128,6129,6130,6132,6133,6135,6136,6137,6138,6141,6142,6143,6147,6152,6155,6157,6158,6160,6161,6164,6165,6168,6169,6175,6176,6181,6187,6188,6189,6191,6193,6194,6201,6202,6205,6206,6207,6208,6209,6210,6217,6222,6223,6224,6228,6229,6230,6231,6233,7311,9045,9349,10921,11224,23521,25873,140801	MAGOH,RPL10A,RPL3,RPL4,RPL5,RPL6,RPL7,RPL7A,RPL8,RPL9,RPL11,RPL12,RPL13,RPL15,RPL18,RPL18A,RPL19,RPL23A,RPL24,RPL27,RPL27A,RPL28,RPL31,RPL32,RPL34,RPL35A,RPL37A,RPL38,RPLP0,RPLP1,RPLP2,RPS2,RPS3,RPS3A,RPS4X,RPS5,RPS6,RPS7,RPS8,RPS11,RPS12,RPS13,RPS14,RPS15,RPS15A,RPS16,RPS18,RPS19,RPS20,RPS23,RPS24,RPS25,RPS26,RPS27A,UBA52,RPL14,RPL23,RNPS1,RPL35,RPL13A,RPL36,RPL10L
1_Member	KEGG Pathway	hsa05171	Coronavirus disease - COVID-19	-100	-97.1443	64/232	2197,4736,6122,6124,6125,6128,6129,6130,6132,6133,6135,6136,6137,6138,6141,6142,6143,6147,6152,6155,6157,6158,6160,6161,6164,6165,6168,6169,6175,6176,6181,6187,6188,6189,6191,6193,6194,6201,6202,6205,6206,6207,6208,6209,6210,6217,6222,6223,6224,6228,6229,6230,6231,6233,7311,9045,9349,11224,23521,25873,51187,140801,100526842,100529239	FAU,RPL10A,RPL3,RPL4,RPL5,RPL6,RPL7,RPL7A,RPL8,RPL9,RPL11,RPL12,RPL13,RPL15,RPL18,RPL18A,RPL19,RPL23A,RPL24,RPL27,RPL27A,RPL28,RPL31,RPL32,RPL34,RPL35A,RPL37A,RPL38,RPLP0,RPLP1,RPLP2,RPS2,RPS3,RPS3A,RPS4X,RPS5,RPS6,RPS7,RPS8,RPS11,RPS12,RPS13,RPS14,RPS15,RPS15A,RPS16,RPS18,RPS19,RPS20,RPS23,RPS24,RPS25,RPS26,RPS27A,UBA52,RPL14,RPL23,RPL35,RPL13A,RPL36,RSL24D1,RPL10L,RPL17-C18orf32,RPS10-NUDT3
1_Member	Reactome Gene Sets	R-HSA-72766	Translation	-100	-97.1443	62/291	1915,4736,6122,6124,6125,6128,6129,6130,6132,6133,6135,6136,6137,6138,6141,6142,6143,6147,6152,6155,6157,6158,6160,6161,6164,6165,6168,6169,6175,6176,6181,6187,6188,6189,6191,6193,6194,6201,6202,6205,6206,6207,6208,6209,6210,6217,6222,6223,6224,6228,6229,6230,6231,6233,7311,9045,9349,11224,23521,25873,84545,140801	EEF1A1,RPL10A,RPL3,RPL4,RPL5,RPL6,RPL7,RPL7A,RPL8,RPL9,RPL11,RPL12,RPL13,RPL15,RPL18,RPL18A,RPL19,RPL23A,RPL24,RPL27,RPL27A,RPL28,RPL31,RPL32,RPL34,RPL35A,RPL37A,RPL38,RPLP0,RPLP1,RPLP2,RPS2,RPS3,RPS3A,RPS4X,RPS5,RPS6,RPS7,RPS8,RPS11,RPS12,RPS13,RPS14,RPS15,RPS15A,RPS16,RPS18,RPS19,RPS20,RPS23,RPS24,RPS25,RPS26,RPS27A,UBA52,RPL14,RPL23,RPL35,RPL13A,RPL36,MRPL43,RPL10L
1_Member	GO Biological Processes	GO:0006412	translation	-97.7824	-94.9406	64/369	1915,4736,6122,6124,6125,6128,6129,6130,6132,6133,6135,6136,6137,6138,6141,6142,6143,6147,6152,6155,6157,6158,6160,6161,6164,6165,6168,6169,6175,6176,6181,6187,6188,6189,6191,6193,6194,6201,6202,6205,6206,6207,6208,6209,6210,6217,6222,6223,6224,6228,6229,6230,6231,6233,7311,9045,9349,10399,11224,23521,25873,51187,84545,140801	EEF1A1,RPL10A,RPL3,RPL4,RPL5,RPL6,RPL7,RPL7A,RPL8,RPL9,RPL11,RPL12,RPL13,RPL15,RPL18,RPL18A,RPL19,RPL23A,RPL24,RPL27,RPL27A,RPL28,RPL31,RPL32,RPL34,RPL35A,RPL37A,RPL38,RPLP0,RPLP1,RPLP2,RPS2,RPS3,RPS3A,RPS4X,RPS5,RPS6,RPS7,RPS8,RPS11,RPS12,RPS13,RPS14,RPS15,RPS15A,RPS16,RPS18,RPS19,RPS20,RPS23,RPS24,RPS25,RPS26,RPS27A,UBA52,RPL14,RPL23,RACK1,RPL35,RPL13A,RPL36,RSL24D1,MRPL43,RPL10L
1_Member	GO Biological Processes	GO:0043043	peptide biosynthetic process	-95.6513	-92.8228	64/396	1915,4736,6122,6124,6125,6128,6129,6130,6132,6133,6135,6136,6137,6138,6141,6142,6143,6147,6152,6155,6157,6158,6160,6161,6164,6165,6168,6169,6175,6176,6181,6187,6188,6189,6191,6193,6194,6201,6202,6205,6206,6207,6208,6209,6210,6217,6222,6223,6224,6228,6229,6230,6231,6233,7311,9045,9349,10399,11224,23521,25873,51187,84545,140801	EEF1A1,RPL10A,RPL3,RPL4,RPL5,RPL6,RPL7,RPL7A,RPL8,RPL9,RPL11,RPL12,RPL13,RPL15,RPL18,RPL18A,RPL19,RPL23A,RPL24,RPL27,RPL27A,RPL28,RPL31,RPL32,RPL34,RPL35A,RPL37A,RPL38,RPLP0,RPLP1,RPLP2,RPS2,RPS3,RPS3A,RPS4X,RPS5,RPS6,RPS7,RPS8,RPS11,RPS12,RPS13,RPS14,RPS15,RPS15A,RPS16,RPS18,RPS19,RPS20,RPS23,RPS24,RPS25,RPS26,RPS27A,UBA52,RPL14,RPL23,RACK1,RPL35,RPL13A,RPL36,RSL24D1,MRPL43,RPL10L
1_Member	Reactome Gene Sets	R-HSA-71291	Metabolism of amino acids and derivatives	-90.7762	-87.9607	61/374	4706,4736,6122,6124,6125,6128,6129,6130,6132,6133,6135,6136,6137,6138,6141,6142,6143,6147,6152,6155,6157,6158,6160,6161,6164,6165,6168,6169,6175,6176,6181,6187,6188,6189,6191,6193,6194,6201,6202,6205,6206,6207,6208,6209,6210,6217,6222,6223,6224,6228,6229,6230,6231,6233,7311,9045,9349,11224,23521,25873,140801	NDUFAB1,RPL10A,RPL3,RPL4,RPL5,RPL6,RPL7,RPL7A,RPL8,RPL9,RPL11,RPL12,RPL13,RPL15,RPL18,RPL18A,RPL19,RPL23A,RPL24,RPL27,RPL27A,RPL28,RPL31,RPL32,RPL34,RPL35A,RPL37A,RPL38,RPLP0,RPLP1,RPLP2,RPS2,RPS3,RPS3A,RPS4X,RPS5,RPS6,RPS7,RPS8,RPS11,RPS12,RPS13,RPS14,RPS15,RPS15A,RPS16,RPS18,RPS19,RPS20,RPS23,RPS24,RPS25,RPS26,RPS27A,UBA52,RPL14,RPL23,RPL35,RPL13A,RPL36,RPL10L
1_Member	GO Biological Processes	GO:0043604	amide biosynthetic process	-90.1524	-87.3494	65/511	1915,4736,6122,6124,6125,6128,6129,6130,6132,6133,6135,6136,6137,6138,6141,6142,6143,6147,6152,6155,6157,6158,6160,6161,6164,6165,6168,6169,6175,6176,6181,6187,6188,6189,6191,6193,6194,6201,6202,6205,6206,6207,6208,6209,6210,6217,6222,6223,6224,6228,6229,6230,6231,6233,7311,9045,9349,10399,11224,23521,25873,51187,55750,84545,140801	EEF1A1,RPL10A,RPL3,RPL4,RPL5,RPL6,RPL7,RPL7A,RPL8,RPL9,RPL11,RPL12,RPL13,RPL15,RPL18,RPL18A,RPL19,RPL23A,RPL24,RPL27,RPL27A,RPL28,RPL31,RPL32,RPL34,RPL35A,RPL37A,RPL38,RPLP0,RPLP1,RPLP2,RPS2,RPS3,RPS3A,RPS4X,RPS5,RPS6,RPS7,RPS8,RPS11,RPS12,RPS13,RPS14,RPS15,RPS15A,RPS16,RPS18,RPS19,RPS20,RPS23,RPS24,RPS25,RPS26,RPS27A,UBA52,RPL14,RPL23,RACK1,RPL35,RPL13A,RPL36,RSL24D1,AGK,MRPL43,RPL10L
1_Member	GO Biological Processes	GO:0006518	peptide metabolic process	-89.1186	-86.3279	65/529	1915,4736,6122,6124,6125,6128,6129,6130,6132,6133,6135,6136,6137,6138,6141,6142,6143,6147,6152,6155,6157,6158,6160,6161,6164,6165,6168,6169,6175,6176,6181,6187,6188,6189,6191,6193,6194,6201,6202,6205,6206,6207,6208,6209,6210,6217,6222,6223,6224,6228,6229,6230,6231,6233,7311,9045,9349,10399,11224,11315,23521,25873,51187,84545,140801	EEF1A1,RPL10A,RPL3,RPL4,RPL5,RPL6,RPL7,RPL7A,RPL8,RPL9,RPL11,RPL12,RPL13,RPL15,RPL18,RPL18A,RPL19,RPL23A,RPL24,RPL27,RPL27A,RPL28,RPL31,RPL32,RPL34,RPL35A,RPL37A,RPL38,RPLP0,RPLP1,RPLP2,RPS2,RPS3,RPS3A,RPS4X,RPS5,RPS6,RPS7,RPS8,RPS11,RPS12,RPS13,RPS14,RPS15,RPS15A,RPS16,RPS18,RPS19,RPS20,RPS23,RPS24,RPS25,RPS26,RPS27A,UBA52,RPL14,RPL23,RACK1,RPL35,PARK7,RPL13A,RPL36,RSL24D1,MRPL43,RPL10L
1_Member	Reactome Gene Sets	R-HSA-8953854	Metabolism of RNA	-83.918	-81.1392	66/674	4116,4736,4809,6122,6124,6125,6128,6129,6130,6132,6133,6135,6136,6137,6138,6141,6142,6143,6147,6152,6155,6157,6158,6160,6161,6164,6165,6168,6169,6175,6176,6181,6187,6188,6189,6191,6193,6194,6201,6202,6205,6206,6207,6208,6209,6210,6217,6222,6223,6224,6228,6229,6230,6231,6233,6635,7311,9045,9349,10921,11224,23521,25873,55651,134353,140801	MAGOH,RPL10A,SNU13,RPL3,RPL4,RPL5,RPL6,RPL7,RPL7A,RPL8,RPL9,RPL11,RPL12,RPL13,RPL15,RPL18,RPL18A,RPL19,RPL23A,RPL24,RPL27,RPL27A,RPL28,RPL31,RPL32,RPL34,RPL35A,RPL37A,RPL38,RPLP0,RPLP1,RPLP2,RPS2,RPS3,RPS3A,RPS4X,RPS5,RPS6,RPS7,RPS8,RPS11,RPS12,RPS13,RPS14,RPS15,RPS15A,RPS16,RPS18,RPS19,RPS20,RPS23,RPS24,RPS25,RPS26,RPS27A,SNRPE,UBA52,RPL14,RPL23,RNPS1,RPL35,RPL13A,RPL36,NHP2,LSM11,RPL10L
1_Member	Reactome Gene Sets	R-HSA-422475	Axon guidance	-83.7913	-81.024	63/552	60,4116,4736,6122,6124,6125,6128,6129,6130,6132,6133,6135,6136,6137,6138,6141,6142,6143,6147,6152,6155,6157,6158,6160,6161,6164,6165,6168,6169,6175,6176,6181,6187,6188,6189,6191,6193,6194,6201,6202,6205,6206,6207,6208,6209,6210,6217,6222,6223,6224,6228,6229,6230,6231,6233,7311,9045,9349,10921,11224,23521,25873,140801	ACTB,MAGOH,RPL10A,RPL3,RPL4,RPL5,RPL6,RPL7,RPL7A,RPL8,RPL9,RPL11,RPL12,RPL13,RPL15,RPL18,RPL18A,RPL19,RPL23A,RPL24,RPL27,RPL27A,RPL28,RPL31,RPL32,RPL34,RPL35A,RPL37A,RPL38,RPLP0,RPLP1,RPLP2,RPS2,RPS3,RPS3A,RPS4X,RPS5,RPS6,RPS7,RPS8,RPS11,RPS12,RPS13,RPS14,RPS15,RPS15A,RPS16,RPS18,RPS19,RPS20,RPS23,RPS24,RPS25,RPS26,RPS27A,UBA52,RPL14,RPL23,RNPS1,RPL35,RPL13A,RPL36,RPL10L
1_Member	Reactome Gene Sets	R-HSA-9675108	Nervous system development	-82.5208	-79.7648	63/577	60,4116,4736,6122,6124,6125,6128,6129,6130,6132,6133,6135,6136,6137,6138,6141,6142,6143,6147,6152,6155,6157,6158,6160,6161,6164,6165,6168,6169,6175,6176,6181,6187,6188,6189,6191,6193,6194,6201,6202,6205,6206,6207,6208,6209,6210,6217,6222,6223,6224,6228,6229,6230,6231,6233,7311,9045,9349,10921,11224,23521,25873,140801	ACTB,MAGOH,RPL10A,RPL3,RPL4,RPL5,RPL6,RPL7,RPL7A,RPL8,RPL9,RPL11,RPL12,RPL13,RPL15,RPL18,RPL18A,RPL19,RPL23A,RPL24,RPL27,RPL27A,RPL28,RPL31,RPL32,RPL34,RPL35A,RPL37A,RPL38,RPLP0,RPLP1,RPLP2,RPS2,RPS3,RPS3A,RPS4X,RPS5,RPS6,RPS7,RPS8,RPS11,RPS12,RPS13,RPS14,RPS15,RPS15A,RPS16,RPS18,RPS19,RPS20,RPS23,RPS24,RPS25,RPS26,RPS27A,UBA52,RPL14,RPL23,RNPS1,RPL35,RPL13A,RPL36,RPL10L
1_Member	CORUM	CORUM:308	60S ribosomal subunit, cytoplasmic	-82.1725	-79.4275	36/47	4736,6122,6124,6125,6128,6129,6130,6132,6133,6135,6136,6137,6138,6141,6142,6143,6147,6152,6155,6157,6158,6160,6161,6164,6165,6168,6169,6175,6176,6181,7311,9045,9349,11224,23521,25873	RPL10A,RPL3,RPL4,RPL5,RPL6,RPL7,RPL7A,RPL8,RPL9,RPL11,RPL12,RPL13,RPL15,RPL18,RPL18A,RPL19,RPL23A,RPL24,RPL27,RPL27A,RPL28,RPL31,RPL32,RPL34,RPL35A,RPL37A,RPL38,RPLP0,RPLP1,RPLP2,UBA52,RPL14,RPL23,RPL35,RPL13A,RPL36
1_Member	GO Biological Processes	GO:0043603	cellular amide metabolic process	-79.1328	-76.3985	66/792	1915,4736,6122,6124,6125,6128,6129,6130,6132,6133,6135,6136,6137,6138,6141,6142,6143,6147,6152,6155,6157,6158,6160,6161,6164,6165,6168,6169,6175,6176,6181,6187,6188,6189,6191,6193,6194,6201,6202,6205,6206,6207,6208,6209,6210,6217,6222,6223,6224,6228,6229,6230,6231,6233,7311,9045,9349,10399,11224,11315,23521,25873,51187,55750,84545,140801	EEF1A1,RPL10A,RPL3,RPL4,RPL5,RPL6,RPL7,RPL7A,RPL8,RPL9,RPL11,RPL12,RPL13,RPL15,RPL18,RPL18A,RPL19,RPL23A,RPL24,RPL27,RPL27A,RPL28,RPL31,RPL32,RPL34,RPL35A,RPL37A,RPL38,RPLP0,RPLP1,RPLP2,RPS2,RPS3,RPS3A,RPS4X,RPS5,RPS6,RPS7,RPS8,RPS11,RPS12,RPS13,RPS14,RPS15,RPS15A,RPS16,RPS18,RPS19,RPS20,RPS23,RPS24,RPS25,RPS26,RPS27A,UBA52,RPL14,RPL23,RACK1,RPL35,PARK7,RPL13A,RPL36,RSL24D1,AGK,MRPL43,RPL10L
1_Member	GO Biological Processes	GO:0034645	cellular macromolecule biosynthetic process	-78.874	-76.1502	65/749	1915,4736,6122,6124,6125,6128,6129,6130,6132,6133,6135,6136,6137,6138,6141,6142,6143,6147,6152,6155,6157,6158,6160,6161,6164,6165,6168,6169,6175,6176,6181,6187,6188,6189,6191,6193,6194,6201,6202,6205,6206,6207,6208,6209,6210,6217,6222,6223,6224,6228,6229,6230,6231,6233,7311,9045,9349,10399,11224,23521,25873,27230,51187,84545,140801	EEF1A1,RPL10A,RPL3,RPL4,RPL5,RPL6,RPL7,RPL7A,RPL8,RPL9,RPL11,RPL12,RPL13,RPL15,RPL18,RPL18A,RPL19,RPL23A,RPL24,RPL27,RPL27A,RPL28,RPL31,RPL32,RPL34,RPL35A,RPL37A,RPL38,RPLP0,RPLP1,RPLP2,RPS2,RPS3,RPS3A,RPS4X,RPS5,RPS6,RPS7,RPS8,RPS11,RPS12,RPS13,RPS14,RPS15,RPS15A,RPS16,RPS18,RPS19,RPS20,RPS23,RPS24,RPS25,RPS26,RPS27A,UBA52,RPL14,RPL23,RACK1,RPL35,RPL13A,RPL36,SERP1,RSL24D1,MRPL43,RPL10L
1_Member	Reactome Gene Sets	R-HSA-2262752	Cellular responses to stress	-73.8296	-71.116	63/784	1915,2168,4736,6122,6124,6125,6128,6129,6130,6132,6133,6135,6136,6137,6138,6141,6142,6143,6147,6152,6155,6157,6158,6160,6161,6164,6165,6168,6169,6175,6176,6181,6187,6188,6189,6191,6193,6194,6201,6202,6205,6206,6207,6208,6209,6210,6217,6222,6223,6224,6228,6229,6230,6231,6233,7311,9045,9349,11224,23521,25873,27230,140801	EEF1A1,FABP1,RPL10A,RPL3,RPL4,RPL5,RPL6,RPL7,RPL7A,RPL8,RPL9,RPL11,RPL12,RPL13,RPL15,RPL18,RPL18A,RPL19,RPL23A,RPL24,RPL27,RPL27A,RPL28,RPL31,RPL32,RPL34,RPL35A,RPL37A,RPL38,RPLP0,RPLP1,RPLP2,RPS2,RPS3,RPS3A,RPS4X,RPS5,RPS6,RPS7,RPS8,RPS11,RPS12,RPS13,RPS14,RPS15,RPS15A,RPS16,RPS18,RPS19,RPS20,RPS23,RPS24,RPS25,RPS26,RPS27A,UBA52,RPL14,RPL23,RPL35,RPL13A,RPL36,SERP1,RPL10L
1_Member	Reactome Gene Sets	R-HSA-8953897	Cellular responses to stimuli	-73.3328	-70.6292	63/798	1915,2168,4736,6122,6124,6125,6128,6129,6130,6132,6133,6135,6136,6137,6138,6141,6142,6143,6147,6152,6155,6157,6158,6160,6161,6164,6165,6168,6169,6175,6176,6181,6187,6188,6189,6191,6193,6194,6201,6202,6205,6206,6207,6208,6209,6210,6217,6222,6223,6224,6228,6229,6230,6231,6233,7311,9045,9349,11224,23521,25873,27230,140801	EEF1A1,FABP1,RPL10A,RPL3,RPL4,RPL5,RPL6,RPL7,RPL7A,RPL8,RPL9,RPL11,RPL12,RPL13,RPL15,RPL18,RPL18A,RPL19,RPL23A,RPL24,RPL27,RPL27A,RPL28,RPL31,RPL32,RPL34,RPL35A,RPL37A,RPL38,RPLP0,RPLP1,RPLP2,RPS2,RPS3,RPS3A,RPS4X,RPS5,RPS6,RPS7,RPS8,RPS11,RPS12,RPS13,RPS14,RPS15,RPS15A,RPS16,RPS18,RPS19,RPS20,RPS23,RPS24,RPS25,RPS26,RPS27A,UBA52,RPL14,RPL23,RPL35,RPL13A,RPL36,SERP1,RPL10L
1_Member	CORUM	CORUM:5380	TRBP containing complex (DICER, RPL7A, EIF6, MOV10 and subunits of the 60S ribosomal particle)	-45.7617	-43.0959	20/25	4736,6129,6130,6135,6136,6137,6138,6142,6143,6155,6158,6161,6164,6165,6168,6176,6181,9045,25873,51187	RPL10A,RPL7,RPL7A,RPL11,RPL12,RPL13,RPL15,RPL18A,RPL19,RPL27,RPL28,RPL32,RPL34,RPL35A,RPL37A,RPLP1,RPLP2,RPL14,RPL36,RSL24D1
2_Summary	CORUM	CORUM:338	40S ribosomal subunit, cytoplasmic	-54.4084	-51.7146	24/31	2197,6187,6188,6189,6191,6193,6194,6201,6202,6205,6206,6207,6208,6209,6210,6217,6222,6223,6224,6228,6229,6230,6231,6233,6635,7311	FAU,RPS2,RPS3,RPS3A,RPS4X,RPS5,RPS6,RPS7,RPS8,RPS11,RPS12,RPS13,RPS14,RPS15,RPS15A,RPS16,RPS18,RPS19,RPS20,RPS23,RPS24,RPS25,RPS26,RPS27A,SNRPE,UBA52
2_Member	CORUM	CORUM:338	40S ribosomal subunit, cytoplasmic	-54.4084	-51.7146	24/31	2197,6187,6188,6189,6191,6193,6194,6201,6202,6205,6206,6207,6208,6209,6210,6217,6222,6223,6224,6228,6229,6230,6231,6233	FAU,RPS2,RPS3,RPS3A,RPS4X,RPS5,RPS6,RPS7,RPS8,RPS11,RPS12,RPS13,RPS14,RPS15,RPS15A,RPS16,RPS18,RPS19,RPS20,RPS23,RPS24,RPS25,RPS26,RPS27A
2_Member	CORUM	CORUM:305	40S ribosomal subunit, cytoplasmic	-53.2442	-50.5599	24/33	2197,6187,6188,6189,6191,6193,6194,6201,6202,6205,6206,6207,6208,6209,6210,6217,6222,6223,6224,6228,6229,6230,6231,6233	FAU,RPS2,RPS3,RPS3A,RPS4X,RPS5,RPS6,RPS7,RPS8,RPS11,RPS12,RPS13,RPS14,RPS15,RPS15A,RPS16,RPS18,RPS19,RPS20,RPS23,RPS24,RPS25,RPS26,RPS27A
2_Member	Reactome Gene Sets	R-HSA-9754678	SARS-CoV-2 modulates host translation machinery	-46.7635	-44.0886	24/50	6187,6188,6189,6191,6193,6194,6201,6202,6205,6206,6207,6208,6209,6210,6217,6222,6223,6224,6228,6229,6230,6231,6233,6635	RPS2,RPS3,RPS3A,RPS4X,RPS5,RPS6,RPS7,RPS8,RPS11,RPS12,RPS13,RPS14,RPS15,RPS15A,RPS16,RPS18,RPS19,RPS20,RPS23,RPS24,RPS25,RPS26,RPS27A,SNRPE
2_Member	Reactome Gene Sets	R-HSA-72695	Formation of the ternary complex, and subsequently, the 43S complex	-43.9635	-41.3067	23/51	6187,6188,6189,6191,6193,6194,6201,6202,6205,6206,6207,6208,6209,6210,6217,6222,6223,6224,6228,6229,6230,6231,6233	RPS2,RPS3,RPS3A,RPS4X,RPS5,RPS6,RPS7,RPS8,RPS11,RPS12,RPS13,RPS14,RPS15,RPS15A,RPS16,RPS18,RPS19,RPS20,RPS23,RPS24,RPS25,RPS26,RPS27A
2_Member	Reactome Gene Sets	R-HSA-72649	Translation initiation complex formation	-42.3206	-39.6811	23/58	6187,6188,6189,6191,6193,6194,6201,6202,6205,6206,6207,6208,6209,6210,6217,6222,6223,6224,6228,6229,6230,6231,6233	RPS2,RPS3,RPS3A,RPS4X,RPS5,RPS6,RPS7,RPS8,RPS11,RPS12,RPS13,RPS14,RPS15,RPS15A,RPS16,RPS18,RPS19,RPS20,RPS23,RPS24,RPS25,RPS26,RPS27A
2_Member	Reactome Gene Sets	R-HSA-72702	Ribosomal scanning and start codon recognition	-42.3206	-39.6811	23/58	6187,6188,6189,6191,6193,6194,6201,6202,6205,6206,6207,6208,6209,6210,6217,6222,6223,6224,6228,6229,6230,6231,6233	RPS2,RPS3,RPS3A,RPS4X,RPS5,RPS6,RPS7,RPS8,RPS11,RPS12,RPS13,RPS14,RPS15,RPS15A,RPS16,RPS18,RPS19,RPS20,RPS23,RPS24,RPS25,RPS26,RPS27A
2_Member	Reactome Gene Sets	R-HSA-72662	Activation of the mRNA upon binding of the cap-binding complex and eIFs, and subsequent binding to 43S	-42.1071	-39.4761	23/59	6187,6188,6189,6191,6193,6194,6201,6202,6205,6206,6207,6208,6209,6210,6217,6222,6223,6224,6228,6229,6230,6231,6233	RPS2,RPS3,RPS3A,RPS4X,RPS5,RPS6,RPS7,RPS8,RPS11,RPS12,RPS13,RPS14,RPS15,RPS15A,RPS16,RPS18,RPS19,RPS20,RPS23,RPS24,RPS25,RPS26,RPS27A
2_Member	Reactome Gene Sets	R-HSA-9705683	SARS-CoV-2-host interactions	-31.8338	-29.2192	25/202	6187,6188,6189,6191,6193,6194,6201,6202,6205,6206,6207,6208,6209,6210,6217,6222,6223,6224,6228,6229,6230,6231,6233,6635,7311	RPS2,RPS3,RPS3A,RPS4X,RPS5,RPS6,RPS7,RPS8,RPS11,RPS12,RPS13,RPS14,RPS15,RPS15A,RPS16,RPS18,RPS19,RPS20,RPS23,RPS24,RPS25,RPS26,RPS27A,SNRPE,UBA52
2_Member	Reactome Gene Sets	R-HSA-9694516	SARS-CoV-2 Infection	-27.9813	-25.3902	25/285	6187,6188,6189,6191,6193,6194,6201,6202,6205,6206,6207,6208,6209,6210,6217,6222,6223,6224,6228,6229,6230,6231,6233,6635,7311	RPS2,RPS3,RPS3A,RPS4X,RPS5,RPS6,RPS7,RPS8,RPS11,RPS12,RPS13,RPS14,RPS15,RPS15A,RPS16,RPS18,RPS19,RPS20,RPS23,RPS24,RPS25,RPS26,RPS27A,SNRPE,UBA52
2_Member	Reactome Gene Sets	R-HSA-9679506	SARS-CoV Infections	-25.3629	-22.7793	25/362	6187,6188,6189,6191,6193,6194,6201,6202,6205,6206,6207,6208,6209,6210,6217,6222,6223,6224,6228,6229,6230,6231,6233,6635,7311	RPS2,RPS3,RPS3A,RPS4X,RPS5,RPS6,RPS7,RPS8,RPS11,RPS12,RPS13,RPS14,RPS15,RPS15A,RPS16,RPS18,RPS19,RPS20,RPS23,RPS24,RPS25,RPS26,RPS27A,SNRPE,UBA52
3_Summary	GO Biological Processes	GO:0042254	ribosome biogenesis	-34.1209	-31.4982	29/294	4736,4809,6122,6125,6128,6129,6130,6135,6147,6152,6155,6165,6169,6175,6193,6194,6201,6202,6208,6209,6217,6223,6229,6230,9045,11224,51187,55651,140801,6635,11171	RPL10A,SNU13,RPL3,RPL5,RPL6,RPL7,RPL7A,RPL11,RPL23A,RPL24,RPL27,RPL35A,RPL38,RPLP0,RPS5,RPS6,RPS7,RPS8,RPS14,RPS15,RPS16,RPS19,RPS24,RPS25,RPL14,RPL35,RSL24D1,NHP2,RPL10L,SNRPE,STRAP
3_Member	GO Biological Processes	GO:0042254	ribosome biogenesis	-34.1209	-31.4982	29/294	4736,4809,6122,6125,6128,6129,6130,6135,6147,6152,6155,6165,6169,6175,6193,6194,6201,6202,6208,6209,6217,6223,6229,6230,9045,11224,51187,55651,140801	RPL10A,SNU13,RPL3,RPL5,RPL6,RPL7,RPL7A,RPL11,RPL23A,RPL24,RPL27,RPL35A,RPL38,RPLP0,RPS5,RPS6,RPS7,RPS8,RPS14,RPS15,RPS16,RPS19,RPS24,RPS25,RPL14,RPL35,RSL24D1,NHP2,RPL10L
3_Member	GO Biological Processes	GO:0022613	ribonucleoprotein complex biogenesis	-31.4587	-28.852	31/457	4736,4809,6122,6125,6128,6129,6130,6135,6147,6152,6155,6165,6169,6175,6193,6194,6201,6202,6208,6209,6217,6223,6229,6230,6635,9045,11171,11224,51187,55651,140801	RPL10A,SNU13,RPL3,RPL5,RPL6,RPL7,RPL7A,RPL11,RPL23A,RPL24,RPL27,RPL35A,RPL38,RPLP0,RPS5,RPS6,RPS7,RPS8,RPS14,RPS15,RPS16,RPS19,RPS24,RPS25,SNRPE,RPL14,STRAP,RPL35,RSL24D1,NHP2,RPL10L
3_Member	GO Biological Processes	GO:0006364	rRNA processing	-22.6663	-20.0902	20/219	4736,4809,6125,6129,6130,6135,6155,6165,6194,6201,6202,6208,6209,6217,6223,6229,6230,9045,11224,55651	RPL10A,SNU13,RPL5,RPL7,RPL7A,RPL11,RPL27,RPL35A,RPS6,RPS7,RPS8,RPS14,RPS15,RPS16,RPS19,RPS24,RPS25,RPL14,RPL35,NHP2
3_Member	GO Biological Processes	GO:0016072	rRNA metabolic process	-21.5362	-18.9674	20/249	4736,4809,6125,6129,6130,6135,6155,6165,6194,6201,6202,6208,6209,6217,6223,6229,6230,9045,11224,55651	RPL10A,SNU13,RPL5,RPL7,RPL7A,RPL11,RPL27,RPL35A,RPS6,RPS7,RPS8,RPS14,RPS15,RPS16,RPS19,RPS24,RPS25,RPL14,RPL35,NHP2
3_Member	GO Biological Processes	GO:0034470	ncRNA processing	-17.3923	-14.8376	20/403	4736,4809,6125,6129,6130,6135,6155,6165,6194,6201,6202,6208,6209,6217,6223,6229,6230,9045,11224,55651	RPL10A,SNU13,RPL5,RPL7,RPL7A,RPL11,RPL27,RPL35A,RPS6,RPS7,RPS8,RPS14,RPS15,RPS16,RPS19,RPS24,RPS25,RPL14,RPL35,NHP2
3_Member	GO Biological Processes	GO:0034660	ncRNA metabolic process	-15.2132	-12.6923	20/523	4736,4809,6125,6129,6130,6135,6155,6165,6194,6201,6202,6208,6209,6217,6223,6229,6230,9045,11224,55651	RPL10A,SNU13,RPL5,RPL7,RPL7A,RPL11,RPL27,RPL35A,RPS6,RPS7,RPS8,RPS14,RPS15,RPS16,RPS19,RPS24,RPS25,RPL14,RPL35,NHP2
3_Member	GO Biological Processes	GO:0000470	maturation of LSU-rRNA	-9.39551	-6.92355	6/28	4736,4809,6129,6130,11224,55651	RPL10A,SNU13,RPL7,RPL7A,RPL35,NHP2
4_Summary	GO Biological Processes	GO:0042273	ribosomal large subunit biogenesis	-28.7876	-26.1887	18/72	4736,4809,6122,6125,6128,6129,6130,6135,6147,6152,6165,6169,6175,9045,11224,51187,55651,140801,6193,6208,6209,6223,6635,11171,6188,6228	RPL10A,SNU13,RPL3,RPL5,RPL6,RPL7,RPL7A,RPL11,RPL23A,RPL24,RPL35A,RPL38,RPLP0,RPL14,RPL35,RSL24D1,NHP2,RPL10L,RPS5,RPS14,RPS15,RPS19,SNRPE,STRAP,RPS3,RPS23
4_Member	GO Biological Processes	GO:0042273	ribosomal large subunit biogenesis	-28.7876	-26.1887	18/72	4736,4809,6122,6125,6128,6129,6130,6135,6147,6152,6165,6169,6175,9045,11224,51187,55651,140801	RPL10A,SNU13,RPL3,RPL5,RPL6,RPL7,RPL7A,RPL11,RPL23A,RPL24,RPL35A,RPL38,RPLP0,RPL14,RPL35,RSL24D1,NHP2,RPL10L
4_Member	GO Biological Processes	GO:0042255	ribosome assembly	-19.73	-17.1683	13/62	6122,6125,6128,6135,6147,6152,6169,6175,6193,6208,6209,6223,140801	RPL3,RPL5,RPL6,RPL11,RPL23A,RPL24,RPL38,RPLP0,RPS5,RPS14,RPS15,RPS19,RPL10L
4_Member	GO Biological Processes	GO:0022618	ribonucleoprotein complex assembly	-16.6092	-14.0683	16/218	4809,6122,6125,6128,6135,6147,6152,6169,6175,6193,6208,6209,6223,6635,11171,140801	SNU13,RPL3,RPL5,RPL6,RPL11,RPL23A,RPL24,RPL38,RPLP0,RPS5,RPS14,RPS15,RPS19,SNRPE,STRAP,RPL10L
4_Member	GO Biological Processes	GO:0071826	ribonucleoprotein complex subunit organization	-16.359	-13.8249	16/226	4809,6122,6125,6128,6135,6147,6152,6169,6175,6193,6208,6209,6223,6635,11171,140801	SNU13,RPL3,RPL5,RPL6,RPL11,RPL23A,RPL24,RPL38,RPLP0,RPS5,RPS14,RPS15,RPS19,SNRPE,STRAP,RPL10L
4_Member	GO Biological Processes	GO:0000027	ribosomal large subunit assembly	-15.8306	-13.3031	9/27	6122,6125,6128,6135,6147,6152,6169,6175,140801	RPL3,RPL5,RPL6,RPL11,RPL23A,RPL24,RPL38,RPLP0,RPL10L
4_Member	GO Biological Processes	GO:0140694	non-membrane-bounded organelle assembly	-12.8726	-10.3581	15/312	6122,6125,6128,6135,6147,6152,6169,6175,6188,6193,6208,6209,6223,6228,140801	RPL3,RPL5,RPL6,RPL11,RPL23A,RPL24,RPL38,RPLP0,RPS3,RPS5,RPS14,RPS15,RPS19,RPS23,RPL10L
4_Member	GO Biological Processes	GO:0070925	organelle assembly	-7.33516	-4.89123	15/783	6122,6125,6128,6135,6147,6152,6169,6175,6188,6193,6208,6209,6223,6228,140801	RPL3,RPL5,RPL6,RPL11,RPL23A,RPL24,RPL38,RPLP0,RPS3,RPS5,RPS14,RPS15,RPS19,RPS23,RPL10L
5_Summary	GO Biological Processes	GO:0042274	ribosomal small subunit biogenesis	-16.7884	-14.2407	12/74	4809,6169,6193,6194,6201,6202,6208,6209,6217,6223,6229,6230,6187,55651	SNU13,RPL38,RPS5,RPS6,RPS7,RPS8,RPS14,RPS15,RPS16,RPS19,RPS24,RPS25,RPS2,NHP2
5_Member	GO Biological Processes	GO:0042274	ribosomal small subunit biogenesis	-16.7884	-14.2407	12/74	4809,6169,6193,6194,6201,6202,6208,6209,6217,6223,6229,6230	SNU13,RPL38,RPS5,RPS6,RPS7,RPS8,RPS14,RPS15,RPS16,RPS19,RPS24,RPS25
5_Member	GO Biological Processes	GO:0000028	ribosomal small subunit assembly	-8.3943	-5.93937	5/19	6169,6193,6208,6209,6223	RPL38,RPS5,RPS14,RPS15,RPS19
5_Member	Reactome Gene Sets	R-HSA-6790901	rRNA modification in the nucleus and cytosol	-7.26532	-4.82678	6/61	4809,6187,6194,6201,6208,55651	SNU13,RPS2,RPS6,RPS7,RPS14,NHP2
5_Member	GO Biological Processes	GO:0030490	maturation of SSU-rRNA	-6.12534	-3.70774	5/51	4809,6202,6208,6217,6223	SNU13,RPS8,RPS14,RPS16,RPS19
5_Member	GO Biological Processes	GO:0000462	maturation of SSU-rRNA from tricistronic rRNA transcript (SSU-rRNA, 5.8S rRNA, LSU-rRNA)	-5.11561	-2.74631	4/38	6202,6208,6217,6223	RPS8,RPS14,RPS16,RPS19
5_Member	GO Biological Processes	GO:0034101	erythrocyte homeostasis	-3.49199	-1.20943	4/98	6194,6208,6223,6229	RPS6,RPS14,RPS19,RPS24
5_Member	GO Biological Processes	GO:0002262	myeloid cell homeostasis	-3.15931	-0.898652	4/120	6194,6208,6223,6229	RPS6,RPS14,RPS19,RPS24
5_Member	GO Biological Processes	GO:0030218	erythrocyte differentiation	-2.48736	-0.316432	3/89	6194,6208,6223	RPS6,RPS14,RPS19
5_Member	GO Biological Processes	GO:0048872	homeostasis of number of cells	-2.08737	0	4/238	6194,6208,6223,6229	RPS6,RPS14,RPS19,RPS24
6_Summary	GO Biological Processes	GO:0051444	negative regulation of ubiquitin-protein transferase activity	-12.2385	-9.73037	7/22	6125,6135,6201,6209,6224,9349,11315,5478,6188,6187,10399,92196,2168,1915	RPL5,RPL11,RPS7,RPS15,RPS20,RPL23,PARK7,PPIA,RPS3,RPS2,RACK1,DAPL1,FABP1,EEF1A1
6_Member	GO Biological Processes	GO:0051444	negative regulation of ubiquitin-protein transferase activity	-12.2385	-9.73037	7/22	6125,6135,6201,6209,6224,9349,11315	RPL5,RPL11,RPS7,RPS15,RPS20,RPL23,PARK7
6_Member	GO Biological Processes	GO:1904667	negative regulation of ubiquitin protein ligase activity	-11.9873	-9.4854	6/12	6125,6135,6201,6209,6224,9349	RPL5,RPL11,RPS7,RPS15,RPS20,RPL23
6_Member	GO Biological Processes	GO:0031397	negative regulation of protein ubiquitination	-11.0027	-8.50698	9/84	5478,6125,6135,6188,6201,6209,6224,9349,11315	PPIA,RPL5,RPL11,RPS3,RPS7,RPS15,RPS20,RPL23,PARK7
6_Member	GO Biological Processes	GO:0051438	regulation of ubiquitin-protein transferase activity	-10.8683	-8.3786	8/56	6125,6135,6187,6201,6209,6224,9349,11315	RPL5,RPL11,RPS2,RPS7,RPS15,RPS20,RPL23,PARK7
6_Member	GO Biological Processes	GO:1903321	negative regulation of protein modification by small protein conjugation or removal	-10.4701	-7.98643	9/96	5478,6125,6135,6188,6201,6209,6224,9349,11315	PPIA,RPL5,RPL11,RPS3,RPS7,RPS15,RPS20,RPL23,PARK7
6_Member	GO Biological Processes	GO:1904666	regulation of ubiquitin protein ligase activity	-9.83788	-7.36009	6/24	6125,6135,6201,6209,6224,9349	RPL5,RPL11,RPS7,RPS15,RPS20,RPL23
6_Member	GO Biological Processes	GO:0031396	regulation of protein ubiquitination	-8.60962	-6.14909	10/213	5478,6125,6135,6187,6188,6201,6209,6224,9349,11315	PPIA,RPL5,RPL11,RPS2,RPS3,RPS7,RPS15,RPS20,RPL23,PARK7
6_Member	GO Biological Processes	GO:1903320	regulation of protein modification by small protein conjugation or removal	-7.86205	-5.41266	10/255	5478,6125,6135,6187,6188,6201,6209,6224,9349,11315	PPIA,RPL5,RPL11,RPS2,RPS3,RPS7,RPS15,RPS20,RPL23,PARK7
6_Member	GO Biological Processes	GO:0051348	negative regulation of transferase activity	-6.51077	-4.07756	9/271	5478,6125,6135,6201,6209,6224,9349,10399,11315	PPIA,RPL5,RPL11,RPS7,RPS15,RPS20,RPL23,RACK1,PARK7
6_Member	GO Biological Processes	GO:2000059	negative regulation of ubiquitin-dependent protein catabolic process	-6.16902	-3.74628	5/50	6125,6135,6201,9349,11315	RPL5,RPL11,RPS7,RPL23,PARK7
6_Member	GO Biological Processes	GO:1901796	regulation of signal transduction by p53 class mediator	-5.90316	-3.49566	6/103	6125,6135,6201,6209,6224,9349	RPL5,RPL11,RPS7,RPS15,RPS20,RPL23
6_Member	GO Biological Processes	GO:1901798	positive regulation of signal transduction by p53 class mediator	-5.66149	-3.26872	4/28	6201,6209,6224,9349	RPS7,RPS15,RPS20,RPL23
6_Member	GO Biological Processes	GO:1903051	negative regulation of proteolysis involved in cellular protein catabolic process	-5.56211	-3.17488	5/66	6125,6135,6201,9349,11315	RPL5,RPL11,RPS7,RPL23,PARK7
6_Member	GO Biological Processes	GO:1903363	negative regulation of cellular protein catabolic process	-5.17517	-2.79663	5/79	6125,6135,6201,9349,11315	RPL5,RPL11,RPS7,RPL23,PARK7
6_Member	GO Biological Processes	GO:0031400	negative regulation of protein modification process	-5.04061	-2.67587	10/520	5478,6125,6135,6188,6201,6209,6224,9349,10399,11315	PPIA,RPL5,RPL11,RPS3,RPS7,RPS15,RPS20,RPL23,RACK1,PARK7
6_Member	GO Biological Processes	GO:2000058	regulation of ubiquitin-dependent protein catabolic process	-4.69292	-2.33713	6/167	6125,6135,6201,9349,10399,11315	RPL5,RPL11,RPS7,RPL23,RACK1,PARK7
6_Member	GO Biological Processes	GO:0042177	negative regulation of protein catabolic process	-4.19362	-1.8466	5/126	6125,6135,6201,9349,11315	RPL5,RPL11,RPS7,RPL23,PARK7
6_Member	GO Biological Processes	GO:1903050	regulation of proteolysis involved in cellular protein catabolic process	-3.98338	-1.6534	6/224	6125,6135,6201,9349,10399,11315	RPL5,RPL11,RPS7,RPL23,RACK1,PARK7
6_Member	GO Biological Processes	GO:1903362	regulation of cellular protein catabolic process	-3.63241	-1.33072	6/260	6125,6135,6201,9349,10399,11315	RPL5,RPL11,RPS7,RPL23,RACK1,PARK7
6_Member	GO Biological Processes	GO:0031330	negative regulation of cellular catabolic process	-3.55325	-1.26314	6/269	6125,6135,6201,9349,11315,92196	RPL5,RPL11,RPS7,RPL23,PARK7,DAPL1
6_Member	GO Biological Processes	GO:0043086	negative regulation of catalytic activity	-3.54785	-1.26153	10/786	2168,5478,6125,6135,6201,6209,6224,9349,10399,11315	FABP1,PPIA,RPL5,RPL11,RPS7,RPS15,RPS20,RPL23,RACK1,PARK7
6_Member	GO Biological Processes	GO:0042176	regulation of protein catabolic process	-3.44242	-1.16359	7/397	1915,6125,6135,6201,9349,10399,11315	EEF1A1,RPL5,RPL11,RPS7,RPL23,RACK1,PARK7
6_Member	GO Biological Processes	GO:0050821	protein stabilization	-3.14678	-0.889669	5/212	6125,6135,6201,9349,11315	RPL5,RPL11,RPS7,RPL23,PARK7
6_Member	GO Biological Processes	GO:0009895	negative regulation of catabolic process	-3.09994	-0.846339	6/328	6125,6135,6201,9349,11315,92196	RPL5,RPL11,RPS7,RPL23,PARK7,DAPL1
6_Member	Canonical Pathways	M261	PID P53 REGULATION PATHWAY	-2.99947	-0.756259	3/59	6125,6135,9349	RPL5,RPL11,RPL23
6_Member	GO Biological Processes	GO:0045861	negative regulation of proteolysis	-2.9421	-0.705672	6/352	2168,6125,6135,6201,9349,11315	FABP1,RPL5,RPL11,RPS7,RPL23,PARK7
6_Member	GO Biological Processes	GO:0030162	regulation of proteolysis	-2.47406	-0.308884	8/745	2168,6125,6135,6188,6201,9349,10399,11315	FABP1,RPL5,RPL11,RPS3,RPS7,RPL23,RACK1,PARK7
6_Member	GO Biological Processes	GO:0031647	regulation of protein stability	-2.36144	-0.215821	5/321	6125,6135,6201,9349,11315	RPL5,RPL11,RPS7,RPL23,PARK7
7_Summary	CORUM	CORUM:5266	TNF-alpha/NF-kappa B signaling complex 6	-9.15264	-6.68643	5/14	6124,6128,6132,6205,6207	RPL4,RPL6,RPL8,RPS11,RPS13
7_Member	CORUM	CORUM:5266	TNF-alpha/NF-kappa B signaling complex 6	-9.15264	-6.68643	5/14	6124,6128,6132,6205,6207	RPL4,RPL6,RPL8,RPS11,RPS13
8_Summary	GO Biological Processes	GO:0006417	regulation of translation	-6.30854	-3.8806	11/472	4116,6125,6169,6176,6188,6191,6208,10399,23521,27230,51123	MAGOH,RPL5,RPL38,RPLP1,RPS3,RPS4X,RPS14,RACK1,RPL13A,SERP1,ZNF706
8_Member	GO Biological Processes	GO:0006417	regulation of translation	-6.30854	-3.8806	11/472	4116,6125,6169,6176,6188,6191,6208,10399,23521,27230,51123	MAGOH,RPL5,RPL38,RPLP1,RPS3,RPS4X,RPS14,RACK1,RPL13A,SERP1,ZNF706
8_Member	GO Biological Processes	GO:0034248	regulation of cellular amide metabolic process	-5.76272	-3.36019	11/537	4116,6125,6169,6176,6188,6191,6208,10399,23521,27230,51123	MAGOH,RPL5,RPL38,RPLP1,RPS3,RPS4X,RPS14,RACK1,RPL13A,SERP1,ZNF706
8_Member	GO Biological Processes	GO:2000112	regulation of cellular macromolecule biosynthetic process	-5.55811	-3.17488	11/564	4116,6125,6169,6176,6188,6191,6208,10399,23521,27230,51123	MAGOH,RPL5,RPL38,RPLP1,RPS3,RPS4X,RPS14,RACK1,RPL13A,SERP1,ZNF706
9_Summary	Reactome Gene Sets	R-HSA-9613829	Chaperone Mediated Autophagy	-6.10187	-3.68936	4/22	1915,6233,7311,11315,5478,11171,10399,4149,91750,60,11073,516,4706,64769,27230	EEF1A1,RPS27A,UBA52,PARK7,PPIA,STRAP,RACK1,MAX,LIN52,ACTB,TOPBP1,ATP5MC1,NDUFAB1,MEAF6,SERP1
9_Member	Reactome Gene Sets	R-HSA-9613829	Chaperone Mediated Autophagy	-6.10187	-3.68936	4/22	1915,6233,7311,11315	EEF1A1,RPS27A,UBA52,PARK7
9_Member	Reactome Gene Sets	R-HSA-175474	Assembly Of The HIV Virion	-4.71845	-2.3582	3/16	5478,6233,7311	PPIA,RPS27A,UBA52
9_Member	Reactome Gene Sets	R-HSA-2173788	Downregulation of TGF-beta receptor signaling	-4.06212	-1.72794	3/26	6233,7311,11171	RPS27A,UBA52,STRAP
9_Member	Reactome Gene Sets	R-HSA-162588	Budding and maturation of HIV virion	-3.91745	-1.59163	3/29	5478,6233,7311	PPIA,RPS27A,UBA52
9_Member	Reactome Gene Sets	R-HSA-5357956	TNFR1-induced NFkappaB signaling pathway	-3.87274	-1.55103	3/30	6233,7311,10399	RPS27A,UBA52,RACK1
9_Member	Reactome Gene Sets	R-HSA-69202	Cyclin E associated events during G1/S transition	-3.76904	-1.45141	4/83	4149,6233,7311,91750	MAX,RPS27A,UBA52,LIN52
9_Member	Reactome Gene Sets	R-HSA-69656	Cyclin A:Cdk2-associated events at S phase entry	-3.72912	-1.41552	4/85	4149,6233,7311,91750	MAX,RPS27A,UBA52,LIN52
9_Member	Reactome Gene Sets	R-HSA-5357905	Regulation of TNFR1 signaling	-3.67057	-1.36495	3/35	6233,7311,10399	RPS27A,UBA52,RACK1
9_Member	Reactome Gene Sets	R-HSA-9615710	Late endosomal microautophagy	-3.67057	-1.36495	3/35	6233,7311,11315	RPS27A,UBA52,PARK7
9_Member	Reactome Gene Sets	R-HSA-5696394	DNA Damage Recognition in GG-NER	-3.56348	-1.26954	3/38	60,6233,7311	ACTB,RPS27A,UBA52
9_Member	Reactome Gene Sets	R-HSA-9646399	Aggrephagy	-3.40347	-1.12834	3/43	6233,7311,11315	RPS27A,UBA52,PARK7
9_Member	Reactome Gene Sets	R-HSA-75893	TNF signaling	-3.37385	-1.10238	3/44	6233,7311,10399	RPS27A,UBA52,RACK1
9_Member	Reactome Gene Sets	R-HSA-2173789	TGF-beta receptor signaling activates SMADs	-3.31668	-1.04884	3/46	6233,7311,11171	RPS27A,UBA52,STRAP
9_Member	Reactome Gene Sets	R-HSA-69206	G1/S Transition	-3.01714	-0.770489	4/131	4149,6233,7311,91750	MAX,RPS27A,UBA52,LIN52
9_Member	Reactome Gene Sets	R-HSA-5685942	HDR through Homologous Recombination (HRR)	-2.82085	-0.597685	3/68	6233,7311,11073	RPS27A,UBA52,TOPBP1
9_Member	Reactome Gene Sets	R-HSA-453279	Mitotic G1 phase and G1/S transition	-2.81072	-0.590802	4/149	4149,6233,7311,91750	MAX,RPS27A,UBA52,LIN52
9_Member	Reactome Gene Sets	R-HSA-9612973	Autophagy	-2.7895	-0.572818	4/151	1915,6233,7311,11315	EEF1A1,RPS27A,UBA52,PARK7
9_Member	KEGG Pathway	hsa05012	Parkinson disease	-2.71065	-0.500356	5/266	516,4706,6233,7311,11315	ATP5MC1,NDUFAB1,RPS27A,UBA52,PARK7
9_Member	Reactome Gene Sets	R-HSA-5633007	Regulation of TP53 Activity	-2.69777	-0.495623	4/160	6233,7311,11073,64769	RPS27A,UBA52,TOPBP1,MEAF6
9_Member	Reactome Gene Sets	R-HSA-69242	S Phase	-2.66847	-0.47679	4/163	4149,6233,7311,91750	MAX,RPS27A,UBA52,LIN52
9_Member	Reactome Gene Sets	R-HSA-9609507	Protein localization	-2.66847	-0.47679	4/163	516,6233,7311,27230	ATP5MC1,RPS27A,UBA52,SERP1
9_Member	Reactome Gene Sets	R-HSA-9663891	Selective autophagy	-2.60326	-0.417612	3/81	6233,7311,11315	RPS27A,UBA52,PARK7
9_Member	Reactome Gene Sets	R-HSA-1168372	Downstream signaling events of B Cell Receptor (BCR)	-2.57316	-0.390495	3/83	5478,6233,7311	PPIA,RPS27A,UBA52
9_Member	Reactome Gene Sets	R-HSA-5696399	Global Genome Nucleotide Excision Repair (GG-NER)	-2.5584	-0.378701	3/84	60,6233,7311	ACTB,RPS27A,UBA52
9_Member	Reactome Gene Sets	R-HSA-170834	Signaling by TGF-beta Receptor Complex	-2.48736	-0.316432	3/89	6233,7311,11171	RPS27A,UBA52,STRAP
9_Member	Reactome Gene Sets	R-HSA-6804756	Regulation of TP53 Activity through Phosphorylation	-2.44678	-0.284457	3/92	6233,7311,11073	RPS27A,UBA52,TOPBP1
9_Member	Reactome Gene Sets	R-HSA-5693607	Processing of DNA double-strand break ends	-2.38226	-0.231142	3/97	6233,7311,11073	RPS27A,UBA52,TOPBP1
9_Member	Reactome Gene Sets	R-HSA-5689603	UCH proteinases	-2.32127	-0.185272	3/102	60,6233,7311	ACTB,RPS27A,UBA52
9_Member	Reactome Gene Sets	R-HSA-5696398	Nucleotide Excision Repair	-2.21934	-0.0950434	3/111	60,6233,7311	ACTB,RPS27A,UBA52
9_Member	Reactome Gene Sets	R-HSA-983705	Signaling by the B Cell Receptor (BCR)	-2.20858	-0.0894538	3/112	5478,6233,7311	PPIA,RPS27A,UBA52
9_Member	Reactome Gene Sets	R-HSA-9006936	Signaling by TGFB family members	-2.14618	-0.033526	3/118	6233,7311,11171	RPS27A,UBA52,STRAP
9_Member	Reactome Gene Sets	R-HSA-162909	Host Interactions of HIV factors	-2.03132	0	3/130	5478,6233,7311	PPIA,RPS27A,UBA52
9_Member	Reactome Gene Sets	R-HSA-5693567	HDR through Homologous Recombination (HRR) or Single Strand Annealing (SSA)	-2.01333	0	3/132	6233,7311,11073	RPS27A,UBA52,TOPBP1
10_Summary	WikiPathways	WP3888	VEGFA-VEGFR2 signaling pathway	-5.68733	-3.28971	10/439	4736,6125,6129,6142,6155,6181,6194,6205,10399,23521	RPL10A,RPL5,RPL7,RPL18A,RPL27,RPLP2,RPS6,RPS11,RACK1,RPL13A
10_Member	WikiPathways	WP3888	VEGFA-VEGFR2 signaling pathway	-5.68733	-3.28971	10/439	4736,6125,6129,6142,6155,6181,6194,6205,10399,23521	RPL10A,RPL5,RPL7,RPL18A,RPL27,RPLP2,RPS6,RPS11,RACK1,RPL13A
11_Summary	GO Biological Processes	GO:0006414	translational elongation	-5.11561	-2.74631	4/38	1915,6176,6181,10399	EEF1A1,RPLP1,RPLP2,RACK1
11_Member	GO Biological Processes	GO:0006414	translational elongation	-5.11561	-2.74631	4/38	1915,6176,6181,10399	EEF1A1,RPLP1,RPLP2,RACK1
12_Summary	GO Biological Processes	GO:2001244	positive regulation of intrinsic apoptotic signaling pathway	-4.29155	-1.94017	4/61	6188,6201,10399,11315,5478,2168,60,6135,6194,10921	RPS3,RPS7,RACK1,PARK7,PPIA,FABP1,ACTB,RPL11,RPS6,RNPS1
12_Member	GO Biological Processes	GO:2001244	positive regulation of intrinsic apoptotic signaling pathway	-4.29155	-1.94017	4/61	6188,6201,10399,11315	RPS3,RPS7,RACK1,PARK7
12_Member	GO Biological Processes	GO:2001242	regulation of intrinsic apoptotic signaling pathway	-3.57217	-1.27437	5/171	5478,6188,6201,10399,11315	PPIA,RPS3,RPS7,RACK1,PARK7
12_Member	GO Biological Processes	GO:1903202	negative regulation of oxidative stress-induced cell death	-3.08844	-0.838328	3/55	5478,10399,11315	PPIA,RACK1,PARK7
12_Member	GO Biological Processes	GO:2001235	positive regulation of apoptotic signaling pathway	-2.98063	-0.740824	4/134	6188,6201,10399,11315	RPS3,RPS7,RACK1,PARK7
12_Member	GO Biological Processes	GO:0070301	cellular response to hydrogen peroxide	-2.82085	-0.597685	3/68	2168,6188,11315	FABP1,RPS3,PARK7
12_Member	GO Biological Processes	GO:1903201	regulation of oxidative stress-induced cell death	-2.64996	-0.4613	3/78	5478,10399,11315	PPIA,RACK1,PARK7
12_Member	GO Biological Processes	GO:1900407	regulation of cellular response to oxidative stress	-2.43358	-0.27408	3/93	5478,10399,11315	PPIA,RACK1,PARK7
12_Member	GO Biological Processes	GO:0032091	negative regulation of protein binding	-2.39487	-0.240977	3/96	60,10399,11315	ACTB,RACK1,PARK7
12_Member	GO Biological Processes	GO:0043393	regulation of protein binding	-2.37361	-0.225245	4/197	60,6135,10399,11315	ACTB,RPL11,RACK1,PARK7
12_Member	GO Biological Processes	GO:1902882	regulation of response to oxidative stress	-2.32127	-0.185272	3/102	5478,10399,11315	PPIA,RACK1,PARK7
12_Member	GO Biological Processes	GO:0043281	regulation of cysteine-type endopeptidase activity involved in apoptotic process	-2.3201	-0.185272	4/204	2168,6188,10399,11315	FABP1,RPS3,RACK1,PARK7
12_Member	GO Biological Processes	GO:0042542	response to hydrogen peroxide	-2.2748	-0.142623	3/106	2168,6188,11315	FABP1,RPS3,PARK7
12_Member	GO Biological Processes	GO:0034599	cellular response to oxidative stress	-2.21226	-0.0905477	4/219	2168,5478,6188,11315	FABP1,PPIA,RPS3,PARK7
12_Member	GO Biological Processes	GO:0034614	cellular response to reactive oxygen species	-2.14618	-0.033526	3/118	2168,6188,11315	FABP1,RPS3,PARK7
12_Member	GO Biological Processes	GO:2000116	regulation of cysteine-type endopeptidase activity	-2.14502	-0.033526	4/229	2168,6188,10399,11315	FABP1,RPS3,RACK1,PARK7
12_Member	GO Biological Processes	GO:2001233	regulation of apoptotic signaling pathway	-2.10596	-0.00198427	5/370	5478,6188,6201,10399,11315	PPIA,RPS3,RPS7,RACK1,PARK7
12_Member	GO Biological Processes	GO:0043065	positive regulation of apoptotic process	-2.07665	0	6/529	6188,6194,6201,10399,10921,11315	RPS3,RPS6,RPS7,RACK1,RNPS1,PARK7
12_Member	GO Biological Processes	GO:0043068	positive regulation of programmed cell death	-2.0242	0	6/543	6188,6194,6201,10399,10921,11315	RPS3,RPS6,RPS7,RACK1,RNPS1,PARK7
13_Summary	GO Biological Processes	GO:0033119	negative regulation of RNA splicing	-4.11432	-1.77162	3/25	6207,6231,10921,4116,6635,134353,4809,11171,1915	RPS13,RPS26,RNPS1,MAGOH,SNRPE,LSM11,SNU13,STRAP,EEF1A1
13_Member	GO Biological Processes	GO:0033119	negative regulation of RNA splicing	-4.11432	-1.77162	3/25	6207,6231,10921	RPS13,RPS26,RNPS1
13_Member	Reactome Gene Sets	R-HSA-73856	RNA Polymerase II Transcription Termination	-4.10597	-1.76755	4/68	4116,6635,10921,134353	MAGOH,SNRPE,RNPS1,LSM11
13_Member	CORUM	CORUM:351	Spliceosome	-2.89885	-0.665774	4/141	4116,4809,6635,10921	MAGOH,SNU13,SNRPE,RNPS1
13_Member	GO Biological Processes	GO:0000377	RNA splicing, via transesterification reactions with bulged adenosine as nucleophile	-2.69651	-0.495623	5/268	4116,4809,6635,10921,11171	MAGOH,SNU13,SNRPE,RNPS1,STRAP
13_Member	GO Biological Processes	GO:0000398	mRNA splicing, via spliceosome	-2.69651	-0.495623	5/268	4116,4809,6635,10921,11171	MAGOH,SNU13,SNRPE,RNPS1,STRAP
13_Member	GO Biological Processes	GO:0000375	RNA splicing, via transesterification reactions	-2.6686	-0.47679	5/272	4116,4809,6635,10921,11171	MAGOH,SNU13,SNRPE,RNPS1,STRAP
13_Member	GO Biological Processes	GO:0043484	regulation of RNA splicing	-2.53053	-0.353778	4/178	4116,6207,6231,10921	MAGOH,RPS13,RPS26,RNPS1
13_Member	Reactome Gene Sets	R-HSA-72163	mRNA Splicing - Major Pathway	-2.479	-0.310955	4/184	4116,4809,6635,10921	MAGOH,SNU13,SNRPE,RNPS1
13_Member	Reactome Gene Sets	R-HSA-72172	mRNA Splicing	-2.41317	-0.256488	4/192	4116,4809,6635,10921	MAGOH,SNU13,SNRPE,RNPS1
13_Member	GO Biological Processes	GO:0006397	mRNA processing	-2.35496	-0.212058	6/462	4116,4809,6635,10921,11171,134353	MAGOH,SNU13,SNRPE,RNPS1,STRAP,LSM11
13_Member	KEGG Pathway	hsa03013	Nucleocytoplasmic transport	-2.25228	-0.125368	3/108	1915,4116,10921	EEF1A1,MAGOH,RNPS1
13_Member	Reactome Gene Sets	R-HSA-72203	Processing of Capped Intron-Containing Pre-mRNA	-2.04428	0	4/245	4116,4809,6635,10921	MAGOH,SNU13,SNRPE,RNPS1
13_Member	GO Biological Processes	GO:0008380	RNA splicing	-2.02687	0	5/387	4116,4809,6635,10921,11171	MAGOH,SNU13,SNRPE,RNPS1,STRAP
13_Member	WikiPathways	WP411	mRNA processing	-2.00445	0	3/133	4809,6635,10921	SNU13,SNRPE,RNPS1
14_Summary	GO Biological Processes	GO:0018205	peptidyl-lysine modification	-3.25702	-0.992789	6/306	60,3094,4706,9862,11315,64769,6188	ACTB,HINT1,NDUFAB1,MED24,PARK7,MEAF6,RPS3
14_Member	GO Biological Processes	GO:0018205	peptidyl-lysine modification	-3.25702	-0.992789	6/306	60,3094,4706,9862,11315,64769	ACTB,HINT1,NDUFAB1,MED24,PARK7,MEAF6
14_Member	GO Biological Processes	GO:0016573	histone acetylation	-2.11628	-0.00981522	3/121	60,9862,64769	ACTB,MED24,MEAF6
14_Member	GO Biological Processes	GO:0045739	positive regulation of DNA repair	-2.0872	0	3/124	60,6188,64769	ACTB,RPS3,MEAF6
14_Member	GO Biological Processes	GO:0018393	internal peptidyl-lysine acetylation	-2.05889	0	3/127	60,9862,64769	ACTB,MED24,MEAF6
14_Member	GO Biological Processes	GO:0006475	internal protein amino acid acetylation	-2.04043	0	3/129	60,9862,64769	ACTB,MED24,MEAF6
14_Member	GO Biological Processes	GO:0018394	peptidyl-lysine acetylation	-2.03132	0	3/130	60,9862,64769	ACTB,MED24,MEAF6
15_Summary	GO Biological Processes	GO:0006413	translational initiation	-2.83941	-0.609662	3/67	6188,6189,6193	RPS3,RPS3A,RPS5
15_Member	GO Biological Processes	GO:0006413	translational initiation	-2.83941	-0.609662	3/67	6188,6189,6193	RPS3,RPS3A,RPS5
16_Summary	GO Biological Processes	GO:0022600	digestive system process	-2.73225	-0.518776	3/73	2168,2169,11171	FABP1,FABP2,STRAP
16_Member	GO Biological Processes	GO:0022600	digestive system process	-2.73225	-0.518776	3/73	2168,2169,11171	FABP1,FABP2,STRAP
16_Member	GO Biological Processes	GO:0007586	digestion	-2.26348	-0.133946	3/107	2168,2169,11171	FABP1,FABP2,STRAP
17_Summary	KEGG Pathway	hsa04714	Thermogenesis	-2.12551	-0.0165379	4/232	60,516,4706,6194	ACTB,ATP5MC1,NDUFAB1,RPS6
17_Member	KEGG Pathway	hsa04714	Thermogenesis	-2.12551	-0.0165379	4/232	60,516,4706,6194	ACTB,ATP5MC1,NDUFAB1,RPS6

## Sheet: Early primary SPC
GroupID	Category	Term	Description	LogP	Log(q-value)	InTerm_InList	Genes	Symbols
1_Summary	KEGG Pathway	hsa05012	Parkinson disease	-33.7173	-29.3692	28/266	498,506,509,513,515,516,522,539,808,1537,4706,4712,4715,4724,4728,4729,5567,6233,6390,7311,7316,7381,7386,7416,7494,9377,10476,27089,93974,2023,3312,5315,1431,9821,83544,6396,5901,1854,1633,6241,10989,9489,27230,10459,23649,7531,83657,3329,9512,55486	ATP5F1A,ATP5F1B,ATP5F1C,ATP5F1D,ATP5PB,ATP5MC1,ATP5PF,ATP5PO,CALM3,CYC1,NDUFAB1,NDUFB6,NDUFB9,NDUFS4,NDUFS8,NDUFV2,PRKACB,RPS27A,SDHB,UBA52,UBC,UQCRB,UQCRFS1,VDAC1,XBP1,COX5A,ATP5PD,UQCRQ,ATP5IF1,ENO1,HSPA8,PKM,CS,RB1CC1,DNAL1,SEC13,RAN,DUT,DCK,RRM2,IMMT,PGS1,SERP1,MAD2L2,POLA2,YWHAE,DYNLRB2,HSPD1,PMPCB,PARL
1_Member	KEGG Pathway	hsa05012	Parkinson disease	-33.7173	-29.3692	28/266	498,506,509,513,515,516,522,539,808,1537,4706,4712,4715,4724,4728,4729,5567,6233,6390,7311,7316,7381,7386,7416,7494,9377,10476,27089	ATP5F1A,ATP5F1B,ATP5F1C,ATP5F1D,ATP5PB,ATP5MC1,ATP5PF,ATP5PO,CALM3,CYC1,NDUFAB1,NDUFB6,NDUFB9,NDUFS4,NDUFS8,NDUFV2,PRKACB,RPS27A,SDHB,UBA52,UBC,UQCRB,UQCRFS1,VDAC1,XBP1,COX5A,ATP5PD,UQCRQ
1_Member	WikiPathways	WP111	Electron transport chain: OXPHOS system in mitochondria	-31.2495	-27.2024	21/106	498,506,509,513,515,516,522,539,4706,4712,4715,4724,4728,4729,6390,7381,7386,9377,10476,27089,93974	ATP5F1A,ATP5F1B,ATP5F1C,ATP5F1D,ATP5PB,ATP5MC1,ATP5PF,ATP5PO,NDUFAB1,NDUFB6,NDUFB9,NDUFS4,NDUFS8,NDUFV2,SDHB,UQCRB,UQCRFS1,COX5A,ATP5PD,UQCRQ,ATP5IF1
1_Member	GO Biological Processes	GO:0046034	ATP metabolic process	-29.7734	-25.9448	24/208	498,506,509,513,515,516,522,539,1537,2023,3312,4706,4712,4715,4724,4728,4729,5315,6390,7381,7386,9377,10476,27089	ATP5F1A,ATP5F1B,ATP5F1C,ATP5F1D,ATP5PB,ATP5MC1,ATP5PF,ATP5PO,CYC1,ENO1,HSPA8,NDUFAB1,NDUFB6,NDUFB9,NDUFS4,NDUFS8,NDUFV2,PKM,SDHB,UQCRB,UQCRFS1,COX5A,ATP5PD,UQCRQ
1_Member	Reactome Gene Sets	R-HSA-1428517	The citric acid (TCA) cycle and respiratory electron transport	-29.6908	-25.9448	23/178	498,506,509,513,515,516,522,539,1431,1537,4706,4712,4715,4724,4728,4729,6390,7381,7386,7416,9377,10476,27089	ATP5F1A,ATP5F1B,ATP5F1C,ATP5F1D,ATP5PB,ATP5MC1,ATP5PF,ATP5PO,CS,CYC1,NDUFAB1,NDUFB6,NDUFB9,NDUFS4,NDUFS8,NDUFV2,SDHB,UQCRB,UQCRFS1,VDAC1,COX5A,ATP5PD,UQCRQ
1_Member	Reactome Gene Sets	R-HSA-163200	Respiratory electron transport, ATP synthesis by chemiosmotic coupling, and heat production by uncoupling proteins.	-29.4622	-25.8131	21/127	498,506,509,513,515,516,522,539,1537,4706,4712,4715,4724,4728,4729,6390,7381,7386,9377,10476,27089	ATP5F1A,ATP5F1B,ATP5F1C,ATP5F1D,ATP5PB,ATP5MC1,ATP5PF,ATP5PO,CYC1,NDUFAB1,NDUFB6,NDUFB9,NDUFS4,NDUFS8,NDUFV2,SDHB,UQCRB,UQCRFS1,COX5A,ATP5PD,UQCRQ
1_Member	KEGG Pathway	hsa00190	Oxidative phosphorylation	-28.9385	-25.3686	21/134	498,506,509,513,515,516,522,539,1537,4706,4712,4715,4724,4728,4729,6390,7381,7386,9377,10476,27089	ATP5F1A,ATP5F1B,ATP5F1C,ATP5F1D,ATP5PB,ATP5MC1,ATP5PF,ATP5PO,CYC1,NDUFAB1,NDUFB6,NDUFB9,NDUFS4,NDUFS8,NDUFV2,SDHB,UQCRB,UQCRFS1,COX5A,ATP5PD,UQCRQ
1_Member	GO Biological Processes	GO:0006119	oxidative phosphorylation	-28.1222	-24.6192	20/120	498,506,509,513,515,522,539,1537,4706,4712,4715,4724,4728,4729,6390,7381,7386,9377,10476,27089	ATP5F1A,ATP5F1B,ATP5F1C,ATP5F1D,ATP5PB,ATP5PF,ATP5PO,CYC1,NDUFAB1,NDUFB6,NDUFB9,NDUFS4,NDUFS8,NDUFV2,SDHB,UQCRB,UQCRFS1,COX5A,ATP5PD,UQCRQ
1_Member	KEGG Pathway	hsa05022	Pathways of neurodegeneration - multiple diseases	-27.9922	-24.5473	29/476	498,506,509,513,515,516,522,539,808,1537,4706,4712,4715,4724,4728,4729,6233,6390,7311,7316,7381,7386,7416,7494,9377,9821,10476,27089,83544	ATP5F1A,ATP5F1B,ATP5F1C,ATP5F1D,ATP5PB,ATP5MC1,ATP5PF,ATP5PO,CALM3,CYC1,NDUFAB1,NDUFB6,NDUFB9,NDUFS4,NDUFS8,NDUFV2,RPS27A,SDHB,UBA52,UBC,UQCRB,UQCRFS1,VDAC1,XBP1,COX5A,RB1CC1,ATP5PD,UQCRQ,DNAL1
1_Member	GO Biological Processes	GO:0009060	aerobic respiration	-27.2273	-23.8335	21/160	498,506,509,513,515,522,539,1431,1537,4706,4712,4715,4724,4728,4729,6390,7381,7386,9377,10476,27089	ATP5F1A,ATP5F1B,ATP5F1C,ATP5F1D,ATP5PB,ATP5PF,ATP5PO,CS,CYC1,NDUFAB1,NDUFB6,NDUFB9,NDUFS4,NDUFS8,NDUFV2,SDHB,UQCRB,UQCRFS1,COX5A,ATP5PD,UQCRQ
1_Member	KEGG Pathway	hsa05020	Prion disease	-26.8607	-23.5126	24/273	498,506,509,513,515,516,522,539,1537,3312,4706,4712,4715,4724,4728,4729,5567,6390,7381,7386,7416,9377,10476,27089	ATP5F1A,ATP5F1B,ATP5F1C,ATP5F1D,ATP5PB,ATP5MC1,ATP5PF,ATP5PO,CYC1,HSPA8,NDUFAB1,NDUFB6,NDUFB9,NDUFS4,NDUFS8,NDUFV2,PRKACB,SDHB,UQCRB,UQCRFS1,VDAC1,COX5A,ATP5PD,UQCRQ
1_Member	KEGG Pathway	hsa05014	Amyotrophic lateral sclerosis	-26.7872	-23.4805	26/364	498,506,509,513,515,516,522,539,1537,4706,4712,4715,4724,4728,4729,6390,6396,7381,7386,7416,7494,9377,9821,10476,27089,83544	ATP5F1A,ATP5F1B,ATP5F1C,ATP5F1D,ATP5PB,ATP5MC1,ATP5PF,ATP5PO,CYC1,NDUFAB1,NDUFB6,NDUFB9,NDUFS4,NDUFS8,NDUFV2,SDHB,SEC13,UQCRB,UQCRFS1,VDAC1,XBP1,COX5A,RB1CC1,ATP5PD,UQCRQ,DNAL1
1_Member	KEGG Pathway	hsa05415	Diabetic cardiomyopathy	-26.6338	-23.3649	22/203	498,506,509,513,515,516,522,539,1537,4706,4712,4715,4724,4728,4729,6390,7381,7386,7416,9377,10476,27089	ATP5F1A,ATP5F1B,ATP5F1C,ATP5F1D,ATP5PB,ATP5MC1,ATP5PF,ATP5PO,CYC1,NDUFAB1,NDUFB6,NDUFB9,NDUFS4,NDUFS8,NDUFV2,SDHB,UQCRB,UQCRFS1,VDAC1,COX5A,ATP5PD,UQCRQ
1_Member	KEGG Pathway	hsa05208	Chemical carcinogenesis - reactive oxygen species	-25.71	-22.4759	22/223	498,506,509,513,515,516,522,539,1537,4706,4712,4715,4724,4728,4729,6390,7381,7386,7416,9377,10476,27089	ATP5F1A,ATP5F1B,ATP5F1C,ATP5F1D,ATP5PB,ATP5MC1,ATP5PF,ATP5PO,CYC1,NDUFAB1,NDUFB6,NDUFB9,NDUFS4,NDUFS8,NDUFV2,SDHB,UQCRB,UQCRFS1,VDAC1,COX5A,ATP5PD,UQCRQ
1_Member	KEGG Pathway	hsa05016	Huntington disease	-25.6561	-22.4542	24/306	498,506,509,513,515,516,522,539,1537,4706,4712,4715,4724,4728,4729,6390,7381,7386,7416,9377,9821,10476,27089,83544	ATP5F1A,ATP5F1B,ATP5F1C,ATP5F1D,ATP5PB,ATP5MC1,ATP5PF,ATP5PO,CYC1,NDUFAB1,NDUFB6,NDUFB9,NDUFS4,NDUFS8,NDUFV2,SDHB,UQCRB,UQCRFS1,VDAC1,COX5A,RB1CC1,ATP5PD,UQCRQ,DNAL1
1_Member	GO Biological Processes	GO:0045333	cellular respiration	-25.595	-22.423	21/190	498,506,509,513,515,522,539,1431,1537,4706,4712,4715,4724,4728,4729,6390,7381,7386,9377,10476,27089	ATP5F1A,ATP5F1B,ATP5F1C,ATP5F1D,ATP5PB,ATP5PF,ATP5PO,CS,CYC1,NDUFAB1,NDUFB6,NDUFB9,NDUFS4,NDUFS8,NDUFV2,SDHB,UQCRB,UQCRFS1,COX5A,ATP5PD,UQCRQ
1_Member	KEGG Pathway	hsa04714	Thermogenesis	-25.3231	-22.1791	22/232	498,506,509,513,515,516,522,539,1537,4706,4712,4715,4724,4728,4729,5567,6390,7381,7386,9377,10476,27089	ATP5F1A,ATP5F1B,ATP5F1C,ATP5F1D,ATP5PB,ATP5MC1,ATP5PF,ATP5PO,CYC1,NDUFAB1,NDUFB6,NDUFB9,NDUFS4,NDUFS8,NDUFV2,PRKACB,SDHB,UQCRB,UQCRFS1,COX5A,ATP5PD,UQCRQ
1_Member	KEGG Pathway	hsa05010	Alzheimer disease	-24.7238	-21.6062	25/384	498,506,509,513,515,516,522,539,808,1537,4706,4712,4715,4724,4728,4729,6390,7381,7386,7416,7494,9377,9821,10476,27089	ATP5F1A,ATP5F1B,ATP5F1C,ATP5F1D,ATP5PB,ATP5MC1,ATP5PF,ATP5PO,CALM3,CYC1,NDUFAB1,NDUFB6,NDUFB9,NDUFS4,NDUFS8,NDUFV2,SDHB,UQCRB,UQCRFS1,VDAC1,XBP1,COX5A,RB1CC1,ATP5PD,UQCRQ
1_Member	GO Biological Processes	GO:0015986	proton motive force-driven ATP synthesis	-24.5713	-21.4785	16/73	498,506,509,513,515,516,522,539,4706,4712,4715,4724,4728,4729,6390,10476	ATP5F1A,ATP5F1B,ATP5F1C,ATP5F1D,ATP5PB,ATP5MC1,ATP5PF,ATP5PO,NDUFAB1,NDUFB6,NDUFB9,NDUFS4,NDUFS8,NDUFV2,SDHB,ATP5PD
1_Member	GO Biological Processes	GO:0015980	energy derivation by oxidation of organic compounds	-24.4797	-21.4104	22/253	498,506,509,513,515,522,539,1431,1537,4706,4712,4715,4724,4728,4729,6390,7381,7386,9377,9821,10476,27089	ATP5F1A,ATP5F1B,ATP5F1C,ATP5F1D,ATP5PB,ATP5PF,ATP5PO,CS,CYC1,NDUFAB1,NDUFB6,NDUFB9,NDUFS4,NDUFS8,NDUFV2,SDHB,UQCRB,UQCRFS1,COX5A,RB1CC1,ATP5PD,UQCRQ
1_Member	GO Biological Processes	GO:0006091	generation of precursor metabolites and energy	-24.4462	-21.3992	25/394	498,506,509,513,515,522,539,1431,1537,2023,4706,4712,4715,4724,4728,4729,5315,6390,7381,7386,9377,9821,10476,27089,93974	ATP5F1A,ATP5F1B,ATP5F1C,ATP5F1D,ATP5PB,ATP5PF,ATP5PO,CS,CYC1,ENO1,NDUFAB1,NDUFB6,NDUFB9,NDUFS4,NDUFS8,NDUFV2,PKM,SDHB,UQCRB,UQCRFS1,COX5A,RB1CC1,ATP5PD,UQCRQ,ATP5IF1
1_Member	GO Biological Processes	GO:0042776	proton motive force-driven mitochondrial ATP synthesis	-23.5314	-20.5056	15/64	498,506,509,513,515,522,539,4706,4712,4715,4724,4728,4729,6390,10476	ATP5F1A,ATP5F1B,ATP5F1C,ATP5F1D,ATP5PB,ATP5PF,ATP5PO,NDUFAB1,NDUFB6,NDUFB9,NDUFS4,NDUFS8,NDUFV2,SDHB,ATP5PD
1_Member	GO Biological Processes	GO:0006754	ATP biosynthetic process	-23.4111	-20.4054	16/85	498,506,509,513,515,516,522,539,4706,4712,4715,4724,4728,4729,6390,10476	ATP5F1A,ATP5F1B,ATP5F1C,ATP5F1D,ATP5PB,ATP5MC1,ATP5PF,ATP5PO,NDUFAB1,NDUFB6,NDUFB9,NDUFS4,NDUFS8,NDUFV2,SDHB,ATP5PD
1_Member	GO Biological Processes	GO:0009205	purine ribonucleoside triphosphate metabolic process	-23.2313	-20.2449	17/111	498,506,509,513,515,516,522,539,4706,4712,4715,4724,4728,4729,5901,6390,10476	ATP5F1A,ATP5F1B,ATP5F1C,ATP5F1D,ATP5PB,ATP5MC1,ATP5PF,ATP5PO,NDUFAB1,NDUFB6,NDUFB9,NDUFS4,NDUFS8,NDUFV2,RAN,SDHB,ATP5PD
1_Member	GO Biological Processes	GO:0009141	nucleoside triphosphate metabolic process	-23.153	-20.1851	18/140	498,506,509,513,515,516,522,539,1854,4706,4712,4715,4724,4728,4729,5901,6390,10476	ATP5F1A,ATP5F1B,ATP5F1C,ATP5F1D,ATP5PB,ATP5MC1,ATP5PF,ATP5PO,DUT,NDUFAB1,NDUFB6,NDUFB9,NDUFS4,NDUFS8,NDUFV2,RAN,SDHB,ATP5PD
1_Member	GO Biological Processes	GO:0009144	purine nucleoside triphosphate metabolic process	-22.8862	-19.9361	17/116	498,506,509,513,515,516,522,539,4706,4712,4715,4724,4728,4729,5901,6390,10476	ATP5F1A,ATP5F1B,ATP5F1C,ATP5F1D,ATP5PB,ATP5MC1,ATP5PF,ATP5PO,NDUFAB1,NDUFB6,NDUFB9,NDUFS4,NDUFS8,NDUFV2,RAN,SDHB,ATP5PD
1_Member	GO Biological Processes	GO:0009199	ribonucleoside triphosphate metabolic process	-22.7527	-19.8196	17/118	498,506,509,513,515,516,522,539,4706,4712,4715,4724,4728,4729,5901,6390,10476	ATP5F1A,ATP5F1B,ATP5F1C,ATP5F1D,ATP5PB,ATP5MC1,ATP5PF,ATP5PO,NDUFAB1,NDUFB6,NDUFB9,NDUFS4,NDUFS8,NDUFV2,RAN,SDHB,ATP5PD
1_Member	GO Biological Processes	GO:0009206	purine ribonucleoside triphosphate biosynthetic process	-22.4985	-19.5818	16/96	498,506,509,513,515,516,522,539,4706,4712,4715,4724,4728,4729,6390,10476	ATP5F1A,ATP5F1B,ATP5F1C,ATP5F1D,ATP5PB,ATP5MC1,ATP5PF,ATP5PO,NDUFAB1,NDUFB6,NDUFB9,NDUFS4,NDUFS8,NDUFV2,SDHB,ATP5PD
1_Member	GO Biological Processes	GO:0009145	purine nucleoside triphosphate biosynthetic process	-22.4213	-19.5204	16/97	498,506,509,513,515,516,522,539,4706,4712,4715,4724,4728,4729,6390,10476	ATP5F1A,ATP5F1B,ATP5F1C,ATP5F1D,ATP5PB,ATP5MC1,ATP5PF,ATP5PO,NDUFAB1,NDUFB6,NDUFB9,NDUFS4,NDUFS8,NDUFV2,SDHB,ATP5PD
1_Member	GO Biological Processes	GO:0009201	ribonucleoside triphosphate biosynthetic process	-22.0484	-19.1627	16/102	498,506,509,513,515,516,522,539,4706,4712,4715,4724,4728,4729,6390,10476	ATP5F1A,ATP5F1B,ATP5F1C,ATP5F1D,ATP5PB,ATP5MC1,ATP5PF,ATP5PO,NDUFAB1,NDUFB6,NDUFB9,NDUFS4,NDUFS8,NDUFV2,SDHB,ATP5PD
1_Member	WikiPathways	WP623	Oxidative phosphorylation	-21.7246	-18.8537	14/62	498,506,513,515,516,522,539,4706,4712,4715,4724,4728,4729,10476	ATP5F1A,ATP5F1B,ATP5F1D,ATP5PB,ATP5MC1,ATP5PF,ATP5PO,NDUFAB1,NDUFB6,NDUFB9,NDUFS4,NDUFS8,NDUFV2,ATP5PD
1_Member	GO Biological Processes	GO:0009142	nucleoside triphosphate biosynthetic process	-21.2296	-18.3729	16/114	498,506,509,513,515,516,522,539,4706,4712,4715,4724,4728,4729,6390,10476	ATP5F1A,ATP5F1B,ATP5F1C,ATP5F1D,ATP5PB,ATP5MC1,ATP5PF,ATP5PO,NDUFAB1,NDUFB6,NDUFB9,NDUFS4,NDUFS8,NDUFV2,SDHB,ATP5PD
1_Member	CORUM	CORUM:563	F1F0-ATP synthase, mitochondrial	-21.1046	-18.2617	10/16	498,506,509,513,515,516,522,539,10476,93974	ATP5F1A,ATP5F1B,ATP5F1C,ATP5F1D,ATP5PB,ATP5MC1,ATP5PF,ATP5PO,ATP5PD,ATP5IF1
1_Member	GO Biological Processes	GO:0009165	nucleotide biosynthetic process	-19.5456	-16.716	19/264	498,506,509,513,515,516,522,539,1633,1854,4706,4712,4715,4724,4728,4729,6241,6390,10476	ATP5F1A,ATP5F1B,ATP5F1C,ATP5F1D,ATP5PB,ATP5MC1,ATP5PF,ATP5PO,DCK,DUT,NDUFAB1,NDUFB6,NDUFB9,NDUFS4,NDUFS8,NDUFV2,RRM2,SDHB,ATP5PD
1_Member	GO Biological Processes	GO:1901293	nucleoside phosphate biosynthetic process	-19.4833	-16.6667	19/266	498,506,509,513,515,516,522,539,1633,1854,4706,4712,4715,4724,4728,4729,6241,6390,10476	ATP5F1A,ATP5F1B,ATP5F1C,ATP5F1D,ATP5PB,ATP5MC1,ATP5PF,ATP5PO,DCK,DUT,NDUFAB1,NDUFB6,NDUFB9,NDUFS4,NDUFS8,NDUFV2,RRM2,SDHB,ATP5PD
1_Member	GO Biological Processes	GO:0009117	nucleotide metabolic process	-18.8056	-16.0016	22/460	498,506,509,513,515,516,522,539,1633,1854,2023,4706,4712,4715,4724,4728,4729,5315,5901,6241,6390,10476	ATP5F1A,ATP5F1B,ATP5F1C,ATP5F1D,ATP5PB,ATP5MC1,ATP5PF,ATP5PO,DCK,DUT,ENO1,NDUFAB1,NDUFB6,NDUFB9,NDUFS4,NDUFS8,NDUFV2,PKM,RAN,RRM2,SDHB,ATP5PD
1_Member	GO Biological Processes	GO:0006164	purine nucleotide biosynthetic process	-18.654	-15.8658	17/202	498,506,509,513,515,516,522,539,1633,4706,4712,4715,4724,4728,4729,6390,10476	ATP5F1A,ATP5F1B,ATP5F1C,ATP5F1D,ATP5PB,ATP5MC1,ATP5PF,ATP5PO,DCK,NDUFAB1,NDUFB6,NDUFB9,NDUFS4,NDUFS8,NDUFV2,SDHB,ATP5PD
1_Member	GO Biological Processes	GO:0006753	nucleoside phosphate metabolic process	-18.6457	-15.8658	22/468	498,506,509,513,515,516,522,539,1633,1854,2023,4706,4712,4715,4724,4728,4729,5315,5901,6241,6390,10476	ATP5F1A,ATP5F1B,ATP5F1C,ATP5F1D,ATP5PB,ATP5MC1,ATP5PF,ATP5PO,DCK,DUT,ENO1,NDUFAB1,NDUFB6,NDUFB9,NDUFS4,NDUFS8,NDUFV2,PKM,RAN,RRM2,SDHB,ATP5PD
1_Member	GO Biological Processes	GO:0072522	purine-containing compound biosynthetic process	-18.294	-15.5257	17/212	498,506,509,513,515,516,522,539,1633,4706,4712,4715,4724,4728,4729,6390,10476	ATP5F1A,ATP5F1B,ATP5F1C,ATP5F1D,ATP5PB,ATP5MC1,ATP5PF,ATP5PO,DCK,NDUFAB1,NDUFB6,NDUFB9,NDUFS4,NDUFS8,NDUFV2,SDHB,ATP5PD
1_Member	GO Biological Processes	GO:0006163	purine nucleotide metabolic process	-18.2092	-15.4522	20/366	498,506,509,513,515,516,522,539,1633,2023,4706,4712,4715,4724,4728,4729,5315,5901,6390,10476	ATP5F1A,ATP5F1B,ATP5F1C,ATP5F1D,ATP5PB,ATP5MC1,ATP5PF,ATP5PO,DCK,ENO1,NDUFAB1,NDUFB6,NDUFB9,NDUFS4,NDUFS8,NDUFV2,PKM,RAN,SDHB,ATP5PD
1_Member	Reactome Gene Sets	R-HSA-163210	Formation of ATP by chemiosmotic coupling	-17.8041	-15.0581	9/18	498,506,509,513,515,516,522,539,10476	ATP5F1A,ATP5F1B,ATP5F1C,ATP5F1D,ATP5PB,ATP5MC1,ATP5PF,ATP5PO,ATP5PD
1_Member	GO Biological Processes	GO:0072521	purine-containing compound metabolic process	-17.7352	-14.9999	20/387	498,506,509,513,515,516,522,539,1633,2023,4706,4712,4715,4724,4728,4729,5315,5901,6390,10476	ATP5F1A,ATP5F1B,ATP5F1C,ATP5F1D,ATP5PB,ATP5MC1,ATP5PF,ATP5PO,DCK,ENO1,NDUFAB1,NDUFB6,NDUFB9,NDUFS4,NDUFS8,NDUFV2,PKM,RAN,SDHB,ATP5PD
1_Member	GO Biological Processes	GO:0009152	purine ribonucleotide biosynthetic process	-17.4233	-14.6985	16/194	498,506,509,513,515,516,522,539,4706,4712,4715,4724,4728,4729,6390,10476	ATP5F1A,ATP5F1B,ATP5F1C,ATP5F1D,ATP5PB,ATP5MC1,ATP5PF,ATP5PO,NDUFAB1,NDUFB6,NDUFB9,NDUFS4,NDUFS8,NDUFV2,SDHB,ATP5PD
1_Member	GO Biological Processes	GO:0055086	nucleobase-containing small molecule metabolic process	-17.3955	-14.6809	22/536	498,506,509,513,515,516,522,539,1633,1854,2023,4706,4712,4715,4724,4728,4729,5315,5901,6241,6390,10476	ATP5F1A,ATP5F1B,ATP5F1C,ATP5F1D,ATP5PB,ATP5MC1,ATP5PF,ATP5PO,DCK,DUT,ENO1,NDUFAB1,NDUFB6,NDUFB9,NDUFS4,NDUFS8,NDUFV2,PKM,RAN,RRM2,SDHB,ATP5PD
1_Member	Reactome Gene Sets	R-HSA-8949613	Cristae formation	-17.3789	-14.6743	10/31	498,506,509,513,515,516,522,539,10476,10989	ATP5F1A,ATP5F1B,ATP5F1C,ATP5F1D,ATP5PB,ATP5MC1,ATP5PF,ATP5PO,ATP5PD,IMMT
1_Member	GO Biological Processes	GO:0009150	purine ribonucleotide metabolic process	-17.1737	-14.4789	19/353	498,506,509,513,515,516,522,539,2023,4706,4712,4715,4724,4728,4729,5315,5901,6390,10476	ATP5F1A,ATP5F1B,ATP5F1C,ATP5F1D,ATP5PB,ATP5MC1,ATP5PF,ATP5PO,ENO1,NDUFAB1,NDUFB6,NDUFB9,NDUFS4,NDUFS8,NDUFV2,PKM,RAN,SDHB,ATP5PD
1_Member	GO Biological Processes	GO:0009260	ribonucleotide biosynthetic process	-16.9361	-14.2508	16/208	498,506,509,513,515,516,522,539,4706,4712,4715,4724,4728,4729,6390,10476	ATP5F1A,ATP5F1B,ATP5F1C,ATP5F1D,ATP5PB,ATP5MC1,ATP5PF,ATP5PO,NDUFAB1,NDUFB6,NDUFB9,NDUFS4,NDUFS8,NDUFV2,SDHB,ATP5PD
1_Member	GO Biological Processes	GO:0009259	ribonucleotide metabolic process	-16.7513	-14.0753	19/372	498,506,509,513,515,516,522,539,2023,4706,4712,4715,4724,4728,4729,5315,5901,6390,10476	ATP5F1A,ATP5F1B,ATP5F1C,ATP5F1D,ATP5PB,ATP5MC1,ATP5PF,ATP5PO,ENO1,NDUFAB1,NDUFB6,NDUFB9,NDUFS4,NDUFS8,NDUFV2,PKM,RAN,SDHB,ATP5PD
1_Member	GO Biological Processes	GO:0046390	ribose phosphate biosynthetic process	-16.7055	-14.0387	16/215	498,506,509,513,515,516,522,539,4706,4712,4715,4724,4728,4729,6390,10476	ATP5F1A,ATP5F1B,ATP5F1C,ATP5F1D,ATP5PB,ATP5MC1,ATP5PF,ATP5PO,NDUFAB1,NDUFB6,NDUFB9,NDUFS4,NDUFS8,NDUFV2,SDHB,ATP5PD
1_Member	GO Biological Processes	GO:0019693	ribose phosphate metabolic process	-16.5382	-13.8803	19/382	498,506,509,513,515,516,522,539,2023,4706,4712,4715,4724,4728,4729,5315,5901,6390,10476	ATP5F1A,ATP5F1B,ATP5F1C,ATP5F1D,ATP5PB,ATP5MC1,ATP5PF,ATP5PO,ENO1,NDUFAB1,NDUFB6,NDUFB9,NDUFS4,NDUFS8,NDUFV2,PKM,RAN,SDHB,ATP5PD
1_Member	GO Biological Processes	GO:0019646	aerobic electron transport chain	-15.896	-13.264	12/87	1537,4706,4712,4715,4724,4728,4729,6390,7381,7386,9377,27089	CYC1,NDUFAB1,NDUFB6,NDUFB9,NDUFS4,NDUFS8,NDUFV2,SDHB,UQCRB,UQCRFS1,COX5A,UQCRQ
1_Member	GO Biological Processes	GO:0042773	ATP synthesis coupled electron transport	-15.5911	-12.9754	12/92	1537,4706,4712,4715,4724,4728,4729,6390,7381,7386,9377,27089	CYC1,NDUFAB1,NDUFB6,NDUFB9,NDUFS4,NDUFS8,NDUFV2,SDHB,UQCRB,UQCRFS1,COX5A,UQCRQ
1_Member	GO Biological Processes	GO:0042775	mitochondrial ATP synthesis coupled electron transport	-15.5911	-12.9754	12/92	1537,4706,4712,4715,4724,4728,4729,6390,7381,7386,9377,27089	CYC1,NDUFAB1,NDUFB6,NDUFB9,NDUFS4,NDUFS8,NDUFV2,SDHB,UQCRB,UQCRFS1,COX5A,UQCRQ
1_Member	GO Biological Processes	GO:0090407	organophosphate biosynthetic process	-14.9798	-12.3793	20/538	498,506,509,513,515,516,522,539,1633,1854,4706,4712,4715,4724,4728,4729,6241,6390,9489,10476	ATP5F1A,ATP5F1B,ATP5F1C,ATP5F1D,ATP5PB,ATP5MC1,ATP5PF,ATP5PO,DCK,DUT,NDUFAB1,NDUFB6,NDUFB9,NDUFS4,NDUFS8,NDUFV2,RRM2,SDHB,PGS1,ATP5PD
1_Member	Reactome Gene Sets	R-HSA-611105	Respiratory electron transport	-14.9792	-12.3793	12/103	1537,4706,4712,4715,4724,4728,4729,6390,7381,7386,9377,27089	CYC1,NDUFAB1,NDUFB6,NDUFB9,NDUFS4,NDUFS8,NDUFV2,SDHB,UQCRB,UQCRFS1,COX5A,UQCRQ
1_Member	GO Biological Processes	GO:0022904	respiratory electron transport chain	-14.4344	-11.8422	12/114	1537,4706,4712,4715,4724,4728,4729,6390,7381,7386,9377,27089	CYC1,NDUFAB1,NDUFB6,NDUFB9,NDUFS4,NDUFS8,NDUFV2,SDHB,UQCRB,UQCRFS1,COX5A,UQCRQ
1_Member	KEGG Pathway	hsa04932	Non-alcoholic fatty liver disease	-14.3025	-11.7179	13/155	1537,4706,4712,4715,4724,4728,4729,6390,7381,7386,7494,9377,27089	CYC1,NDUFAB1,NDUFB6,NDUFB9,NDUFS4,NDUFS8,NDUFV2,SDHB,UQCRB,UQCRFS1,XBP1,COX5A,UQCRQ
1_Member	GO Biological Processes	GO:1901137	carbohydrate derivative biosynthetic process	-14.292	-11.7148	20/585	498,506,509,513,515,516,522,539,1633,1854,4706,4712,4715,4724,4728,4729,6241,6390,10476,27230	ATP5F1A,ATP5F1B,ATP5F1C,ATP5F1D,ATP5PB,ATP5MC1,ATP5PF,ATP5PO,DCK,DUT,NDUFAB1,NDUFB6,NDUFB9,NDUFS4,NDUFS8,NDUFV2,RRM2,SDHB,ATP5PD,SERP1
1_Member	WikiPathways	WP4396	Nonalcoholic fatty liver disease	-14.1219	-11.552	13/160	1537,4706,4712,4715,4724,4728,4729,6390,7381,7386,7494,9377,27089	CYC1,NDUFAB1,NDUFB6,NDUFB9,NDUFS4,NDUFS8,NDUFV2,SDHB,UQCRB,UQCRFS1,XBP1,COX5A,UQCRQ
1_Member	GO Biological Processes	GO:0034654	nucleobase-containing compound biosynthetic process	-13.9392	-11.3835	22/787	498,506,509,513,515,516,522,539,1633,1854,4706,4712,4715,4724,4728,4729,6241,6390,7494,10459,10476,23649	ATP5F1A,ATP5F1B,ATP5F1C,ATP5F1D,ATP5PB,ATP5MC1,ATP5PF,ATP5PO,DCK,DUT,NDUFAB1,NDUFB6,NDUFB9,NDUFS4,NDUFS8,NDUFV2,RRM2,SDHB,XBP1,MAD2L2,ATP5PD,POLA2
1_Member	Reactome Gene Sets	R-HSA-1592230	Mitochondrial biogenesis	-13.7329	-11.1841	11/95	498,506,509,513,515,516,522,539,808,10476,10989	ATP5F1A,ATP5F1B,ATP5F1C,ATP5F1D,ATP5PB,ATP5MC1,ATP5PF,ATP5PO,CALM3,ATP5PD,IMMT
1_Member	GO Biological Processes	GO:0022900	electron transport chain	-12.4221	-9.90014	12/167	1537,4706,4712,4715,4724,4728,4729,6390,7381,7386,9377,27089	CYC1,NDUFAB1,NDUFB6,NDUFB9,NDUFS4,NDUFS8,NDUFV2,SDHB,UQCRB,UQCRFS1,COX5A,UQCRQ
1_Member	Reactome Gene Sets	R-HSA-1852241	Organelle biogenesis and maintenance	-10.7061	-8.28749	13/296	498,506,509,513,515,516,522,539,808,7531,10476,10989,83657	ATP5F1A,ATP5F1B,ATP5F1C,ATP5F1D,ATP5PB,ATP5MC1,ATP5PF,ATP5PO,CALM3,YWHAE,ATP5PD,IMMT,DYNLRB2
1_Member	GO Biological Processes	GO:0007005	mitochondrion organization	-9.78036	-7.41456	14/430	513,808,3329,4706,4712,4715,4724,4728,7386,9512,9821,10989,55486,93974	ATP5F1D,CALM3,HSPD1,NDUFAB1,NDUFB6,NDUFB9,NDUFS4,NDUFS8,UQCRFS1,PMPCB,RB1CC1,IMMT,PARL,ATP5IF1
1_Member	CORUM	CORUM:178	Respiratory chain complex I (holoenzyme), mitochondrial	-8.14136	-5.86022	6/44	4706,4712,4715,4724,4728,4729	NDUFAB1,NDUFB6,NDUFB9,NDUFS4,NDUFS8,NDUFV2
1_Member	GO Biological Processes	GO:0006120	mitochondrial electron transport, NADH to ubiquinone	-8.08037	-5.80784	6/45	4706,4712,4715,4724,4728,4729	NDUFAB1,NDUFB6,NDUFB9,NDUFS4,NDUFS8,NDUFV2
1_Member	Reactome Gene Sets	R-HSA-6799198	Complex I biogenesis	-7.44541	-5.20792	6/57	4706,4712,4715,4724,4728,4729	NDUFAB1,NDUFB6,NDUFB9,NDUFS4,NDUFS8,NDUFV2
1_Member	KEGG Pathway	hsa04723	Retrograde endocannabinoid signaling	-6.19104	-4.04436	7/148	4706,4712,4715,4724,4728,4729,5567	NDUFAB1,NDUFB6,NDUFB9,NDUFS4,NDUFS8,NDUFV2,PRKACB
1_Member	GO Biological Processes	GO:0033108	mitochondrial respiratory chain complex assembly	-6.11011	-3.97156	6/95	4706,4712,4715,4724,4728,7386	NDUFAB1,NDUFB6,NDUFB9,NDUFS4,NDUFS8,UQCRFS1
1_Member	WikiPathways	WP4324	Mitochondrial complex I assembly model OXPHOS system	-5.91988	-3.80986	5/56	4706,4712,4715,4724,4729	NDUFAB1,NDUFB6,NDUFB9,NDUFS4,NDUFV2
1_Member	WikiPathways	WP4932	7q11.23 copy number variation syndrome	-5.82996	-3.75605	6/106	498,506,513,515,516,539	ATP5F1A,ATP5F1B,ATP5F1D,ATP5PB,ATP5MC1,ATP5PO
1_Member	GO Biological Processes	GO:0010257	NADH dehydrogenase complex assembly	-5.80581	-3.73878	5/59	4706,4712,4715,4724,4728	NDUFAB1,NDUFB6,NDUFB9,NDUFS4,NDUFS8
1_Member	GO Biological Processes	GO:0032981	mitochondrial respiratory chain complex I assembly	-5.80581	-3.73878	5/59	4706,4712,4715,4724,4728	NDUFAB1,NDUFB6,NDUFB9,NDUFS4,NDUFS8
1_Member	CORUM	CORUM:2905	Respiratory chain complex I (intermediate), mitochondrial	-5.24392	-3.26876	3/11	4712,4724,4729	NDUFB6,NDUFS4,NDUFV2
1_Member	CORUM	CORUM:2914	Respiratory chain complex I (beta subunit) mitochondrial	-4.71845	-2.8596	3/16	4706,4712,4715	NDUFAB1,NDUFB6,NDUFB9
1_Member	CORUM	CORUM:2920	Respiratory chain complex I (lambda subunit) mitochondrial	-4.71845	-2.8596	3/16	4724,4728,4729	NDUFS4,NDUFS8,NDUFV2
2_Summary	Reactome Gene Sets	R-HSA-2262752	Cellular responses to stress	-16.1121	-13.463	24/784	898,1915,3312,6119,6129,6133,6160,6201,6223,6230,6233,6396,6500,7311,7316,7321,7494,7531,8894,9377,9978,11224,27230,94239,988,4809,4904,5901,6633,6637,9939,283989,2197,1819,5567,51187,9520,55486,494143,594,2653,4706,6520	CCNE1,EEF1A1,HSPA8,RPA3,RPL7,RPL9,RPL31,RPS7,RPS19,RPS25,RPS27A,SEC13,SKP1,UBA52,UBC,UBE2D1,XBP1,YWHAE,EIF2S2,COX5A,RBX1,RPL35,SERP1,H2AZ2,CDC5L,SNU13,YBX1,RAN,SNRPD2,SNRPG,RBM8A,TSEN54,FAU,DRG2,PRKACB,RSL24D1,NPEPPS,PARL,CHAC2,BCKDHB,GCSH,NDUFAB1,SLC3A2
2_Member	Reactome Gene Sets	R-HSA-2262752	Cellular responses to stress	-16.1121	-13.463	24/784	898,1915,3312,6119,6129,6133,6160,6201,6223,6230,6233,6396,6500,7311,7316,7321,7494,7531,8894,9377,9978,11224,27230,94239	CCNE1,EEF1A1,HSPA8,RPA3,RPL7,RPL9,RPL31,RPS7,RPS19,RPS25,RPS27A,SEC13,SKP1,UBA52,UBC,UBE2D1,XBP1,YWHAE,EIF2S2,COX5A,RBX1,RPL35,SERP1,H2AZ2
2_Member	Reactome Gene Sets	R-HSA-8953897	Cellular responses to stimuli	-15.9399	-13.2994	24/798	898,1915,3312,6119,6129,6133,6160,6201,6223,6230,6233,6396,6500,7311,7316,7321,7494,7531,8894,9377,9978,11224,27230,94239	CCNE1,EEF1A1,HSPA8,RPA3,RPL7,RPL9,RPL31,RPS7,RPS19,RPS25,RPS27A,SEC13,SKP1,UBA52,UBC,UBE2D1,XBP1,YWHAE,EIF2S2,COX5A,RBX1,RPL35,SERP1,H2AZ2
2_Member	Reactome Gene Sets	R-HSA-8953854	Metabolism of RNA	-13.1422	-10.6003	20/674	988,3312,4809,4904,5901,6129,6133,6160,6201,6223,6230,6233,6396,6633,6637,7311,7316,9939,11224,283989	CDC5L,HSPA8,SNU13,YBX1,RAN,RPL7,RPL9,RPL31,RPS7,RPS19,RPS25,RPS27A,SEC13,SNRPD2,SNRPG,UBA52,UBC,RBM8A,RPL35,TSEN54
2_Member	CORUM	CORUM:306	Ribosome, cytoplasmic	-12.867	-10.3319	10/80	2197,6129,6133,6160,6201,6223,6230,6233,7311,11224	FAU,RPL7,RPL9,RPL31,RPS7,RPS19,RPS25,RPS27A,UBA52,RPL35
2_Member	GO Biological Processes	GO:0002181	cytoplasmic translation	-12.5101	-9.98153	11/122	1819,6129,6133,6160,6201,6223,6230,6233,7311,8894,11224	DRG2,RPL7,RPL9,RPL31,RPS7,RPS19,RPS25,RPS27A,UBA52,EIF2S2,RPL35
2_Member	Reactome Gene Sets	R-HSA-156902	Peptide chain elongation	-12.3879	-9.87499	10/89	1915,6129,6133,6160,6201,6223,6230,6233,7311,11224	EEF1A1,RPL7,RPL9,RPL31,RPS7,RPS19,RPS25,RPS27A,UBA52,RPL35
2_Member	Reactome Gene Sets	R-HSA-376176	Signaling by ROBO receptors	-12.3842	-9.87499	13/218	5567,6129,6133,6160,6201,6223,6230,6233,7311,7316,9939,9978,11224	PRKACB,RPL7,RPL9,RPL31,RPS7,RPS19,RPS25,RPS27A,UBA52,UBC,RBM8A,RBX1,RPL35
2_Member	WikiPathways	WP477	Cytoplasmic ribosomal proteins	-12.3379	-9.83497	10/90	2197,6129,6133,6160,6201,6223,6230,6233,7311,11224	FAU,RPL7,RPL9,RPL31,RPS7,RPS19,RPS25,RPS27A,UBA52,RPL35
2_Member	Reactome Gene Sets	R-HSA-9010553	Regulation of expression of SLITs and ROBOs	-12.2993	-9.80245	12/171	6129,6133,6160,6201,6223,6230,6233,7311,7316,9939,9978,11224	RPL7,RPL9,RPL31,RPS7,RPS19,RPS25,RPS27A,UBA52,UBC,RBM8A,RBX1,RPL35
2_Member	Reactome Gene Sets	R-HSA-156842	Eukaryotic Translation Elongation	-12.1915	-9.70081	10/93	1915,6129,6133,6160,6201,6223,6230,6233,7311,11224	EEF1A1,RPL7,RPL9,RPL31,RPS7,RPS19,RPS25,RPS27A,UBA52,RPL35
2_Member	Reactome Gene Sets	R-HSA-9633012	Response of EIF2AK4 (GCN2) to amino acid deficiency	-11.8248	-9.34594	10/101	6129,6133,6160,6201,6223,6230,6233,7311,8894,11224	RPL7,RPL9,RPL31,RPS7,RPS19,RPS25,RPS27A,UBA52,EIF2S2,RPL35
2_Member	Reactome Gene Sets	R-HSA-156827	L13a-mediated translational silencing of Ceruloplasmin expression	-11.408	-8.93499	10/111	6129,6133,6160,6201,6223,6230,6233,7311,8894,11224	RPL7,RPL9,RPL31,RPS7,RPS19,RPS25,RPS27A,UBA52,EIF2S2,RPL35
2_Member	Reactome Gene Sets	R-HSA-72706	GTP hydrolysis and joining of the 60S ribosomal subunit	-11.3686	-8.90131	10/112	6129,6133,6160,6201,6223,6230,6233,7311,8894,11224	RPL7,RPL9,RPL31,RPS7,RPS19,RPS25,RPS27A,UBA52,EIF2S2,RPL35
2_Member	Reactome Gene Sets	R-HSA-168255	Influenza Infection	-11.3307	-8.8747	11/156	5901,6129,6133,6160,6201,6223,6230,6233,6396,7311,11224	RAN,RPL7,RPL9,RPL31,RPS7,RPS19,RPS25,RPS27A,SEC13,UBA52,RPL35
2_Member	Reactome Gene Sets	R-HSA-9711097	Cellular response to starvation	-11.3307	-8.8747	11/156	6129,6133,6160,6201,6223,6230,6233,6396,7311,8894,11224	RPL7,RPL9,RPL31,RPS7,RPS19,RPS25,RPS27A,SEC13,UBA52,EIF2S2,RPL35
2_Member	KEGG Pathway	hsa03010	Ribosome	-11.2701	-8.8197	11/158	2197,6129,6133,6160,6201,6223,6230,6233,7311,11224,51187	FAU,RPL7,RPL9,RPL31,RPS7,RPS19,RPS25,RPS27A,UBA52,RPL35,RSL24D1
2_Member	Reactome Gene Sets	R-HSA-927802	Nonsense-Mediated Decay (NMD)	-11.2525	-8.8129	10/115	6129,6133,6160,6201,6223,6230,6233,7311,9939,11224	RPL7,RPL9,RPL31,RPS7,RPS19,RPS25,RPS27A,UBA52,RBM8A,RPL35
2_Member	Reactome Gene Sets	R-HSA-975957	Nonsense Mediated Decay (NMD) enhanced by the Exon Junction Complex (EJC)	-11.2525	-8.8129	10/115	6129,6133,6160,6201,6223,6230,6233,7311,9939,11224	RPL7,RPL9,RPL31,RPS7,RPS19,RPS25,RPS27A,UBA52,RBM8A,RPL35
2_Member	Reactome Gene Sets	R-HSA-72613	Eukaryotic Translation Initiation	-11.1027	-8.67367	10/119	6129,6133,6160,6201,6223,6230,6233,7311,8894,11224	RPL7,RPL9,RPL31,RPS7,RPS19,RPS25,RPS27A,UBA52,EIF2S2,RPL35
2_Member	Reactome Gene Sets	R-HSA-72737	Cap-dependent Translation Initiation	-11.1027	-8.67367	10/119	6129,6133,6160,6201,6223,6230,6233,7311,8894,11224	RPL7,RPL9,RPL31,RPS7,RPS19,RPS25,RPS27A,UBA52,EIF2S2,RPL35
2_Member	Reactome Gene Sets	R-HSA-192823	Viral mRNA Translation	-10.7714	-8.34766	9/89	6129,6133,6160,6201,6223,6230,6233,7311,11224	RPL7,RPL9,RPL31,RPS7,RPS19,RPS25,RPS27A,UBA52,RPL35
2_Member	GO Biological Processes	GO:0006518	peptide metabolic process	-10.6607	-8.24717	16/529	1819,1915,6129,6133,6160,6201,6223,6230,6233,7311,8894,9520,11224,51187,55486,494143	DRG2,EEF1A1,RPL7,RPL9,RPL31,RPS7,RPS19,RPS25,RPS27A,UBA52,EIF2S2,NPEPPS,RPL35,RSL24D1,PARL,CHAC2
2_Member	Reactome Gene Sets	R-HSA-2408557	Selenocysteine synthesis	-10.5963	-8.19268	9/93	6129,6133,6160,6201,6223,6230,6233,7311,11224	RPL7,RPL9,RPL31,RPS7,RPS19,RPS25,RPS27A,UBA52,RPL35
2_Member	Reactome Gene Sets	R-HSA-72764	Eukaryotic Translation Termination	-10.5963	-8.19268	9/93	6129,6133,6160,6201,6223,6230,6233,7311,11224	RPL7,RPL9,RPL31,RPS7,RPS19,RPS25,RPS27A,UBA52,RPL35
2_Member	Reactome Gene Sets	R-HSA-168273	Influenza Viral RNA Transcription and Replication	-10.5532	-8.1545	10/135	6129,6133,6160,6201,6223,6230,6233,6396,7311,11224	RPL7,RPL9,RPL31,RPS7,RPS19,RPS25,RPS27A,SEC13,UBA52,RPL35
2_Member	Reactome Gene Sets	R-HSA-975956	Nonsense Mediated Decay (NMD) independent of the Exon Junction Complex (EJC)	-10.5117	-8.11787	9/95	6129,6133,6160,6201,6223,6230,6233,7311,11224	RPL7,RPL9,RPL31,RPS7,RPS19,RPS25,RPS27A,UBA52,RPL35
2_Member	Reactome Gene Sets	R-HSA-72689	Formation of a pool of free 40S subunits	-10.269	-7.88473	9/101	6129,6133,6160,6201,6223,6230,6233,7311,11224	RPL7,RPL9,RPL31,RPS7,RPS19,RPS25,RPS27A,UBA52,RPL35
2_Member	GO Biological Processes	GO:0043043	peptide biosynthetic process	-10.2496	-7.87005	14/396	1819,1915,6129,6133,6160,6201,6223,6230,6233,7311,8894,11224,51187,494143	DRG2,EEF1A1,RPL7,RPL9,RPL31,RPS7,RPS19,RPS25,RPS27A,UBA52,EIF2S2,RPL35,RSL24D1,CHAC2
2_Member	Reactome Gene Sets	R-HSA-1799339	SRP-dependent cotranslational protein targeting to membrane	-9.86186	-7.48692	9/112	6129,6133,6160,6201,6223,6230,6233,7311,11224	RPL7,RPL9,RPL31,RPS7,RPS19,RPS25,RPS27A,UBA52,RPL35
2_Member	Reactome Gene Sets	R-HSA-2408522	Selenoamino acid metabolism	-9.65749	-7.2962	9/118	6129,6133,6160,6201,6223,6230,6233,7311,11224	RPL7,RPL9,RPL31,RPS7,RPS19,RPS25,RPS27A,UBA52,RPL35
2_Member	GO Biological Processes	GO:0006412	translation	-9.52377	-7.17133	13/369	1819,1915,6129,6133,6160,6201,6223,6230,6233,7311,8894,11224,51187	DRG2,EEF1A1,RPL7,RPL9,RPL31,RPS7,RPS19,RPS25,RPS27A,UBA52,EIF2S2,RPL35,RSL24D1
2_Member	KEGG Pathway	hsa05171	Coronavirus disease - COVID-19	-9.47205	-7.12398	11/232	2197,6129,6133,6160,6201,6223,6230,6233,7311,11224,51187	FAU,RPL7,RPL9,RPL31,RPS7,RPS19,RPS25,RPS27A,UBA52,RPL35,RSL24D1
2_Member	Reactome Gene Sets	R-HSA-71291	Metabolism of amino acids and derivatives	-9.45238	-7.10863	13/374	594,2653,4706,6129,6133,6160,6201,6223,6230,6233,6520,7311,11224	BCKDHB,GCSH,NDUFAB1,RPL7,RPL9,RPL31,RPS7,RPS19,RPS25,RPS27A,SLC3A2,UBA52,RPL35
2_Member	Reactome Gene Sets	R-HSA-6791226	Major pathway of rRNA processing in the nucleolus and cytosol	-9.22595	-6.89072	10/184	4809,6129,6133,6160,6201,6223,6230,6233,7311,11224	SNU13,RPL7,RPL9,RPL31,RPS7,RPS19,RPS25,RPS27A,UBA52,RPL35
2_Member	Reactome Gene Sets	R-HSA-8868773	rRNA processing in the nucleus and cytosol	-9.00225	-6.67537	10/194	4809,6129,6133,6160,6201,6223,6230,6233,7311,11224	SNU13,RPL7,RPL9,RPL31,RPS7,RPS19,RPS25,RPS27A,UBA52,RPL35
2_Member	Reactome Gene Sets	R-HSA-9705683	SARS-CoV-2-host interactions	-8.83207	-6.50931	10/202	6201,6223,6230,6233,6396,6633,6637,7311,7316,7531	RPS7,RPS19,RPS25,RPS27A,SEC13,SNRPD2,SNRPG,UBA52,UBC,YWHAE
2_Member	GO Biological Processes	GO:0043604	amide biosynthetic process	-8.81062	-6.49597	14/511	1819,1915,6129,6133,6160,6201,6223,6230,6233,7311,8894,11224,51187,494143	DRG2,EEF1A1,RPL7,RPL9,RPL31,RPS7,RPS19,RPS25,RPS27A,UBA52,EIF2S2,RPL35,RSL24D1,CHAC2
2_Member	Reactome Gene Sets	R-HSA-72312	rRNA processing	-8.79067	-6.48002	10/204	4809,6129,6133,6160,6201,6223,6230,6233,7311,11224	SNU13,RPL7,RPL9,RPL31,RPS7,RPS19,RPS25,RPS27A,UBA52,RPL35
2_Member	CORUM	CORUM:3055	Nop56p-associated pre-rRNA complex	-8.66634	-6.36712	8/104	1915,4809,4904,6129,6133,6160,6201,11224	EEF1A1,SNU13,YBX1,RPL7,RPL9,RPL31,RPS7,RPL35
2_Member	Reactome Gene Sets	R-HSA-72766	Translation	-8.43767	-6.14267	11/291	1915,6129,6133,6160,6201,6223,6230,6233,7311,8894,11224	EEF1A1,RPL7,RPL9,RPL31,RPS7,RPS19,RPS25,RPS27A,UBA52,EIF2S2,RPL35
2_Member	Reactome Gene Sets	R-HSA-422475	Axon guidance	-8.38338	-6.096	14/552	3312,5567,6129,6133,6160,6201,6223,6230,6233,7311,7316,9939,9978,11224	HSPA8,PRKACB,RPL7,RPL9,RPL31,RPS7,RPS19,RPS25,RPS27A,UBA52,UBC,RBM8A,RBX1,RPL35
2_Member	Reactome Gene Sets	R-HSA-9675108	Nervous system development	-8.14011	-5.86022	14/577	3312,5567,6129,6133,6160,6201,6223,6230,6233,7311,7316,9939,9978,11224	HSPA8,PRKACB,RPL7,RPL9,RPL31,RPS7,RPS19,RPS25,RPS27A,UBA52,UBC,RBM8A,RBX1,RPL35
2_Member	GO Biological Processes	GO:0043603	cellular amide metabolic process	-8.12688	-5.85069	16/792	1819,1915,6129,6133,6160,6201,6223,6230,6233,7311,8894,9520,11224,51187,55486,494143	DRG2,EEF1A1,RPL7,RPL9,RPL31,RPS7,RPS19,RPS25,RPS27A,UBA52,EIF2S2,NPEPPS,RPL35,RSL24D1,PARL,CHAC2
2_Member	Reactome Gene Sets	R-HSA-9754678	SARS-CoV-2 modulates host translation machinery	-7.79592	-5.54821	6/50	6201,6223,6230,6233,6633,6637	RPS7,RPS19,RPS25,RPS27A,SNRPD2,SNRPG
2_Member	Reactome Gene Sets	R-HSA-9679506	SARS-CoV Infections	-7.46195	-5.22109	11/362	6201,6223,6230,6233,6396,6633,6637,7311,7316,7531,9978	RPS7,RPS19,RPS25,RPS27A,SEC13,SNRPD2,SNRPG,UBA52,UBC,YWHAE,RBX1
2_Member	Reactome Gene Sets	R-HSA-9694516	SARS-CoV-2 Infection	-7.40616	-5.17536	10/285	6201,6223,6230,6233,6396,6633,6637,7311,7316,7531	RPS7,RPS19,RPS25,RPS27A,SEC13,SNRPD2,SNRPG,UBA52,UBC,YWHAE
2_Member	CORUM	CORUM:338	40S ribosomal subunit, cytoplasmic	-7.24325	-5.02872	5/31	2197,6201,6223,6230,6233	FAU,RPS7,RPS19,RPS25,RPS27A
2_Member	CORUM	CORUM:305	40S ribosomal subunit, cytoplasmic	-7.10039	-4.88903	5/33	2197,6201,6223,6230,6233	FAU,RPS7,RPS19,RPS25,RPS27A
2_Member	GO Biological Processes	GO:0034645	cellular macromolecule biosynthetic process	-6.73908	-4.54022	14/749	1819,1915,6129,6133,6160,6201,6223,6230,6233,7311,8894,11224,27230,51187	DRG2,EEF1A1,RPL7,RPL9,RPL31,RPS7,RPS19,RPS25,RPS27A,UBA52,EIF2S2,RPL35,SERP1,RSL24D1
2_Member	GO Biological Processes	GO:0022613	ribonucleoprotein complex biogenesis	-6.44681	-4.27771	11/457	4809,5901,6129,6201,6223,6230,6633,6637,8894,11224,51187	SNU13,RAN,RPL7,RPS7,RPS19,RPS25,SNRPD2,SNRPG,EIF2S2,RPL35,RSL24D1
2_Member	CORUM	CORUM:308	60S ribosomal subunit, cytoplasmic	-6.30588	-4.15093	5/47	6129,6133,6160,7311,11224	RPL7,RPL9,RPL31,UBA52,RPL35
2_Member	Reactome Gene Sets	R-HSA-72695	Formation of the ternary complex, and subsequently, the 43S complex	-6.12534	-3.9841	5/51	6201,6223,6230,6233,8894	RPS7,RPS19,RPS25,RPS27A,EIF2S2
2_Member	Reactome Gene Sets	R-HSA-72649	Translation initiation complex formation	-5.84313	-3.7669	5/58	6201,6223,6230,6233,8894	RPS7,RPS19,RPS25,RPS27A,EIF2S2
2_Member	Reactome Gene Sets	R-HSA-72702	Ribosomal scanning and start codon recognition	-5.84313	-3.7669	5/58	6201,6223,6230,6233,8894	RPS7,RPS19,RPS25,RPS27A,EIF2S2
2_Member	Reactome Gene Sets	R-HSA-72662	Activation of the mRNA upon binding of the cap-binding complex and eIFs, and subsequent binding to 43S	-5.80581	-3.73878	5/59	6201,6223,6230,6233,8894	RPS7,RPS19,RPS25,RPS27A,EIF2S2
2_Member	GO Biological Processes	GO:0042254	ribosome biogenesis	-5.20126	-3.23521	8/294	4809,5901,6129,6201,6223,6230,11224,51187	SNU13,RAN,RPL7,RPS7,RPS19,RPS25,RPL35,RSL24D1
2_Member	GO Biological Processes	GO:0006364	rRNA processing	-4.03711	-2.27899	6/219	4809,6129,6201,6223,6230,11224	SNU13,RPL7,RPS7,RPS19,RPS25,RPL35
2_Member	GO Biological Processes	GO:0042273	ribosomal large subunit biogenesis	-4.00888	-2.2552	4/72	4809,6129,11224,51187	SNU13,RPL7,RPL35,RSL24D1
2_Member	GO Biological Processes	GO:0000470	maturation of LSU-rRNA	-3.96383	-2.2197	3/28	4809,6129,11224	SNU13,RPL7,RPL35
2_Member	GO Biological Processes	GO:0042274	ribosomal small subunit biogenesis	-3.96247	-2.2197	4/74	4809,6201,6223,6230	SNU13,RPS7,RPS19,RPS25
2_Member	GO Biological Processes	GO:0016072	rRNA metabolic process	-3.73351	-2.02791	6/249	4809,6129,6201,6223,6230,11224	SNU13,RPL7,RPS7,RPS19,RPS25,RPL35
2_Member	GO Biological Processes	GO:0034470	ncRNA processing	-3.40345	-1.75086	7/403	4809,6129,6201,6223,6230,11224,283989	SNU13,RPL7,RPS7,RPS19,RPS25,RPL35,TSEN54
2_Member	GO Biological Processes	GO:0034660	ncRNA metabolic process	-2.74522	-1.17313	7/523	4809,6129,6201,6223,6230,11224,283989	SNU13,RPL7,RPS7,RPS19,RPS25,RPL35,TSEN54
3_Summary	Reactome Gene Sets	R-HSA-9609507	Protein localization	-14.0164	-11.4537	13/163	498,506,516,1431,1537,3329,6233,7311,7316,7321,7416,9512,27230,539,5250,7386,9377,6520	ATP5F1A,ATP5F1B,ATP5MC1,CS,CYC1,HSPD1,RPS27A,UBA52,UBC,UBE2D1,VDAC1,PMPCB,SERP1,ATP5PO,SLC25A3,UQCRFS1,COX5A,SLC3A2
3_Member	Reactome Gene Sets	R-HSA-9609507	Protein localization	-14.0164	-11.4537	13/163	498,506,516,1431,1537,3329,6233,7311,7316,7321,7416,9512,27230	ATP5F1A,ATP5F1B,ATP5MC1,CS,CYC1,HSPD1,RPS27A,UBA52,UBC,UBE2D1,VDAC1,PMPCB,SERP1
3_Member	Reactome Gene Sets	R-HSA-1268020	Mitochondrial protein import	-10.3841	-7.99509	8/64	498,506,516,1431,1537,3329,7416,9512	ATP5F1A,ATP5F1B,ATP5MC1,CS,CYC1,HSPD1,VDAC1,PMPCB
3_Member	GO Biological Processes	GO:1902600	proton transmembrane transport	-8.05905	-5.79016	8/124	498,506,516,539,1537,5250,7386,9377	ATP5F1A,ATP5F1B,ATP5MC1,ATP5PO,CYC1,SLC25A3,UQCRFS1,COX5A
3_Member	GO Biological Processes	GO:0098662	inorganic cation transmembrane transport	-4.65248	-2.79995	10/577	498,506,516,539,1537,5250,6520,7386,9377,9512	ATP5F1A,ATP5F1B,ATP5MC1,ATP5PO,CYC1,SLC25A3,SLC3A2,UQCRFS1,COX5A,PMPCB
3_Member	GO Biological Processes	GO:0098660	inorganic ion transmembrane transport	-4.25098	-2.45921	10/644	498,506,516,539,1537,5250,6520,7386,9377,9512	ATP5F1A,ATP5F1B,ATP5MC1,ATP5PO,CYC1,SLC25A3,SLC3A2,UQCRFS1,COX5A,PMPCB
3_Member	GO Biological Processes	GO:0098655	cation transmembrane transport	-4.24538	-2.45481	10/645	498,506,516,539,1537,5250,6520,7386,9377,9512	ATP5F1A,ATP5F1B,ATP5MC1,ATP5PO,CYC1,SLC25A3,SLC3A2,UQCRFS1,COX5A,PMPCB
4_Summary	Reactome Gene Sets	R-HSA-1640170	Cell Cycle	-11.8942	-9.40943	19/692	898,5889,5901,6119,6233,6241,6396,6500,7311,7316,7321,7531,9978,9985,11144,23397,23649,50511,94239,10459,1915,3312,5478,5567,808,7416,9821,2023,4904,11335,6520,8894,9512,55486,9520,9377,9921,55148,89970,7494,84661	CCNE1,RAD51C,RAN,RPA3,RPS27A,RRM2,SEC13,SKP1,UBA52,UBC,UBE2D1,YWHAE,RBX1,REC8,DMC1,NCAPH,POLA2,SYCP3,H2AZ2,MAD2L2,EEF1A1,HSPA8,PPIA,PRKACB,CALM3,VDAC1,RB1CC1,ENO1,YBX1,CBX3,SLC3A2,EIF2S2,PMPCB,PARL,NPEPPS,COX5A,RNF10,UBR7,RSPRY1,XBP1,DPY30
4_Member	Reactome Gene Sets	R-HSA-1640170	Cell Cycle	-11.8942	-9.40943	19/692	898,5889,5901,6119,6233,6241,6396,6500,7311,7316,7321,7531,9978,9985,11144,23397,23649,50511,94239	CCNE1,RAD51C,RAN,RPA3,RPS27A,RRM2,SEC13,SKP1,UBA52,UBC,UBE2D1,YWHAE,RBX1,REC8,DMC1,NCAPH,POLA2,SYCP3,H2AZ2
4_Member	Reactome Gene Sets	R-HSA-9708530	Regulation of BACH1 activity	-9.78604	-7.41569	5/11	6233,6500,7311,7316,9978	RPS27A,SKP1,UBA52,UBC,RBX1
4_Member	Reactome Gene Sets	R-HSA-69239	Synthesis of DNA	-9.55946	-7.20261	9/121	898,6119,6233,6500,7311,7316,7321,9978,23649	CCNE1,RPA3,RPS27A,SKP1,UBA52,UBC,UBE2D1,RBX1,POLA2
4_Member	Reactome Gene Sets	R-HSA-69278	Cell Cycle, Mitotic	-9.27235	-6.93288	15/561	898,5901,6119,6233,6241,6396,6500,7311,7316,7321,7531,9978,23397,23649,94239	CCNE1,RAN,RPA3,RPS27A,RRM2,SEC13,SKP1,UBA52,UBC,UBE2D1,YWHAE,RBX1,NCAPH,POLA2,H2AZ2
4_Member	Reactome Gene Sets	R-HSA-69306	DNA Replication	-9.13493	-6.8039	10/188	898,6119,6233,6500,7311,7316,7321,9978,23649,94239	CCNE1,RPA3,RPS27A,SKP1,UBA52,UBC,UBE2D1,RBX1,POLA2,H2AZ2
4_Member	Reactome Gene Sets	R-HSA-110312	Translesion synthesis by REV1	-8.8161	-6.49741	5/16	6119,6233,7311,7316,10459	RPA3,RPS27A,UBA52,UBC,MAD2L2
4_Member	Reactome Gene Sets	R-HSA-5655862	Translesion synthesis by POLK	-8.66597	-6.36712	5/17	6119,6233,7311,7316,10459	RPA3,RPS27A,UBA52,UBC,MAD2L2
4_Member	Reactome Gene Sets	R-HSA-5656121	Translesion synthesis by POLI	-8.66597	-6.36712	5/17	6119,6233,7311,7316,10459	RPA3,RPS27A,UBA52,UBC,MAD2L2
4_Member	Reactome Gene Sets	R-HSA-69242	S Phase	-8.40968	-6.11851	9/163	898,6119,6233,6500,7311,7316,7321,9978,23649	CCNE1,RPA3,RPS27A,SKP1,UBA52,UBC,UBE2D1,RBX1,POLA2
4_Member	Reactome Gene Sets	R-HSA-9613829	Chaperone Mediated Autophagy	-8.0427	-5.77742	5/22	1915,3312,6233,7311,7316	EEF1A1,HSPA8,RPS27A,UBA52,UBC
4_Member	Reactome Gene Sets	R-HSA-73893	DNA Damage Bypass	-7.90584	-5.64413	6/48	6119,6233,7311,7316,9978,10459	RPA3,RPS27A,UBA52,UBC,RBX1,MAD2L2
4_Member	Reactome Gene Sets	R-HSA-162909	Host Interactions of HIV factors	-7.89722	-5.63906	8/130	5478,5901,6233,6396,6500,7311,7316,9978	PPIA,RAN,RPS27A,SEC13,SKP1,UBA52,UBC,RBX1
4_Member	Reactome Gene Sets	R-HSA-69206	G1/S Transition	-7.87103	-5.61987	8/131	898,6119,6233,6241,6500,7311,7316,23649	CCNE1,RPA3,RPS27A,RRM2,SKP1,UBA52,UBC,POLA2
4_Member	Reactome Gene Sets	R-HSA-69052	Switching of origins to a post-replicative state	-7.60983	-5.36556	7/92	898,6233,6500,7311,7316,7321,9978	CCNE1,RPS27A,SKP1,UBA52,UBC,UBE2D1,RBX1
4_Member	Reactome Gene Sets	R-HSA-453279	Mitotic G1 phase and G1/S transition	-7.43327	-5.19914	8/149	898,6119,6233,6241,6500,7311,7316,23649	CCNE1,RPA3,RPS27A,RRM2,SKP1,UBA52,UBC,POLA2
4_Member	Reactome Gene Sets	R-HSA-110314	Recognition of DNA damage by PCNA-containing replication complex	-7.3185	-5.09139	5/30	6119,6233,7311,7316,9978	RPA3,RPS27A,UBA52,UBC,RBX1
4_Member	Reactome Gene Sets	R-HSA-5610780	Degradation of GLI1 by the proteasome	-7.30912	-5.09139	6/60	5567,6233,6500,7311,7316,9978	PRKACB,RPS27A,SKP1,UBA52,UBC,RBX1
4_Member	Reactome Gene Sets	R-HSA-5610783	Degradation of GLI2 by the proteasome	-7.30912	-5.09139	6/60	5567,6233,6500,7311,7316,9978	PRKACB,RPS27A,SKP1,UBA52,UBC,RBX1
4_Member	Reactome Gene Sets	R-HSA-5610785	GLI3 is processed to GLI3R by the proteasome	-7.30912	-5.09139	6/60	5567,6233,6500,7311,7316,9978	PRKACB,RPS27A,SKP1,UBA52,UBC,RBX1
4_Member	Reactome Gene Sets	R-HSA-9683683	Maturation of protein E	-6.85202	-4.65007	3/4	6233,7311,7316	RPS27A,UBA52,UBC
4_Member	Reactome Gene Sets	R-HSA-9694493	Maturation of protein E	-6.85202	-4.65007	3/4	6233,7311,7316	RPS27A,UBA52,UBC
4_Member	Reactome Gene Sets	R-HSA-110313	Translesion synthesis by Y family DNA polymerases bypasses lesions on DNA template	-6.72234	-4.52656	5/39	6119,6233,7311,7316,10459	RPA3,RPS27A,UBA52,UBC,MAD2L2
4_Member	Reactome Gene Sets	R-HSA-175474	Assembly Of The HIV Virion	-6.69939	-4.51269	4/16	5478,6233,7311,7316	PPIA,RPS27A,UBA52,UBC
4_Member	Reactome Gene Sets	R-HSA-5684264	MAP3K8 (TPL2)-dependent MAPK1/3 activation	-6.69939	-4.51269	4/16	6233,6500,7311,7316	RPS27A,SKP1,UBA52,UBC
4_Member	Reactome Gene Sets	R-HSA-5696400	Dual Incision in GG-NER	-6.61014	-4.43233	5/41	6119,6233,7311,7316,9978	RPA3,RPS27A,UBA52,UBC,RBX1
4_Member	Reactome Gene Sets	R-HSA-5696395	Formation of Incision Complex in GG-NER	-6.50369	-4.3288	5/43	6119,6233,7311,7316,9978	RPA3,RPS27A,UBA52,UBC,RBX1
4_Member	Reactome Gene Sets	R-HSA-1168372	Downstream signaling events of B Cell Receptor (BCR)	-6.45844	-4.28646	6/83	808,5478,6233,6500,7311,7316	CALM3,PPIA,RPS27A,SKP1,UBA52,UBC
4_Member	Reactome Gene Sets	R-HSA-110320	Translesion Synthesis by POLH	-6.37439	-4.20816	4/19	6119,6233,7311,7316	RPA3,RPS27A,UBA52,UBC
4_Member	Reactome Gene Sets	R-HSA-5621481	C-type lectin receptors (CLRs)	-6.31252	-4.15093	7/142	808,5567,6233,6500,7311,7316,7321	CALM3,PRKACB,RPS27A,SKP1,UBA52,UBC,UBE2D1
4_Member	Reactome Gene Sets	R-HSA-69231	Cyclin D associated events in G1	-6.30588	-4.15093	5/47	898,6233,6500,7311,7316	CCNE1,RPS27A,SKP1,UBA52,UBC
4_Member	Reactome Gene Sets	R-HSA-69236	G1 Phase	-6.30588	-4.15093	5/47	898,6233,6500,7311,7316	CCNE1,RPS27A,SKP1,UBA52,UBC
4_Member	Reactome Gene Sets	R-HSA-168927	TICAM1, RIP1-mediated IKK complex recruitment	-6.27859	-4.12641	4/20	6233,7311,7316,7321	RPS27A,UBA52,UBC,UBE2D1
4_Member	Reactome Gene Sets	R-HSA-2122947	NOTCH1 Intracellular Domain Regulates Transcription	-6.25924	-4.10983	5/48	6233,6500,7311,7316,9978	RPS27A,SKP1,UBA52,UBC,RBX1
4_Member	Reactome Gene Sets	R-HSA-9612973	Autophagy	-6.13228	-3.98833	7/151	1915,3312,6233,7311,7316,7416,9821	EEF1A1,HSPA8,RPS27A,UBA52,UBC,VDAC1,RB1CC1
4_Member	Reactome Gene Sets	R-HSA-5205685	PINK1-PRKN Mediated Mitophagy	-6.10187	-3.96599	4/22	6233,7311,7316,7416	RPS27A,UBA52,UBC,VDAC1
4_Member	Reactome Gene Sets	R-HSA-9762114	GSK3B and BTRC:CUL1-mediated-degradation of NFE2L2	-6.08258	-3.94935	5/52	6233,6500,7311,7316,9978	RPS27A,SKP1,UBA52,UBC,RBX1
4_Member	Reactome Gene Sets	R-HSA-9637690	Response of Mtb to phagocytosis	-6.02	-3.89204	4/23	2023,6233,7311,7316	ENO1,RPS27A,UBA52,UBC
4_Member	Reactome Gene Sets	R-HSA-8854050	FBXL7 down-regulates AURKA during mitotic entry and in early mitosis	-5.99962	-3.87686	5/54	6233,6500,7311,7316,9978	RPS27A,SKP1,UBA52,UBC,RBX1
4_Member	Reactome Gene Sets	R-HSA-9604323	Negative regulation of NOTCH4 signaling	-5.99962	-3.87686	5/54	6233,6500,7311,7316,9978	RPS27A,SKP1,UBA52,UBC,RBX1
4_Member	Reactome Gene Sets	R-HSA-162906	HIV Infection	-5.97656	-3.85638	8/231	5478,5901,6233,6396,6500,7311,7316,9978	PPIA,RAN,RPS27A,SEC13,SKP1,UBA52,UBC,RBX1
4_Member	Reactome Gene Sets	R-HSA-69002	DNA Replication Pre-Initiation	-5.96331	-3.84568	7/160	6119,6233,7311,7316,7321,23649,94239	RPA3,RPS27A,UBA52,UBC,UBE2D1,POLA2,H2AZ2
4_Member	Reactome Gene Sets	R-HSA-5607764	CLEC7A (Dectin-1) signaling	-5.95324	-3.83816	6/101	808,6233,6500,7311,7316,7321	CALM3,RPS27A,SKP1,UBA52,UBC,UBE2D1
4_Member	Reactome Gene Sets	R-HSA-174048	APC/C:Cdc20 mediated degradation of Cyclin B	-5.94193	-3.82939	4/24	6233,7311,7316,7321	RPS27A,UBA52,UBC,UBE2D1
4_Member	Reactome Gene Sets	R-HSA-9637628	Modulation by Mtb of host immune system	-5.91315	-3.80812	3/7	6233,7311,7316	RPS27A,UBA52,UBC
4_Member	Reactome Gene Sets	R-HSA-9706377	FLT3 signaling by CBL mutants	-5.91315	-3.80812	3/7	6233,7311,7316	RPS27A,UBA52,UBC
4_Member	Reactome Gene Sets	R-HSA-5696397	Gap-filling DNA repair synthesis and ligation in GG-NER	-5.86731	-3.77209	4/25	6119,6233,7311,7316	RPA3,RPS27A,UBA52,UBC
4_Member	Reactome Gene Sets	R-HSA-9013507	NOTCH3 Activation and Transmission of Signal to the Nucleus	-5.86731	-3.77209	4/25	4904,6233,7311,7316	YBX1,RPS27A,UBA52,UBC
4_Member	Reactome Gene Sets	R-HSA-937041	IKK complex recruitment mediated by RIP1	-5.86731	-3.77209	4/25	6233,7311,7316,7321	RPS27A,UBA52,UBC,UBE2D1
4_Member	Reactome Gene Sets	R-HSA-9705462	Inactivation of CSF3 (G-CSF) signaling	-5.86731	-3.77209	4/25	6233,7311,7316,7321	RPS27A,UBA52,UBC,UBE2D1
4_Member	Reactome Gene Sets	R-HSA-2644602	Signaling by NOTCH1 PEST Domain Mutants in Cancer	-5.84313	-3.7669	5/58	6233,6500,7311,7316,9978	RPS27A,SKP1,UBA52,UBC,RBX1
4_Member	Reactome Gene Sets	R-HSA-2644603	Signaling by NOTCH1 in Cancer	-5.84313	-3.7669	5/58	6233,6500,7311,7316,9978	RPS27A,SKP1,UBA52,UBC,RBX1
4_Member	Reactome Gene Sets	R-HSA-2644606	Constitutive Signaling by NOTCH1 PEST Domain Mutants	-5.84313	-3.7669	5/58	6233,6500,7311,7316,9978	RPS27A,SKP1,UBA52,UBC,RBX1
4_Member	Reactome Gene Sets	R-HSA-2894858	Signaling by NOTCH1 HD+PEST Domain Mutants in Cancer	-5.84313	-3.7669	5/58	6233,6500,7311,7316,9978	RPS27A,SKP1,UBA52,UBC,RBX1
4_Member	Reactome Gene Sets	R-HSA-2894862	Constitutive Signaling by NOTCH1 HD+PEST Domain Mutants	-5.84313	-3.7669	5/58	6233,6500,7311,7316,9978	RPS27A,SKP1,UBA52,UBC,RBX1
4_Member	Reactome Gene Sets	R-HSA-179409	APC-Cdc20 mediated degradation of Nek2A	-5.79587	-3.7311	4/26	6233,7311,7316,7321	RPS27A,UBA52,UBC,UBE2D1
4_Member	Reactome Gene Sets	R-HSA-187577	SCF(Skp2)-mediated degradation of p27/p21	-5.76916	-3.70889	5/60	898,6233,6500,7311,7316	CCNE1,RPS27A,SKP1,UBA52,UBC
4_Member	KEGG Pathway	hsa05131	Shigellosis	-5.75922	-3.70118	8/247	6233,6500,7311,7316,7321,7416,9978,11335	RPS27A,SKP1,UBA52,UBC,UBE2D1,VDAC1,RBX1,CBX3
4_Member	Reactome Gene Sets	R-HSA-2173795	Downregulation of SMAD2/3:SMAD4 transcriptional activity	-5.72733	-3.67593	4/27	6233,7311,7316,7321	RPS27A,UBA52,UBC,UBE2D1
4_Member	Reactome Gene Sets	R-HSA-9635486	Infection with Mycobacterium tuberculosis	-5.72733	-3.67593	4/27	2023,6233,7311,7316	ENO1,RPS27A,UBA52,UBC
4_Member	Reactome Gene Sets	R-HSA-9648002	RAS processing	-5.72733	-3.67593	4/27	808,6233,7311,7316	CALM3,RPS27A,UBA52,UBC
4_Member	Reactome Gene Sets	R-HSA-983705	Signaling by the B Cell Receptor (BCR)	-5.69002	-3.64298	6/112	808,5478,6233,6500,7311,7316	CALM3,PPIA,RPS27A,SKP1,UBA52,UBC
4_Member	Reactome Gene Sets	R-HSA-5610787	Hedgehog 'off' state	-5.66749	-3.62261	6/113	5567,6233,6500,7311,7316,9978	PRKACB,RPS27A,SKP1,UBA52,UBC,RBX1
4_Member	Reactome Gene Sets	R-HSA-162588	Budding and maturation of HIV virion	-5.59814	-3.56182	4/29	5478,6233,7311,7316	PPIA,RPS27A,UBA52,UBC
4_Member	Reactome Gene Sets	R-HSA-5205647	Mitophagy	-5.59814	-3.56182	4/29	6233,7311,7316,7416	RPS27A,UBA52,UBC,VDAC1
4_Member	Reactome Gene Sets	R-HSA-8982491	Glycogen metabolism	-5.59814	-3.56182	4/29	808,6233,7311,7316	CALM3,RPS27A,UBA52,UBC
4_Member	Reactome Gene Sets	R-HSA-6782210	Gap-filling DNA repair synthesis and ligation in TC-NER	-5.59519	-3.56098	5/65	6119,6233,7311,7316,9978	RPA3,RPS27A,UBA52,UBC,RBX1
4_Member	Reactome Gene Sets	R-HSA-1234176	Oxygen-dependent proline hydroxylation of Hypoxia-inducible Factor Alpha	-5.56211	-3.53418	5/66	6233,7311,7316,7321,9978	RPS27A,UBA52,UBC,UBE2D1,RBX1
4_Member	Reactome Gene Sets	R-HSA-6782135	Dual incision in TC-NER	-5.56211	-3.53418	5/66	6119,6233,7311,7316,9978	RPA3,RPS27A,UBA52,UBC,RBX1
4_Member	Reactome Gene Sets	R-HSA-8866652	Synthesis of active ubiquitin: roles of E1 and E2 enzymes	-5.53709	-3.52741	4/30	6233,7311,7316,7321	RPS27A,UBA52,UBC,UBE2D1
4_Member	Reactome Gene Sets	R-HSA-9674555	Signaling by CSF3 (G-CSF)	-5.53709	-3.52741	4/30	6233,7311,7316,7321	RPS27A,UBA52,UBC,UBE2D1
4_Member	Reactome Gene Sets	R-HSA-1253288	Downregulation of ERBB4 signaling	-5.53503	-3.52741	3/9	6233,7311,7316	RPS27A,UBA52,UBC
4_Member	Reactome Gene Sets	R-HSA-3785653	Myoclonic epilepsy of Lafora	-5.53503	-3.52741	3/9	6233,7311,7316	RPS27A,UBA52,UBC
4_Member	Reactome Gene Sets	R-HSA-8849469	PTK6 Regulates RTKs and Their Effectors AKT1 and DOK1	-5.53503	-3.52741	3/9	6233,7311,7316	RPS27A,UBA52,UBC
4_Member	Reactome Gene Sets	R-HSA-8876493	InlA-mediated entry of Listeria monocytogenes into host cells	-5.53503	-3.52741	3/9	6233,7311,7316	RPS27A,UBA52,UBC
4_Member	Reactome Gene Sets	R-HSA-8948747	Regulation of PTEN localization	-5.53503	-3.52741	3/9	6233,7311,7316	RPS27A,UBA52,UBC
4_Member	Reactome Gene Sets	R-HSA-9636383	Prevention of phagosomal-lysosomal fusion	-5.53503	-3.52741	3/9	6233,7311,7316	RPS27A,UBA52,UBC
4_Member	Reactome Gene Sets	R-HSA-5685942	HDR through Homologous Recombination (HRR)	-5.49753	-3.49188	5/68	5889,6119,6233,7311,7316	RAD51C,RPA3,RPS27A,UBA52,UBC
4_Member	Reactome Gene Sets	R-HSA-5656169	Termination of translesion DNA synthesis	-5.42131	-3.41959	4/32	6119,6233,7311,7316	RPA3,RPS27A,UBA52,UBC
4_Member	Reactome Gene Sets	R-HSA-68949	Orc1 removal from chromatin	-5.40437	-3.40655	5/71	6233,6500,7311,7316,9978	RPS27A,SKP1,UBA52,UBC,RBX1
4_Member	Reactome Gene Sets	R-HSA-937042	IRAK2 mediated activation of TAK1 complex	-5.38118	-3.38529	3/10	6233,7311,7316	RPS27A,UBA52,UBC
4_Member	Reactome Gene Sets	R-HSA-69017	CDK-mediated phosphorylation and removal of Cdc6	-5.34457	-3.35444	5/73	898,6233,7311,7316,7321	CCNE1,RPS27A,UBA52,UBC,UBE2D1
4_Member	Reactome Gene Sets	R-HSA-8939902	Regulation of RUNX2 expression and activity	-5.34457	-3.35444	5/73	6233,6500,7311,7316,9978	RPS27A,SKP1,UBA52,UBC,RBX1
4_Member	Reactome Gene Sets	R-HSA-1980143	Signaling by NOTCH1	-5.31533	-3.32709	5/74	6233,6500,7311,7316,9978	RPS27A,SKP1,UBA52,UBC,RBX1
4_Member	Reactome Gene Sets	R-HSA-1234174	Cellular response to hypoxia	-5.2865	-3.30016	5/75	6233,7311,7316,7321,9978	RPS27A,UBA52,UBC,UBE2D1,RBX1
4_Member	Reactome Gene Sets	R-HSA-936440	Negative regulators of DDX58/IFIH1 signaling	-5.26144	-3.27886	4/35	6233,7311,7316,7321	RPS27A,UBA52,UBC,UBE2D1
4_Member	Reactome Gene Sets	R-HSA-9615710	Late endosomal microautophagy	-5.26144	-3.27886	4/35	3312,6233,7311,7316	HSPA8,RPS27A,UBA52,UBC
4_Member	Reactome Gene Sets	R-HSA-9014325	TICAM1,TRAF6-dependent induction of TAK1 complex	-5.24392	-3.26876	3/11	6233,7311,7316	RPS27A,UBA52,UBC
4_Member	Reactome Gene Sets	R-HSA-9645460	Alpha-protein kinase 1 signaling pathway	-5.24392	-3.26876	3/11	6233,7311,7316	RPS27A,UBA52,UBC
4_Member	Reactome Gene Sets	R-HSA-9664873	Pexophagy	-5.24392	-3.26876	3/11	6233,7311,7316	RPS27A,UBA52,UBC
4_Member	Reactome Gene Sets	R-HSA-2454202	Fc epsilon receptor (FCERI) signaling	-5.2383	-3.26498	6/134	808,6233,6500,7311,7316,7321	CALM3,RPS27A,SKP1,UBA52,UBC,UBE2D1
4_Member	Reactome Gene Sets	R-HSA-69620	Cell Cycle Checkpoints	-5.21207	-3.24058	8/293	898,6119,6233,6396,7311,7316,7321,7531	CCNE1,RPA3,RPS27A,SEC13,UBA52,UBC,UBE2D1,YWHAE
4_Member	Reactome Gene Sets	R-HSA-162599	Late Phase of HIV Life Cycle	-5.20128	-3.23521	6/136	5478,5901,6233,6396,7311,7316	PPIA,RAN,RPS27A,SEC13,UBA52,UBC
4_Member	Reactome Gene Sets	R-HSA-1632852	Macroautophagy	-5.20128	-3.23521	6/136	3312,6233,7311,7316,7416,9821	HSPA8,RPS27A,UBA52,UBC,VDAC1,RB1CC1
4_Member	Reactome Gene Sets	R-HSA-6781827	Transcription-Coupled Nucleotide Excision Repair (TC-NER)	-5.17517	-3.21448	5/79	6119,6233,7311,7316,9978	RPA3,RPS27A,UBA52,UBC,RBX1
4_Member	Reactome Gene Sets	R-HSA-9759194	Nuclear events mediated by NFE2L2	-5.17517	-3.21448	5/79	6233,6500,7311,7316,9978	RPS27A,SKP1,UBA52,UBC,RBX1
4_Member	Reactome Gene Sets	R-HSA-176408	Regulation of APC/C activators between G1/S and early anaphase	-5.12174	-3.16816	5/81	6233,6500,7311,7316,7321	RPS27A,SKP1,UBA52,UBC,UBE2D1
4_Member	Reactome Gene Sets	R-HSA-9663891	Selective autophagy	-5.12174	-3.16816	5/81	3312,6233,7311,7316,7416	HSPA8,RPS27A,UBA52,UBC,VDAC1
4_Member	Reactome Gene Sets	R-HSA-5689877	Josephin domain DUBs	-5.12003	-3.16816	3/12	6233,7311,7316	RPS27A,UBA52,UBC
4_Member	Reactome Gene Sets	R-HSA-9013973	TICAM1-dependent activation of IRF3/IRF7	-5.12003	-3.16816	3/12	6233,7311,7316	RPS27A,UBA52,UBC
4_Member	Reactome Gene Sets	R-HSA-5696394	DNA Damage Recognition in GG-NER	-5.11561	-3.16547	4/38	6233,7311,7316,9978	RPS27A,UBA52,UBC,RBX1
4_Member	Reactome Gene Sets	R-HSA-2871837	FCERI mediated NF-kB activation	-5.09555	-3.14888	5/82	6233,6500,7311,7316,7321	RPS27A,SKP1,UBA52,UBC,UBE2D1
4_Member	Reactome Gene Sets	R-HSA-9013694	Signaling by NOTCH4	-5.09555	-3.14888	5/82	6233,6500,7311,7316,9978	RPS27A,SKP1,UBA52,UBC,RBX1
4_Member	KEGG Pathway	hsa04120	Ubiquitin mediated proteolysis	-5.09364	-3.14869	6/142	6233,6500,7311,7316,7321,9978	RPS27A,SKP1,UBA52,UBC,UBE2D1,RBX1
4_Member	Reactome Gene Sets	R-HSA-5689896	Ovarian tumor domain proteases	-5.06971	-3.13157	4/39	6233,7311,7316,7321	RPS27A,UBA52,UBC,UBE2D1
4_Member	Reactome Gene Sets	R-HSA-195253	Degradation of beta-catenin by the destruction complex	-5.0697	-3.13157	5/83	6233,6500,7311,7316,9978	RPS27A,SKP1,UBA52,UBC,RBX1
4_Member	Reactome Gene Sets	R-HSA-69202	Cyclin E associated events during G1/S transition	-5.0697	-3.13157	5/83	898,6233,6500,7311,7316	CCNE1,RPS27A,SKP1,UBA52,UBC
4_Member	Reactome Gene Sets	R-HSA-5696399	Global Genome Nucleotide Excision Repair (GG-NER)	-5.04419	-3.10774	5/84	6119,6233,7311,7316,9978	RPA3,RPS27A,UBA52,UBC,RBX1
4_Member	Reactome Gene Sets	R-HSA-6783310	Fanconi Anemia Pathway	-5.02506	-3.09196	4/40	6119,6233,7311,7316	RPA3,RPS27A,UBA52,UBC
4_Member	Reactome Gene Sets	R-HSA-69656	Cyclin A:Cdk2-associated events at S phase entry	-5.01899	-3.08922	5/85	898,6233,6500,7311,7316	CCNE1,RPS27A,SKP1,UBA52,UBC
4_Member	Reactome Gene Sets	R-HSA-1358803	Downregulation of ERBB2:ERBB3 signaling	-5.00713	-3.08557	3/13	6233,7311,7316	RPS27A,UBA52,UBC
4_Member	Reactome Gene Sets	R-HSA-209543	p75NTR recruits signalling complexes	-5.00713	-3.08557	3/13	6233,7311,7316	RPS27A,UBA52,UBC
4_Member	Reactome Gene Sets	R-HSA-209560	NF-kB is activated and signals survival	-5.00713	-3.08557	3/13	6233,7311,7316	RPS27A,UBA52,UBC
4_Member	Reactome Gene Sets	R-HSA-9637687	Suppression of phagosomal maturation	-5.00713	-3.08557	3/13	6233,7311,7316	RPS27A,UBA52,UBC
4_Member	Reactome Gene Sets	R-HSA-162587	HIV Life Cycle	-4.97413	-3.05581	6/149	5478,5901,6233,6396,7311,7316	PPIA,RAN,RPS27A,SEC13,UBA52,UBC
4_Member	Reactome Gene Sets	R-HSA-5358351	Signaling by Hedgehog	-4.97413	-3.05581	6/149	5567,6233,6500,7311,7316,9978	PRKACB,RPS27A,SKP1,UBA52,UBC,RBX1
4_Member	Reactome Gene Sets	R-HSA-68886	M Phase	-4.9697	-3.05444	9/418	5901,6233,6396,7311,7316,7321,7531,23397,94239	RAN,RPS27A,SEC13,UBA52,UBC,UBE2D1,YWHAE,NCAPH,H2AZ2
4_Member	Reactome Gene Sets	R-HSA-174143	APC/C-mediated degradation of cell cycle proteins	-4.94528	-3.03654	5/88	6233,6500,7311,7316,7321	RPS27A,SKP1,UBA52,UBC,UBE2D1
4_Member	Reactome Gene Sets	R-HSA-2565942	Regulation of PLK1 Activity at G2/M Transition	-4.94528	-3.03654	5/88	6233,6500,7311,7316,7531	RPS27A,SKP1,UBA52,UBC,YWHAE
4_Member	Reactome Gene Sets	R-HSA-453276	Regulation of mitotic cell cycle	-4.94528	-3.03654	5/88	6233,6500,7311,7316,7321	RPS27A,SKP1,UBA52,UBC,UBE2D1
4_Member	WikiPathways	WP466	DNA replication	-4.93922	-3.03205	4/42	6119,7311,7316,23649	RPA3,UBA52,UBC,POLA2
4_Member	Reactome Gene Sets	R-HSA-174490	Membrane binding and targetting of GAG proteins	-4.90344	-3.00253	3/14	6233,7311,7316	RPS27A,UBA52,UBC
4_Member	Reactome Gene Sets	R-HSA-174495	Synthesis And Processing Of GAG, GAGPOL Polyproteins	-4.90344	-3.00253	3/14	6233,7311,7316	RPS27A,UBA52,UBC
4_Member	Reactome Gene Sets	R-HSA-975110	TRAF6 mediated IRF7 activation in TLR7/8 or 9 signaling	-4.90344	-3.00253	3/14	6233,7311,7316	RPS27A,UBA52,UBC
4_Member	Reactome Gene Sets	R-HSA-157118	Signaling by NOTCH	-4.85179	-2.95397	7/236	4904,6233,6500,7311,7316,9978,94239	YBX1,RPS27A,SKP1,UBA52,UBC,RBX1,H2AZ2
4_Member	Reactome Gene Sets	R-HSA-2691230	Signaling by NOTCH1 HD Domain Mutants in Cancer	-4.80758	-2.92191	3/15	6233,7311,7316	RPS27A,UBA52,UBC
4_Member	Reactome Gene Sets	R-HSA-2691232	Constitutive Signaling by NOTCH1 HD Domain Mutants	-4.80758	-2.92191	3/15	6233,7311,7316	RPS27A,UBA52,UBC
4_Member	Reactome Gene Sets	R-HSA-3134975	Regulation of innate immune responses to cytosolic DNA	-4.80758	-2.92191	3/15	6233,7311,7316	RPS27A,UBA52,UBC
4_Member	Reactome Gene Sets	R-HSA-8875360	InlB-mediated entry of Listeria monocytogenes into host cell	-4.80758	-2.92191	3/15	6233,7311,7316	RPS27A,UBA52,UBC
4_Member	Reactome Gene Sets	R-HSA-937039	IRAK1 recruits IKK complex	-4.80758	-2.92191	3/15	6233,7311,7316	RPS27A,UBA52,UBC
4_Member	Reactome Gene Sets	R-HSA-9706369	Negative regulation of FLT3	-4.80758	-2.92191	3/15	6233,7311,7316	RPS27A,UBA52,UBC
4_Member	Reactome Gene Sets	R-HSA-975144	IRAK1 recruits IKK complex upon TLR7/8 or 9 stimulation	-4.80758	-2.92191	3/15	6233,7311,7316	RPS27A,UBA52,UBC
4_Member	Reactome Gene Sets	R-HSA-168164	Toll Like Receptor 3 (TLR3) Cascade	-4.80561	-2.92143	5/94	6233,6500,7311,7316,7321	RPS27A,SKP1,UBA52,UBC,UBE2D1
4_Member	Reactome Gene Sets	R-HSA-73894	DNA Repair	-4.78144	-2.90172	8/336	5889,6119,6233,7311,7316,9978,10459,94239	RAD51C,RPA3,RPS27A,UBA52,UBC,RBX1,MAD2L2,H2AZ2
4_Member	Reactome Gene Sets	R-HSA-2173793	Transcriptional activity of SMAD2/SMAD3:SMAD4 heterotrimer	-4.77989	-2.90164	4/46	6233,7311,7316,7321	RPS27A,UBA52,UBC,UBE2D1
4_Member	Reactome Gene Sets	R-HSA-1295596	Spry regulation of FGF signaling	-4.71845	-2.8596	3/16	6233,7311,7316	RPS27A,UBA52,UBC
4_Member	Reactome Gene Sets	R-HSA-193639	p75NTR signals via NF-kB	-4.71845	-2.8596	3/16	6233,7311,7316	RPS27A,UBA52,UBC
4_Member	Reactome Gene Sets	R-HSA-205043	NRIF signals cell death from the nucleus	-4.71845	-2.8596	3/16	6233,7311,7316	RPS27A,UBA52,UBC
4_Member	Reactome Gene Sets	R-HSA-2173791	TGF-beta receptor signaling in EMT (epithelial to mesenchymal transition)	-4.71845	-2.8596	3/16	6233,7311,7316	RPS27A,UBA52,UBC
4_Member	Reactome Gene Sets	R-HSA-3229121	Glycogen storage diseases	-4.71845	-2.8596	3/16	6233,7311,7316	RPS27A,UBA52,UBC
4_Member	Reactome Gene Sets	R-HSA-3322077	Glycogen synthesis	-4.71845	-2.8596	3/16	6233,7311,7316	RPS27A,UBA52,UBC
4_Member	Reactome Gene Sets	R-HSA-8866427	VLDLR internalisation and degradation	-4.71845	-2.8596	3/16	6233,7311,7316	RPS27A,UBA52,UBC
4_Member	Reactome Gene Sets	R-HSA-975163	IRAK2 mediated activation of TAK1 complex upon TLR7/8 or 9 stimulation	-4.71845	-2.8596	3/16	6233,7311,7316	RPS27A,UBA52,UBC
4_Member	Reactome Gene Sets	R-HSA-202424	Downstream TCR signaling	-4.71771	-2.8596	5/98	6233,6500,7311,7316,7321	RPS27A,SKP1,UBA52,UBC,UBE2D1
4_Member	Reactome Gene Sets	R-HSA-166166	MyD88-independent TLR4 cascade	-4.69634	-2.84103	5/99	6233,6500,7311,7316,7321	RPS27A,SKP1,UBA52,UBC,UBE2D1
4_Member	Reactome Gene Sets	R-HSA-937061	TRIF(TICAM1)-mediated TLR4 signaling	-4.69634	-2.84103	5/99	6233,6500,7311,7316,7321	RPS27A,SKP1,UBA52,UBC,UBE2D1
4_Member	Reactome Gene Sets	R-HSA-9012852	Signaling by NOTCH3	-4.6698	-2.81588	4/49	4904,6233,7311,7316	YBX1,RPS27A,UBA52,UBC
4_Member	Reactome Gene Sets	R-HSA-937072	TRAF6-mediated induction of TAK1 complex within TLR4 complex	-4.63518	-2.7852	3/17	6233,7311,7316	RPS27A,UBA52,UBC
4_Member	Reactome Gene Sets	R-HSA-9755511	KEAP1-NFE2L2 pathway	-4.63359	-2.7852	5/102	6233,6500,7311,7316,9978	RPS27A,SKP1,UBA52,UBC,RBX1
4_Member	Reactome Gene Sets	R-HSA-9020702	Interleukin-1 signaling	-4.61311	-2.7661	5/103	6233,6500,7311,7316,9978	RPS27A,SKP1,UBA52,UBC,RBX1
4_Member	Reactome Gene Sets	R-HSA-180534	Vpu mediated degradation of CD4	-4.56666	-2.72238	4/52	6233,6500,7311,7316	RPS27A,SKP1,UBA52,UBC
4_Member	Reactome Gene Sets	R-HSA-936964	Activation of IRF3/IRF7 mediated by TBK1/IKK epsilon	-4.55704	-2.71412	3/18	6233,7311,7316	RPS27A,UBA52,UBC
4_Member	Reactome Gene Sets	R-HSA-382551	Transport of small molecules	-4.51747	-2.67861	11/729	808,5567,6233,6500,6520,7311,7316,7416,8894,9512,55486	CALM3,PRKACB,RPS27A,SKP1,SLC3A2,UBA52,UBC,VDAC1,EIF2S2,PMPCB,PARL
4_Member	Reactome Gene Sets	R-HSA-180585	Vif-mediated degradation of APOBEC3G	-4.50136	-2.66783	4/54	6233,7311,7316,9978	RPS27A,UBA52,UBC,RBX1
4_Member	Reactome Gene Sets	R-HSA-6781823	Formation of TC-NER Pre-Incision Complex	-4.50136	-2.66783	4/54	6233,7311,7316,9978	RPS27A,UBA52,UBC,RBX1
4_Member	Reactome Gene Sets	R-HSA-8848021	Signaling by PTK6	-4.50136	-2.66783	4/54	898,6233,7311,7316	CCNE1,RPS27A,UBA52,UBC
4_Member	Reactome Gene Sets	R-HSA-9006927	Signaling by Non-Receptor Tyrosine Kinases	-4.50136	-2.66783	4/54	898,6233,7311,7316	CCNE1,RPS27A,UBA52,UBC
4_Member	Reactome Gene Sets	R-HSA-1236382	Constitutive Signaling by Ligand-Responsive EGFR Cancer Variants	-4.48345	-2.65521	3/19	6233,7311,7316	RPS27A,UBA52,UBC
4_Member	Reactome Gene Sets	R-HSA-5637815	Signaling by Ligand-Responsive EGFR Variants in Cancer	-4.48345	-2.65521	3/19	6233,7311,7316	RPS27A,UBA52,UBC
4_Member	Reactome Gene Sets	R-HSA-6804760	Regulation of TP53 Activity through Methylation	-4.48345	-2.65521	3/19	6233,7311,7316	RPS27A,UBA52,UBC
4_Member	Reactome Gene Sets	R-HSA-174113	SCF-beta-TrCP mediated degradation of Emi1	-4.46967	-2.64273	4/55	6233,6500,7311,7316	RPS27A,SKP1,UBA52,UBC
4_Member	Reactome Gene Sets	R-HSA-5696398	Nucleotide Excision Repair	-4.45663	-2.631	5/111	6119,6233,7311,7316,9978	RPA3,RPS27A,UBA52,UBC,RBX1
4_Member	Reactome Gene Sets	R-HSA-450408	AUF1 (hnRNP D0) binds and destabilizes mRNA	-4.43858	-2.6149	4/56	3312,6233,7311,7316	HSPA8,RPS27A,UBA52,UBC
4_Member	Reactome Gene Sets	R-HSA-2559582	Senescence-Associated Secretory Phenotype (SASP)	-4.43793	-2.6149	5/112	6233,7311,7316,7321,94239	RPS27A,UBA52,UBC,UBE2D1,H2AZ2
4_Member	Reactome Gene Sets	R-HSA-8876384	Listeria monocytogenes entry into host cells	-4.41392	-2.59218	3/20	6233,7311,7316	RPS27A,UBA52,UBC
4_Member	Reactome Gene Sets	R-HSA-4641258	Degradation of DVL	-4.40808	-2.58764	4/57	6233,7311,7316,9978	RPS27A,UBA52,UBC,RBX1
4_Member	Reactome Gene Sets	R-HSA-983169	Class I MHC mediated antigen processing & presentation	-4.39329	-2.57413	8/381	6233,6396,6500,7311,7316,7321,9520,9978	RPS27A,SEC13,SKP1,UBA52,UBC,UBE2D1,NPEPPS,RBX1
4_Member	Reactome Gene Sets	R-HSA-917937	Iron uptake and transport	-4.37815	-2.56156	4/58	6233,6500,7311,7316	RPS27A,SKP1,UBA52,UBC
4_Member	Reactome Gene Sets	R-HSA-5676590	NIK-->noncanonical NF-kB signaling	-4.34876	-2.53776	4/59	6233,6500,7311,7316	RPS27A,SKP1,UBA52,UBC
4_Member	Reactome Gene Sets	R-HSA-8866654	E3 ubiquitin ligases ubiquitinate target proteins	-4.34876	-2.53776	4/59	6233,7311,7316,7321	RPS27A,UBA52,UBC,UBE2D1
4_Member	Reactome Gene Sets	R-HSA-4641263	Regulation of FZD by ubiquitination	-4.34801	-2.53776	3/21	6233,7311,7316	RPS27A,UBA52,UBC
4_Member	Reactome Gene Sets	R-HSA-6807004	Negative regulation of MET activity	-4.34801	-2.53776	3/21	6233,7311,7316	RPS27A,UBA52,UBC
4_Member	Reactome Gene Sets	R-HSA-901032	ER Quality Control Compartment (ERQC)	-4.34801	-2.53776	3/21	6233,7311,7316	RPS27A,UBA52,UBC
4_Member	Reactome Gene Sets	R-HSA-9711123	Cellular response to chemical stress	-4.32804	-2.52154	6/194	6233,6500,7311,7316,9377,9978	RPS27A,SKP1,UBA52,UBC,COX5A,RBX1
4_Member	Reactome Gene Sets	R-HSA-5607761	Dectin-1 mediated noncanonical NF-kB signaling	-4.3199	-2.51466	4/60	6233,6500,7311,7316	RPS27A,SKP1,UBA52,UBC
4_Member	Reactome Gene Sets	R-HSA-1280218	Adaptive Immune System	-4.30786	-2.50386	11/769	808,5478,5567,6233,6396,6500,7311,7316,7321,9520,9978	CALM3,PPIA,PRKACB,RPS27A,SEC13,SKP1,UBA52,UBC,UBE2D1,NPEPPS,RBX1
4_Member	Reactome Gene Sets	R-HSA-69275	G2/M Transition	-4.30327	-2.5005	6/196	6233,6500,7311,7316,7531,9978	RPS27A,SKP1,UBA52,UBC,YWHAE,RBX1
4_Member	Reactome Gene Sets	R-HSA-202403	TCR signaling	-4.29453	-2.493	5/120	6233,6500,7311,7316,7321	RPS27A,SKP1,UBA52,UBC,UBE2D1
4_Member	Reactome Gene Sets	R-HSA-2559583	Cellular Senescence	-4.29099	-2.49069	6/197	898,6233,7311,7316,7321,94239	CCNE1,RPS27A,UBA52,UBC,UBE2D1,H2AZ2
4_Member	Reactome Gene Sets	R-HSA-2979096	NOTCH2 Activation and Transmission of Signal to the Nucleus	-4.28539	-2.48755	3/22	6233,7311,7316	RPS27A,UBA52,UBC
4_Member	Reactome Gene Sets	R-HSA-912631	Regulation of signaling by CBL	-4.28539	-2.48755	3/22	6233,7311,7316	RPS27A,UBA52,UBC
4_Member	Reactome Gene Sets	R-HSA-453274	Mitotic G2-G2/M phases	-4.27878	-2.48216	6/198	6233,6500,7311,7316,7531,9978	RPS27A,SKP1,UBA52,UBC,YWHAE,RBX1
4_Member	Reactome Gene Sets	R-HSA-8878166	Transcriptional regulation by RUNX2	-4.27734	-2.48194	5/121	6233,6500,7311,7316,9978	RPS27A,SKP1,UBA52,UBC,RBX1
4_Member	Reactome Gene Sets	R-HSA-9033241	Peroxisomal protein import	-4.2363	-2.44693	4/63	6233,7311,7316,7321	RPS27A,UBA52,UBC,UBE2D1
4_Member	Reactome Gene Sets	R-HSA-450321	JNK (c-Jun kinases) phosphorylation and activation mediated by activated human TAK1	-4.22574	-2.43877	3/23	6233,7311,7316	RPS27A,UBA52,UBC
4_Member	Reactome Gene Sets	R-HSA-174084	Autodegradation of Cdh1 by Cdh1:APC/C	-4.20937	-2.42596	4/64	6233,7311,7316,7321	RPS27A,UBA52,UBC,UBE2D1
4_Member	Reactome Gene Sets	R-HSA-450294	MAP kinase activation	-4.20937	-2.42596	4/64	6233,6500,7311,7316	RPS27A,SKP1,UBA52,UBC
4_Member	Reactome Gene Sets	R-HSA-450302	activated TAK1 mediates p38 MAPK activation	-4.16879	-2.39126	3/24	6233,7311,7316	RPS27A,UBA52,UBC
4_Member	Reactome Gene Sets	R-HSA-69563	p53-Dependent G1 DNA Damage Response	-4.15683	-2.38164	4/66	898,6233,7311,7316	CCNE1,RPS27A,UBA52,UBC
4_Member	Reactome Gene Sets	R-HSA-69580	p53-Dependent G1/S DNA damage checkpoint	-4.15683	-2.38164	4/66	898,6233,7311,7316	CCNE1,RPS27A,UBA52,UBC
4_Member	Reactome Gene Sets	R-HSA-1169091	Activation of NF-kappaB in B cells	-4.1312	-2.35716	4/67	6233,6500,7311,7316	RPS27A,SKP1,UBA52,UBC
4_Member	Reactome Gene Sets	R-HSA-1643713	Signaling by EGFR in Cancer	-4.11432	-2.34143	3/25	6233,7311,7316	RPS27A,UBA52,UBC
4_Member	Reactome Gene Sets	R-HSA-983168	Antigen processing: Ubiquitination & Proteasome degradation	-4.10837	-2.33768	7/309	6233,6500,7311,7316,7321,9520,9978	RPS27A,SKP1,UBA52,UBC,UBE2D1,NPEPPS,RBX1
4_Member	Reactome Gene Sets	R-HSA-174154	APC/C:Cdc20 mediated degradation of Securin	-4.10597	-2.33768	4/68	6233,7311,7316,7321	RPS27A,UBA52,UBC,UBE2D1
4_Member	Reactome Gene Sets	R-HSA-5658442	Regulation of RAS by GAPs	-4.10597	-2.33768	4/68	6233,7311,7316,9978	RPS27A,UBA52,UBC,RBX1
4_Member	Reactome Gene Sets	R-HSA-69615	G1/S DNA Damage Checkpoints	-4.10597	-2.33768	4/68	898,6233,7311,7316	CCNE1,RPS27A,UBA52,UBC
4_Member	Reactome Gene Sets	R-HSA-5693567	HDR through Homologous Recombination (HRR) or Single Strand Annealing (SSA)	-4.0978	-2.33179	5/132	5889,6119,6233,7311,7316	RAD51C,RPA3,RPS27A,UBA52,UBC
4_Member	GO Biological Processes	GO:0016567	protein ubiquitination	-4.07145	-2.30771	10/677	6233,6500,7311,7316,7321,9520,9921,9978,55148,89970	RPS27A,SKP1,UBA52,UBC,UBE2D1,NPEPPS,RNF10,RBX1,UBR7,RSPRY1
4_Member	Reactome Gene Sets	R-HSA-2173788	Downregulation of TGF-beta receptor signaling	-4.06212	-2.30063	3/26	6233,7311,7316	RPS27A,UBA52,UBC
4_Member	Reactome Gene Sets	R-HSA-901042	Calnexin/calreticulin cycle	-4.06212	-2.30063	3/26	6233,7311,7316	RPS27A,UBA52,UBC
4_Member	Reactome Gene Sets	R-HSA-400253	Circadian Clock	-4.05668	-2.29632	4/70	6233,6500,7311,7316	RPS27A,SKP1,UBA52,UBC
4_Member	Reactome Gene Sets	R-HSA-166016	Toll Like Receptor 4 (TLR4) Cascade	-4.05165	-2.29241	5/135	6233,6500,7311,7316,7321	RPS27A,SKP1,UBA52,UBC,UBE2D1
4_Member	Reactome Gene Sets	R-HSA-1169408	ISG15 antiviral mechanism	-4.00888	-2.2552	4/72	6233,6396,7311,7316	RPS27A,SEC13,UBA52,UBC
4_Member	Reactome Gene Sets	R-HSA-448424	Interleukin-17 signaling	-4.00888	-2.2552	4/72	6233,6500,7311,7316	RPS27A,SKP1,UBA52,UBC
4_Member	Reactome Gene Sets	R-HSA-5693538	Homology Directed Repair	-4.00661	-2.25403	5/138	5889,6119,6233,7311,7316	RAD51C,RPA3,RPS27A,UBA52,UBC
4_Member	Reactome Gene Sets	R-HSA-174184	Cdc20:Phospho-APC/C mediated degradation of Cyclin A	-3.9855	-2.23403	4/73	6233,7311,7316,7321	RPS27A,UBA52,UBC,UBE2D1
4_Member	Reactome Gene Sets	R-HSA-9682385	FLT3 signaling in disease	-3.96383	-2.2197	3/28	6233,7311,7316	RPS27A,UBA52,UBC
4_Member	Reactome Gene Sets	R-HSA-446652	Interleukin-1 family signaling	-3.96262	-2.2197	5/141	6233,6500,7311,7316,9978	RPS27A,SKP1,UBA52,UBC,RBX1
4_Member	Reactome Gene Sets	R-HSA-174178	APC/C:Cdh1 mediated degradation of Cdc20 and other APC/C:Cdh1 targeted proteins in late mitosis/early G1	-3.96247	-2.2197	4/74	6233,7311,7316,7321	RPS27A,UBA52,UBC,UBE2D1
4_Member	Reactome Gene Sets	R-HSA-174824	Plasma lipoprotein assembly, remodeling, and clearance	-3.96247	-2.2197	4/74	5567,6233,7311,7316	PRKACB,RPS27A,UBA52,UBC
4_Member	Reactome Gene Sets	R-HSA-179419	APC:Cdc20 mediated degradation of cell cycle proteins prior to satisfation of the cell cycle checkpoint	-3.96247	-2.2197	4/74	6233,7311,7316,7321	RPS27A,UBA52,UBC,UBE2D1
4_Member	Reactome Gene Sets	R-HSA-68867	Assembly of the pre-replicative complex	-3.93386	-2.19324	5/143	6233,7311,7316,7321,94239	RPS27A,UBA52,UBC,UBE2D1,H2AZ2
4_Member	Reactome Gene Sets	R-HSA-5213460	RIPK1-mediated regulated necrosis	-3.91745	-2.18421	3/29	6233,7311,7316	RPS27A,UBA52,UBC
4_Member	Reactome Gene Sets	R-HSA-5654732	Negative regulation of FGFR3 signaling	-3.91745	-2.18421	3/29	6233,7311,7316	RPS27A,UBA52,UBC
4_Member	Reactome Gene Sets	R-HSA-5675482	Regulation of necroptotic cell death	-3.91745	-2.18421	3/29	6233,7311,7316	RPS27A,UBA52,UBC
4_Member	Reactome Gene Sets	R-HSA-8863795	Downregulation of ERBB2 signaling	-3.91745	-2.18421	3/29	6233,7311,7316	RPS27A,UBA52,UBC
4_Member	Reactome Gene Sets	R-HSA-9683701	Translation of Structural Proteins	-3.91745	-2.18421	3/29	6233,7311,7316	RPS27A,UBA52,UBC
4_Member	Reactome Gene Sets	R-HSA-176409	APC/C:Cdc20 mediated degradation of mitotic proteins	-3.91738	-2.18421	4/76	6233,7311,7316,7321	RPS27A,UBA52,UBC,UBE2D1
4_Member	Reactome Gene Sets	R-HSA-204998	Cell death signalling via NRAGE, NRIF and NADE	-3.91738	-2.18421	4/76	6233,7311,7316,7531	RPS27A,UBA52,UBC,YWHAE
4_Member	Reactome Gene Sets	R-HSA-195721	Signaling by WNT	-3.91485	-2.18273	7/332	808,6233,6500,7311,7316,9978,94239	CALM3,RPS27A,SKP1,UBA52,UBC,RBX1,H2AZ2
4_Member	Reactome Gene Sets	R-HSA-176814	Activation of APC/C and APC/C:Cdc20 mediated degradation of mitotic proteins	-3.89532	-2.16424	4/77	6233,7311,7316,7321	RPS27A,UBA52,UBC,UBE2D1
4_Member	Reactome Gene Sets	R-HSA-5357956	TNFR1-induced NFkappaB signaling pathway	-3.87274	-2.14376	3/30	6233,7311,7316	RPS27A,UBA52,UBC
4_Member	Reactome Gene Sets	R-HSA-68882	Mitotic Anaphase	-3.85972	-2.13179	6/236	5901,6233,6396,7311,7316,7321	RAN,RPS27A,SEC13,UBA52,UBC,UBE2D1
4_Member	Reactome Gene Sets	R-HSA-8852135	Protein ubiquitination	-3.85209	-2.12726	4/79	6233,7311,7316,7321	RPS27A,UBA52,UBC,UBE2D1
4_Member	Reactome Gene Sets	R-HSA-2555396	Mitotic Metaphase and Anaphase	-3.84974	-2.12595	6/237	5901,6233,6396,7311,7316,7321	RAN,RPS27A,SEC13,UBA52,UBC,UBE2D1
4_Member	Reactome Gene Sets	R-HSA-1169410	Antiviral mechanism by IFN-stimulated genes	-3.83091	-2.11092	4/80	6233,6396,7311,7316	RPS27A,SEC13,UBA52,UBC
4_Member	Reactome Gene Sets	R-HSA-182971	EGFR downregulation	-3.82958	-2.11092	3/31	6233,7311,7316	RPS27A,UBA52,UBC
4_Member	Reactome Gene Sets	R-HSA-2122948	Activated NOTCH1 Transmits Signal to the Nucleus	-3.82958	-2.11092	3/31	6233,7311,7316	RPS27A,UBA52,UBC
4_Member	Reactome Gene Sets	R-HSA-5654733	Negative regulation of FGFR4 signaling	-3.82958	-2.11092	3/31	6233,7311,7316	RPS27A,UBA52,UBC
4_Member	Reactome Gene Sets	R-HSA-8951664	Neddylation	-3.82007	-2.10243	6/240	6233,6500,7311,7316,7321,9978	RPS27A,SKP1,UBA52,UBC,UBE2D1,RBX1
4_Member	Reactome Gene Sets	R-HSA-168928	DDX58/IFIH1-mediated induction of interferon-alpha/beta	-3.78939	-2.07428	4/82	6233,7311,7316,7321	RPS27A,UBA52,UBC,UBE2D1
4_Member	Reactome Gene Sets	R-HSA-2173796	SMAD2/SMAD3:SMAD4 heterotrimer regulates transcription	-3.78787	-2.07428	3/32	6233,7311,7316	RPS27A,UBA52,UBC
4_Member	Reactome Gene Sets	R-HSA-917729	Endosomal Sorting Complex Required For Transport (ESCRT)	-3.78787	-2.07428	3/32	6233,7311,7316	RPS27A,UBA52,UBC
4_Member	Reactome Gene Sets	R-HSA-1980145	Signaling by NOTCH2	-3.74752	-2.03894	3/33	6233,7311,7316	RPS27A,UBA52,UBC
4_Member	Reactome Gene Sets	R-HSA-2559585	Oncogene Induced Senescence	-3.74752	-2.03894	3/33	6233,7311,7316	RPS27A,UBA52,UBC
4_Member	Reactome Gene Sets	R-HSA-445989	TAK1-dependent IKK and NF-kappa-B activation	-3.74752	-2.03894	3/33	6233,7311,7316	RPS27A,UBA52,UBC
4_Member	Reactome Gene Sets	R-HSA-5654726	Negative regulation of FGFR1 signaling	-3.74752	-2.03894	3/33	6233,7311,7316	RPS27A,UBA52,UBC
4_Member	Reactome Gene Sets	R-HSA-168898	Toll-like Receptor Cascades	-3.74412	-2.03654	5/157	6233,6500,7311,7316,7321	RPS27A,SKP1,UBA52,UBC,UBE2D1
4_Member	GO Biological Processes	GO:0032446	protein modification by small protein conjugation	-3.73815	-2.03155	10/744	6233,6500,7311,7316,7321,9520,9921,9978,55148,89970	RPS27A,SKP1,UBA52,UBC,UBE2D1,NPEPPS,RNF10,RBX1,UBR7,RSPRY1
4_Member	Reactome Gene Sets	R-HSA-168142	Toll Like Receptor 10 (TLR10) Cascade	-3.72912	-2.02745	4/85	6233,6500,7311,7316	RPS27A,SKP1,UBA52,UBC
4_Member	Reactome Gene Sets	R-HSA-168176	Toll Like Receptor 5 (TLR5) Cascade	-3.72912	-2.02745	4/85	6233,6500,7311,7316	RPS27A,SKP1,UBA52,UBC
4_Member	Reactome Gene Sets	R-HSA-5632684	Hedgehog 'on' state	-3.72912	-2.02745	4/85	6233,7311,7316,9978	RPS27A,UBA52,UBC,RBX1
4_Member	Reactome Gene Sets	R-HSA-975871	MyD88 cascade initiated on plasma membrane	-3.72912	-2.02745	4/85	6233,6500,7311,7316	RPS27A,SKP1,UBA52,UBC
4_Member	Reactome Gene Sets	R-HSA-5654727	Negative regulation of FGFR2 signaling	-3.70845	-2.01069	3/34	6233,7311,7316	RPS27A,UBA52,UBC
4_Member	Reactome Gene Sets	R-HSA-5663084	Diseases of carbohydrate metabolism	-3.70845	-2.01069	3/34	6233,7311,7316	RPS27A,UBA52,UBC
4_Member	Reactome Gene Sets	R-HSA-3700989	Transcriptional Regulation by TP53	-3.6845	-1.98867	7/362	898,6119,6233,7311,7316,7531,9377	CCNE1,RPA3,RPS27A,UBA52,UBC,YWHAE,COX5A
4_Member	Reactome Gene Sets	R-HSA-450531	Regulation of mRNA stability by proteins that bind AU-rich elements	-3.67108	-1.98051	4/88	3312,6233,7311,7316	HSPA8,RPS27A,UBA52,UBC
4_Member	Reactome Gene Sets	R-HSA-532668	N-glycan trimming in the ER and Calnexin/Calreticulin cycle	-3.67057	-1.98051	3/35	6233,7311,7316	RPS27A,UBA52,UBC
4_Member	Reactome Gene Sets	R-HSA-5357905	Regulation of TNFR1 signaling	-3.67057	-1.98051	3/35	6233,7311,7316	RPS27A,UBA52,UBC
4_Member	Reactome Gene Sets	R-HSA-170834	Signaling by TGF-beta Receptor Complex	-3.65221	-1.96406	4/89	6233,7311,7316,7321	RPS27A,UBA52,UBC,UBE2D1
4_Member	Reactome Gene Sets	R-HSA-5687128	MAPK6/MAPK4 signaling	-3.65221	-1.96406	4/89	5567,6233,7311,7316	PRKACB,RPS27A,UBA52,UBC
4_Member	Reactome Gene Sets	R-HSA-6804757	Regulation of TP53 Degradation	-3.63383	-1.94662	3/36	6233,7311,7316	RPS27A,UBA52,UBC
4_Member	Reactome Gene Sets	R-HSA-69481	G2/M Checkpoints	-3.61966	-1.93341	5/167	6119,6233,7311,7316,7531	RPA3,RPS27A,UBA52,UBC,YWHAE
4_Member	Reactome Gene Sets	R-HSA-975138	TRAF6 mediated induction of NFkB and MAP kinases upon TLR7/8 or 9 activation	-3.61514	-1.93077	4/91	6233,6500,7311,7316	RPS27A,SKP1,UBA52,UBC
4_Member	Reactome Gene Sets	R-HSA-5693532	DNA Double-Strand Break Repair	-3.60767	-1.92518	5/168	5889,6119,6233,7311,7316	RAD51C,RPA3,RPS27A,UBA52,UBC
4_Member	Reactome Gene Sets	R-HSA-168638	NOD1/2 Signaling Pathway	-3.59815	-1.92004	3/37	6233,7311,7316	RPS27A,UBA52,UBC
4_Member	Reactome Gene Sets	R-HSA-5689901	Metalloprotease DUBs	-3.59815	-1.92004	3/37	6233,7311,7316	RPS27A,UBA52,UBC
4_Member	Reactome Gene Sets	R-HSA-6806003	Regulation of TP53 Expression and Degradation	-3.59815	-1.92004	3/37	6233,7311,7316	RPS27A,UBA52,UBC
4_Member	Reactome Gene Sets	R-HSA-8964043	Plasma lipoprotein clearance	-3.59815	-1.92004	3/37	6233,7311,7316	RPS27A,UBA52,UBC
4_Member	Reactome Gene Sets	R-HSA-6804756	Regulation of TP53 Activity through Phosphorylation	-3.59693	-1.92004	4/92	6119,6233,7311,7316	RPA3,RPS27A,UBA52,UBC
4_Member	Reactome Gene Sets	R-HSA-975155	MyD88 dependent cascade initiated on endosome	-3.59693	-1.92004	4/92	6233,6500,7311,7316	RPS27A,SKP1,UBA52,UBC
4_Member	Reactome Gene Sets	R-HSA-168181	Toll Like Receptor 7/8 (TLR7/8) Cascade	-3.57894	-1.90297	4/93	6233,6500,7311,7316	RPS27A,SKP1,UBA52,UBC
4_Member	Reactome Gene Sets	R-HSA-9607240	FLT3 Signaling	-3.56348	-1.88977	3/38	6233,7311,7316	RPS27A,UBA52,UBC
4_Member	Reactome Gene Sets	R-HSA-168138	Toll Like Receptor 9 (TLR9) Cascade	-3.52618	-1.85663	4/96	6233,6500,7311,7316	RPS27A,SKP1,UBA52,UBC
4_Member	Reactome Gene Sets	R-HSA-5619115	Disorders of transmembrane transporters	-3.51451	-1.84586	5/176	6233,6396,6520,7311,7316	RPS27A,SEC13,SLC3A2,UBA52,UBC
4_Member	Reactome Gene Sets	R-HSA-193704	p75 NTR receptor-mediated signalling	-3.50899	-1.84216	4/97	6233,7311,7316,7531	RPS27A,UBA52,UBC,YWHAE
4_Member	Reactome Gene Sets	R-HSA-5693607	Processing of DNA double-strand break ends	-3.50899	-1.84216	4/97	6119,6233,7311,7316	RPA3,RPS27A,UBA52,UBC
4_Member	Reactome Gene Sets	R-HSA-5654741	Signaling by FGFR3	-3.49694	-1.83101	3/40	6233,7311,7316	RPS27A,UBA52,UBC
4_Member	Reactome Gene Sets	R-HSA-5654743	Signaling by FGFR4	-3.46498	-1.80355	3/41	6233,7311,7316	RPS27A,UBA52,UBC
4_Member	Reactome Gene Sets	R-HSA-166058	MyD88:MAL(TIRAP) cascade initiated on plasma membrane	-3.44209	-1.78244	4/101	6233,6500,7311,7316	RPS27A,SKP1,UBA52,UBC
4_Member	Reactome Gene Sets	R-HSA-168188	Toll Like Receptor TLR6:TLR2 Cascade	-3.44209	-1.78244	4/101	6233,6500,7311,7316	RPS27A,SKP1,UBA52,UBC
4_Member	Reactome Gene Sets	R-HSA-3769402	Deactivation of the beta-catenin transactivating complex	-3.43384	-1.77508	3/42	6233,7311,7316	RPS27A,UBA52,UBC
4_Member	Reactome Gene Sets	R-HSA-5668541	TNFR2 non-canonical NF-kB pathway	-3.42582	-1.76883	4/102	6233,6500,7311,7316	RPS27A,SKP1,UBA52,UBC
4_Member	Reactome Gene Sets	R-HSA-382556	ABC-family proteins mediated transport	-3.40971	-1.75449	4/103	6233,7311,7316,8894	RPS27A,UBA52,UBC,EIF2S2
4_Member	Reactome Gene Sets	R-HSA-5675221	Negative regulation of MAPK pathway	-3.40347	-1.75086	3/43	6233,7311,7316	RPS27A,UBA52,UBC
4_Member	Reactome Gene Sets	R-HSA-9646399	Aggrephagy	-3.40347	-1.75086	3/43	6233,7311,7316	RPS27A,UBA52,UBC
4_Member	Reactome Gene Sets	R-HSA-168179	Toll Like Receptor TLR1:TLR2 Cascade	-3.39377	-1.74293	4/104	6233,6500,7311,7316	RPS27A,SKP1,UBA52,UBC
4_Member	Reactome Gene Sets	R-HSA-181438	Toll Like Receptor 2 (TLR2) Cascade	-3.39377	-1.74293	4/104	6233,6500,7311,7316	RPS27A,SKP1,UBA52,UBC
4_Member	Reactome Gene Sets	R-HSA-75893	TNF signaling	-3.37385	-1.72648	3/44	6233,7311,7316	RPS27A,UBA52,UBC
4_Member	Reactome Gene Sets	R-HSA-2467813	Separation of Sister Chromatids	-3.35188	-1.70538	5/191	6233,6396,7311,7316,7321	RPS27A,SEC13,UBA52,UBC,UBE2D1
4_Member	Reactome Gene Sets	R-HSA-2173789	TGF-beta receptor signaling activates SMADs	-3.31668	-1.67516	3/46	6233,7311,7316	RPS27A,UBA52,UBC
4_Member	Reactome Gene Sets	R-HSA-2672351	Stimuli-sensing channels	-3.31651	-1.67516	4/109	808,6233,7311,7316	CALM3,RPS27A,UBA52,UBC
4_Member	Reactome Gene Sets	R-HSA-512988	Interleukin-3, Interleukin-5 and GM-CSF signaling	-3.26209	-1.62244	3/48	6233,7311,7316	RPS27A,UBA52,UBC
4_Member	GO Biological Processes	GO:0030163	protein catabolic process	-3.2232	-1.58525	9/711	3312,6233,6500,7311,7316,7321,7494,9978,89970	HSPA8,RPS27A,SKP1,UBA52,UBC,UBE2D1,XBP1,RBX1,RSPRY1
4_Member	Reactome Gene Sets	R-HSA-1227986	Signaling by ERBB2	-3.20986	-1.57695	3/50	6233,7311,7316	RPS27A,UBA52,UBC
4_Member	Reactome Gene Sets	R-HSA-177929	Signaling by EGFR	-3.20986	-1.57695	3/50	6233,7311,7316	RPS27A,UBA52,UBC
4_Member	Reactome Gene Sets	R-HSA-211733	Regulation of activated PAK-2p34 by proteasome mediated degradation	-3.20986	-1.57695	3/50	6233,7311,7316	RPS27A,UBA52,UBC
4_Member	Reactome Gene Sets	R-HSA-5654736	Signaling by FGFR1	-3.20986	-1.57695	3/50	6233,7311,7316	RPS27A,UBA52,UBC
4_Member	Reactome Gene Sets	R-HSA-1280215	Cytokine Signaling in Immune system	-3.20586	-1.57379	9/715	3312,5478,6233,6396,6500,7311,7316,7321,9978	HSPA8,PPIA,RPS27A,SEC13,SKP1,UBA52,UBC,UBE2D1,RBX1
4_Member	Reactome Gene Sets	R-HSA-9006936	Signaling by TGFB family members	-3.18669	-1.55546	4/118	6233,7311,7316,7321	RPS27A,UBA52,UBC,UBE2D1
4_Member	Reactome Gene Sets	R-HSA-349425	Autodegradation of the E3 ubiquitin ligase COP1	-3.1598	-1.53272	3/52	6233,7311,7316	RPS27A,UBA52,UBC
4_Member	Reactome Gene Sets	R-HSA-69601	Ubiquitin Mediated Degradation of Phosphorylated Cdc25A	-3.1598	-1.53272	3/52	6233,7311,7316	RPS27A,UBA52,UBC
4_Member	Reactome Gene Sets	R-HSA-69610	p53-Independent DNA Damage Response	-3.1598	-1.53272	3/52	6233,7311,7316	RPS27A,UBA52,UBC
4_Member	Reactome Gene Sets	R-HSA-69613	p53-Independent G1/S DNA damage checkpoint	-3.1598	-1.53272	3/52	6233,7311,7316	RPS27A,UBA52,UBC
4_Member	Reactome Gene Sets	R-HSA-75815	Ubiquitin-dependent degradation of Cyclin D	-3.1598	-1.53272	3/52	6233,7311,7316	RPS27A,UBA52,UBC
4_Member	Reactome Gene Sets	R-HSA-169911	Regulation of Apoptosis	-3.13554	-1.51174	3/53	6233,7311,7316	RPS27A,UBA52,UBC
4_Member	Reactome Gene Sets	R-HSA-9678108	SARS-CoV-1 Infection	-3.13554	-1.51174	3/53	6233,7311,7316	RPS27A,UBA52,UBC
4_Member	Reactome Gene Sets	R-HSA-5683057	MAPK family signaling cascades	-3.12062	-1.49764	6/325	808,5567,6233,7311,7316,9978	CALM3,PRKACB,RPS27A,UBA52,UBC,RBX1
4_Member	Reactome Gene Sets	R-HSA-2559580	Oxidative Stress Induced Senescence	-3.09299	-1.47436	4/125	6233,7311,7316,94239	RPS27A,UBA52,UBC,H2AZ2
4_Member	Reactome Gene Sets	R-HSA-4641257	Degradation of AXIN	-3.08844	-1.47436	3/55	6233,7311,7316	RPS27A,UBA52,UBC
4_Member	Reactome Gene Sets	R-HSA-8941858	Regulation of RUNX3 expression and activity	-3.08844	-1.47436	3/55	6233,7311,7316	RPS27A,UBA52,UBC
4_Member	Reactome Gene Sets	R-HSA-9705671	SARS-CoV-2 activates/modulates innate and adaptive immune responses	-3.08007	-1.4676	4/126	6233,6396,7311,7316	RPS27A,SEC13,UBA52,UBC
4_Member	Reactome Gene Sets	R-HSA-5362768	Hh mutants are degraded by ERAD	-3.06556	-1.45469	3/56	6233,7311,7316	RPS27A,UBA52,UBC
4_Member	Reactome Gene Sets	R-HSA-449147	Signaling by Interleukins	-3.05376	-1.44368	7/462	3312,5478,6233,6500,7311,7316,9978	HSPA8,PPIA,RPS27A,SKP1,UBA52,UBC,RBX1
4_Member	Reactome Gene Sets	R-HSA-168643	Nucleotide-binding domain, leucine rich repeat containing receptor (NLR) signaling pathways	-3.04312	-1.43856	3/57	6233,7311,7316	RPS27A,UBA52,UBC
4_Member	Reactome Gene Sets	R-HSA-5218859	Regulated Necrosis	-3.04312	-1.43856	3/57	6233,7311,7316	RPS27A,UBA52,UBC
4_Member	Reactome Gene Sets	R-HSA-69541	Stabilization of p53	-3.04312	-1.43856	3/57	6233,7311,7316	RPS27A,UBA52,UBC
4_Member	Reactome Gene Sets	R-HSA-9694635	Translation of Structural Proteins	-3.04312	-1.43856	3/57	6233,7311,7316	RPS27A,UBA52,UBC
4_Member	Reactome Gene Sets	R-HSA-8939236	RUNX1 regulates transcription of genes involved in differentiation of HSCs	-3.02951	-1.42651	4/130	6233,7311,7316,94239	RPS27A,UBA52,UBC,H2AZ2
4_Member	Reactome Gene Sets	R-HSA-1236394	Signaling by ERBB4	-3.0211	-1.42044	3/58	6233,7311,7316	RPS27A,UBA52,UBC
4_Member	Reactome Gene Sets	R-HSA-5387390	Hh mutants abrogate ligand secretion	-2.99947	-1.40036	3/59	6233,7311,7316	RPS27A,UBA52,UBC
4_Member	Reactome Gene Sets	R-HSA-201681	TCF dependent signaling in response to WNT	-2.96348	-1.36899	5/233	6233,7311,7316,9978,94239	RPS27A,UBA52,UBC,RBX1,H2AZ2
4_Member	Reactome Gene Sets	R-HSA-5678895	Defective CFTR causes cystic fibrosis	-2.95737	-1.36365	3/61	6233,7311,7316	RPS27A,UBA52,UBC
4_Member	GO Biological Processes	GO:0051603	proteolysis involved in cellular protein catabolic process	-2.93834	-1.34544	8/627	6233,6500,7311,7316,7321,7494,9978,89970	RPS27A,SKP1,UBA52,UBC,UBE2D1,XBP1,RBX1,RSPRY1
4_Member	Reactome Gene Sets	R-HSA-8878171	Transcriptional regulation by RUNX1	-2.91456	-1.32615	5/239	6233,7311,7316,84661,94239	RPS27A,UBA52,UBC,DPY30,H2AZ2
4_Member	Reactome Gene Sets	R-HSA-73887	Death Receptor Signalling	-2.89885	-1.31152	4/141	6233,7311,7316,7531	RPS27A,UBA52,UBC,YWHAE
4_Member	Reactome Gene Sets	R-HSA-1834949	Cytosolic sensors of pathogen-associated DNA	-2.89691	-1.31152	3/64	6233,7311,7316	RPS27A,UBA52,UBC
4_Member	Reactome Gene Sets	R-HSA-4608870	Asymmetric localization of PCP proteins	-2.89691	-1.31152	3/64	6233,7311,7316	RPS27A,UBA52,UBC
4_Member	Reactome Gene Sets	R-HSA-5358346	Hedgehog ligand biogenesis	-2.87743	-1.29279	3/65	6233,7311,7316	RPS27A,UBA52,UBC
4_Member	Reactome Gene Sets	R-HSA-3858494	Beta-catenin independent WNT signaling	-2.84314	-1.26222	4/146	808,6233,7311,7316	CALM3,RPS27A,UBA52,UBC
4_Member	Reactome Gene Sets	R-HSA-8856828	Clathrin-mediated endocytosis	-2.84314	-1.26222	4/146	3312,6233,7311,7316	HSPA8,RPS27A,UBA52,UBC
4_Member	GO Biological Processes	GO:0044257	cellular protein catabolic process	-2.81431	-1.23561	8/656	6233,6500,7311,7316,7321,7494,9978,89970	RPS27A,SKP1,UBA52,UBC,UBE2D1,XBP1,RBX1,RSPRY1
4_Member	Reactome Gene Sets	R-HSA-8948751	Regulation of PTEN stability and activity	-2.80258	-1.22536	3/69	6233,7311,7316	RPS27A,UBA52,UBC
4_Member	KEGG Pathway	hsa04137	Mitophagy - animal	-2.74944	-1.17662	3/72	6233,7311,7316	RPS27A,UBA52,UBC
4_Member	Reactome Gene Sets	R-HSA-5654738	Signaling by FGFR2	-2.73225	-1.16088	3/73	6233,7311,7316	RPS27A,UBA52,UBC
4_Member	Reactome Gene Sets	R-HSA-5633007	Regulation of TP53 Activity	-2.69777	-1.1293	4/160	6119,6233,7311,7316	RPA3,RPS27A,UBA52,UBC
4_Member	Reactome Gene Sets	R-HSA-5693565	Recruitment and ATM-mediated phosphorylation of repair and signaling proteins at DNA double strand breaks	-2.66595	-1.09964	3/77	6233,7311,7316	RPS27A,UBA52,UBC
4_Member	Reactome Gene Sets	R-HSA-8852276	The role of GTSE1 in G2/M progression after G2 checkpoint	-2.66595	-1.09964	3/77	6233,7311,7316	RPS27A,UBA52,UBC
4_Member	Reactome Gene Sets	R-HSA-5619084	ABC transporter disorders	-2.64996	-1.08579	3/78	6233,7311,7316	RPS27A,UBA52,UBC
4_Member	Reactome Gene Sets	R-HSA-5693606	DNA Double Strand Break Response	-2.64996	-1.08579	3/78	6233,7311,7316	RPS27A,UBA52,UBC
4_Member	Reactome Gene Sets	R-HSA-6806834	Signaling by MET	-2.63418	-1.07215	3/79	6233,7311,7316	RPS27A,UBA52,UBC
4_Member	Reactome Gene Sets	R-HSA-5673001	RAF/MAP kinase cascade	-2.61418	-1.05286	5/280	808,6233,7311,7316,9978	CALM3,RPS27A,UBA52,UBC,RBX1
4_Member	Reactome Gene Sets	R-HSA-5684996	MAPK1/MAPK3 signaling	-2.57455	-1.01465	5/286	808,6233,7311,7316,9978	CALM3,RPS27A,UBA52,UBC,RBX1
4_Member	GO Biological Processes	GO:0019941	modification-dependent protein catabolic process	-2.54928	-0.991496	7/567	6233,6500,7311,7316,7321,7494,9978	RPS27A,SKP1,UBA52,UBC,UBE2D1,XBP1,RBX1
4_Member	Reactome Gene Sets	R-HSA-190236	Signaling by FGFR	-2.51524	-0.962356	3/87	6233,7311,7316	RPS27A,UBA52,UBC
4_Member	Reactome Gene Sets	R-HSA-109581	Apoptosis	-2.51314	-0.960947	4/180	6233,7311,7316,7531	RPS27A,UBA52,UBC,YWHAE
4_Member	GO Biological Processes	GO:0043632	modification-dependent macromolecule catabolic process	-2.5033	-0.9518	7/578	6233,6500,7311,7316,7321,7494,9978	RPS27A,SKP1,UBA52,UBC,UBE2D1,XBP1,RBX1
4_Member	Reactome Gene Sets	R-HSA-5688426	Deubiquitination	-2.49815	-0.947347	5/298	6233,7311,7316,7321,7416	RPS27A,UBA52,UBC,UBE2D1,VDAC1
4_Member	Reactome Gene Sets	R-HSA-5663202	Diseases of signal transduction by growth factor receptors and second messengers	-2.4917	-0.942279	6/433	808,6233,6500,7311,7316,9978	CALM3,RPS27A,SKP1,UBA52,UBC,RBX1
4_Member	Reactome Gene Sets	R-HSA-1236974	ER-Phagosome pathway	-2.47367	-0.926316	3/90	6233,7311,7316	RPS27A,UBA52,UBC
4_Member	Reactome Gene Sets	R-HSA-983712	Ion channel transport	-2.46224	-0.915571	4/186	808,6233,7311,7316	CALM3,RPS27A,UBA52,UBC
4_Member	Reactome Gene Sets	R-HSA-4086400	PCP/CE pathway	-2.44678	-0.901486	3/92	6233,7311,7316	RPS27A,UBA52,UBC
4_Member	Reactome Gene Sets	R-HSA-9006925	Intracellular signaling by second messengers	-2.43125	-0.888004	5/309	808,5567,6233,7311,7316	CALM3,PRKACB,RPS27A,UBA52,UBC
4_Member	KEGG Pathway	hsa05167	Kaposi sarcoma-associated herpesvirus infection	-2.39721	-0.85667	4/194	808,6233,7311,7316	CALM3,RPS27A,UBA52,UBC
4_Member	Reactome Gene Sets	R-HSA-8878159	Transcriptional regulation by RUNX3	-2.39487	-0.856358	3/96	6233,7311,7316	RPS27A,UBA52,UBC
4_Member	Reactome Gene Sets	R-HSA-913531	Interferon Signaling	-2.3581	-0.820965	4/199	6233,6396,7311,7316	RPS27A,SEC13,UBA52,UBC
4_Member	Reactome Gene Sets	R-HSA-5689603	UCH proteinases	-2.32127	-0.786115	3/102	6233,7311,7316	RPS27A,UBA52,UBC
4_Member	WikiPathways	WP3594	Circadian rhythm genes	-2.29782	-0.765322	4/207	6233,6500,7311,7316	RPS27A,SKP1,UBA52,UBC
4_Member	Reactome Gene Sets	R-HSA-1236975	Antigen processing-Cross presentation	-2.28623	-0.754403	3/105	6233,7311,7316	RPS27A,UBA52,UBC
4_Member	Reactome Gene Sets	R-HSA-199991	Membrane Trafficking	-2.28554	-0.754372	7/634	808,3312,6233,6396,7311,7316,7531	CALM3,HSPA8,RPS27A,SEC13,UBA52,UBC,YWHAE
4_Member	Reactome Gene Sets	R-HSA-5357801	Programmed Cell Death	-2.2759	-0.74627	4/210	6233,7311,7316,7531	RPS27A,UBA52,UBC,YWHAE
4_Member	Reactome Gene Sets	R-HSA-8856825	Cargo recognition for clathrin-mediated endocytosis	-2.2748	-0.74627	3/106	6233,7311,7316	RPS27A,UBA52,UBC
4_Member	Reactome Gene Sets	R-HSA-977225	Amyloid fiber formation	-2.21934	-0.6967	3/111	6233,7311,7316	RPS27A,UBA52,UBC
4_Member	Reactome Gene Sets	R-HSA-5689880	Ub-specific processing proteases	-2.20537	-0.684024	4/220	6233,7311,7316,7416	RPS27A,UBA52,UBC,VDAC1
4_Member	Reactome Gene Sets	R-HSA-5653656	Vesicle-mediated transport	-2.14826	-0.63206	7/673	808,3312,6233,6396,7311,7316,7531	CALM3,HSPA8,RPS27A,SEC13,UBA52,UBC,YWHAE
5_Summary	KEGG Pathway	hsa04114	Oocyte meiosis	-7.87103	-5.61987	8/131	808,898,5567,6500,7531,9978,9985,10459,3312,6396,7321,7494,6201,5478,9520	CALM3,CCNE1,PRKACB,SKP1,YWHAE,RBX1,REC8,MAD2L2,HSPA8,SEC13,UBE2D1,XBP1,RPS7,PPIA,NPEPPS
5_Member	KEGG Pathway	hsa04114	Oocyte meiosis	-7.87103	-5.61987	8/131	808,898,5567,6500,7531,9978,9985,10459	CALM3,CCNE1,PRKACB,SKP1,YWHAE,RBX1,REC8,MAD2L2
5_Member	CORUM	CORUM:3015	p27-cyclinE-Cdk2 - Ubiquitin E3 ligase (SKP1A, SKP2, CUL1, CKS1B, RBX1) complex	-5.71008	-3.66086	3/8	898,6500,9978	CCNE1,SKP1,RBX1
5_Member	KEGG Pathway	hsa04141	Protein processing in endoplasmic reticulum	-4.63493	-2.7852	6/171	3312,6396,6500,7321,7494,9978	HSPA8,SEC13,SKP1,UBE2D1,XBP1,RBX1
5_Member	WikiPathways	WP179	Cell cycle	-4.2603	-2.46732	5/122	898,6500,7531,9978,10459	CCNE1,SKP1,YWHAE,RBX1,MAD2L2
5_Member	KEGG Pathway	hsa04110	Cell cycle	-4.19362	-2.4114	5/126	898,6500,7531,9978,10459	CCNE1,SKP1,YWHAE,RBX1,MAD2L2
5_Member	GO Biological Processes	GO:1904666	regulation of ubiquitin protein ligase activity	-4.16879	-2.39126	3/24	6201,6500,10459	RPS7,SKP1,MAD2L2
5_Member	GO Biological Processes	GO:0031396	regulation of protein ubiquitination	-4.10344	-2.33629	6/213	5478,6201,6500,7321,9978,10459	PPIA,RPS7,SKP1,UBE2D1,RBX1,MAD2L2
5_Member	GO Biological Processes	GO:1903320	regulation of protein modification by small protein conjugation or removal	-3.67775	-1.98386	6/255	5478,6201,6500,7321,9978,10459	PPIA,RPS7,SKP1,UBE2D1,RBX1,MAD2L2
5_Member	GO Biological Processes	GO:0051438	regulation of ubiquitin-protein transferase activity	-3.06556	-1.45469	3/56	6201,6500,10459	RPS7,SKP1,MAD2L2
5_Member	GO Biological Processes	GO:0070936	protein K48-linked ubiquitination	-2.93687	-1.34544	3/62	6500,7321,9978	SKP1,UBE2D1,RBX1
5_Member	GO Biological Processes	GO:0031397	negative regulation of protein ubiquitination	-2.5584	-0.999911	3/84	5478,6201,10459	PPIA,RPS7,MAD2L2
5_Member	GO Biological Processes	GO:1903321	negative regulation of protein modification by small protein conjugation or removal	-2.39487	-0.856358	3/96	5478,6201,10459	PPIA,RPS7,MAD2L2
5_Member	GO Biological Processes	GO:0000209	protein polyubiquitination	-2.17149	-0.65401	4/225	6500,7321,9520,9978	SKP1,UBE2D1,NPEPPS,RBX1
5_Member	GO Biological Processes	GO:0031398	positive regulation of protein ubiquitination	-2.11628	-0.602633	3/121	6500,7321,9978	SKP1,UBE2D1,RBX1
6_Summary	GO Biological Processes	GO:0006122	mitochondrial electron transport, ubiquinol to cytochrome c	-6.95682	-4.74862	4/14	1537,7381,7386,27089,9377	CYC1,UQCRB,UQCRFS1,UQCRQ,COX5A
6_Member	GO Biological Processes	GO:0006122	mitochondrial electron transport, ubiquinol to cytochrome c	-6.95682	-4.74862	4/14	1537,7381,7386,27089	CYC1,UQCRB,UQCRFS1,UQCRQ
6_Member	WikiPathways	WP4921	Mitochondrial complex III assembly	-6.69939	-4.51269	4/16	1537,7381,7386,27089	CYC1,UQCRB,UQCRFS1,UQCRQ
6_Member	KEGG Pathway	hsa04260	Cardiac muscle contraction	-4.96955	-3.05444	5/87	1537,7381,7386,9377,27089	CYC1,UQCRB,UQCRFS1,COX5A,UQCRQ
7_Summary	GO Biological Processes	GO:0070192	chromosome organization involved in meiotic cell cycle	-6.6875	-4.50378	6/76	898,5889,9985,11144,23397,55063,988,1854,3329,4678,5901,6119,6241,9978,10459,23649,50511,94239,8894,26292,808,11335	CCNE1,RAD51C,REC8,DMC1,NCAPH,ZCWPW1,CDC5L,DUT,HSPD1,NASP,RAN,RPA3,RRM2,RBX1,MAD2L2,POLA2,SYCP3,H2AZ2,EIF2S2,MYCBP,CALM3,CBX3
7_Member	GO Biological Processes	GO:0070192	chromosome organization involved in meiotic cell cycle	-6.6875	-4.50378	6/76	898,5889,9985,11144,23397,55063	CCNE1,RAD51C,REC8,DMC1,NCAPH,ZCWPW1
7_Member	GO Biological Processes	GO:0006259	DNA metabolic process	-6.6419	-4.46114	14/763	898,988,1854,3329,4678,5889,5901,6119,6241,9978,9985,10459,11144,23649	CCNE1,CDC5L,DUT,HSPD1,NASP,RAD51C,RAN,RPA3,RRM2,RBX1,REC8,MAD2L2,DMC1,POLA2
7_Member	GO Biological Processes	GO:0045132	meiotic chromosome segregation	-6.05667	-3.92608	6/97	898,5889,9985,11144,23397,55063	CCNE1,RAD51C,REC8,DMC1,NCAPH,ZCWPW1
7_Member	GO Biological Processes	GO:0140013	meiotic nuclear division	-5.85629	-3.7669	7/166	898,5889,9985,11144,23397,50511,55063	CCNE1,RAD51C,REC8,DMC1,NCAPH,SYCP3,ZCWPW1
7_Member	GO Biological Processes	GO:0007141	male meiosis I	-5.59814	-3.56182	4/29	5889,9985,11144,50511	RAD51C,REC8,DMC1,SYCP3
7_Member	GO Biological Processes	GO:1903046	meiotic cell cycle process	-5.5903	-3.5582	7/182	898,5889,9985,11144,23397,50511,55063	CCNE1,RAD51C,REC8,DMC1,NCAPH,SYCP3,ZCWPW1
7_Member	Reactome Gene Sets	R-HSA-1500620	Meiosis	-5.55793	-3.53414	6/118	5889,6119,9985,11144,50511,94239	RAD51C,RPA3,REC8,DMC1,SYCP3,H2AZ2
7_Member	GO Biological Processes	GO:0007127	meiosis I	-5.41267	-3.4129	6/125	898,5889,9985,11144,50511,55063	CCNE1,RAD51C,REC8,DMC1,SYCP3,ZCWPW1
7_Member	GO Biological Processes	GO:0061982	meiosis I cell cycle process	-5.37277	-3.37881	6/127	898,5889,9985,11144,50511,55063	CCNE1,RAD51C,REC8,DMC1,SYCP3,ZCWPW1
7_Member	Reactome Gene Sets	R-HSA-1474165	Reproduction	-5.07618	-3.13294	6/143	5889,6119,9985,11144,50511,94239	RAD51C,RPA3,REC8,DMC1,SYCP3,H2AZ2
7_Member	GO Biological Processes	GO:0000280	nuclear division	-5.03379	-3.09902	8/310	898,5889,5901,9985,11144,23397,50511,55063	CCNE1,RAD51C,RAN,REC8,DMC1,NCAPH,SYCP3,ZCWPW1
7_Member	GO Biological Processes	GO:0098813	nuclear chromosome segregation	-4.94867	-3.03654	7/228	898,5889,5901,9985,11144,23397,55063	CCNE1,RAD51C,RAN,REC8,DMC1,NCAPH,ZCWPW1
7_Member	GO Biological Processes	GO:0051321	meiotic cell cycle	-4.79308	-2.91039	7/241	898,5889,9985,11144,23397,50511,55063	CCNE1,RAD51C,REC8,DMC1,NCAPH,SYCP3,ZCWPW1
7_Member	GO Biological Processes	GO:0048285	organelle fission	-4.79073	-2.90953	8/335	898,5889,5901,9985,11144,23397,50511,55063	CCNE1,RAD51C,RAN,REC8,DMC1,NCAPH,SYCP3,ZCWPW1
7_Member	GO Biological Processes	GO:0007129	homologous chromosome pairing at meiosis	-4.53368	-2.69346	4/53	898,9985,11144,55063	CCNE1,REC8,DMC1,ZCWPW1
7_Member	GO Biological Processes	GO:0007140	male meiotic nuclear division	-4.53368	-2.69346	4/53	5889,9985,11144,50511	RAD51C,REC8,DMC1,SYCP3
7_Member	GO Biological Processes	GO:0007059	chromosome segregation	-4.32869	-2.52154	7/285	898,5889,5901,9985,11144,23397,55063	CCNE1,RAD51C,RAN,REC8,DMC1,NCAPH,ZCWPW1
7_Member	GO Biological Processes	GO:0045143	homologous chromosome segregation	-4.18289	-2.40184	4/65	898,9985,11144,55063	CCNE1,REC8,DMC1,ZCWPW1
7_Member	Reactome Gene Sets	R-HSA-912446	Meiotic recombination	-3.70953	-2.01069	4/86	5889,6119,11144,94239	RAD51C,RPA3,DMC1,H2AZ2
7_Member	GO Biological Processes	GO:0000723	telomere maintenance	-3.56115	-1.88977	4/94	898,5889,6119,10459	CCNE1,RAD51C,RPA3,MAD2L2
7_Member	KEGG Pathway	hsa03440	Homologous recombination	-3.46498	-1.80355	3/41	5889,6119,50511	RAD51C,RPA3,SYCP3
7_Member	GO Biological Processes	GO:0022412	cellular process involved in reproduction in multicellular organism	-3.4099	-1.75449	7/402	5889,5901,8894,9985,11144,23397,50511	RAD51C,RAN,EIF2S2,REC8,DMC1,NCAPH,SYCP3
7_Member	GO Biological Processes	GO:0000724	double-strand break repair via homologous recombination	-3.27198	-1.63148	4/112	5889,6119,9985,11144	RAD51C,RPA3,REC8,DMC1
7_Member	GO Biological Processes	GO:0006302	double-strand break repair	-3.25121	-1.61241	5/201	5889,6119,9985,10459,11144	RAD51C,RPA3,REC8,MAD2L2,DMC1
7_Member	GO Biological Processes	GO:0000725	recombinational repair	-3.21458	-1.57748	4/116	5889,6119,9985,11144	RAD51C,RPA3,REC8,DMC1
7_Member	GO Biological Processes	GO:0007276	gamete generation	-3.10435	-1.48382	9/739	5889,5901,8894,9985,11144,23397,26292,50511,55063	RAD51C,RAN,EIF2S2,REC8,DMC1,NCAPH,MYCBP,SYCP3,ZCWPW1
7_Member	GO Biological Processes	GO:0007131	reciprocal meiotic recombination	-3.08844	-1.47436	3/55	5889,9985,11144	RAD51C,REC8,DMC1
7_Member	GO Biological Processes	GO:0140527	reciprocal homologous recombination	-3.08844	-1.47436	3/55	5889,9985,11144	RAD51C,REC8,DMC1
7_Member	GO Biological Processes	GO:0032200	telomere organization	-3.08007	-1.4676	4/126	898,5889,6119,10459	CCNE1,RAD51C,RPA3,MAD2L2
7_Member	GO Biological Processes	GO:0006310	DNA recombination	-2.96348	-1.36899	5/233	3329,5889,6119,9985,11144	HSPD1,RAD51C,RPA3,REC8,DMC1
7_Member	GO Biological Processes	GO:0035825	homologous recombination	-2.93687	-1.34544	3/62	5889,9985,11144	RAD51C,REC8,DMC1
7_Member	GO Biological Processes	GO:0006281	DNA repair	-2.93183	-1.34116	7/485	988,5889,6119,9978,9985,10459,11144	CDC5L,RAD51C,RPA3,RBX1,REC8,MAD2L2,DMC1
7_Member	GO Biological Processes	GO:0000819	sister chromatid segregation	-2.84314	-1.26222	4/146	5889,5901,9985,23397	RAD51C,RAN,REC8,NCAPH
7_Member	GO Biological Processes	GO:0007292	female gamete generation	-2.80007	-1.22359	4/150	5889,9985,11144,23397	RAD51C,REC8,DMC1,NCAPH
7_Member	GO Biological Processes	GO:1903047	mitotic cell cycle process	-2.78786	-1.21211	7/514	808,898,4678,5901,9985,10459,23397	CALM3,CCNE1,NASP,RAN,REC8,MAD2L2,NCAPH
7_Member	Reactome Gene Sets	R-HSA-1221632	Meiotic synapsis	-2.63418	-1.07215	3/79	9985,50511,94239	REC8,SYCP3,H2AZ2
7_Member	GO Biological Processes	GO:0006974	cellular response to DNA damage stimulus	-2.5457	-0.98862	8/725	988,5889,6119,9978,9985,10459,11144,11335	CDC5L,RAD51C,RPA3,RBX1,REC8,MAD2L2,DMC1,CBX3
7_Member	GO Biological Processes	GO:0007286	spermatid development	-2.49596	-0.945849	4/182	5901,9985,11144,50511	RAN,REC8,DMC1,SYCP3
7_Member	GO Biological Processes	GO:0007283	spermatogenesis	-2.48276	-0.934722	7/583	5889,5901,9985,11144,26292,50511,55063	RAD51C,RAN,REC8,DMC1,MYCBP,SYCP3,ZCWPW1
7_Member	GO Biological Processes	GO:0048515	spermatid differentiation	-2.44569	-0.901072	4/188	5901,9985,11144,50511	RAN,REC8,DMC1,SYCP3
7_Member	GO Biological Processes	GO:0048232	male gamete generation	-2.40676	-0.864867	7/602	5889,5901,9985,11144,26292,50511,55063	RAD51C,RAN,REC8,DMC1,MYCBP,SYCP3,ZCWPW1
7_Member	GO Biological Processes	GO:0000278	mitotic cell cycle	-2.39504	-0.856358	7/605	808,898,4678,5901,9985,10459,23397	CALM3,CCNE1,NASP,RAN,REC8,MAD2L2,NCAPH
7_Member	GO Biological Processes	GO:0008406	gonad development	-2.20537	-0.684024	4/220	4678,8894,9985,11144	NASP,EIF2S2,REC8,DMC1
7_Member	GO Biological Processes	GO:0045137	development of primary sexual characteristics	-2.17149	-0.65401	4/225	4678,8894,9985,11144	NASP,EIF2S2,REC8,DMC1
7_Member	GO Biological Processes	GO:0000070	mitotic sister chromatid segregation	-2.13612	-0.620559	3/119	5901,9985,23397	RAN,REC8,NCAPH
7_Member	WikiPathways	WP4946	DNA repair pathways, full network	-2.11628	-0.602633	3/121	5889,6119,9978	RAD51C,RPA3,RBX1
8_Summary	Reactome Gene Sets	R-HSA-72203	Processing of Capped Intron-Containing Pre-mRNA	-5.78552	-3.72301	8/245	988,3312,4809,4904,6396,6633,6637,9939,283989,3329,6223,8894	CDC5L,HSPA8,SNU13,YBX1,SEC13,SNRPD2,SNRPG,RBM8A,TSEN54,HSPD1,RPS19,EIF2S2
8_Member	Reactome Gene Sets	R-HSA-72203	Processing of Capped Intron-Containing Pre-mRNA	-5.78552	-3.72301	8/245	988,3312,4809,4904,6396,6633,6637,9939	CDC5L,HSPA8,SNU13,YBX1,SEC13,SNRPD2,SNRPG,RBM8A
8_Member	Reactome Gene Sets	R-HSA-72163	mRNA Splicing - Major Pathway	-5.55885	-3.53414	7/184	988,3312,4809,4904,6633,6637,9939	CDC5L,HSPA8,SNU13,YBX1,SNRPD2,SNRPG,RBM8A
8_Member	Reactome Gene Sets	R-HSA-72172	mRNA Splicing	-5.43671	-3.43303	7/192	988,3312,4809,4904,6633,6637,9939	CDC5L,HSPA8,SNU13,YBX1,SNRPD2,SNRPG,RBM8A
8_Member	KEGG Pathway	hsa03040	Spliceosome	-5.00764	-3.08557	6/147	988,3312,4809,6633,6637,9939	CDC5L,HSPA8,SNU13,SNRPD2,SNRPG,RBM8A
8_Member	CORUM	CORUM:1068	12S U11 snRNP	-4.80758	-2.92191	3/15	4904,6633,6637	YBX1,SNRPD2,SNRPG
8_Member	Reactome Gene Sets	R-HSA-72165	mRNA Splicing - Minor Pathway	-4.56666	-2.72238	4/52	4809,4904,6633,6637	SNU13,YBX1,SNRPD2,SNRPG
8_Member	GO Biological Processes	GO:0008380	RNA splicing	-4.34555	-2.53655	8/387	988,3312,4809,4904,6633,6637,9939,283989	CDC5L,HSPA8,SNU13,YBX1,SNRPD2,SNRPG,RBM8A,TSEN54
8_Member	CORUM	CORUM:430	18S U11/U12 snRNP	-4.16879	-2.39126	3/24	4904,6633,6637	YBX1,SNRPD2,SNRPG
8_Member	CORUM	CORUM:351	Spliceosome	-3.96262	-2.2197	5/141	988,4809,6633,6637,9939	CDC5L,SNU13,SNRPD2,SNRPG,RBM8A
8_Member	CORUM	CORUM:1183	CDC5L complex	-3.87274	-2.14376	3/30	988,3312,6633	CDC5L,HSPA8,SNRPD2
8_Member	CORUM	CORUM:1181	C complex spliceosome	-3.85209	-2.12726	4/79	988,6633,6637,9939	CDC5L,SNRPD2,SNRPG,RBM8A
8_Member	GO Biological Processes	GO:0006397	mRNA processing	-3.81298	-2.09635	8/462	988,3312,4809,4904,6633,6637,9939,283989	CDC5L,HSPA8,SNU13,YBX1,SNRPD2,SNRPG,RBM8A,TSEN54
8_Member	CORUM	CORUM:2755	17S U2 snRNP	-3.74752	-2.03894	3/33	3329,6633,6637	HSPD1,SNRPD2,SNRPG
8_Member	GO Biological Processes	GO:0000377	RNA splicing, via transesterification reactions with bulged adenosine as nucleophile	-3.56189	-1.88977	6/268	988,3312,4809,6633,6637,9939	CDC5L,HSPA8,SNU13,SNRPD2,SNRPG,RBM8A
8_Member	GO Biological Processes	GO:0000398	mRNA splicing, via spliceosome	-3.56189	-1.88977	6/268	988,3312,4809,6633,6637,9939	CDC5L,HSPA8,SNU13,SNRPD2,SNRPG,RBM8A
8_Member	GO Biological Processes	GO:0000375	RNA splicing, via transesterification reactions	-3.52753	-1.85707	6/272	988,3312,4809,6633,6637,9939	CDC5L,HSPA8,SNU13,SNRPD2,SNRPG,RBM8A
8_Member	Reactome Gene Sets	R-HSA-191859	snRNP Assembly	-3.13554	-1.51174	3/53	6396,6633,6637	SEC13,SNRPD2,SNRPG
8_Member	Reactome Gene Sets	R-HSA-194441	Metabolism of non-coding RNA	-3.13554	-1.51174	3/53	6396,6633,6637	SEC13,SNRPD2,SNRPG
8_Member	GO Biological Processes	GO:0022618	ribonucleoprotein complex assembly	-3.09237	-1.47436	5/218	4809,6223,6633,6637,8894	SNU13,RPS19,SNRPD2,SNRPG,EIF2S2
8_Member	GO Biological Processes	GO:0071826	ribonucleoprotein complex subunit organization	-3.02242	-1.42044	5/226	4809,6223,6633,6637,8894	SNU13,RPS19,SNRPD2,SNRPG,EIF2S2
8_Member	WikiPathways	WP411	mRNA processing	-2.9927	-1.39436	4/133	4809,4904,6633,6637	SNU13,YBX1,SNRPD2,SNRPG
8_Member	GO Biological Processes	GO:0016071	mRNA metabolic process	-2.98281	-1.38602	8/617	988,3312,4809,4904,6633,6637,9939,283989	CDC5L,HSPA8,SNU13,YBX1,SNRPD2,SNRPG,RBM8A,TSEN54
9_Summary	Reactome Gene Sets	R-HSA-71387	Metabolism of carbohydrates	-5.1905	-3.22624	8/295	808,2023,5315,5567,6233,6396,7311,7316,1431,2653,6390,4144,7416,6241,6520,9821,27230,898,7531,3032,4706,7494	CALM3,ENO1,PKM,PRKACB,RPS27A,SEC13,UBA52,UBC,CS,GCSH,SDHB,MAT2A,VDAC1,RRM2,SLC3A2,RB1CC1,SERP1,CCNE1,YWHAE,HADHB,NDUFAB1,XBP1
9_Member	Reactome Gene Sets	R-HSA-71387	Metabolism of carbohydrates	-5.1905	-3.22624	8/295	808,2023,5315,5567,6233,6396,7311,7316	CALM3,ENO1,PKM,PRKACB,RPS27A,SEC13,UBA52,UBC
9_Member	KEGG Pathway	hsa01200	Carbon metabolism	-4.38289	-2.56502	5/115	1431,2023,2653,5315,6390	CS,ENO1,GCSH,PKM,SDHB
9_Member	Reactome Gene Sets	R-HSA-70171	Glycolysis	-4.0326	-2.27559	4/71	2023,5315,5567,6396	ENO1,PKM,PRKACB,SEC13
9_Member	KEGG Pathway	hsa01230	Biosynthesis of amino acids	-3.93977	-2.19808	4/75	1431,2023,4144,5315	CS,ENO1,MAT2A,PKM
9_Member	Reactome Gene Sets	R-HSA-70326	Glucose metabolism	-3.61514	-1.93077	4/91	2023,5315,5567,6396	ENO1,PKM,PRKACB,SEC13
9_Member	WikiPathways	WP4290	Metabolic reprogramming in colon cancer	-3.37385	-1.72648	3/44	2023,5315,6390	ENO1,PKM,SDHB
9_Member	GO Biological Processes	GO:0006090	pyruvate metabolic process	-2.97824	-1.38221	3/60	2023,5315,7416	ENO1,PKM,VDAC1
9_Member	GO Biological Processes	GO:0009185	ribonucleoside diphosphate metabolic process	-2.76689	-1.1926	3/71	2023,5315,6241	ENO1,PKM,RRM2
9_Member	GO Biological Processes	GO:0009132	nucleoside diphosphate metabolic process	-2.48736	-0.938627	3/89	2023,5315,6241	ENO1,PKM,RRM2
9_Member	GO Biological Processes	GO:0005975	carbohydrate metabolic process	-2.39159	-0.853749	6/454	1431,2023,5315,6520,9821,27230	CS,ENO1,PKM,SLC3A2,RB1CC1,SERP1
9_Member	GO Biological Processes	GO:0016052	carbohydrate catabolic process	-2.3332	-0.797378	3/101	2023,5315,9821	ENO1,PKM,RB1CC1
9_Member	KEGG Pathway	hsa05203	Viral carcinogenesis	-2.3201	-0.785612	4/204	898,5315,5567,7531	CCNE1,PKM,PRKACB,YWHAE
9_Member	KEGG Pathway	hsa04922	Glucagon signaling pathway	-2.26348	-0.73823	3/107	808,5315,5567	CALM3,PKM,PRKACB
9_Member	GO Biological Processes	GO:0032787	monocarboxylic acid metabolic process	-2.22438	-0.701086	6/492	2023,3032,4706,5315,7416,7494	ENO1,HADHB,NDUFAB1,PKM,VDAC1,XBP1
10_Summary	Reactome Gene Sets	R-HSA-3371511	HSF1 activation	-5.12003	-3.16816	3/12	1915,6119,7531,3312,6396	EEF1A1,RPA3,YWHAE,HSPA8,SEC13
10_Member	Reactome Gene Sets	R-HSA-3371511	HSF1 activation	-5.12003	-3.16816	3/12	1915,6119,7531	EEF1A1,RPA3,YWHAE
10_Member	Reactome Gene Sets	R-HSA-3371556	Cellular response to heat stress	-4.9213	-3.01571	5/89	1915,3312,6119,6396,7531	EEF1A1,HSPA8,RPA3,SEC13,YWHAE
10_Member	Reactome Gene Sets	R-HSA-3371453	Regulation of HSF1-mediated heat shock response	-4.08114	-2.31626	4/69	3312,6119,6396,7531	HSPA8,RPA3,SEC13,YWHAE
11_Summary	GO Biological Processes	GO:0030901	midbrain development	-5.01899	-3.08922	5/85	515,522,808,7531,27089,7416,5478	ATP5PB,ATP5PF,CALM3,YWHAE,UQCRQ,VDAC1,PPIA
11_Member	GO Biological Processes	GO:0030901	midbrain development	-5.01899	-3.08922	5/85	515,522,808,7531,27089	ATP5PB,ATP5PF,CALM3,YWHAE,UQCRQ
11_Member	GO Biological Processes	GO:0021762	substantia nigra development	-4.85762	-2.95826	4/44	515,522,808,7531	ATP5PB,ATP5PF,CALM3,YWHAE
11_Member	GO Biological Processes	GO:0048857	neural nucleus development	-4.20937	-2.42596	4/64	515,522,808,7531	ATP5PB,ATP5PF,CALM3,YWHAE
11_Member	GO Biological Processes	GO:1903170	negative regulation of calcium ion transmembrane transport	-3.11176	-1.49041	3/54	808,7416,7531	CALM3,VDAC1,YWHAE
11_Member	GO Biological Processes	GO:0051926	negative regulation of calcium ion transport	-2.74944	-1.17662	3/72	808,7416,7531	CALM3,VDAC1,YWHAE
11_Member	GO Biological Processes	GO:0035304	regulation of protein dephosphorylation	-2.46015	-0.914164	3/91	808,5478,7531	CALM3,PPIA,YWHAE
11_Member	GO Biological Processes	GO:1904063	negative regulation of cation transmembrane transport	-2.26348	-0.73823	3/107	808,7416,7531	CALM3,VDAC1,YWHAE
11_Member	GO Biological Processes	GO:0034766	negative regulation of ion transmembrane transport	-2.19793	-0.677875	3/113	808,7416,7531	CALM3,VDAC1,YWHAE
11_Member	GO Biological Processes	GO:0035303	regulation of dephosphorylation	-2.03132	-0.51894	3/130	808,5478,7531	CALM3,PPIA,YWHAE
12_Summary	GO Biological Processes	GO:0009263	deoxyribonucleotide biosynthetic process	-4.71845	-2.8596	3/16	1633,1854,6241,898,4678,6119,23649	DCK,DUT,RRM2,CCNE1,NASP,RPA3,POLA2
12_Member	GO Biological Processes	GO:0009263	deoxyribonucleotide biosynthetic process	-4.71845	-2.8596	3/16	1633,1854,6241	DCK,DUT,RRM2
12_Member	GO Biological Processes	GO:0009265	2'-deoxyribonucleotide biosynthetic process	-4.71845	-2.8596	3/16	1633,1854,6241	DCK,DUT,RRM2
12_Member	GO Biological Processes	GO:0046385	deoxyribose phosphate biosynthetic process	-4.71845	-2.8596	3/16	1633,1854,6241	DCK,DUT,RRM2
12_Member	GO Biological Processes	GO:0006260	DNA replication	-4.26664	-2.47245	6/199	898,1854,4678,6119,6241,23649	CCNE1,DUT,NASP,RPA3,RRM2,POLA2
12_Member	WikiPathways	WP4022	Pyrimidine metabolism	-3.70953	-2.01069	4/86	1633,1854,6241,23649	DCK,DUT,RRM2,POLA2
12_Member	WikiPathways	WP2446	Retinoblastoma gene in cancer	-3.67108	-1.98051	4/88	898,1633,6119,6241	CCNE1,DCK,RPA3,RRM2
12_Member	GO Biological Processes	GO:0009394	2'-deoxyribonucleotide metabolic process	-3.37385	-1.72648	3/44	1633,1854,6241	DCK,DUT,RRM2
12_Member	GO Biological Processes	GO:0009262	deoxyribonucleotide metabolic process	-3.34493	-1.69928	3/45	1633,1854,6241	DCK,DUT,RRM2
12_Member	GO Biological Processes	GO:0019692	deoxyribose phosphate metabolic process	-3.31668	-1.67516	3/46	1633,1854,6241	DCK,DUT,RRM2
12_Member	KEGG Pathway	hsa00240	Pyrimidine metabolism	-3.0211	-1.42044	3/58	1633,1854,6241	DCK,DUT,RRM2
12_Member	KEGG Pathway	hsa01232	Nucleotide metabolism	-2.54383	-0.987451	3/85	1633,1854,6241	DCK,DUT,RRM2
12_Member	Reactome Gene Sets	R-HSA-15869	Metabolism of nucleotides	-2.35746	-0.820965	3/99	1633,1854,6241	DCK,DUT,RRM2
13_Summary	Reactome Gene Sets	R-HSA-8876725	Protein methylation	-4.48345	-2.65521	3/19	808,1915,3312,3329,7494,27230,8894,5478,6902,6520,6223,10459	CALM3,EEF1A1,HSPA8,HSPD1,XBP1,SERP1,EIF2S2,PPIA,TBCA,SLC3A2,RPS19,MAD2L2
13_Member	Reactome Gene Sets	R-HSA-8876725	Protein methylation	-4.48345	-2.65521	3/19	808,1915,3312	CALM3,EEF1A1,HSPA8
13_Member	GO Biological Processes	GO:0034620	cellular response to unfolded protein	-3.85209	-2.12726	4/79	3312,3329,7494,27230	HSPA8,HSPD1,XBP1,SERP1
13_Member	GO Biological Processes	GO:0035967	cellular response to topologically incorrect protein	-3.49199	-1.82787	4/98	3312,3329,7494,27230	HSPA8,HSPD1,XBP1,SERP1
13_Member	GO Biological Processes	GO:0006986	response to unfolded protein	-3.11916	-1.497	4/123	3312,3329,7494,27230	HSPA8,HSPD1,XBP1,SERP1
13_Member	KEGG Pathway	hsa05134	Legionellosis	-3.04312	-1.43856	3/57	1915,3312,3329	EEF1A1,HSPA8,HSPD1
13_Member	GO Biological Processes	GO:0035966	response to topologically incorrect protein	-2.86516	-1.28127	4/144	3312,3329,7494,27230	HSPA8,HSPD1,XBP1,SERP1
13_Member	Reactome Gene Sets	R-HSA-381119	Unfolded Protein Response (UPR)	-2.42053	-0.877955	3/94	7494,8894,27230	XBP1,EIF2S2,SERP1
13_Member	GO Biological Processes	GO:0006457	protein folding	-2.28316	-0.752657	4/209	3312,3329,5478,6902	HSPA8,HSPD1,PPIA,TBCA
13_Member	KEGG Pathway	hsa05417	Lipid and atherosclerosis	-2.24016	-0.716214	4/215	808,3312,3329,7494	CALM3,HSPA8,HSPD1,XBP1
13_Member	GO Biological Processes	GO:0044403	biological process involved in symbiotic interaction	-2.04428	-0.531265	4/245	3312,3329,5478,6520	HSPA8,HSPD1,PPIA,SLC3A2
13_Member	GO Biological Processes	GO:0002699	positive regulation of immune effector process	-2.0203	-0.508557	4/249	3329,6223,7494,10459	HSPD1,RPS19,XBP1,MAD2L2
14_Summary	Reactome Gene Sets	R-HSA-8949215	Mitochondrial calcium ion transport	-4.22574	-2.43877	3/23	7416,9512,55486,1431,6390	VDAC1,PMPCB,PARL,CS,SDHB
14_Member	Reactome Gene Sets	R-HSA-8949215	Mitochondrial calcium ion transport	-4.22574	-2.43877	3/23	7416,9512,55486	VDAC1,PMPCB,PARL
14_Member	Reactome Gene Sets	R-HSA-71406	Pyruvate metabolism and Citric Acid (TCA) cycle	-3.08844	-1.47436	3/55	1431,6390,7416	CS,SDHB,VDAC1
15_Summary	Reactome Gene Sets	R-HSA-389661	Glyoxylate metabolism and glycine degradation	-3.82958	-2.11092	3/31	594,2653,4706,3329,9512,55486	BCKDHB,GCSH,NDUFAB1,HSPD1,PMPCB,PARL
15_Member	Reactome Gene Sets	R-HSA-389661	Glyoxylate metabolism and glycine degradation	-3.82958	-2.11092	3/31	594,2653,4706	BCKDHB,GCSH,NDUFAB1
15_Member	GO Biological Processes	GO:0051604	protein maturation	-2.77585	-1.20084	5/257	2653,3329,4706,9512,55486	GCSH,HSPD1,NDUFAB1,PMPCB,PARL
16_Summary	GO Biological Processes	GO:0031960	response to corticosteroid	-3.69332	-1.99653	5/161	498,594,808,5901,11335,3312,1537,5315,7494,4678,3032	ATP5F1A,BCKDHB,CALM3,RAN,CBX3,HSPA8,CYC1,PKM,XBP1,NASP,HADHB
16_Member	GO Biological Processes	GO:0031960	response to corticosteroid	-3.69332	-1.99653	5/161	498,594,808,5901,11335	ATP5F1A,BCKDHB,CALM3,RAN,CBX3
16_Member	GO Biological Processes	GO:0048545	response to steroid hormone	-3.49374	-1.82872	6/276	498,594,808,3312,5901,11335	ATP5F1A,BCKDHB,CALM3,HSPA8,RAN,CBX3
16_Member	GO Biological Processes	GO:0009725	response to hormone	-3.04708	-1.43856	9/753	498,594,808,1537,3312,5315,5901,7494,11335	ATP5F1A,BCKDHB,CALM3,CYC1,HSPA8,PKM,RAN,XBP1,CBX3
16_Member	GO Biological Processes	GO:0051384	response to glucocorticoid	-2.92175	-1.33183	4/139	498,594,808,11335	ATP5F1A,BCKDHB,CALM3,CBX3
16_Member	GO Biological Processes	GO:0071384	cellular response to corticosteroid stimulus	-2.91672	-1.32756	3/63	498,5901,11335	ATP5F1A,RAN,CBX3
16_Member	GO Biological Processes	GO:0071383	cellular response to steroid hormone stimulus	-2.84314	-1.26222	4/146	498,3312,5901,11335	ATP5F1A,HSPA8,RAN,CBX3
16_Member	GO Biological Processes	GO:1901654	response to ketone	-2.39721	-0.85667	4/194	498,808,4678,11335	ATP5F1A,CALM3,NASP,CBX3
16_Member	GO Biological Processes	GO:0032870	cellular response to hormone stimulus	-2.27106	-0.743191	6/481	498,3312,5315,5901,7494,11335	ATP5F1A,HSPA8,PKM,RAN,XBP1,CBX3
16_Member	GO Biological Processes	GO:0071396	cellular response to lipid	-2.17901	-0.660243	6/503	498,3032,3312,5901,7494,11335	ATP5F1A,HADHB,HSPA8,RAN,XBP1,CBX3
17_Summary	WikiPathways	WP706	Sudden infant death syndrome (SIDS) susceptibility pathways	-3.68083	-1.98598	5/162	3032,3329,4904,5567,7531	HADHB,HSPD1,YBX1,PRKACB,YWHAE
17_Member	WikiPathways	WP706	Sudden infant death syndrome (SIDS) susceptibility pathways	-3.68083	-1.98598	5/162	3032,3329,4904,5567,7531	HADHB,HSPD1,YBX1,PRKACB,YWHAE
18_Summary	GO Biological Processes	GO:0051223	regulation of protein transport	-3.61021	-1.92678	8/495	3312,5478,5901,7531,9520,27230,55486,93974	HSPA8,PPIA,RAN,YWHAE,NPEPPS,SERP1,PARL,ATP5IF1
18_Member	GO Biological Processes	GO:0051223	regulation of protein transport	-3.61021	-1.92678	8/495	3312,5478,5901,7531,9520,27230,55486,93974	HSPA8,PPIA,RAN,YWHAE,NPEPPS,SERP1,PARL,ATP5IF1
18_Member	GO Biological Processes	GO:0070201	regulation of establishment of protein localization	-3.46715	-1.80392	8/520	3312,5478,5901,7531,9520,27230,55486,93974	HSPA8,PPIA,RAN,YWHAE,NPEPPS,SERP1,PARL,ATP5IF1
18_Member	GO Biological Processes	GO:1903214	regulation of protein targeting to mitochondrion	-3.37385	-1.72648	3/44	9520,55486,93974	NPEPPS,PARL,ATP5IF1
18_Member	GO Biological Processes	GO:1903747	regulation of establishment of protein localization to mitochondrion	-3.20986	-1.57695	3/50	9520,55486,93974	NPEPPS,PARL,ATP5IF1
18_Member	GO Biological Processes	GO:0033157	regulation of intracellular protein transport	-3.03964	-1.43586	5/224	5901,7531,9520,55486,93974	RAN,YWHAE,NPEPPS,PARL,ATP5IF1
18_Member	GO Biological Processes	GO:1903533	regulation of protein targeting	-2.64996	-1.08579	3/78	9520,55486,93974	NPEPPS,PARL,ATP5IF1
18_Member	GO Biological Processes	GO:0051222	positive regulation of protein transport	-2.52953	-0.975253	5/293	5478,5901,7531,9520,27230	PPIA,RAN,YWHAE,NPEPPS,SERP1
18_Member	GO Biological Processes	GO:1904951	positive regulation of establishment of protein localization	-2.43125	-0.888004	5/309	5478,5901,7531,9520,27230	PPIA,RAN,YWHAE,NPEPPS,SERP1
18_Member	GO Biological Processes	GO:0032386	regulation of intracellular transport	-2.30014	-0.766987	5/332	5901,7531,9520,55486,93974	RAN,YWHAE,NPEPPS,PARL,ATP5IF1
19_Summary	GO Biological Processes	GO:2001242	regulation of intrinsic apoptotic signaling pathway	-3.57217	-1.89712	5/171	2023,5478,6201,7494,55486,9821	ENO1,PPIA,RPS7,XBP1,PARL,RB1CC1
19_Member	GO Biological Processes	GO:2001242	regulation of intrinsic apoptotic signaling pathway	-3.57217	-1.89712	5/171	2023,5478,6201,7494,55486	ENO1,PPIA,RPS7,XBP1,PARL
19_Member	GO Biological Processes	GO:2001243	negative regulation of intrinsic apoptotic signaling pathway	-3.42582	-1.76883	4/102	2023,5478,7494,55486	ENO1,PPIA,XBP1,PARL
19_Member	GO Biological Processes	GO:2001234	negative regulation of apoptotic signaling pathway	-2.98849	-1.39093	5/230	2023,5478,7494,9821,55486	ENO1,PPIA,XBP1,RB1CC1,PARL
19_Member	GO Biological Processes	GO:2001233	regulation of apoptotic signaling pathway	-2.83188	-1.2517	6/370	2023,5478,6201,7494,9821,55486	ENO1,PPIA,RPS7,XBP1,RB1CC1,PARL
20_Summary	GO Biological Processes	GO:0033365	protein localization to organelle	-3.34361	-1.69883	9/684	808,3312,3329,4904,5901,6396,6500,7531,9512,342538,5250	CALM3,HSPA8,HSPD1,YBX1,RAN,SEC13,SKP1,YWHAE,PMPCB,NACA2,SLC25A3
20_Member	GO Biological Processes	GO:0033365	protein localization to organelle	-3.34361	-1.69883	9/684	808,3312,3329,4904,5901,6396,6500,7531,9512	CALM3,HSPA8,HSPD1,YBX1,RAN,SEC13,SKP1,YWHAE,PMPCB
20_Member	GO Biological Processes	GO:0072594	establishment of protein localization to organelle	-3.09994	-1.48022	6/328	808,3312,3329,5901,6396,9512	CALM3,HSPA8,HSPD1,RAN,SEC13,PMPCB
20_Member	GO Biological Processes	GO:0006605	protein targeting	-2.82842	-1.24899	5/250	3312,3329,7531,9512,342538	HSPA8,HSPD1,YWHAE,PMPCB,NACA2
20_Member	GO Biological Processes	GO:0072655	establishment of protein localization to mitochondrion	-2.71532	-1.14467	3/74	808,3329,9512	CALM3,HSPD1,PMPCB
20_Member	GO Biological Processes	GO:0070585	protein localization to mitochondrion	-2.58811	-1.0275	3/82	808,3329,9512	CALM3,HSPD1,PMPCB
20_Member	GO Biological Processes	GO:1990542	mitochondrial transmembrane transport	-2.51524	-0.962356	3/87	3329,5250,9512	HSPD1,SLC25A3,PMPCB
20_Member	GO Biological Processes	GO:0006886	intracellular protein transport	-2.15844	-0.6416	7/670	3312,3329,5901,6396,7531,9512,342538	HSPA8,HSPD1,RAN,SEC13,YWHAE,PMPCB,NACA2

## Sheet: Late primary SPC
GroupID	Category	Term	Description	LogP	Log(q-value)	InTerm_InList	Genes	Symbols
1_Summary	GO Biological Processes	GO:0044782	cilium organization	-56.4631	-52.1161	43/343	2622,8382,9576,27019,27285,29105,51314,54768,55036,55130,64446,79582,80217,83538,83544,83659,84223,84229,85452,85478,89765,89876,92749,115948,123872,126820,140735,146754,146845,154313,154865,159686,161502,167691,220136,221421,257236,286464,339829,345895,348807,374407,375307,4751,6993,9133,9702,25790,64147,80258,83657,83853,84074,144406,196385,219670,284076,7812	GAS8,NME5,SPAG6,DNAI1,TEKT2,CFAP20,NME8,HYDIN,CCDC40,ODAD2,DNAI2,SPAG16,CFAP43,ODAD4,DNAL1,TEKT1,IQCG,DRC7,CFAP74,CCDC65,RSPH1,CFAP91,DRC1,ODAD3,DNAAF1,DNAI3,DYNLL2,DNAH2,CFAP52,CFAP206,IQUB,CFAP58,CFAP161,LCA5,CFAP53,RSPH9,CCDC96,CFAP47,CCDC39,RSPH4A,CFAP100,DNAJB13,CATIP,NEK2,DYNLT1,CCNB2,CEP57,CFAP45,KIF9,EFHC2,DYNLRB2,ROPN1L,QRICH2,CFAP251,DNAH10,ENKUR,TTLL6,CSDE1
1_Member	GO Biological Processes	GO:0044782	cilium organization	-56.4631	-52.1161	43/343	2622,8382,9576,27019,27285,29105,51314,54768,55036,55130,64446,79582,80217,83538,83544,83659,84223,84229,85452,85478,89765,89876,92749,115948,123872,126820,140735,146754,146845,154313,154865,159686,161502,167691,220136,221421,257236,286464,339829,345895,348807,374407,375307	GAS8,NME5,SPAG6,DNAI1,TEKT2,CFAP20,NME8,HYDIN,CCDC40,ODAD2,DNAI2,SPAG16,CFAP43,ODAD4,DNAL1,TEKT1,IQCG,DRC7,CFAP74,CCDC65,RSPH1,CFAP91,DRC1,ODAD3,DNAAF1,DNAI3,DYNLL2,DNAH2,CFAP52,CFAP206,IQUB,CFAP58,CFAP161,LCA5,CFAP53,RSPH9,CCDC96,CFAP47,CCDC39,RSPH4A,CFAP100,DNAJB13,CATIP
1_Member	GO Biological Processes	GO:0035082	axoneme assembly	-55.633	-51.587	31/87	2622,9576,27019,27285,54768,55036,55130,64446,79582,80217,83538,83544,84223,84229,85452,85478,89765,89876,92749,115948,123872,126820,146754,154313,159686,221421,286464,339829,345895,348807,374407	GAS8,SPAG6,DNAI1,TEKT2,HYDIN,CCDC40,ODAD2,DNAI2,SPAG16,CFAP43,ODAD4,DNAL1,IQCG,DRC7,CFAP74,CCDC65,RSPH1,CFAP91,DRC1,ODAD3,DNAAF1,DNAI3,DNAH2,CFAP206,CFAP58,RSPH9,CFAP47,CCDC39,RSPH4A,CFAP100,DNAJB13
1_Member	GO Biological Processes	GO:0007017	microtubule-based process	-54.6619	-50.792	52/786	2622,4751,6993,8382,9133,9576,9702,25790,27019,27285,51314,54768,55036,55130,64147,64446,79582,80217,80258,83538,83544,83657,83659,83853,84074,84223,84229,85452,85478,89765,89876,92749,115948,123872,126820,140735,144406,146754,146845,154313,159686,167691,196385,219670,220136,221421,284076,286464,339829,345895,348807,374407	GAS8,NEK2,DYNLT1,NME5,CCNB2,SPAG6,CEP57,CFAP45,DNAI1,TEKT2,NME8,HYDIN,CCDC40,ODAD2,KIF9,DNAI2,SPAG16,CFAP43,EFHC2,ODAD4,DNAL1,DYNLRB2,TEKT1,ROPN1L,QRICH2,IQCG,DRC7,CFAP74,CCDC65,RSPH1,CFAP91,DRC1,ODAD3,DNAAF1,DNAI3,DYNLL2,CFAP251,DNAH2,CFAP52,CFAP206,CFAP58,LCA5,DNAH10,ENKUR,CFAP53,RSPH9,TTLL6,CFAP47,CCDC39,RSPH4A,CFAP100,DNAJB13
1_Member	GO Biological Processes	GO:0060271	cilium assembly	-54.4635	-50.7186	41/313	2622,8382,9576,27019,27285,29105,51314,54768,55036,55130,64446,79582,80217,83538,83544,83659,84223,84229,85452,85478,89765,89876,92749,115948,123872,126820,140735,146754,146845,154313,154865,159686,161502,220136,221421,257236,286464,339829,345895,348807,374407	GAS8,NME5,SPAG6,DNAI1,TEKT2,CFAP20,NME8,HYDIN,CCDC40,ODAD2,DNAI2,SPAG16,CFAP43,ODAD4,DNAL1,TEKT1,IQCG,DRC7,CFAP74,CCDC65,RSPH1,CFAP91,DRC1,ODAD3,DNAAF1,DNAI3,DYNLL2,DNAH2,CFAP52,CFAP206,IQUB,CFAP58,CFAP161,CFAP53,RSPH9,CCDC96,CFAP47,CCDC39,RSPH4A,CFAP100,DNAJB13
1_Member	GO Biological Processes	GO:0001578	microtubule bundle formation	-52.9923	-49.3442	32/118	2622,9576,27019,27285,54768,55036,55130,64446,79582,80217,83538,83544,84223,84229,85452,85478,89765,89876,92749,115948,123872,126820,146754,154313,159686,221421,284076,286464,339829,345895,348807,374407	GAS8,SPAG6,DNAI1,TEKT2,HYDIN,CCDC40,ODAD2,DNAI2,SPAG16,CFAP43,ODAD4,DNAL1,IQCG,DRC7,CFAP74,CCDC65,RSPH1,CFAP91,DRC1,ODAD3,DNAAF1,DNAI3,DNAH2,CFAP206,CFAP58,RSPH9,TTLL6,CFAP47,CCDC39,RSPH4A,CFAP100,DNAJB13
1_Member	GO Biological Processes	GO:0003341	cilium movement	-51.9615	-48.3926	34/164	2622,8382,9576,25790,27019,27285,51314,54768,55036,55130,64446,79582,80217,83538,83659,83853,84074,84223,84229,89876,115948,123872,126820,144406,146845,154313,159686,219670,220136,221421,286464,339829,345895,348807	GAS8,NME5,SPAG6,CFAP45,DNAI1,TEKT2,NME8,HYDIN,CCDC40,ODAD2,DNAI2,SPAG16,CFAP43,ODAD4,TEKT1,ROPN1L,QRICH2,IQCG,DRC7,CFAP91,ODAD3,DNAAF1,DNAI3,CFAP251,CFAP52,CFAP206,CFAP58,ENKUR,CFAP53,RSPH9,CFAP47,CCDC39,RSPH4A,CFAP100
1_Member	GO Biological Processes	GO:0030031	cell projection assembly	-50.8407	-47.3388	42/418	2622,8382,9576,27019,27285,29105,51314,54768,55036,55130,64446,79582,80217,83538,83544,83659,84074,84223,84229,85452,85478,89765,89876,92749,115948,123872,126820,140735,146754,146845,154313,154865,159686,161502,220136,221421,257236,286464,339829,345895,348807,374407	GAS8,NME5,SPAG6,DNAI1,TEKT2,CFAP20,NME8,HYDIN,CCDC40,ODAD2,DNAI2,SPAG16,CFAP43,ODAD4,DNAL1,TEKT1,QRICH2,IQCG,DRC7,CFAP74,CCDC65,RSPH1,CFAP91,DRC1,ODAD3,DNAAF1,DNAI3,DYNLL2,DNAH2,CFAP52,CFAP206,IQUB,CFAP58,CFAP161,CFAP53,RSPH9,CCDC96,CFAP47,CCDC39,RSPH4A,CFAP100,DNAJB13
1_Member	GO Biological Processes	GO:0120031	plasma membrane bounded cell projection assembly	-49.8091	-46.3652	41/402	2622,8382,9576,27019,27285,29105,51314,54768,55036,55130,64446,79582,80217,83538,83544,83659,84223,84229,85452,85478,89765,89876,92749,115948,123872,126820,140735,146754,146845,154313,154865,159686,161502,220136,221421,257236,286464,339829,345895,348807,374407	GAS8,NME5,SPAG6,DNAI1,TEKT2,CFAP20,NME8,HYDIN,CCDC40,ODAD2,DNAI2,SPAG16,CFAP43,ODAD4,DNAL1,TEKT1,IQCG,DRC7,CFAP74,CCDC65,RSPH1,CFAP91,DRC1,ODAD3,DNAAF1,DNAI3,DYNLL2,DNAH2,CFAP52,CFAP206,IQUB,CFAP58,CFAP161,CFAP53,RSPH9,CCDC96,CFAP47,CCDC39,RSPH4A,CFAP100,DNAJB13
1_Member	GO Biological Processes	GO:0007018	microtubule-based movement	-49.3095	-45.9167	40/375	2622,6993,8382,9576,25790,27019,27285,51314,54768,55036,55130,64147,64446,79582,80217,83538,83657,83659,83853,84074,84223,84229,89876,115948,123872,126820,144406,146754,146845,154313,159686,167691,196385,219670,220136,221421,286464,339829,345895,348807	GAS8,DYNLT1,NME5,SPAG6,CFAP45,DNAI1,TEKT2,NME8,HYDIN,CCDC40,ODAD2,KIF9,DNAI2,SPAG16,CFAP43,ODAD4,DYNLRB2,TEKT1,ROPN1L,QRICH2,IQCG,DRC7,CFAP91,ODAD3,DNAAF1,DNAI3,CFAP251,DNAH2,CFAP52,CFAP206,CFAP58,LCA5,DNAH10,ENKUR,CFAP53,RSPH9,CFAP47,CCDC39,RSPH4A,CFAP100
1_Member	GO Biological Processes	GO:0001539	cilium or flagellum-dependent cell motility	-42.9062	-39.6006	28/131	2622,9576,25790,27019,27285,51314,55036,79582,80217,80258,83659,83853,84074,84223,84229,85478,92749,126820,144406,146754,146845,154313,159686,219670,221421,286464,339829,345895	GAS8,SPAG6,CFAP45,DNAI1,TEKT2,NME8,CCDC40,SPAG16,CFAP43,EFHC2,TEKT1,ROPN1L,QRICH2,IQCG,DRC7,CCDC65,DRC1,DNAI3,CFAP251,DNAH2,CFAP52,CFAP206,CFAP58,ENKUR,RSPH9,CFAP47,CCDC39,RSPH4A
1_Member	GO Biological Processes	GO:0060285	cilium-dependent cell motility	-42.9062	-39.6006	28/131	2622,9576,25790,27019,27285,51314,55036,79582,80217,80258,83659,83853,84074,84223,84229,85478,92749,126820,144406,146754,146845,154313,159686,219670,221421,286464,339829,345895	GAS8,SPAG6,CFAP45,DNAI1,TEKT2,NME8,CCDC40,SPAG16,CFAP43,EFHC2,TEKT1,ROPN1L,QRICH2,IQCG,DRC7,CCDC65,DRC1,DNAI3,CFAP251,DNAH2,CFAP52,CFAP206,CFAP58,ENKUR,RSPH9,CFAP47,CCDC39,RSPH4A
1_Member	GO Biological Processes	GO:0070925	organelle assembly	-42.2113	-38.9435	44/783	2622,4751,7812,8382,9133,9576,27019,27285,29105,51314,54768,55036,55130,64446,79582,80217,83538,83544,83659,84223,84229,85452,85478,89765,89876,92749,115948,123872,126820,140735,146754,146845,154313,154865,159686,161502,220136,221421,257236,286464,339829,345895,348807,374407	GAS8,NEK2,CSDE1,NME5,CCNB2,SPAG6,DNAI1,TEKT2,CFAP20,NME8,HYDIN,CCDC40,ODAD2,DNAI2,SPAG16,CFAP43,ODAD4,DNAL1,TEKT1,IQCG,DRC7,CFAP74,CCDC65,RSPH1,CFAP91,DRC1,ODAD3,DNAAF1,DNAI3,DYNLL2,DNAH2,CFAP52,CFAP206,IQUB,CFAP58,CFAP161,CFAP53,RSPH9,CCDC96,CFAP47,CCDC39,RSPH4A,CFAP100,DNAJB13
1_Member	GO Biological Processes	GO:0000226	microtubule cytoskeleton organization	-38.5378	-35.3048	37/526	2622,4751,6993,9133,9576,9702,27019,27285,54768,55036,55130,64446,79582,80217,80258,83538,83544,84223,84229,85452,85478,89765,89876,92749,115948,123872,126820,146754,154313,159686,221421,284076,286464,339829,345895,348807,374407	GAS8,NEK2,DYNLT1,CCNB2,SPAG6,CEP57,DNAI1,TEKT2,HYDIN,CCDC40,ODAD2,DNAI2,SPAG16,CFAP43,EFHC2,ODAD4,DNAL1,IQCG,DRC7,CFAP74,CCDC65,RSPH1,CFAP91,DRC1,ODAD3,DNAAF1,DNAI3,DNAH2,CFAP206,CFAP58,RSPH9,TTLL6,CFAP47,CCDC39,RSPH4A,CFAP100,DNAJB13
1_Member	GO Biological Processes	GO:0060294	cilium movement involved in cell motility	-36.0783	-32.8774	24/118	2622,9576,25790,27019,27285,51314,55036,79582,80217,83659,83853,84074,84223,84229,126820,144406,146845,154313,159686,219670,221421,286464,339829,345895	GAS8,SPAG6,CFAP45,DNAI1,TEKT2,NME8,CCDC40,SPAG16,CFAP43,TEKT1,ROPN1L,QRICH2,IQCG,DRC7,DNAI3,CFAP251,CFAP52,CFAP206,CFAP58,ENKUR,RSPH9,CFAP47,CCDC39,RSPH4A
1_Member	GO Biological Processes	GO:0030317	flagellated sperm motility	-29.1106	-25.994	20/108	2622,9576,25790,27019,27285,51314,55036,79582,80217,83853,84074,84223,84229,144406,146845,154313,159686,219670,286464,339829	GAS8,SPAG6,CFAP45,DNAI1,TEKT2,NME8,CCDC40,SPAG16,CFAP43,ROPN1L,QRICH2,IQCG,DRC7,CFAP251,CFAP52,CFAP206,CFAP58,ENKUR,CFAP47,CCDC39
1_Member	GO Biological Processes	GO:0097722	sperm motility	-29.1106	-25.994	20/108	2622,9576,25790,27019,27285,51314,55036,79582,80217,83853,84074,84223,84229,144406,146845,154313,159686,219670,286464,339829	GAS8,SPAG6,CFAP45,DNAI1,TEKT2,NME8,CCDC40,SPAG16,CFAP43,ROPN1L,QRICH2,IQCG,DRC7,CFAP251,CFAP52,CFAP206,CFAP58,ENKUR,CFAP47,CCDC39
2_Summary	WikiPathways	WP4803	Ciliopathies	-29.3441	-26.1732	23/184	2622,4751,27019,29922,54768,55036,55130,64446,83538,83544,83861,85478,89765,92749,115948,122481,123872,146845,167691,220136,221421,345895,374407,25790,138162,219670,339829	GAS8,NEK2,DNAI1,NME7,HYDIN,CCDC40,ODAD2,DNAI2,ODAD4,DNAL1,RSPH3,CCDC65,RSPH1,DRC1,ODAD3,AK7,DNAAF1,CFAP52,LCA5,CFAP53,RSPH9,RSPH4A,DNAJB13,CFAP45,PIERCE1,ENKUR,CCDC39
2_Member	WikiPathways	WP4803	Ciliopathies	-29.3441	-26.1732	23/184	2622,4751,27019,29922,54768,55036,55130,64446,83538,83544,83861,85478,89765,92749,115948,122481,123872,146845,167691,220136,221421,345895,374407	GAS8,NEK2,DNAI1,NME7,HYDIN,CCDC40,ODAD2,DNAI2,ODAD4,DNAL1,RSPH3,CCDC65,RSPH1,DRC1,ODAD3,AK7,DNAAF1,CFAP52,LCA5,CFAP53,RSPH9,RSPH4A,DNAJB13
2_Member	GO Biological Processes	GO:0007368	determination of left/right symmetry	-18.7931	-15.8079	15/126	2622,25790,27019,55036,55130,64446,83538,92749,115948,123872,138162,146845,219670,220136,339829	GAS8,CFAP45,DNAI1,CCDC40,ODAD2,DNAI2,ODAD4,DRC1,ODAD3,DNAAF1,PIERCE1,CFAP52,ENKUR,CFAP53,CCDC39
2_Member	GO Biological Processes	GO:0009855	determination of bilateral symmetry	-18.4284	-15.4793	15/133	2622,25790,27019,55036,55130,64446,83538,92749,115948,123872,138162,146845,219670,220136,339829	GAS8,CFAP45,DNAI1,CCDC40,ODAD2,DNAI2,ODAD4,DRC1,ODAD3,DNAAF1,PIERCE1,CFAP52,ENKUR,CFAP53,CCDC39
2_Member	GO Biological Processes	GO:0009799	specification of symmetry	-18.378	-15.4459	15/134	2622,25790,27019,55036,55130,64446,83538,92749,115948,123872,138162,146845,219670,220136,339829	GAS8,CFAP45,DNAI1,CCDC40,ODAD2,DNAI2,ODAD4,DRC1,ODAD3,DNAAF1,PIERCE1,CFAP52,ENKUR,CFAP53,CCDC39
2_Member	GO Biological Processes	GO:0036158	outer dynein arm assembly	-12.2385	-9.423	7/22	27019,55130,64446,83538,83544,115948,123872	DNAI1,ODAD2,DNAI2,ODAD4,DNAL1,ODAD3,DNAAF1
2_Member	GO Biological Processes	GO:0007389	pattern specification process	-10.6412	-7.87392	15/447	2622,25790,27019,55036,55130,64446,83538,92749,115948,123872,138162,146845,219670,220136,339829	GAS8,CFAP45,DNAI1,CCDC40,ODAD2,DNAI2,ODAD4,DRC1,ODAD3,DNAAF1,PIERCE1,CFAP52,ENKUR,CFAP53,CCDC39
3_Summary	GO Biological Processes	GO:0070286	axonemal dynein complex assembly	-27.5148	-24.4231	15/38	27019,27285,55036,55130,64446,83538,83544,85478,92749,115948,123872,126820,146754,339829,348807,25790,220136,54768,159686	DNAI1,TEKT2,CCDC40,ODAD2,DNAI2,ODAD4,DNAL1,CCDC65,DRC1,ODAD3,DNAAF1,DNAI3,DNAH2,CCDC39,CFAP100,CFAP45,CFAP53,HYDIN,CFAP58
3_Member	GO Biological Processes	GO:0070286	axonemal dynein complex assembly	-27.5148	-24.4231	15/38	27019,27285,55036,55130,64446,83538,83544,85478,92749,115948,123872,126820,146754,339829,348807	DNAI1,TEKT2,CCDC40,ODAD2,DNAI2,ODAD4,DNAL1,CCDC65,DRC1,ODAD3,DNAAF1,DNAI3,DNAH2,CCDC39,CFAP100
3_Member	GO Biological Processes	GO:0036159	inner dynein arm assembly	-13.1756	-10.3338	7/17	27285,55036,123872,126820,146754,339829,348807	TEKT2,CCDC40,DNAAF1,DNAI3,DNAH2,CCDC39,CFAP100
3_Member	GO Biological Processes	GO:0060287	epithelial cilium movement involved in determination of left/right asymmetry	-11.9873	-9.18437	6/12	25790,55036,83538,123872,220136,339829	CFAP45,CCDC40,ODAD4,DNAAF1,CFAP53,CCDC39
3_Member	GO Biological Processes	GO:0035469	determination of pancreatic left/right asymmetry	-6.45513	-3.78935	3/5	55036,123872,339829	CCDC40,DNAAF1,CCDC39
3_Member	GO Biological Processes	GO:0071910	determination of liver left/right asymmetry	-6.15514	-3.49832	3/6	55036,123872,339829	CCDC40,DNAAF1,CCDC39
3_Member	GO Biological Processes	GO:0071907	determination of digestive tract left/right asymmetry	-5.91315	-3.2651	3/7	55036,123872,339829	CCDC40,DNAAF1,CCDC39
3_Member	GO Biological Processes	GO:0060541	respiratory system development	-3.28081	-0.803021	5/198	54768,55036,83538,123872,339829	HYDIN,CCDC40,ODAD4,DNAAF1,CCDC39
3_Member	GO Biological Processes	GO:0061512	protein localization to cilium	-2.97824	-0.550297	3/60	83538,159686,339829	ODAD4,CFAP58,CCDC39
3_Member	GO Biological Processes	GO:0001947	heart looping	-2.91672	-0.493985	3/63	55036,123872,339829	CCDC40,DNAAF1,CCDC39
3_Member	GO Biological Processes	GO:0061371	determination of heart left/right asymmetry	-2.83941	-0.43191	3/67	55036,123872,339829	CCDC40,DNAAF1,CCDC39
3_Member	GO Biological Processes	GO:0003143	embryonic heart tube morphogenesis	-2.80258	-0.400049	3/69	55036,123872,339829	CCDC40,DNAAF1,CCDC39
3_Member	GO Biological Processes	GO:0031016	pancreas development	-2.71532	-0.341429	3/74	55036,123872,339829	CCDC40,DNAAF1,CCDC39
3_Member	GO Biological Processes	GO:0007507	heart development	-2.66264	-0.293344	7/541	27019,55036,55130,83538,92749,123872,339829	DNAI1,CCDC40,ODAD2,ODAD4,DRC1,DNAAF1,CCDC39
3_Member	GO Biological Processes	GO:0035050	embryonic heart tube development	-2.57316	-0.21898	3/83	55036,123872,339829	CCDC40,DNAAF1,CCDC39
3_Member	GO Biological Processes	GO:0030324	lung development	-2.566	-0.21898	4/174	55036,83538,123872,339829	CCDC40,ODAD4,DNAAF1,CCDC39
3_Member	GO Biological Processes	GO:0030323	respiratory tube development	-2.53053	-0.192116	4/178	55036,83538,123872,339829	CCDC40,ODAD4,DNAAF1,CCDC39
3_Member	GO Biological Processes	GO:0001889	liver development	-2.1065	0	3/122	55036,123872,339829	CCDC40,DNAAF1,CCDC39
3_Member	GO Biological Processes	GO:0061008	hepaticobiliary system development	-2.07768	0	3/125	55036,123872,339829	CCDC40,DNAAF1,CCDC39
3_Member	GO Biological Processes	GO:0048565	digestive tract development	-2.05889	0	3/127	55036,123872,339829	CCDC40,DNAAF1,CCDC39
4_Summary	GO Biological Processes	GO:0003352	regulation of cilium movement	-22.713	-19.6447	13/39	25790,29105,55036,55130,64147,80217,85478,92749,123872,154313,284076,339829,345895	CFAP45,CFAP20,CCDC40,ODAD2,KIF9,CFAP43,CCDC65,DRC1,DNAAF1,CFAP206,TTLL6,CCDC39,RSPH4A
4_Member	GO Biological Processes	GO:0003352	regulation of cilium movement	-22.713	-19.6447	13/39	25790,29105,55036,55130,64147,80217,85478,92749,123872,154313,284076,339829,345895	CFAP45,CFAP20,CCDC40,ODAD2,KIF9,CFAP43,CCDC65,DRC1,DNAAF1,CFAP206,TTLL6,CCDC39,RSPH4A
4_Member	GO Biological Processes	GO:0060632	regulation of microtubule-based movement	-20.5955	-17.5909	13/54	25790,29105,55036,55130,64147,80217,85478,92749,123872,154313,284076,339829,345895	CFAP45,CFAP20,CCDC40,ODAD2,KIF9,CFAP43,CCDC65,DRC1,DNAAF1,CFAP206,TTLL6,CCDC39,RSPH4A
4_Member	GO Biological Processes	GO:0003356	regulation of cilium beat frequency	-18.4301	-15.4793	9/16	25790,29105,55036,55130,80217,123872,154313,284076,339829	CFAP45,CFAP20,CCDC40,ODAD2,CFAP43,DNAAF1,CFAP206,TTLL6,CCDC39
4_Member	GO Biological Processes	GO:0032886	regulation of microtubule-based process	-11.6277	-8.83696	13/250	25790,29105,55036,55130,64147,80217,85478,92749,123872,154313,284076,339829,345895	CFAP45,CFAP20,CCDC40,ODAD2,KIF9,CFAP43,CCDC65,DRC1,DNAAF1,CFAP206,TTLL6,CCDC39,RSPH4A
4_Member	GO Biological Processes	GO:0060295	regulation of cilium movement involved in cell motility	-7.39654	-4.72162	5/29	25790,29105,64147,154313,284076	CFAP45,CFAP20,KIF9,CFAP206,TTLL6
4_Member	GO Biological Processes	GO:1902019	regulation of cilium-dependent cell motility	-7.39654	-4.72162	5/29	25790,29105,64147,154313,284076	CFAP45,CFAP20,KIF9,CFAP206,TTLL6
4_Member	GO Biological Processes	GO:0060296	regulation of cilium beat frequency involved in ciliary motility	-5.53503	-2.92041	3/9	25790,29105,284076	CFAP45,CFAP20,TTLL6
5_Summary	GO Biological Processes	GO:0003351	epithelial cilium movement involved in extracellular fluid movement	-22.379	-19.333	13/41	2622,8382,9576,25790,27019,55036,79582,80217,83538,83853,123872,220136,339829,167691	GAS8,NME5,SPAG6,CFAP45,DNAI1,CCDC40,SPAG16,CFAP43,ODAD4,ROPN1L,DNAAF1,CFAP53,CCDC39,LCA5
5_Member	GO Biological Processes	GO:0003351	epithelial cilium movement involved in extracellular fluid movement	-22.379	-19.333	13/41	2622,8382,9576,25790,27019,55036,79582,80217,83538,83853,123872,220136,339829	GAS8,NME5,SPAG6,CFAP45,DNAI1,CCDC40,SPAG16,CFAP43,ODAD4,ROPN1L,DNAAF1,CFAP53,CCDC39
5_Member	GO Biological Processes	GO:0006858	extracellular transport	-21.9132	-18.8884	13/44	2622,8382,9576,25790,27019,55036,79582,80217,83538,83853,123872,220136,339829	GAS8,NME5,SPAG6,CFAP45,DNAI1,CCDC40,SPAG16,CFAP43,ODAD4,ROPN1L,DNAAF1,CFAP53,CCDC39
5_Member	GO Biological Processes	GO:0099111	microtubule-based transport	-14.2161	-11.3163	14/202	2622,8382,9576,25790,27019,55036,79582,80217,83538,83853,123872,167691,220136,339829	GAS8,NME5,SPAG6,CFAP45,DNAI1,CCDC40,SPAG16,CFAP43,ODAD4,ROPN1L,DNAAF1,LCA5,CFAP53,CCDC39
5_Member	GO Biological Processes	GO:0090660	cerebrospinal fluid circulation	-9.15264	-6.44907	5/14	25790,79582,80217,83538,339829	CFAP45,SPAG16,CFAP43,ODAD4,CCDC39
5_Member	GO Biological Processes	GO:0120197	mucociliary clearance	-5.71008	-3.08734	3/8	79582,80217,83538	SPAG16,CFAP43,ODAD4
5_Member	GO Biological Processes	GO:0003016	respiratory system process	-4.22574	-1.66405	3/23	79582,80217,83538	SPAG16,CFAP43,ODAD4
5_Member	GO Biological Processes	GO:0007585	respiratory gaseous exchange by respiratory system	-3.1598	-0.70488	3/52	79582,80217,83538	SPAG16,CFAP43,ODAD4
6_Summary	GO Biological Processes	GO:0044458	motile cilium assembly	-18.0631	-15.1474	12/59	9576,55036,79582,80217,84223,84229,123872,154313,159686,221421,286464,339829,8382,9702,83853,89765,135138,9133,26206,51314,89876	SPAG6,CCDC40,SPAG16,CFAP43,IQCG,DRC7,DNAAF1,CFAP206,CFAP58,RSPH9,CFAP47,CCDC39,NME5,CEP57,ROPN1L,RSPH1,PACRG,CCNB2,SPAG8,NME8,CFAP91
6_Member	GO Biological Processes	GO:0044458	motile cilium assembly	-18.0631	-15.1474	12/59	9576,55036,79582,80217,84223,84229,123872,154313,159686,221421,286464,339829	SPAG6,CCDC40,SPAG16,CFAP43,IQCG,DRC7,DNAAF1,CFAP206,CFAP58,RSPH9,CFAP47,CCDC39
6_Member	GO Biological Processes	GO:0007288	sperm axoneme assembly	-13.4952	-10.6106	8/28	9576,79582,80217,84223,84229,154313,159686,286464	SPAG6,SPAG16,CFAP43,IQCG,DRC7,CFAP206,CFAP58,CFAP47
6_Member	GO Biological Processes	GO:0007286	spermatid development	-13.3933	-10.5234	13/182	8382,9576,9702,79582,80217,83853,84223,84229,89765,135138,154313,159686,286464	NME5,SPAG6,CEP57,SPAG16,CFAP43,ROPN1L,IQCG,DRC7,RSPH1,PACRG,CFAP206,CFAP58,CFAP47
6_Member	GO Biological Processes	GO:0048515	spermatid differentiation	-13.2109	-10.3553	13/188	8382,9576,9702,79582,80217,83853,84223,84229,89765,135138,154313,159686,286464	NME5,SPAG6,CEP57,SPAG16,CFAP43,ROPN1L,IQCG,DRC7,RSPH1,PACRG,CFAP206,CFAP58,CFAP47
6_Member	GO Biological Processes	GO:0120316	sperm flagellum assembly	-12.8511	-10.0226	8/33	9576,79582,80217,84223,84229,154313,159686,286464	SPAG6,SPAG16,CFAP43,IQCG,DRC7,CFAP206,CFAP58,CFAP47
6_Member	GO Biological Processes	GO:0007281	germ cell development	-10.7061	-7.92733	13/296	8382,9576,9702,79582,80217,83853,84223,84229,89765,135138,154313,159686,286464	NME5,SPAG6,CEP57,SPAG16,CFAP43,ROPN1L,IQCG,DRC7,RSPH1,PACRG,CFAP206,CFAP58,CFAP47
6_Member	GO Biological Processes	GO:0022412	cellular process involved in reproduction in multicellular organism	-10.1637	-7.40772	14/402	8382,9133,9576,9702,79582,80217,83853,84223,84229,89765,135138,154313,159686,286464	NME5,CCNB2,SPAG6,CEP57,SPAG16,CFAP43,ROPN1L,IQCG,DRC7,RSPH1,PACRG,CFAP206,CFAP58,CFAP47
6_Member	GO Biological Processes	GO:0007283	spermatogenesis	-10.0383	-7.2933	16/583	8382,9576,9702,26206,51314,79582,80217,83853,84223,84229,89765,89876,135138,154313,159686,286464	NME5,SPAG6,CEP57,SPAG8,NME8,SPAG16,CFAP43,ROPN1L,IQCG,DRC7,RSPH1,CFAP91,PACRG,CFAP206,CFAP58,CFAP47
6_Member	GO Biological Processes	GO:0048232	male gamete generation	-9.83445	-7.10022	16/602	8382,9576,9702,26206,51314,79582,80217,83853,84223,84229,89765,89876,135138,154313,159686,286464	NME5,SPAG6,CEP57,SPAG8,NME8,SPAG16,CFAP43,ROPN1L,IQCG,DRC7,RSPH1,CFAP91,PACRG,CFAP206,CFAP58,CFAP47
6_Member	GO Biological Processes	GO:0007276	gamete generation	-9.47063	-6.74686	17/739	8382,9133,9576,9702,26206,51314,79582,80217,83853,84223,84229,89765,89876,135138,154313,159686,286464	NME5,CCNB2,SPAG6,CEP57,SPAG8,NME8,SPAG16,CFAP43,ROPN1L,IQCG,DRC7,RSPH1,CFAP91,PACRG,CFAP206,CFAP58,CFAP47
7_Summary	GO Biological Processes	GO:0061966	establishment of left/right asymmetry	-9.24833	-6.53478	4/5	25790,146845,219670,339829	CFAP45,CFAP52,ENKUR,CCDC39
7_Member	GO Biological Processes	GO:0061966	establishment of left/right asymmetry	-9.24833	-6.53478	4/5	25790,146845,219670,339829	CFAP45,CFAP52,ENKUR,CCDC39
8_Summary	GO Biological Processes	GO:1904158	axonemal central apparatus assembly	-8.77231	-6.07851	4/6	54768,89876,221421,374407	HYDIN,CFAP91,RSPH9,DNAJB13
8_Member	GO Biological Processes	GO:1904158	axonemal central apparatus assembly	-8.77231	-6.07851	4/6	54768,89876,221421,374407	HYDIN,CFAP91,RSPH9,DNAJB13
9_Summary	GO Biological Processes	GO:0006165	nucleoside diphosphate phosphorylation	-5.88115	-3.2417	5/57	5315,8382,29922,122481,221264	PKM,NME5,NME7,AK7,AK9
9_Member	GO Biological Processes	GO:0006165	nucleoside diphosphate phosphorylation	-5.88115	-3.2417	5/57	5315,8382,29922,122481,221264	PKM,NME5,NME7,AK7,AK9
9_Member	GO Biological Processes	GO:0046939	nucleotide phosphorylation	-5.80581	-3.1748	5/59	5315,8382,29922,122481,221264	PKM,NME5,NME7,AK7,AK9
9_Member	GO Biological Processes	GO:0009132	nucleoside diphosphate metabolic process	-4.9213	-2.33771	5/89	5315,8382,29922,122481,221264	PKM,NME5,NME7,AK7,AK9
9_Member	GO Biological Processes	GO:0009142	nucleoside triphosphate biosynthetic process	-3.24301	-0.78248	4/114	8382,29922,122481,221264	NME5,NME7,AK7,AK9
9_Member	GO Biological Processes	GO:0009141	nucleoside triphosphate metabolic process	-2.91025	-0.49342	4/140	8382,29922,122481,221264	NME5,NME7,AK7,AK9
9_Member	KEGG Pathway	hsa01232	Nucleotide metabolism	-2.54383	-0.201136	3/85	29922,122481,221264	NME7,AK7,AK9
9_Member	GO Biological Processes	GO:0009206	purine ribonucleoside triphosphate biosynthetic process	-2.39487	-0.0648854	3/96	8382,29922,221264	NME5,NME7,AK9
9_Member	GO Biological Processes	GO:0009145	purine nucleoside triphosphate biosynthetic process	-2.38226	-0.060548	3/97	8382,29922,221264	NME5,NME7,AK9
9_Member	GO Biological Processes	GO:0009201	ribonucleoside triphosphate biosynthetic process	-2.32127	-0.0116815	3/102	8382,29922,221264	NME5,NME7,AK9
9_Member	GO Biological Processes	GO:0009205	purine ribonucleoside triphosphate metabolic process	-2.21934	0	3/111	8382,29922,221264	NME5,NME7,AK9
9_Member	GO Biological Processes	GO:0009144	purine nucleoside triphosphate metabolic process	-2.16658	0	3/116	8382,29922,221264	NME5,NME7,AK9
9_Member	GO Biological Processes	GO:0009199	ribonucleoside triphosphate metabolic process	-2.14618	0	3/118	8382,29922,221264	NME5,NME7,AK9
9_Member	KEGG Pathway	hsa00230	Purine metabolism	-2.04962	0	3/128	29922,122481,221264	NME7,AK7,AK9
10_Summary	CORUM	CORUM:6236	Dynein-2 complex, cytoplasmic	-5.12003	-2.51338	3/12	6993,83657,140735,51314,55036,80258,167691,4751,6500	DYNLT1,DYNLRB2,DYNLL2,NME8,CCDC40,EFHC2,LCA5,NEK2,SKP1
10_Member	CORUM	CORUM:6236	Dynein-2 complex, cytoplasmic	-5.12003	-2.51338	3/12	6993,83657,140735	DYNLT1,DYNLRB2,DYNLL2
10_Member	WikiPathways	WP4352	Ciliary landscape	-5.06227	-2.46344	7/219	6993,51314,55036,80258,83657,140735,167691	DYNLT1,NME8,CCDC40,EFHC2,DYNLRB2,DYNLL2,LCA5
10_Member	WikiPathways	WP4532	Intraflagellar transport proteins binding to dynein	-4.01201	-1.47117	3/27	6993,83657,140735	DYNLT1,DYNLRB2,DYNLL2
10_Member	WikiPathways	WP4906	3q29 copy number variation syndrome	-2.7846	-0.396623	3/70	6993,83657,140735	DYNLT1,DYNLRB2,DYNLL2
10_Member	GO Biological Processes	GO:1902850	microtubule cytoskeleton organization involved in mitosis	-2.07768	0	3/125	4751,6993,80258	NEK2,DYNLT1,EFHC2
10_Member	KEGG Pathway	hsa05132	Salmonella infection	-2.0203	0	4/249	6500,6993,83657,140735	SKP1,DYNLT1,DYNLRB2,DYNLL2
11_Summary	Reactome Gene Sets	R-HSA-2565942	Regulation of PLK1 Activity at G2/M Transition	-4.94528	-2.35413	5/88	4751,6500,7531,9133,9702,29922,140735,808,83657	NEK2,SKP1,YWHAE,CCNB2,CEP57,NME7,DYNLL2,CALM3,DYNLRB2
11_Member	Reactome Gene Sets	R-HSA-2565942	Regulation of PLK1 Activity at G2/M Transition	-4.94528	-2.35413	5/88	4751,6500,7531,9133,9702	NEK2,SKP1,YWHAE,CCNB2,CEP57
11_Member	Reactome Gene Sets	R-HSA-69275	G2/M Transition	-4.30327	-1.7271	6/196	4751,6500,7531,9133,9702,29922	NEK2,SKP1,YWHAE,CCNB2,CEP57,NME7
11_Member	Reactome Gene Sets	R-HSA-453274	Mitotic G2-G2/M phases	-4.27878	-1.70991	6/198	4751,6500,7531,9133,9702,29922	NEK2,SKP1,YWHAE,CCNB2,CEP57,NME7
11_Member	Reactome Gene Sets	R-HSA-68877	Mitotic Prometaphase	-4.20693	-1.6523	6/204	4751,7531,9133,9702,29922,140735	NEK2,YWHAE,CCNB2,CEP57,NME7,DYNLL2
11_Member	Reactome Gene Sets	R-HSA-380270	Recruitment of mitotic centrosome proteins and complexes	-3.78939	-1.27488	4/82	4751,7531,9702,29922	NEK2,YWHAE,CEP57,NME7
11_Member	Reactome Gene Sets	R-HSA-380287	Centrosome maturation	-3.78939	-1.27488	4/82	4751,7531,9702,29922	NEK2,YWHAE,CEP57,NME7
11_Member	Reactome Gene Sets	R-HSA-380320	Recruitment of NuMA to mitotic centrosomes	-3.56115	-1.06539	4/94	4751,7531,9702,29922	NEK2,YWHAE,CEP57,NME7
11_Member	Reactome Gene Sets	R-HSA-1852241	Organelle biogenesis and maintenance	-3.33283	-0.849137	6/296	808,4751,7531,9702,83657,140735	CALM3,NEK2,YWHAE,CEP57,DYNLRB2,DYNLL2
11_Member	Reactome Gene Sets	R-HSA-5617833	Cilium Assembly	-3.25121	-0.785003	5/201	4751,7531,9702,83657,140735	NEK2,YWHAE,CEP57,DYNLRB2,DYNLL2
11_Member	Reactome Gene Sets	R-HSA-380259	Loss of Nlp from mitotic centrosomes	-2.7846	-0.396623	3/70	4751,7531,9702	NEK2,YWHAE,CEP57
11_Member	Reactome Gene Sets	R-HSA-380284	Loss of proteins required for interphase microtubule organization from the centrosome	-2.7846	-0.396623	3/70	4751,7531,9702	NEK2,YWHAE,CEP57
11_Member	Reactome Gene Sets	R-HSA-8854518	AURKA Activation by TPX2	-2.73225	-0.35372	3/73	4751,7531,9702	NEK2,YWHAE,CEP57
11_Member	Reactome Gene Sets	R-HSA-69278	Cell Cycle, Mitotic	-2.57485	-0.21898	7/561	4751,6500,7531,9133,9702,29922,140735	NEK2,SKP1,YWHAE,CCNB2,CEP57,NME7,DYNLL2
11_Member	Reactome Gene Sets	R-HSA-68886	M Phase	-2.56696	-0.21898	6/418	4751,7531,9133,9702,29922,140735	NEK2,YWHAE,CCNB2,CEP57,NME7,DYNLL2
11_Member	Reactome Gene Sets	R-HSA-5620912	Anchoring of the basal body to the plasma membrane	-2.36979	-0.0521573	3/98	4751,7531,9702	NEK2,YWHAE,CEP57
11_Member	WikiPathways	WP179	Cell cycle	-2.1065	0	3/122	6500,7531,9133	SKP1,YWHAE,CCNB2
11_Member	Reactome Gene Sets	R-HSA-1640170	Cell Cycle	-2.08517	0	7/692	4751,6500,7531,9133,9702,29922,140735	NEK2,SKP1,YWHAE,CCNB2,CEP57,NME7,DYNLL2
11_Member	KEGG Pathway	hsa04110	Cell cycle	-2.06824	0	3/126	6500,7531,9133	SKP1,YWHAE,CCNB2
12_Summary	KEGG Pathway	hsa04114	Oocyte meiosis	-4.11344	-1.56576	5/131	808,5534,6500,7531,9133,140735,5315	CALM3,PPP3R1,SKP1,YWHAE,CCNB2,DYNLL2,PKM
12_Member	KEGG Pathway	hsa04114	Oocyte meiosis	-4.11344	-1.56576	5/131	808,5534,6500,7531,9133	CALM3,PPP3R1,SKP1,YWHAE,CCNB2
12_Member	Reactome Gene Sets	R-HSA-114452	Activation of BH3-only proteins	-3.87274	-1.34527	3/30	5534,7531,140735	PPP3R1,YWHAE,DYNLL2
12_Member	GO Biological Processes	GO:1901020	negative regulation of calcium ion transmembrane transporter activity	-3.37385	-0.884162	3/44	808,5534,7531	CALM3,PPP3R1,YWHAE
12_Member	GO Biological Processes	GO:1903170	negative regulation of calcium ion transmembrane transport	-3.11176	-0.662365	3/54	808,5534,7531	CALM3,PPP3R1,YWHAE
12_Member	Reactome Gene Sets	R-HSA-109606	Intrinsic Pathway for Apoptosis	-3.08844	-0.645203	3/55	5534,7531,140735	PPP3R1,YWHAE,DYNLL2
12_Member	GO Biological Processes	GO:0051926	negative regulation of calcium ion transport	-2.74944	-0.366212	3/72	808,5534,7531	CALM3,PPP3R1,YWHAE
12_Member	Reactome Gene Sets	R-HSA-1168372	Downstream signaling events of B Cell Receptor (BCR)	-2.57316	-0.21898	3/83	808,5534,6500	CALM3,PPP3R1,SKP1
12_Member	GO Biological Processes	GO:0032413	negative regulation of ion transmembrane transporter activity	-2.48736	-0.153178	3/89	808,5534,7531	CALM3,PPP3R1,YWHAE
12_Member	GO Biological Processes	GO:1901019	regulation of calcium ion transmembrane transporter activity	-2.38226	-0.060548	3/97	808,5534,7531	CALM3,PPP3R1,YWHAE
12_Member	Reactome Gene Sets	R-HSA-5607764	CLEC7A (Dectin-1) signaling	-2.3332	-0.0196105	3/101	808,5534,6500	CALM3,PPP3R1,SKP1
12_Member	GO Biological Processes	GO:1904063	negative regulation of cation transmembrane transport	-2.26348	0	3/107	808,5534,7531	CALM3,PPP3R1,YWHAE
12_Member	KEGG Pathway	hsa04922	Glucagon signaling pathway	-2.26348	0	3/107	808,5315,5534	CALM3,PKM,PPP3R1
12_Member	KEGG Pathway	hsa05170	Human immunodeficiency virus 1 infection	-2.26149	0	4/212	808,5534,6500,9133	CALM3,PPP3R1,SKP1,CCNB2
12_Member	Reactome Gene Sets	R-HSA-983705	Signaling by the B Cell Receptor (BCR)	-2.20858	0	3/112	808,5534,6500	CALM3,PPP3R1,SKP1
12_Member	GO Biological Processes	GO:0034766	negative regulation of ion transmembrane transport	-2.19793	0	3/113	808,5534,7531	CALM3,PPP3R1,YWHAE
12_Member	GO Biological Processes	GO:0032410	negative regulation of transporter activity	-2.17693	0	3/115	808,5534,7531	CALM3,PPP3R1,YWHAE
13_Summary	GO Biological Processes	GO:0021591	ventricular system development	-3.87274	-1.34527	3/30	8382,54768,55130,808,2622,7531,80217,83538,339829	NME5,HYDIN,ODAD2,CALM3,GAS8,YWHAE,CFAP43,ODAD4,CCDC39
13_Member	GO Biological Processes	GO:0021591	ventricular system development	-3.87274	-1.34527	3/30	8382,54768,55130	NME5,HYDIN,ODAD2
13_Member	GO Biological Processes	GO:0007420	brain development	-3.08374	-0.645203	9/744	808,2622,7531,8382,54768,55130,80217,83538,339829	CALM3,GAS8,YWHAE,NME5,HYDIN,ODAD2,CFAP43,ODAD4,CCDC39
13_Member	GO Biological Processes	GO:0060322	head development	-2.90594	-0.49342	9/789	808,2622,7531,8382,54768,55130,80217,83538,339829	CALM3,GAS8,YWHAE,NME5,HYDIN,ODAD2,CFAP43,ODAD4,CCDC39
14_Summary	KEGG Pathway	hsa05022	Pathways of neurodegeneration - multiple diseases	-3.7249	-1.21673	8/476	808,5534,7802,27019,64446,83544,146754,196385	CALM3,PPP3R1,DNALI1,DNAI1,DNAI2,DNAL1,DNAH2,DNAH10
14_Member	KEGG Pathway	hsa05022	Pathways of neurodegeneration - multiple diseases	-3.7249	-1.21673	8/476	808,5534,7802,27019,64446,83544,146754,196385	CALM3,PPP3R1,DNALI1,DNAI1,DNAI2,DNAL1,DNAH2,DNAH10
14_Member	KEGG Pathway	hsa05014	Amyotrophic lateral sclerosis	-3.66994	-1.16802	7/364	5534,7802,27019,64446,83544,146754,196385	PPP3R1,DNALI1,DNAI1,DNAI2,DNAL1,DNAH2,DNAH10
14_Member	KEGG Pathway	hsa05016	Huntington disease	-3.25702	-0.785065	6/306	7802,27019,64446,83544,146754,196385	DNALI1,DNAI1,DNAI2,DNAL1,DNAH2,DNAH10
15_Summary	GO Biological Processes	GO:0044839	cell cycle G2/M phase transition	-3.04312	-0.609919	3/57	808,8493,9133,4751,6993,80258	CALM3,PPM1D,CCNB2,NEK2,DYNLT1,EFHC2
15_Member	GO Biological Processes	GO:0044839	cell cycle G2/M phase transition	-3.04312	-0.609919	3/57	808,8493,9133	CALM3,PPM1D,CCNB2
15_Member	GO Biological Processes	GO:1903047	mitotic cell cycle process	-2.13489	0	6/514	808,4751,6993,8493,9133,80258	CALM3,NEK2,DYNLT1,PPM1D,CCNB2,EFHC2
