# Supplementary material for: Single-Cell RNA Sequencing of the Testis of Ciona intestinalis Reveals the Dynamic Transcriptional Profile of Spermatogenesis in Protochordates
Source: Cells. 2022 Dec 8;11(24):3978. doi: 10.3390/cells11243978 (PMC9776925; doi:10.3390/cells11243978)
Supplement: Supplementary file 1 [file cells-11-03978-s001.zip › DataSheet3-Enrichment terms of gene groups varying with pseudotime order.xlsx]

## Sheet: Group1
GroupID	Category	Term	Description	LogP	Log(q-value)	InTerm_InList	Genes	Symbols
1_Summary	GO Biological Processes	GO:0015988	energy coupled proton transmembrane transport, against electrochemical gradient	-7.71582	-3.66983	3/4	4512,4538,4540,3703,4535,5198,7991,8473,51097,673,10134,55187,8911,23390	COX1,ND4,ND5,STT3A,ND1,PFAS,TUSC3,OGT,SCCPDH,BRAF,BCAP31,VPS13D,CACNA1I,ZDHHC17
1_Member	GO Biological Processes	GO:0015988	energy coupled proton transmembrane transport, against electrochemical gradient	-7.71582	-3.66983	3/4	4512,4538,4540	COX1,ND4,ND5
1_Member	GO Biological Processes	GO:0015990	electron transport coupled proton transport	-7.71582	-3.66983	3/4	4512,4538,4540	COX1,ND4,ND5
1_Member	GO Biological Processes	GO:1901137	carbohydrate derivative biosynthetic process	-5.17256	-1.30267	8/585	3703,4535,4538,4540,5198,7991,8473,51097	STT3A,ND1,ND4,ND5,PFAS,TUSC3,OGT,SCCPDH
1_Member	GO Biological Processes	GO:0019646	aerobic electron transport chain	-4.80541	-1.14055	4/87	4512,4535,4538,4540	COX1,ND1,ND4,ND5
1_Member	GO Biological Processes	GO:0042773	ATP synthesis coupled electron transport	-4.70942	-1.14055	4/92	4512,4535,4538,4540	COX1,ND1,ND4,ND5
1_Member	GO Biological Processes	GO:0042775	mitochondrial ATP synthesis coupled electron transport	-4.70942	-1.14055	4/92	4512,4535,4538,4540	COX1,ND1,ND4,ND5
1_Member	Reactome Gene Sets	R-HSA-611105	Respiratory electron transport	-4.51618	-1.0233	4/103	4512,4535,4538,4540	COX1,ND1,ND4,ND5
1_Member	WikiPathways	WP111	Electron transport chain: OXPHOS system in mitochondria	-4.46723	-1.0233	4/106	4512,4535,4538,4540	COX1,ND1,ND4,ND5
1_Member	KEGG Pathway	hsa05208	Chemical carcinogenesis - reactive oxygen species	-4.3858	-0.996464	5/223	673,4512,4535,4538,4540	BRAF,COX1,ND1,ND4,ND5
1_Member	GO Biological Processes	GO:0022904	respiratory electron transport chain	-4.34348	-0.996464	4/114	4512,4535,4538,4540	COX1,ND1,ND4,ND5
1_Member	GO Biological Processes	GO:0006119	oxidative phosphorylation	-4.25652	-0.99281	4/120	4512,4535,4538,4540	COX1,ND1,ND4,ND5
1_Member	GO Biological Processes	GO:0006120	mitochondrial electron transport, NADH to ubiquinone	-4.18755	-0.989736	3/45	4535,4538,4540	ND1,ND4,ND5
1_Member	Reactome Gene Sets	R-HSA-163200	Respiratory electron transport, ATP synthesis by chemiosmotic coupling, and heat production by uncoupling proteins.	-4.16066	-0.989736	4/127	4512,4535,4538,4540	COX1,ND1,ND4,ND5
1_Member	KEGG Pathway	hsa00190	Oxidative phosphorylation	-4.07022	-0.953654	4/134	4512,4535,4538,4540	COX1,ND1,ND4,ND5
1_Member	GO Biological Processes	GO:0007005	mitochondrion organization	-4.02596	-0.934218	6/430	4535,4538,4540,8473,10134,55187	ND1,ND4,ND5,OGT,BCAP31,VPS13D
1_Member	WikiPathways	WP4324	Mitochondrial complex I assembly model OXPHOS system	-3.90255	-0.88584	3/56	4535,4538,4540	ND1,ND4,ND5
1_Member	Reactome Gene Sets	R-HSA-6799198	Complex I biogenesis	-3.87959	-0.88584	3/57	4535,4538,4540	ND1,ND4,ND5
1_Member	GO Biological Processes	GO:0010257	NADH dehydrogenase complex assembly	-3.83492	-0.88584	3/59	4535,4538,4540	ND1,ND4,ND5
1_Member	GO Biological Processes	GO:0032981	mitochondrial respiratory chain complex I assembly	-3.83492	-0.88584	3/59	4535,4538,4540	ND1,ND4,ND5
1_Member	GO Biological Processes	GO:0009060	aerobic respiration	-3.77326	-0.855127	4/160	4512,4535,4538,4540	COX1,ND1,ND4,ND5
1_Member	WikiPathways	WP623	Oxidative phosphorylation	-3.77078	-0.855127	3/62	4535,4538,4540	ND1,ND4,ND5
1_Member	GO Biological Processes	GO:0042776	proton motive force-driven mitochondrial ATP synthesis	-3.7298	-0.846382	3/64	4535,4538,4540	ND1,ND4,ND5
1_Member	GO Biological Processes	GO:0022900	electron transport chain	-3.70204	-0.846382	4/167	4512,4535,4538,4540	COX1,ND1,ND4,ND5
1_Member	Reactome Gene Sets	R-HSA-1428517	The citric acid (TCA) cycle and respiratory electron transport	-3.5963	-0.75443	4/178	4512,4535,4538,4540	COX1,ND1,ND4,ND5
1_Member	GO Biological Processes	GO:0015986	proton motive force-driven ATP synthesis	-3.56054	-0.744028	3/73	4535,4538,4540	ND1,ND4,ND5
1_Member	GO Biological Processes	GO:0045333	cellular respiration	-3.48863	-0.709811	4/190	4512,4535,4538,4540	COX1,ND1,ND4,ND5
1_Member	GO Biological Processes	GO:0009152	purine ribonucleotide biosynthetic process	-3.45435	-0.687113	4/194	4535,4538,4540,5198	ND1,ND4,ND5,PFAS
1_Member	GO Biological Processes	GO:0006164	purine nucleotide biosynthetic process	-3.38801	-0.635663	4/202	4535,4538,4540,5198	ND1,ND4,ND5,PFAS
1_Member	KEGG Pathway	hsa05415	Diabetic cardiomyopathy	-3.37991	-0.635663	4/203	4512,4535,4538,4540	COX1,ND1,ND4,ND5
1_Member	GO Biological Processes	GO:0006754	ATP biosynthetic process	-3.36599	-0.635663	3/85	4535,4538,4540	ND1,ND4,ND5
1_Member	GO Biological Processes	GO:0009260	ribonucleotide biosynthetic process	-3.34008	-0.635663	4/208	4535,4538,4540,5198	ND1,ND4,ND5,PFAS
1_Member	GO Biological Processes	GO:0046034	ATP metabolic process	-3.34008	-0.635663	4/208	4512,4535,4538,4540	COX1,ND1,ND4,ND5
1_Member	GO Biological Processes	GO:0098662	inorganic cation transmembrane transport	-3.33923	-0.635663	6/577	4512,4538,4540,7991,8911,23390	COX1,ND4,ND5,TUSC3,CACNA1I,ZDHHC17
1_Member	GO Biological Processes	GO:0072522	purine-containing compound biosynthetic process	-3.30895	-0.624691	4/212	4535,4538,4540,5198	ND1,ND4,ND5,PFAS
1_Member	KEGG Pathway	hsa05010	Alzheimer disease	-3.28788	-0.620239	5/384	673,4512,4535,4538,4540	BRAF,COX1,ND1,ND4,ND5
1_Member	GO Biological Processes	GO:0046390	ribose phosphate biosynthetic process	-3.28602	-0.620239	4/215	4535,4538,4540,5198	ND1,ND4,ND5,PFAS
1_Member	GO Biological Processes	GO:0033108	mitochondrial respiratory chain complex assembly	-3.2247	-0.59949	3/95	4535,4538,4540	ND1,ND4,ND5
1_Member	GO Biological Processes	GO:0009206	purine ribonucleoside triphosphate biosynthetic process	-3.21144	-0.59949	3/96	4535,4538,4540	ND1,ND4,ND5
1_Member	GO Biological Processes	GO:0009145	purine nucleoside triphosphate biosynthetic process	-3.19832	-0.59949	3/97	4535,4538,4540	ND1,ND4,ND5
1_Member	KEGG Pathway	hsa04714	Thermogenesis	-3.16226	-0.578669	4/232	4512,4535,4538,4540	COX1,ND1,ND4,ND5
1_Member	GO Biological Processes	GO:0009201	ribonucleoside triphosphate biosynthetic process	-3.1348	-0.55863	3/102	4535,4538,4540	ND1,ND4,ND5
1_Member	GO Biological Processes	GO:0098660	inorganic ion transmembrane transport	-3.08978	-0.524601	6/644	4512,4538,4540,7991,8911,23390	COX1,ND4,ND5,TUSC3,CACNA1I,ZDHHC17
1_Member	GO Biological Processes	GO:0098655	cation transmembrane transport	-3.08629	-0.524601	6/645	4512,4538,4540,7991,8911,23390	COX1,ND4,ND5,TUSC3,CACNA1I,ZDHHC17
1_Member	GO Biological Processes	GO:0009205	purine ribonucleoside triphosphate metabolic process	-3.02831	-0.474639	3/111	4535,4538,4540	ND1,ND4,ND5
1_Member	GO Biological Processes	GO:0015980	energy derivation by oxidation of organic compounds	-3.02232	-0.474639	4/253	4512,4535,4538,4540	COX1,ND1,ND4,ND5
1_Member	GO Biological Processes	GO:0009142	nucleoside triphosphate biosynthetic process	-2.99482	-0.458166	3/114	4535,4538,4540	ND1,ND4,ND5
1_Member	GO Biological Processes	GO:0009144	purine nucleoside triphosphate metabolic process	-2.97302	-0.458166	3/116	4535,4538,4540	ND1,ND4,ND5
1_Member	GO Biological Processes	GO:0009165	nucleotide biosynthetic process	-2.95398	-0.458166	4/264	4535,4538,4540,5198	ND1,ND4,ND5,PFAS
1_Member	GO Biological Processes	GO:0009199	ribonucleoside triphosphate metabolic process	-2.9516	-0.458166	3/118	4535,4538,4540	ND1,ND4,ND5
1_Member	GO Biological Processes	GO:1901293	nucleoside phosphate biosynthetic process	-2.9419	-0.458166	4/266	4535,4538,4540,5198	ND1,ND4,ND5,PFAS
1_Member	KEGG Pathway	hsa05012	Parkinson disease	-2.9419	-0.458166	4/266	4512,4535,4538,4540	COX1,ND1,ND4,ND5
1_Member	KEGG Pathway	hsa05020	Prion disease	-2.90036	-0.439832	4/273	4512,4535,4538,4540	COX1,ND1,ND4,ND5
1_Member	GO Biological Processes	GO:1902600	proton transmembrane transport	-2.88959	-0.434671	3/124	4512,4538,4540	COX1,ND4,ND5
1_Member	KEGG Pathway	hsa05022	Pathways of neurodegeneration - multiple diseases	-2.8709	-0.426975	5/476	673,4512,4535,4538,4540	BRAF,COX1,ND1,ND4,ND5
1_Member	GO Biological Processes	GO:0009141	nucleoside triphosphate metabolic process	-2.73866	-0.32106	3/140	4535,4538,4540	ND1,ND4,ND5
1_Member	KEGG Pathway	hsa05016	Huntington disease	-2.71918	-0.311678	4/306	4512,4535,4538,4540	COX1,ND1,ND4,ND5
1_Member	KEGG Pathway	hsa04723	Retrograde endocannabinoid signaling	-2.66995	-0.286717	3/148	4535,4538,4540	ND1,ND4,ND5
1_Member	GO Biological Processes	GO:0009150	purine ribonucleotide metabolic process	-2.49555	-0.127856	4/353	4535,4538,4540,5198	ND1,ND4,ND5,PFAS
1_Member	KEGG Pathway	hsa05014	Amyotrophic lateral sclerosis	-2.44804	-0.0877922	4/364	4512,4535,4538,4540	COX1,ND1,ND4,ND5
1_Member	GO Biological Processes	GO:0006163	purine nucleotide metabolic process	-2.43957	-0.083782	4/366	4535,4538,4540,5198	ND1,ND4,ND5,PFAS
1_Member	GO Biological Processes	GO:0009259	ribonucleotide metabolic process	-2.41449	-0.0760737	4/372	4535,4538,4540,5198	ND1,ND4,ND5,PFAS
1_Member	GO Biological Processes	GO:0019693	ribose phosphate metabolic process	-2.37369	-0.0437068	4/382	4535,4538,4540,5198	ND1,ND4,ND5,PFAS
1_Member	GO Biological Processes	GO:0072521	purine-containing compound metabolic process	-2.35374	-0.0320327	4/387	4535,4538,4540,5198	ND1,ND4,ND5,PFAS
1_Member	GO Biological Processes	GO:0006091	generation of precursor metabolites and energy	-2.32631	-0.00867377	4/394	4512,4535,4538,4540	COX1,ND1,ND4,ND5
1_Member	GO Biological Processes	GO:0009117	nucleotide metabolic process	-2.09232	0	4/460	4535,4538,4540,5198	ND1,ND4,ND5,PFAS
1_Member	GO Biological Processes	GO:0006753	nucleoside phosphate metabolic process	-2.06663	0	4/468	4535,4538,4540,5198	ND1,ND4,ND5,PFAS
2_Summary	GO Biological Processes	GO:0008380	RNA splicing	-4.2778	-0.99281	6/387	6433,9879,10915,51340,57187,143884,8661,23195	SFSWAP,DDX46,TCERG1,CRNKL1,THOC2,CWF19L2,EIF3A,MDN1
2_Member	GO Biological Processes	GO:0008380	RNA splicing	-4.2778	-0.99281	6/387	6433,9879,10915,51340,57187,143884	SFSWAP,DDX46,TCERG1,CRNKL1,THOC2,CWF19L2
2_Member	CORUM	CORUM:351	Spliceosome	-3.98464	-0.916374	4/141	9879,10915,51340,57187	DDX46,TCERG1,CRNKL1,THOC2
2_Member	KEGG Pathway	hsa03040	Spliceosome	-3.91478	-0.88584	4/147	9879,10915,51340,57187	DDX46,TCERG1,CRNKL1,THOC2
2_Member	GO Biological Processes	GO:0006397	mRNA processing	-3.85602	-0.88584	6/462	6433,9879,10915,51340,57187,143884	SFSWAP,DDX46,TCERG1,CRNKL1,THOC2,CWF19L2
2_Member	GO Biological Processes	GO:0022618	ribonucleoprotein complex assembly	-3.26342	-0.606601	4/218	6433,8661,23195,51340	SFSWAP,EIF3A,MDN1,CRNKL1
2_Member	GO Biological Processes	GO:0071826	ribonucleoprotein complex subunit organization	-3.20478	-0.59949	4/226	6433,8661,23195,51340	SFSWAP,EIF3A,MDN1,CRNKL1
2_Member	GO Biological Processes	GO:0016071	mRNA metabolic process	-3.18652	-0.595377	6/617	6433,9879,10915,51340,57187,143884	SFSWAP,DDX46,TCERG1,CRNKL1,THOC2,CWF19L2
2_Member	GO Biological Processes	GO:0000377	RNA splicing, via transesterification reactions with bulged adenosine as nucleophile	-2.92991	-0.457951	4/268	6433,9879,51340,143884	SFSWAP,DDX46,CRNKL1,CWF19L2
2_Member	GO Biological Processes	GO:0000398	mRNA splicing, via spliceosome	-2.92991	-0.457951	4/268	6433,9879,51340,143884	SFSWAP,DDX46,CRNKL1,CWF19L2
2_Member	GO Biological Processes	GO:0000375	RNA splicing, via transesterification reactions	-2.90622	-0.440017	4/272	6433,9879,51340,143884	SFSWAP,DDX46,CRNKL1,CWF19L2
2_Member	GO Biological Processes	GO:0022613	ribonucleoprotein complex biogenesis	-2.10209	0	4/457	6433,8661,23195,51340	SFSWAP,EIF3A,MDN1,CRNKL1
2_Member	Reactome Gene Sets	R-HSA-72203	Processing of Capped Intron-Containing Pre-mRNA	-2.06045	0	3/245	9879,51340,57187	DDX46,CRNKL1,THOC2
3_Summary	GO Biological Processes	GO:0051321	meiotic cell cycle	-4.22588	-0.99281	5/241	4438,8243,24149,56159,91646,2074,9730,27443,23345,10134,5116,55055	MSH4,SMC1A,ZNF318,TEX11,TDRD12,ERCC6,DCAF1,CECR2,SYNE1,BCAP31,PCNT,ZWILCH
3_Member	GO Biological Processes	GO:0051321	meiotic cell cycle	-4.22588	-0.99281	5/241	4438,8243,24149,56159,91646	MSH4,SMC1A,ZNF318,TEX11,TDRD12
3_Member	GO Biological Processes	GO:0140013	meiotic nuclear division	-3.71202	-0.846382	4/166	4438,8243,56159,91646	MSH4,SMC1A,TEX11,TDRD12
3_Member	GO Biological Processes	GO:1903046	meiotic cell cycle process	-3.55957	-0.744028	4/182	4438,8243,56159,91646	MSH4,SMC1A,TEX11,TDRD12
3_Member	GO Biological Processes	GO:0070192	chromosome organization involved in meiotic cell cycle	-3.50892	-0.709811	3/76	4438,8243,56159	MSH4,SMC1A,TEX11
3_Member	GO Biological Processes	GO:0006259	DNA metabolic process	-3.49707	-0.709811	7/763	2074,4438,8243,9730,27443,56159,91646	ERCC6,MSH4,SMC1A,DCAF1,CECR2,TEX11,TDRD12
3_Member	GO Biological Processes	GO:0045132	meiotic chromosome segregation	-3.19832	-0.59949	3/97	4438,8243,56159	MSH4,SMC1A,TEX11
3_Member	Reactome Gene Sets	R-HSA-1500620	Meiosis	-2.9516	-0.458166	3/118	4438,8243,23345	MSH4,SMC1A,SYNE1
3_Member	Reactome Gene Sets	R-HSA-1474165	Reproduction	-2.71241	-0.309877	3/143	4438,8243,23345	MSH4,SMC1A,SYNE1
3_Member	GO Biological Processes	GO:0000280	nuclear division	-2.6987	-0.305921	4/310	4438,8243,56159,91646	MSH4,SMC1A,TEX11,TDRD12
3_Member	GO Biological Processes	GO:0048285	organelle fission	-2.57702	-0.198487	4/335	4438,8243,56159,91646	MSH4,SMC1A,TEX11,TDRD12
3_Member	GO Biological Processes	GO:0048232	male gamete generation	-2.42959	-0.0825693	5/602	4438,10134,23345,56159,91646	MSH4,BCAP31,SYNE1,TEX11,TDRD12
3_Member	GO Biological Processes	GO:0009566	fertilization	-2.38378	-0.0496046	3/187	27443,56159,91646	CECR2,TEX11,TDRD12
3_Member	Reactome Gene Sets	R-HSA-68877	Mitotic Prometaphase	-2.27873	0	3/204	5116,8243,55055	PCNT,SMC1A,ZWILCH
3_Member	Reactome Gene Sets	R-HSA-1640170	Cell Cycle	-2.17639	0	5/692	4438,5116,8243,23345,55055	MSH4,PCNT,SMC1A,SYNE1,ZWILCH
3_Member	GO Biological Processes	GO:0098813	nuclear chromosome segregation	-2.14567	0	3/228	4438,8243,56159	MSH4,SMC1A,TEX11
3_Member	GO Biological Processes	GO:0006310	DNA recombination	-2.11989	0	3/233	4438,9730,56159	MSH4,DCAF1,TEX11
3_Member	GO Biological Processes	GO:0007276	gamete generation	-2.05953	0	5/739	4438,10134,23345,56159,91646	MSH4,BCAP31,SYNE1,TEX11,TDRD12
4_Summary	WikiPathways	WP4312	Rett syndrome causing genes	-4.07626	-0.953654	3/49	673,8243,27443	BRAF,SMC1A,CECR2
4_Member	WikiPathways	WP4312	Rett syndrome causing genes	-4.07626	-0.953654	3/49	673,8243,27443	BRAF,SMC1A,CECR2
5_Summary	GO Biological Processes	GO:2000058	regulation of ubiquitin-dependent protein catabolic process	-3.70204	-0.846382	4/167	6386,8473,10134,28952,55187	SDCBP,OGT,BCAP31,CCDC22,VPS13D
5_Member	GO Biological Processes	GO:2000058	regulation of ubiquitin-dependent protein catabolic process	-3.70204	-0.846382	4/167	6386,8473,10134,28952	SDCBP,OGT,BCAP31,CCDC22
5_Member	GO Biological Processes	GO:1903050	regulation of proteolysis involved in cellular protein catabolic process	-3.21923	-0.59949	4/224	6386,8473,10134,28952	SDCBP,OGT,BCAP31,CCDC22
5_Member	GO Biological Processes	GO:1903362	regulation of cellular protein catabolic process	-2.97847	-0.458166	4/260	6386,8473,10134,28952	SDCBP,OGT,BCAP31,CCDC22
5_Member	GO Biological Processes	GO:0032434	regulation of proteasomal ubiquitin-dependent protein catabolic process	-2.75649	-0.333755	3/138	6386,8473,10134	SDCBP,OGT,BCAP31
5_Member	GO Biological Processes	GO:0061136	regulation of proteasomal protein catabolic process	-2.35816	-0.0323271	3/191	6386,8473,10134	SDCBP,OGT,BCAP31
5_Member	GO Biological Processes	GO:0042176	regulation of protein catabolic process	-2.31472	-0.00112515	4/397	6386,8473,10134,28952	SDCBP,OGT,BCAP31,CCDC22
5_Member	Reactome Gene Sets	R-HSA-5357801	Programmed Cell Death	-2.24391	0	3/210	6386,8473,10134	SDCBP,OGT,BCAP31
5_Member	GO Biological Processes	GO:0006605	protein targeting	-2.03662	0	3/250	6386,10134,55187	SDCBP,BCAP31,VPS13D
6_Summary	WikiPathways	WP2446	Retinoblastoma gene in cancer	-3.32185	-0.628045	3/88	4863,8243,54443,27443,55055,85440,5116	NPAT,SMC1A,ANLN,CECR2,ZWILCH,DOCK7,PCNT
6_Member	WikiPathways	WP2446	Retinoblastoma gene in cancer	-3.32185	-0.628045	3/88	4863,8243,54443	NPAT,SMC1A,ANLN
6_Member	GO Biological Processes	GO:0051301	cell division	-2.76574	-0.337796	5/503	8243,27443,54443,55055,85440	SMC1A,CECR2,ANLN,ZWILCH,DOCK7
6_Member	GO Biological Processes	GO:1903047	mitotic cell cycle process	-2.72474	-0.312217	5/514	4863,5116,8243,54443,55055	NPAT,PCNT,SMC1A,ANLN,ZWILCH
6_Member	GO Biological Processes	GO:0000278	mitotic cell cycle	-2.42043	-0.0777383	5/605	4863,5116,8243,54443,55055	NPAT,PCNT,SMC1A,ANLN,ZWILCH
7_Summary	GO Biological Processes	GO:0045185	maintenance of protein location	-3.25167	-0.603622	3/93	23345,28952,55187,10134,55055,57003,124245	SYNE1,CCDC22,VPS13D,BCAP31,ZWILCH,CCDC47,ZC3H18
7_Member	GO Biological Processes	GO:0045185	maintenance of protein location	-3.25167	-0.603622	3/93	23345,28952,55187	SYNE1,CCDC22,VPS13D
7_Member	GO Biological Processes	GO:0051235	maintenance of location	-2.56635	-0.192462	3/161	23345,28952,55187	SYNE1,CCDC22,VPS13D
7_Member	GO Biological Processes	GO:0033365	protein localization to organelle	-2.19725	0	5/684	10134,23345,55055,55187,57003	BCAP31,SYNE1,ZWILCH,VPS13D,CCDC47
7_Member	GO Biological Processes	GO:0031331	positive regulation of cellular catabolic process	-2.12518	0	4/450	10134,28952,55187,124245	BCAP31,CCDC22,VPS13D,ZC3H18
8_Summary	Reactome Gene Sets	R-HSA-9012999	RHO GTPase cycle	-2.98312	-0.458166	5/449	1793,9748,10134,54443,85440,55055	DOCK1,SLK,BCAP31,ANLN,DOCK7,ZWILCH
8_Member	Reactome Gene Sets	R-HSA-9012999	RHO GTPase cycle	-2.98312	-0.458166	5/449	1793,9748,10134,54443,85440	DOCK1,SLK,BCAP31,ANLN,DOCK7
8_Member	Reactome Gene Sets	R-HSA-194315	Signaling by Rho GTPases	-2.88139	-0.431998	6/707	1793,9748,10134,54443,55055,85440	DOCK1,SLK,BCAP31,ANLN,ZWILCH,DOCK7
8_Member	Reactome Gene Sets	R-HSA-9716542	Signaling by Rho GTPases, Miro GTPases and RHOBTB3	-2.83194	-0.393407	6/723	1793,9748,10134,54443,55055,85440	DOCK1,SLK,BCAP31,ANLN,ZWILCH,DOCK7
8_Member	Reactome Gene Sets	R-HSA-8980692	RHOA GTPase cycle	-2.67832	-0.290339	3/147	9748,10134,54443	SLK,BCAP31,ANLN
9_Summary	GO Biological Processes	GO:0043408	regulation of MAPK cascade	-2.94186	-0.458166	6/688	673,1464,6386,8661,23043,23390,2074,85440,28952,57003,5116	BRAF,CSPG4,SDCBP,EIF3A,TNIK,ZDHHC17,ERCC6,DOCK7,CCDC22,CCDC47,PCNT
9_Member	GO Biological Processes	GO:0043408	regulation of MAPK cascade	-2.94186	-0.458166	6/688	673,1464,6386,8661,23043,23390	BRAF,CSPG4,SDCBP,EIF3A,TNIK,ZDHHC17
9_Member	GO Biological Processes	GO:0001934	positive regulation of protein phosphorylation	-2.77784	-0.344637	6/741	673,1464,2074,6386,23043,85440	BRAF,CSPG4,ERCC6,SDCBP,TNIK,DOCK7
9_Member	GO Biological Processes	GO:0051668	localization within membrane	-2.69917	-0.305921	5/521	673,6386,23043,28952,57003	BRAF,SDCBP,TNIK,CCDC22,CCDC47
9_Member	GO Biological Processes	GO:0000165	MAPK cascade	-2.4301	-0.0825693	3/180	673,2074,23043	BRAF,ERCC6,TNIK
9_Member	GO Biological Processes	GO:0120031	plasma membrane bounded cell projection assembly	-2.29563	0	4/402	1464,5116,6386,23043	CSPG4,PCNT,SDCBP,TNIK
9_Member	GO Biological Processes	GO:0030031	cell projection assembly	-2.23631	0	4/418	1464,5116,6386,23043	CSPG4,PCNT,SDCBP,TNIK
9_Member	GO Biological Processes	GO:0090150	establishment of protein localization to membrane	-2.18824	0	3/220	673,6386,57003	BRAF,SDCBP,CCDC47
9_Member	GO Biological Processes	GO:0072657	protein localization to membrane	-2.1352	0	4/447	673,6386,23043,57003	BRAF,SDCBP,TNIK,CCDC47
10_Summary	KEGG Pathway	hsa04141	Protein processing in endoplasmic reticulum	-2.4926	-0.127856	3/171	3703,7991,10134,8473,8661,23390	STT3A,TUSC3,BCAP31,OGT,EIF3A,ZDHHC17
10_Member	KEGG Pathway	hsa04141	Protein processing in endoplasmic reticulum	-2.4926	-0.127856	3/171	3703,7991,10134	STT3A,TUSC3,BCAP31
10_Member	GO Biological Processes	GO:0006486	protein glycosylation	-2.21017	0	3/216	3703,7991,8473	STT3A,TUSC3,OGT
10_Member	GO Biological Processes	GO:0043413	macromolecule glycosylation	-2.21017	0	3/216	3703,7991,8473	STT3A,TUSC3,OGT
10_Member	GO Biological Processes	GO:0070085	glycosylation	-2.10975	0	3/235	3703,7991,8473	STT3A,TUSC3,OGT
10_Member	GO Biological Processes	GO:0034645	cellular macromolecule biosynthetic process	-2.03585	0	5/749	3703,7991,8473,8661,23390	STT3A,TUSC3,OGT,EIF3A,ZDHHC17
11_Summary	KEGG Pathway	hsa04510	Focal adhesion	-2.29656	0	3/201	673,1793,83660	BRAF,DOCK1,TLN2
11_Member	KEGG Pathway	hsa04510	Focal adhesion	-2.29656	0	3/201	673,1793,83660	BRAF,DOCK1,TLN2
11_Member	WikiPathways	WP306	Focal adhesion	-2.29058	0	3/202	673,1793,83660	BRAF,DOCK1,TLN2

## Sheet: Group2
GroupID	Category	Term	Description	LogP	Log(q-value)	InTerm_InList	Genes	Symbols
1_Summary	GO Biological Processes	GO:0051052	regulation of DNA metabolic process	-11.553	-7.20597	14/537	1763,2521,4173,4297,4931,8914,9126,10269,11177,23450,51366,55183,55193,84126,4077,10075	DNA2,FUS,MCM4,KMT2A,NVL,TIMELESS,SMC3,ZMPSTE24,BAZ1A,SF3B3,UBR5,RIF1,PBRM1,ATRIP,NBR1,HUWE1
1_Member	GO Biological Processes	GO:0051052	regulation of DNA metabolic process	-11.553	-7.20597	14/537	1763,2521,4173,4297,4931,8914,9126,10269,11177,23450,51366,55183,55193,84126	DNA2,FUS,MCM4,KMT2A,NVL,TIMELESS,SMC3,ZMPSTE24,BAZ1A,SF3B3,UBR5,RIF1,PBRM1,ATRIP
1_Member	GO Biological Processes	GO:2001020	regulation of response to DNA damage stimulus	-6.71628	-3.57338	8/307	2521,8914,10269,23450,51366,55183,55193,84126	FUS,TIMELESS,ZMPSTE24,SF3B3,UBR5,RIF1,PBRM1,ATRIP
1_Member	GO Biological Processes	GO:0006282	regulation of DNA repair	-6.64628	-3.52971	7/210	2521,8914,23450,51366,55183,55193,84126	FUS,TIMELESS,SF3B3,UBR5,RIF1,PBRM1,ATRIP
1_Member	GO Biological Processes	GO:2000779	regulation of double-strand break repair	-6.50867	-3.42134	6/134	2521,8914,51366,55183,55193,84126	FUS,TIMELESS,UBR5,RIF1,PBRM1,ATRIP
1_Member	GO Biological Processes	GO:0051054	positive regulation of DNA metabolic process	-5.62915	-2.80065	7/298	1763,2521,4931,8914,11177,55183,55193	DNA2,FUS,NVL,TIMELESS,BAZ1A,RIF1,PBRM1
1_Member	GO Biological Processes	GO:0080135	regulation of cellular response to stress	-4.85302	-2.16876	9/723	2521,4077,8914,10269,23450,51366,55183,55193,84126	FUS,NBR1,TIMELESS,ZMPSTE24,SF3B3,UBR5,RIF1,PBRM1,ATRIP
1_Member	GO Biological Processes	GO:2000781	positive regulation of double-strand break repair	-4.54875	-1.99412	4/86	2521,8914,55183,55193	FUS,TIMELESS,RIF1,PBRM1
1_Member	GO Biological Processes	GO:0045739	positive regulation of DNA repair	-3.9284	-1.4952	4/124	2521,8914,55183,55193	FUS,TIMELESS,RIF1,PBRM1
1_Member	GO Biological Processes	GO:0051053	negative regulation of DNA metabolic process	-3.63325	-1.28623	4/148	4297,8914,51366,55183	KMT2A,TIMELESS,UBR5,RIF1
1_Member	GO Biological Processes	GO:2001022	positive regulation of response to DNA damage stimulus	-3.49403	-1.17034	4/161	2521,8914,55183,55193	FUS,TIMELESS,RIF1,PBRM1
1_Member	GO Biological Processes	GO:0010569	regulation of double-strand break repair via homologous recombination	-3.39098	-1.09318	3/71	2521,8914,55183	FUS,TIMELESS,RIF1
1_Member	GO Biological Processes	GO:0045911	positive regulation of DNA recombination	-3.39098	-1.09318	3/71	2521,8914,55183	FUS,TIMELESS,RIF1
1_Member	GO Biological Processes	GO:0000018	regulation of DNA recombination	-2.61232	-0.505851	3/132	2521,8914,55183	FUS,TIMELESS,RIF1
1_Member	GO Biological Processes	GO:0007623	circadian rhythm	-2.61232	-0.505851	3/132	4297,8914,10075	KMT2A,TIMELESS,HUWE1
2_Summary	GO Biological Processes	GO:0006259	DNA metabolic process	-10.6409	-6.59494	15/763	1763,2237,4173,5424,8914,9126,10075,10269,11177,11198,51366,55183,56165,84126,163589,57521	DNA2,FEN1,MCM4,POLD1,TIMELESS,SMC3,HUWE1,ZMPSTE24,BAZ1A,SUPT16H,UBR5,RIF1,TDRD1,ATRIP,TDRD5,RPTOR
2_Member	GO Biological Processes	GO:0006259	DNA metabolic process	-10.6409	-6.59494	15/763	1763,2237,4173,5424,8914,9126,10075,10269,11177,11198,51366,55183,56165,84126,163589	DNA2,FEN1,MCM4,POLD1,TIMELESS,SMC3,HUWE1,ZMPSTE24,BAZ1A,SUPT16H,UBR5,RIF1,TDRD1,ATRIP,TDRD5
2_Member	GO Biological Processes	GO:0006281	DNA repair	-9.658	-5.78811	12/485	1763,2237,4173,5424,8914,9126,10075,10269,11198,51366,55183,84126	DNA2,FEN1,MCM4,POLD1,TIMELESS,SMC3,HUWE1,ZMPSTE24,SUPT16H,UBR5,RIF1,ATRIP
2_Member	GO Biological Processes	GO:0006974	cellular response to DNA damage stimulus	-8.74457	-5.09652	13/725	1763,2237,4173,5424,8914,9126,10075,10269,11198,51366,55183,57521,84126	DNA2,FEN1,MCM4,POLD1,TIMELESS,SMC3,HUWE1,ZMPSTE24,SUPT16H,UBR5,RIF1,RPTOR,ATRIP
2_Member	GO Biological Processes	GO:0006275	regulation of DNA replication	-6.45192	-3.40593	6/137	1763,4173,8914,9126,10269,11177	DNA2,MCM4,TIMELESS,SMC3,ZMPSTE24,BAZ1A
2_Member	GO Biological Processes	GO:0090329	regulation of DNA-templated DNA replication	-3.65059	-1.29921	3/58	4173,8914,10269	MCM4,TIMELESS,ZMPSTE24
3_Summary	Reactome Gene Sets	R-HSA-72203	Processing of Capped Intron-Containing Pre-mRNA	-8.80154	-5.09652	9/245	2521,5430,6625,7175,7536,9785,23350,23450,23451,7514,51605,114049,5496,25766,5411,57521	FUS,POLR2A,SNRNP70,TPR,SF1,DHX38,U2SURP,SF3B3,SF3B1,XPO1,TRMT6,BUD23,PPM1G,PRPF40B,PNN,RPTOR
3_Member	Reactome Gene Sets	R-HSA-72203	Processing of Capped Intron-Containing Pre-mRNA	-8.80154	-5.09652	9/245	2521,5430,6625,7175,7536,9785,23350,23450,23451	FUS,POLR2A,SNRNP70,TPR,SF1,DHX38,U2SURP,SF3B3,SF3B1
3_Member	Reactome Gene Sets	R-HSA-72163	mRNA Splicing - Major Pathway	-8.4383	-4.93638	8/184	2521,5430,6625,7536,9785,23350,23450,23451	FUS,POLR2A,SNRNP70,SF1,DHX38,U2SURP,SF3B3,SF3B1
3_Member	Reactome Gene Sets	R-HSA-72172	mRNA Splicing	-8.29304	-4.84911	8/192	2521,5430,6625,7536,9785,23350,23450,23451	FUS,POLR2A,SNRNP70,SF1,DHX38,U2SURP,SF3B3,SF3B1
3_Member	Reactome Gene Sets	R-HSA-8953854	Metabolism of RNA	-8.05076	-4.66126	12/674	2521,5430,6625,7175,7514,7536,9785,23350,23450,23451,51605,114049	FUS,POLR2A,SNRNP70,TPR,XPO1,SF1,DHX38,U2SURP,SF3B3,SF3B1,TRMT6,BUD23
3_Member	WikiPathways	WP411	mRNA processing	-8.00828	-4.66126	7/133	2521,5430,5496,6625,9785,23450,23451	FUS,POLR2A,PPM1G,SNRNP70,DHX38,SF3B3,SF3B1
3_Member	CORUM	CORUM:351	Spliceosome	-7.83213	-4.56429	7/141	5496,6625,7536,9785,23350,23450,23451	PPM1G,SNRNP70,SF1,DHX38,U2SURP,SF3B3,SF3B1
3_Member	KEGG Pathway	hsa03040	Spliceosome	-7.7068	-4.47373	7/147	2521,6625,9785,23350,23450,23451,25766	FUS,SNRNP70,DHX38,U2SURP,SF3B3,SF3B1,PRPF40B
3_Member	GO Biological Processes	GO:0008380	RNA splicing	-5.95781	-3.01676	8/387	2521,5411,6625,7536,9785,23450,23451,25766	FUS,PNN,SNRNP70,SF1,DHX38,SF3B3,SF3B1,PRPF40B
3_Member	GO Biological Processes	GO:0000377	RNA splicing, via transesterification reactions with bulged adenosine as nucleophile	-5.93478	-3.01676	7/268	5411,6625,7536,9785,23450,23451,25766	PNN,SNRNP70,SF1,DHX38,SF3B3,SF3B1,PRPF40B
3_Member	GO Biological Processes	GO:0000398	mRNA splicing, via spliceosome	-5.93478	-3.01676	7/268	5411,6625,7536,9785,23450,23451,25766	PNN,SNRNP70,SF1,DHX38,SF3B3,SF3B1,PRPF40B
3_Member	GO Biological Processes	GO:0000375	RNA splicing, via transesterification reactions	-5.89195	-3.00733	7/272	5411,6625,7536,9785,23450,23451,25766	PNN,SNRNP70,SF1,DHX38,SF3B3,SF3B1,PRPF40B
3_Member	CORUM	CORUM:1181	C complex spliceosome	-4.69441	-2.10327	4/79	5411,9785,23450,23451	PNN,DHX38,SF3B3,SF3B1
3_Member	GO Biological Processes	GO:0043484	regulation of RNA splicing	-4.51385	-1.97301	5/178	2521,5430,6625,7536,23450	FUS,POLR2A,SNRNP70,SF1,SF3B3
3_Member	GO Biological Processes	GO:0016071	mRNA metabolic process	-4.48204	-1.94793	8/617	5411,6625,7536,9785,23450,23451,25766,51605	PNN,SNRNP70,SF1,DHX38,SF3B3,SF3B1,PRPF40B,TRMT6
3_Member	GO Biological Processes	GO:0006397	mRNA processing	-4.39685	-1.89493	7/462	5411,6625,7536,9785,23450,23451,25766	PNN,SNRNP70,SF1,DHX38,SF3B3,SF3B1,PRPF40B
3_Member	CORUM	CORUM:2755	17S U2 snRNP	-4.38745	-1.89169	3/33	23350,23450,23451	U2SURP,SF3B3,SF3B1
3_Member	Reactome Gene Sets	R-HSA-72165	mRNA Splicing - Minor Pathway	-3.79179	-1.40856	3/52	5430,23450,23451	POLR2A,SF3B3,SF3B1
3_Member	GO Biological Processes	GO:0009895	negative regulation of catabolic process	-2.3581	-0.307746	4/328	2521,6625,23450,57521	FUS,SNRNP70,SF3B3,RPTOR
4_Summary	GO Biological Processes	GO:0006325	chromatin organization	-8.51711	-4.94824	12/612	1105,4297,9271,10269,11177,11198,23451,23512,26155,55183,55193,114049	CHD1,KMT2A,PIWIL1,ZMPSTE24,BAZ1A,SUPT16H,SF3B1,SUZ12,NOC2L,RIF1,PBRM1,BUD23
4_Member	GO Biological Processes	GO:0006325	chromatin organization	-8.51711	-4.94824	12/612	1105,4297,9271,10269,11177,11198,23451,23512,26155,55183,55193,114049	CHD1,KMT2A,PIWIL1,ZMPSTE24,BAZ1A,SUPT16H,SF3B1,SUZ12,NOC2L,RIF1,PBRM1,BUD23
4_Member	GO Biological Processes	GO:0006338	chromatin remodeling	-4.51804	-1.97301	6/297	1105,9271,11177,11198,23451,55193	CHD1,PIWIL1,BAZ1A,SUPT16H,SF3B1,PBRM1
4_Member	GO Biological Processes	GO:0034728	nucleosome organization	-3.46362	-1.14598	4/164	1105,9271,11177,11198	CHD1,PIWIL1,BAZ1A,SUPT16H
4_Member	GO Biological Processes	GO:0031497	chromatin assembly	-3.30185	-1.00791	4/181	11177,11198,26155,55183	BAZ1A,SUPT16H,NOC2L,RIF1
4_Member	GO Biological Processes	GO:0071824	protein-DNA complex subunit organization	-2.75657	-0.624397	4/254	1105,9271,11177,11198	CHD1,PIWIL1,BAZ1A,SUPT16H
5_Summary	Reactome Gene Sets	R-HSA-1640170	Cell Cycle	-7.92418	-4.61856	12/692	1763,1778,2237,4173,5424,5430,7175,7514,9126,10403,11083,84126,811,8914,10269,55193,57521,64848,161424	DNA2,DYNC1H1,FEN1,MCM4,POLD1,POLR2A,TPR,XPO1,SMC3,NDC80,DIDO1,ATRIP,CALR,TIMELESS,ZMPSTE24,PBRM1,RPTOR,YTHDC2,NOP9
5_Member	Reactome Gene Sets	R-HSA-1640170	Cell Cycle	-7.92418	-4.61856	12/692	1763,1778,2237,4173,5424,5430,7175,7514,9126,10403,11083,84126	DNA2,DYNC1H1,FEN1,MCM4,POLD1,POLR2A,TPR,XPO1,SMC3,NDC80,DIDO1,ATRIP
5_Member	GO Biological Processes	GO:0010564	regulation of cell cycle process	-7.64246	-4.44158	12/734	811,1763,1778,2237,7175,7514,8914,10269,10403,55193,57521,84126	CALR,DNA2,DYNC1H1,FEN1,TPR,XPO1,TIMELESS,ZMPSTE24,NDC80,PBRM1,RPTOR,ATRIP
5_Member	Reactome Gene Sets	R-HSA-69278	Cell Cycle, Mitotic	-5.74086	-2.8852	9/561	1763,1778,2237,4173,5424,7175,7514,9126,10403	DNA2,DYNC1H1,FEN1,MCM4,POLD1,TPR,XPO1,SMC3,NDC80
5_Member	GO Biological Processes	GO:0045787	positive regulation of cell cycle	-5.10714	-2.36218	7/358	811,1778,2237,7175,10403,57521,64848	CALR,DYNC1H1,FEN1,TPR,NDC80,RPTOR,YTHDC2
5_Member	Reactome Gene Sets	R-HSA-69620	Cell Cycle Checkpoints	-4.55097	-1.99412	6/293	1763,1778,4173,7514,10403,84126	DNA2,DYNC1H1,MCM4,XPO1,NDC80,ATRIP
5_Member	Reactome Gene Sets	R-HSA-2500257	Resolution of Sister Chromatid Cohesion	-3.90157	-1.48397	4/126	1778,7514,9126,10403	DYNC1H1,XPO1,SMC3,NDC80
5_Member	GO Biological Processes	GO:0090068	positive regulation of cell cycle process	-3.74591	-1.38117	5/259	1778,2237,7175,10403,57521	DYNC1H1,FEN1,TPR,NDC80,RPTOR
5_Member	GO Biological Processes	GO:0000278	mitotic cell cycle	-3.66972	-1.31393	7/605	1763,1778,4173,7175,9126,10403,55193	DNA2,DYNC1H1,MCM4,TPR,SMC3,NDC80,PBRM1
5_Member	GO Biological Processes	GO:1903047	mitotic cell cycle process	-3.22634	-0.947511	6/514	1763,1778,4173,7175,9126,10403	DNA2,DYNC1H1,MCM4,TPR,SMC3,NDC80
5_Member	Reactome Gene Sets	R-HSA-2467813	Separation of Sister Chromatids	-3.21419	-0.941662	4/191	1778,7514,9126,10403	DYNC1H1,XPO1,SMC3,NDC80
5_Member	GO Biological Processes	GO:0007346	regulation of mitotic cell cycle	-3.21313	-0.941662	6/517	7175,10269,10403,55193,57521,64848	TPR,ZMPSTE24,NDC80,PBRM1,RPTOR,YTHDC2
5_Member	Reactome Gene Sets	R-HSA-68877	Mitotic Prometaphase	-3.10739	-0.857284	4/204	1778,7514,9126,10403	DYNC1H1,XPO1,SMC3,NDC80
5_Member	GO Biological Processes	GO:0030071	regulation of mitotic metaphase/anaphase transition	-3.07596	-0.829316	3/91	7175,10403,55193	TPR,NDC80,PBRM1
5_Member	GO Biological Processes	GO:0007052	mitotic spindle organization	-3.03511	-0.808661	3/94	1778,9126,10403	DYNC1H1,SMC3,NDC80
5_Member	GO Biological Processes	GO:1902099	regulation of metaphase/anaphase transition of cell cycle	-3.03511	-0.808661	3/94	7175,10403,55193	TPR,NDC80,PBRM1
5_Member	GO Biological Processes	GO:0010965	regulation of mitotic sister chromatid separation	-3.00862	-0.791941	3/96	7175,10403,55193	TPR,NDC80,PBRM1
5_Member	Reactome Gene Sets	R-HSA-141424	Amplification of signal from the kinetochores	-3.00862	-0.791941	3/96	1778,7514,10403	DYNC1H1,XPO1,NDC80
5_Member	Reactome Gene Sets	R-HSA-141444	Amplification of signal from unattached kinetochores via a MAD2 inhibitory signal	-3.00862	-0.791941	3/96	1778,7514,10403	DYNC1H1,XPO1,NDC80
5_Member	GO Biological Processes	GO:0033045	regulation of sister chromatid segregation	-2.89628	-0.719528	3/105	7175,10403,55193	TPR,NDC80,PBRM1
5_Member	Reactome Gene Sets	R-HSA-68882	Mitotic Anaphase	-2.87334	-0.711017	4/236	1778,7514,9126,10403	DYNC1H1,XPO1,SMC3,NDC80
5_Member	Reactome Gene Sets	R-HSA-2555396	Mitotic Metaphase and Anaphase	-2.8666	-0.707105	4/237	1778,7514,9126,10403	DYNC1H1,XPO1,SMC3,NDC80
5_Member	GO Biological Processes	GO:1905818	regulation of chromosome separation	-2.8496	-0.695702	3/109	7175,10403,55193	TPR,NDC80,PBRM1
5_Member	Reactome Gene Sets	R-HSA-68886	M Phase	-2.80622	-0.661797	5/418	1778,7175,7514,9126,10403	DYNC1H1,TPR,XPO1,SMC3,NDC80
5_Member	Reactome Gene Sets	R-HSA-69618	Mitotic Spindle Checkpoint	-2.80469	-0.661797	3/113	1778,7514,10403	DYNC1H1,XPO1,NDC80
5_Member	GO Biological Processes	GO:0033044	regulation of chromosome organization	-2.78171	-0.644209	4/250	2237,7175,10403,55193	FEN1,TPR,NDC80,PBRM1
5_Member	Reactome Gene Sets	R-HSA-9648025	EML4 and NUDC in mitotic spindle formation	-2.76146	-0.626627	3/117	1778,7514,10403	DYNC1H1,XPO1,NDC80
5_Member	GO Biological Processes	GO:1902850	microtubule cytoskeleton organization involved in mitosis	-2.67953	-0.555227	3/125	1778,9126,10403	DYNC1H1,SMC3,NDC80
5_Member	GO Biological Processes	GO:0051983	regulation of chromosome segregation	-2.63112	-0.519635	3/130	7175,10403,55193	TPR,NDC80,PBRM1
5_Member	Reactome Gene Sets	R-HSA-5663220	RHO GTPases Activate Formins	-2.54005	-0.441003	3/140	1778,7514,10403	DYNC1H1,XPO1,NDC80
5_Member	GO Biological Processes	GO:0051783	regulation of nuclear division	-2.4971	-0.410155	3/145	811,7175,10403	CALR,TPR,NDC80
5_Member	GO Biological Processes	GO:0051301	cell division	-2.45907	-0.383889	5/503	1778,7175,8914,9126,10403	DYNC1H1,TPR,TIMELESS,SMC3,NDC80
5_Member	GO Biological Processes	GO:0007051	spindle organization	-2.41582	-0.356602	3/155	1778,9126,10403	DYNC1H1,SMC3,NDC80
5_Member	GO Biological Processes	GO:1901990	regulation of mitotic cell cycle phase transition	-2.23755	-0.204403	4/355	7175,10403,55193,57521	TPR,NDC80,PBRM1,RPTOR
5_Member	GO Biological Processes	GO:0051656	establishment of organelle localization	-2.15889	-0.14229	4/374	1778,7514,10403,161424	DYNC1H1,XPO1,NDC80,NOP9
6_Summary	GO Biological Processes	GO:0006260	DNA replication	-6.80481	-3.63388	7/199	1763,2237,4173,5424,8914,11177,11198,10075,9126,5430,9271,161424,1105,55183,84126	DNA2,FEN1,MCM4,POLD1,TIMELESS,BAZ1A,SUPT16H,HUWE1,SMC3,POLR2A,PIWIL1,NOP9,CHD1,RIF1,ATRIP
6_Member	GO Biological Processes	GO:0006260	DNA replication	-6.80481	-3.63388	7/199	1763,2237,4173,5424,8914,11177,11198	DNA2,FEN1,MCM4,POLD1,TIMELESS,BAZ1A,SUPT16H
6_Member	GO Biological Processes	GO:0006261	DNA-templated DNA replication	-6.48961	-3.42134	6/135	1763,2237,4173,5424,8914,11177	DNA2,FEN1,MCM4,POLD1,TIMELESS,BAZ1A
6_Member	Reactome Gene Sets	R-HSA-69190	DNA strand elongation	-6.28462	-3.25982	4/32	1763,2237,4173,5424	DNA2,FEN1,MCM4,POLD1
6_Member	KEGG Pathway	hsa03030	DNA replication	-6.07291	-3.08762	4/36	1763,2237,4173,5424	DNA2,FEN1,MCM4,POLD1
6_Member	GO Biological Processes	GO:0006284	base-excision repair	-5.84086	-2.97096	4/41	1763,2237,5424,10075	DNA2,FEN1,POLD1,HUWE1
6_Member	Reactome Gene Sets	R-HSA-69166	Removal of the Flap Intermediate	-5.55134	-2.7358	3/14	1763,2237,5424	DNA2,FEN1,POLD1
6_Member	Reactome Gene Sets	R-HSA-69183	Processive synthesis on the lagging strand	-5.45506	-2.65211	3/15	1763,2237,5424	DNA2,FEN1,POLD1
6_Member	Reactome Gene Sets	R-HSA-174437	Removal of the Flap Intermediate from the C-strand	-5.28181	-2.503	3/17	1763,2237,5424	DNA2,FEN1,POLD1
6_Member	Reactome Gene Sets	R-HSA-174414	Processive synthesis on the C-strand of the telomere	-5.12925	-2.37329	3/19	1763,2237,5424	DNA2,FEN1,POLD1
6_Member	Reactome Gene Sets	R-HSA-69186	Lagging Strand Synthesis	-5.05929	-2.33552	3/20	1763,2237,5424	DNA2,FEN1,POLD1
6_Member	GO Biological Processes	GO:0033260	nuclear DNA replication	-4.81249	-2.15778	3/24	1763,2237,4173	DNA2,FEN1,MCM4
6_Member	GO Biological Processes	GO:0044786	cell cycle DNA replication	-4.75759	-2.12658	3/25	1763,2237,4173	DNA2,FEN1,MCM4
6_Member	Reactome Gene Sets	R-HSA-69242	S Phase	-4.69725	-2.10327	5/163	1763,2237,4173,5424,9126	DNA2,FEN1,MCM4,POLD1,SMC3
6_Member	Reactome Gene Sets	R-HSA-174417	Telomere C-strand (Lagging Strand) Synthesis	-4.34796	-1.86426	3/34	1763,2237,5424	DNA2,FEN1,POLD1
6_Member	Reactome Gene Sets	R-HSA-157579	Telomere Maintenance	-4.08467	-1.61847	4/113	1763,2237,5424,5430	DNA2,FEN1,POLD1,POLR2A
6_Member	Reactome Gene Sets	R-HSA-69239	Synthesis of DNA	-3.96951	-1.52012	4/121	1763,2237,4173,5424	DNA2,FEN1,MCM4,POLD1
6_Member	GO Biological Processes	GO:0090305	nucleic acid phosphodiester bond hydrolysis	-3.93412	-1.49559	5/236	1763,2237,5424,9271,161424	DNA2,FEN1,POLD1,PIWIL1,NOP9
6_Member	Reactome Gene Sets	R-HSA-180786	Extension of Telomeres	-3.81698	-1.429	3/51	1763,2237,5424	DNA2,FEN1,POLD1
6_Member	Reactome Gene Sets	R-HSA-73886	Chromosome Maintenance	-3.71374	-1.35349	4/141	1763,2237,5424,5430	DNA2,FEN1,POLD1,POLR2A
6_Member	Reactome Gene Sets	R-HSA-69306	DNA Replication	-3.23996	-0.957396	4/188	1763,2237,4173,5424	DNA2,FEN1,MCM4,POLD1
6_Member	GO Biological Processes	GO:0090502	RNA phosphodiester bond hydrolysis, endonucleolytic	-3.19228	-0.924445	3/83	2237,9271,161424	FEN1,PIWIL1,NOP9
6_Member	GO Biological Processes	GO:0032508	DNA duplex unwinding	-3.13271	-0.879116	3/87	1105,1763,4173	CHD1,DNA2,MCM4
6_Member	GO Biological Processes	GO:0032392	DNA geometric change	-3.04857	-0.812141	3/93	1105,1763,4173	CHD1,DNA2,MCM4
6_Member	GO Biological Processes	GO:0000723	telomere maintenance	-3.03511	-0.808661	3/94	1763,2237,55183	DNA2,FEN1,RIF1
6_Member	GO Biological Processes	GO:0071103	DNA conformation change	-2.9449	-0.759251	3/101	1105,1763,4173	CHD1,DNA2,MCM4
6_Member	GO Biological Processes	GO:0032200	telomere organization	-2.66968	-0.547975	3/126	1763,2237,55183	DNA2,FEN1,RIF1
6_Member	GO Biological Processes	GO:0090501	RNA phosphodiester bond hydrolysis	-2.43959	-0.371328	3/152	2237,9271,161424	FEN1,PIWIL1,NOP9
6_Member	Reactome Gene Sets	R-HSA-69481	G2/M Checkpoints	-2.32548	-0.279493	3/167	1763,4173,84126	DNA2,MCM4,ATRIP
6_Member	GO Biological Processes	GO:0006302	double-strand break repair	-2.10371	-0.091151	3/201	1763,2237,4173	DNA2,FEN1,MCM4
7_Summary	Reactome Gene Sets	R-HSA-162587	HIV Life Cycle	-6.23733	-3.23274	6/149	2237,5430,7175,7514,11198,23327,811,821,161424,527,1778,23512,57521,5411	FEN1,POLR2A,TPR,XPO1,SUPT16H,NEDD4L,CALR,CANX,NOP9,ATP6V0C,DYNC1H1,SUZ12,RPTOR,PNN
7_Member	Reactome Gene Sets	R-HSA-162587	HIV Life Cycle	-6.23733	-3.23274	6/149	2237,5430,7175,7514,11198,23327	FEN1,POLR2A,TPR,XPO1,SUPT16H,NEDD4L
7_Member	Reactome Gene Sets	R-HSA-162906	HIV Infection	-5.13454	-2.37329	6/231	2237,5430,7175,7514,11198,23327	FEN1,POLR2A,TPR,XPO1,SUPT16H,NEDD4L
7_Member	Reactome Gene Sets	R-HSA-162599	Late Phase of HIV Life Cycle	-5.0778	-2.34356	5/136	5430,7175,7514,11198,23327	POLR2A,TPR,XPO1,SUPT16H,NEDD4L
7_Member	Reactome Gene Sets	R-HSA-168255	Influenza Infection	-4.78909	-2.14964	5/156	811,821,5430,7175,7514	CALR,CANX,POLR2A,TPR,XPO1
7_Member	GO Biological Processes	GO:0051168	nuclear export	-3.88833	-1.48083	4/127	811,7175,7514,161424	CALR,TPR,XPO1,NOP9
7_Member	Reactome Gene Sets	R-HSA-2262752	Cellular responses to stress	-3.00019	-0.789892	7/784	527,811,1778,7175,7514,23512,57521	ATP6V0C,CALR,DYNC1H1,TPR,XPO1,SUZ12,RPTOR
7_Member	Reactome Gene Sets	R-HSA-8953897	Cellular responses to stimuli	-2.9557	-0.767048	7/798	527,811,1778,7175,7514,23512,57521	ATP6V0C,CALR,DYNC1H1,TPR,XPO1,SUZ12,RPTOR
7_Member	GO Biological Processes	GO:0006913	nucleocytoplasmic transport	-2.87334	-0.711017	4/236	811,7175,7514,161424	CALR,TPR,XPO1,NOP9
7_Member	GO Biological Processes	GO:0051169	nuclear transport	-2.87334	-0.711017	4/236	811,7175,7514,161424	CALR,TPR,XPO1,NOP9
7_Member	KEGG Pathway	hsa03013	Nucleocytoplasmic transport	-2.86109	-0.704409	3/108	5411,7175,7514	PNN,TPR,XPO1
7_Member	GO Biological Processes	GO:0034504	protein localization to nucleus	-2.24868	-0.211297	3/178	811,7175,7514	CALR,TPR,XPO1
8_Summary	Reactome Gene Sets	R-HSA-5693532	DNA Double-Strand Break Repair	-5.93242	-3.01676	6/168	1763,2237,5424,8914,55183,84126,5430,7175,10403,55193,57521,11198,26155,64848	DNA2,FEN1,POLD1,TIMELESS,RIF1,ATRIP,POLR2A,TPR,NDC80,PBRM1,RPTOR,SUPT16H,NOC2L,YTHDC2
8_Member	Reactome Gene Sets	R-HSA-5693532	DNA Double-Strand Break Repair	-5.93242	-3.01676	6/168	1763,2237,5424,8914,55183,84126	DNA2,FEN1,POLD1,TIMELESS,RIF1,ATRIP
8_Member	Reactome Gene Sets	R-HSA-73894	DNA Repair	-5.28666	-2.503	7/336	1763,2237,5424,5430,8914,55183,84126	DNA2,FEN1,POLD1,POLR2A,TIMELESS,RIF1,ATRIP
8_Member	Reactome Gene Sets	R-HSA-5693538	Homology Directed Repair	-5.04696	-2.33341	5/138	1763,2237,5424,8914,84126	DNA2,FEN1,POLD1,TIMELESS,ATRIP
8_Member	GO Biological Processes	GO:0000075	cell cycle checkpoint signaling	-4.8298	-2.15778	5/153	1763,7175,8914,10403,84126	DNA2,TPR,TIMELESS,NDC80,ATRIP
8_Member	GO Biological Processes	GO:1901987	regulation of cell cycle phase transition	-4.44486	-1.92391	7/454	1763,7175,8914,10403,55193,57521,84126	DNA2,TPR,TIMELESS,NDC80,PBRM1,RPTOR,ATRIP
8_Member	Reactome Gene Sets	R-HSA-6804756	Regulation of TP53 Activity through Phosphorylation	-4.43349	-1.91898	4/92	1763,11198,26155,84126	DNA2,SUPT16H,NOC2L,ATRIP
8_Member	Reactome Gene Sets	R-HSA-3700989	Transcriptional Regulation by TP53	-4.04238	-1.58185	6/362	1763,5430,11198,26155,57521,84126	DNA2,POLR2A,SUPT16H,NOC2L,RPTOR,ATRIP
8_Member	GO Biological Processes	GO:0045786	negative regulation of cell cycle	-3.95861	-1.51469	6/375	1763,7175,8914,10403,64848,84126	DNA2,TPR,TIMELESS,NDC80,YTHDC2,ATRIP
8_Member	GO Biological Processes	GO:1901988	negative regulation of cell cycle phase transition	-3.91698	-1.49424	5/238	1763,7175,8914,10403,84126	DNA2,TPR,TIMELESS,NDC80,ATRIP
8_Member	Reactome Gene Sets	R-HSA-5693567	HDR through Homologous Recombination (HRR) or Single Strand Annealing (SSA)	-3.82372	-1.43094	4/132	1763,5424,8914,84126	DNA2,POLD1,TIMELESS,ATRIP
8_Member	GO Biological Processes	GO:0045005	DNA-templated DNA replication maintenance of fidelity	-3.76711	-1.38858	3/53	1763,5424,8914	DNA2,POLD1,TIMELESS
8_Member	GO Biological Processes	GO:0010948	negative regulation of cell cycle process	-3.54006	-1.20588	5/287	1763,7175,8914,10403,84126	DNA2,TPR,TIMELESS,NDC80,ATRIP
8_Member	Reactome Gene Sets	R-HSA-5633007	Regulation of TP53 Activity	-3.50431	-1.17432	4/160	1763,11198,26155,84126	DNA2,SUPT16H,NOC2L,ATRIP
8_Member	Reactome Gene Sets	R-HSA-5685942	HDR through Homologous Recombination (HRR)	-3.44619	-1.1366	3/68	1763,5424,84126	DNA2,POLD1,ATRIP
8_Member	Reactome Gene Sets	R-HSA-5693607	Processing of DNA double-strand break ends	-2.9956	-0.789016	3/97	1763,8914,84126	DNA2,TIMELESS,ATRIP
8_Member	GO Biological Processes	GO:0031570	DNA integrity checkpoint signaling	-2.82693	-0.678569	3/111	1763,8914,84126	DNA2,TIMELESS,ATRIP
9_Summary	GO Biological Processes	GO:0034975	protein folding in endoplasmic reticulum	-5.89308	-3.00733	3/11	811,821,2923,6184,9601,5479,10075,23327,23352,527,1778,10269,4289,10403	CALR,CANX,PDIA3,RPN1,PDIA4,PPIB,HUWE1,NEDD4L,UBR4,ATP6V0C,DYNC1H1,ZMPSTE24,MKLN1,NDC80
9_Member	GO Biological Processes	GO:0034975	protein folding in endoplasmic reticulum	-5.89308	-3.00733	3/11	811,821,2923	CALR,CANX,PDIA3
9_Member	Reactome Gene Sets	R-HSA-901042	Calnexin/calreticulin cycle	-4.70497	-2.10327	3/26	811,821,2923	CALR,CANX,PDIA3
9_Member	KEGG Pathway	hsa04141	Protein processing in endoplasmic reticulum	-4.59729	-2.0137	5/171	811,821,2923,6184,9601	CALR,CANX,PDIA3,RPN1,PDIA4
9_Member	Reactome Gene Sets	R-HSA-983170	Antigen Presentation: Folding, assembly and peptide loading of class I MHC	-4.55905	-1.99412	3/29	811,821,2923	CALR,CANX,PDIA3
9_Member	Reactome Gene Sets	R-HSA-532668	N-glycan trimming in the ER and Calnexin/Calreticulin cycle	-4.30966	-1.83188	3/35	811,821,2923	CALR,CANX,PDIA3
9_Member	GO Biological Processes	GO:0006457	protein folding	-4.18229	-1.71034	5/209	811,821,2923,5479,9601	CALR,CANX,PDIA3,PPIB,PDIA4
9_Member	Reactome Gene Sets	R-HSA-983169	Class I MHC mediated antigen processing & presentation	-3.92104	-1.49424	6/381	811,821,2923,10075,23327,23352	CALR,CANX,PDIA3,HUWE1,NEDD4L,UBR4
9_Member	KEGG Pathway	hsa04145	Phagosome	-3.58906	-1.25064	4/152	527,811,821,1778	ATP6V0C,CALR,CANX,DYNC1H1
9_Member	Reactome Gene Sets	R-HSA-446203	Asparagine N-linked glycosylation	-3.42561	-1.11998	5/304	811,821,1778,2923,6184	CALR,CANX,DYNC1H1,PDIA3,RPN1
9_Member	KEGG Pathway	hsa04612	Antigen processing and presentation	-3.27115	-0.981033	3/78	811,821,2923	CALR,CANX,PDIA3
9_Member	Reactome Gene Sets	R-HSA-1280218	Adaptive Immune System	-3.04894	-0.812141	7/769	811,821,1778,2923,10075,23327,23352	CALR,CANX,DYNC1H1,PDIA3,HUWE1,NEDD4L,UBR4
9_Member	GO Biological Processes	GO:0019941	modification-dependent protein catabolic process	-3.00526	-0.79178	6/567	811,821,10075,10269,23327,23352	CALR,CANX,HUWE1,ZMPSTE24,NEDD4L,UBR4
9_Member	GO Biological Processes	GO:0034976	response to endoplasmic reticulum stress	-2.99302	-0.789016	4/219	811,821,2923,9601	CALR,CANX,PDIA3,PDIA4
9_Member	GO Biological Processes	GO:0043632	modification-dependent macromolecule catabolic process	-2.9624	-0.767048	6/578	811,821,10075,10269,23327,23352	CALR,CANX,HUWE1,ZMPSTE24,NEDD4L,UBR4
9_Member	GO Biological Processes	GO:0051603	proteolysis involved in cellular protein catabolic process	-2.78258	-0.644209	6/627	811,821,10075,10269,23327,23352	CALR,CANX,HUWE1,ZMPSTE24,NEDD4L,UBR4
9_Member	GO Biological Processes	GO:0044257	cellular protein catabolic process	-2.68388	-0.55697	6/656	811,821,10075,10269,23327,23352	CALR,CANX,HUWE1,ZMPSTE24,NEDD4L,UBR4
9_Member	GO Biological Processes	GO:0030163	protein catabolic process	-2.51043	-0.418681	6/711	811,821,10075,10269,23327,23352	CALR,CANX,HUWE1,ZMPSTE24,NEDD4L,UBR4
9_Member	GO Biological Processes	GO:0022604	regulation of cell morphogenesis	-2.46502	-0.386376	4/306	811,4289,10269,23327	CALR,MKLN1,ZMPSTE24,NEDD4L
9_Member	GO Biological Processes	GO:0031647	regulation of protein stability	-2.39121	-0.336451	4/321	811,5479,10403,23327	CALR,PPIB,NDC80,NEDD4L
9_Member	GO Biological Processes	GO:0043161	proteasome-mediated ubiquitin-dependent protein catabolic process	-2.32578	-0.279493	4/335	811,821,10075,23327	CALR,CANX,HUWE1,NEDD4L
9_Member	GO Biological Processes	GO:0006511	ubiquitin-dependent protein catabolic process	-2.27266	-0.233139	5/557	811,821,10075,23327,23352	CALR,CANX,HUWE1,NEDD4L,UBR4
9_Member	GO Biological Processes	GO:0010498	proteasomal protein catabolic process	-2.19144	-0.1657	4/366	811,821,10075,23327	CALR,CANX,HUWE1,NEDD4L
10_Summary	GO Biological Processes	GO:0031056	regulation of histone modification	-5.68913	-2.84726	6/185	4297,10269,23451,26155,51366,55183,10075,23450,23512	KMT2A,ZMPSTE24,SF3B1,NOC2L,UBR5,RIF1,HUWE1,SF3B3,SUZ12
10_Member	GO Biological Processes	GO:0031056	regulation of histone modification	-5.68913	-2.84726	6/185	4297,10269,23451,26155,51366,55183	KMT2A,ZMPSTE24,SF3B1,NOC2L,UBR5,RIF1
10_Member	GO Biological Processes	GO:0035065	regulation of histone acetylation	-4.9532	-2.25939	4/68	4297,10269,23451,26155	KMT2A,ZMPSTE24,SF3B1,NOC2L
10_Member	GO Biological Processes	GO:2000756	regulation of peptidyl-lysine acetylation	-4.73853	-2.11765	4/77	4297,10269,23451,26155	KMT2A,ZMPSTE24,SF3B1,NOC2L
10_Member	GO Biological Processes	GO:1901983	regulation of protein acetylation	-4.45214	-1.92466	4/91	4297,10269,23451,26155	KMT2A,ZMPSTE24,SF3B1,NOC2L
10_Member	GO Biological Processes	GO:0016570	histone modification	-2.89028	-0.716446	5/400	4297,10075,10269,23450,23512	KMT2A,HUWE1,ZMPSTE24,SF3B3,SUZ12
10_Member	GO Biological Processes	GO:0031058	positive regulation of histone modification	-2.83821	-0.68709	3/110	4297,23451,55183	KMT2A,SF3B1,RIF1
10_Member	GO Biological Processes	GO:0016573	histone acetylation	-2.71977	-0.590235	3/121	4297,10269,23450	KMT2A,ZMPSTE24,SF3B3
10_Member	GO Biological Processes	GO:0018393	internal peptidyl-lysine acetylation	-2.65992	-0.540791	3/127	4297,10269,23450	KMT2A,ZMPSTE24,SF3B3
10_Member	GO Biological Processes	GO:0006475	internal protein amino acid acetylation	-2.64064	-0.524075	3/129	4297,10269,23450	KMT2A,ZMPSTE24,SF3B3
10_Member	GO Biological Processes	GO:0018394	peptidyl-lysine acetylation	-2.63112	-0.519635	3/130	4297,10269,23450	KMT2A,ZMPSTE24,SF3B3
10_Member	GO Biological Processes	GO:0006473	protein acetylation	-2.46388	-0.386376	3/149	4297,10269,23450	KMT2A,ZMPSTE24,SF3B3
10_Member	GO Biological Processes	GO:0043543	protein acylation	-2.17693	-0.158288	3/189	4297,10269,23450	KMT2A,ZMPSTE24,SF3B3
11_Summary	GO Biological Processes	GO:0034660	ncRNA metabolic process	-4.99583	-2.29226	8/523	4931,7407,9271,51605,56165,114049,161424,163589,4297,23512	NVL,VARS1,PIWIL1,TRMT6,TDRD1,BUD23,NOP9,TDRD5,KMT2A,SUZ12
11_Member	GO Biological Processes	GO:0034660	ncRNA metabolic process	-4.99583	-2.29226	8/523	4931,7407,9271,51605,56165,114049,161424,163589	NVL,VARS1,PIWIL1,TRMT6,TDRD1,BUD23,NOP9,TDRD5
11_Member	GO Biological Processes	GO:0043414	macromolecule methylation	-4.73227	-2.11765	6/272	4297,23512,51605,56165,114049,163589	KMT2A,SUZ12,TRMT6,TDRD1,BUD23,TDRD5
11_Member	GO Biological Processes	GO:0032259	methylation	-4.35278	-1.86426	6/318	4297,23512,51605,56165,114049,163589	KMT2A,SUZ12,TRMT6,TDRD1,BUD23,TDRD5
12_Summary	GO Biological Processes	GO:0034587	piRNA metabolic process	-4.81249	-2.15778	3/24	9271,56165,163589,5430,64848,9126,10403,7175,811	PIWIL1,TDRD1,TDRD5,POLR2A,YTHDC2,SMC3,NDC80,TPR,CALR
12_Member	GO Biological Processes	GO:0034587	piRNA metabolic process	-4.81249	-2.15778	3/24	9271,56165,163589	PIWIL1,TDRD1,TDRD5
12_Member	Reactome Gene Sets	R-HSA-5601884	PIWI-interacting RNA (piRNA) biogenesis	-4.55905	-1.99412	3/29	5430,9271,56165	POLR2A,PIWIL1,TDRD1
12_Member	GO Biological Processes	GO:0048599	oocyte development	-3.97983	-1.52491	3/45	56165,64848,163589	TDRD1,YTHDC2,TDRD5
12_Member	GO Biological Processes	GO:0051321	meiotic cell cycle	-3.89156	-1.48083	5/241	9126,9271,10403,56165,64848	SMC3,PIWIL1,NDC80,TDRD1,YTHDC2
12_Member	GO Biological Processes	GO:0009994	oocyte differentiation	-3.86893	-1.46639	3/49	56165,64848,163589	TDRD1,YTHDC2,TDRD5
12_Member	Reactome Gene Sets	R-HSA-211000	Gene Silencing by RNA	-3.74954	-1.38117	4/138	5430,7175,9271,56165	POLR2A,TPR,PIWIL1,TDRD1
12_Member	GO Biological Processes	GO:0007292	female gamete generation	-3.611	-1.2683	4/150	10403,56165,64848,163589	NDC80,TDRD1,YTHDC2,TDRD5
12_Member	GO Biological Processes	GO:0048477	oogenesis	-3.06219	-0.818974	3/92	56165,64848,163589	TDRD1,YTHDC2,TDRD5
12_Member	GO Biological Processes	GO:0022412	cellular process involved in reproduction in multicellular organism	-2.88073	-0.711017	5/402	9271,10403,56165,64848,163589	PIWIL1,NDC80,TDRD1,YTHDC2,TDRD5
12_Member	GO Biological Processes	GO:0007281	germ cell development	-2.51655	-0.422381	4/296	9271,56165,64848,163589	PIWIL1,TDRD1,YTHDC2,TDRD5
12_Member	GO Biological Processes	GO:0007276	gamete generation	-2.42831	-0.362327	6/739	811,9271,10403,56165,64848,163589	CALR,PIWIL1,NDC80,TDRD1,YTHDC2,TDRD5
12_Member	GO Biological Processes	GO:0007286	spermatid development	-2.22204	-0.193086	3/182	9271,64848,163589	PIWIL1,YTHDC2,TDRD5
12_Member	GO Biological Processes	GO:0007283	spermatogenesis	-2.1905	-0.1657	5/583	811,9271,56165,64848,163589	CALR,PIWIL1,TDRD1,YTHDC2,TDRD5
12_Member	GO Biological Processes	GO:0048515	spermatid differentiation	-2.18326	-0.162575	3/188	9271,64848,163589	PIWIL1,YTHDC2,TDRD5
12_Member	GO Biological Processes	GO:0048232	male gamete generation	-2.13322	-0.118643	5/602	811,9271,56165,64848,163589	CALR,PIWIL1,TDRD1,YTHDC2,TDRD5
13_Summary	GO Biological Processes	GO:0060341	regulation of cellular localization	-4.80583	-2.15778	9/733	1778,4931,7175,7514,10075,10403,23327,25885,51366,6625,23450	DYNC1H1,NVL,TPR,XPO1,HUWE1,NDC80,NEDD4L,POLR1A,UBR5,SNRNP70,SF3B3
13_Member	GO Biological Processes	GO:0060341	regulation of cellular localization	-4.80583	-2.15778	9/733	1778,4931,7175,7514,10075,10403,23327,25885,51366	DYNC1H1,NVL,TPR,XPO1,HUWE1,NDC80,NEDD4L,POLR1A,UBR5
13_Member	GO Biological Processes	GO:1900180	regulation of protein localization to nucleus	-3.82372	-1.43094	4/132	4931,7175,25885,51366	NVL,TPR,POLR1A,UBR5
13_Member	GO Biological Processes	GO:0032386	regulation of intracellular transport	-3.25177	-0.965449	5/332	1778,7175,7514,10075,51366	DYNC1H1,TPR,XPO1,HUWE1,UBR5
13_Member	GO Biological Processes	GO:0032388	positive regulation of intracellular transport	-3.15573	-0.891502	4/198	1778,7175,10075,51366	DYNC1H1,TPR,HUWE1,UBR5
13_Member	GO Biological Processes	GO:0033157	regulation of intracellular protein transport	-2.95679	-0.767048	4/224	7175,7514,10075,51366	TPR,XPO1,HUWE1,UBR5
13_Member	GO Biological Processes	GO:0046822	regulation of nucleocytoplasmic transport	-2.90825	-0.725586	3/104	7175,7514,51366	TPR,XPO1,UBR5
13_Member	GO Biological Processes	GO:0042176	regulation of protein catabolic process	-2.90471	-0.725008	5/397	6625,7514,10075,23327,23450	SNRNP70,XPO1,HUWE1,NEDD4L,SF3B3
13_Member	KEGG Pathway	hsa04120	Ubiquitin mediated proteolysis	-2.52267	-0.426075	3/142	10075,23327,51366	HUWE1,NEDD4L,UBR5
13_Member	GO Biological Processes	GO:0090316	positive regulation of intracellular protein transport	-2.408	-0.351021	3/156	7175,10075,51366	TPR,HUWE1,UBR5
14_Summary	GO Biological Processes	GO:0022613	ribonucleoprotein complex biogenesis	-4.42674	-1.91857	7/457	4931,7514,7536,23451,26155,114049,161424,51605	NVL,XPO1,SF1,SF3B1,NOC2L,BUD23,NOP9,TRMT6
14_Member	GO Biological Processes	GO:0022613	ribonucleoprotein complex biogenesis	-4.42674	-1.91857	7/457	4931,7514,7536,23451,26155,114049,161424	NVL,XPO1,SF1,SF3B1,NOC2L,BUD23,NOP9
14_Member	GO Biological Processes	GO:0042254	ribosome biogenesis	-3.49205	-1.17034	5/294	4931,7514,26155,114049,161424	NVL,XPO1,NOC2L,BUD23,NOP9
14_Member	GO Biological Processes	GO:0034470	ncRNA processing	-2.04739	-0.0388297	4/403	4931,51605,114049,161424	NVL,TRMT6,BUD23,NOP9
14_Member	GO Biological Processes	GO:0006364	rRNA processing	-2.00253	-0.00186644	3/219	4931,114049,161424	NVL,BUD23,NOP9
15_Summary	GO Biological Processes	GO:0006997	nucleus organization	-3.74954	-1.38117	4/138	7175,7536,9271,10269	TPR,SF1,PIWIL1,ZMPSTE24
15_Member	GO Biological Processes	GO:0006997	nucleus organization	-3.74954	-1.38117	4/138	7175,7536,9271,10269	TPR,SF1,PIWIL1,ZMPSTE24
16_Summary	GO Biological Processes	GO:0051851	modulation by host of symbiont process	-3.44619	-1.1366	3/68	1105,5479,64848	CHD1,PPIB,YTHDC2
16_Member	GO Biological Processes	GO:0051851	modulation by host of symbiont process	-3.44619	-1.1366	3/68	1105,5479,64848	CHD1,PPIB,YTHDC2
16_Member	GO Biological Processes	GO:0051702	biological process involved in interaction with symbiont	-2.95737	-0.767048	3/100	1105,5479,64848	CHD1,PPIB,YTHDC2
17_Summary	WikiPathways	WP4022	Pyrimidine metabolism	-3.14733	-0.886671	3/86	5424,5430,25885,527,11083,11198	POLD1,POLR2A,POLR1A,ATP6V0C,DIDO1,SUPT16H
17_Member	WikiPathways	WP4022	Pyrimidine metabolism	-3.14733	-0.886671	3/86	5424,5430,25885	POLD1,POLR2A,POLR1A
17_Member	GO Biological Processes	GO:0034654	nucleobase-containing compound biosynthetic process	-2.29614	-0.254476	6/787	527,5424,5430,11083,11198,25885	ATP6V0C,POLD1,POLR2A,DIDO1,SUPT16H,POLR1A
17_Member	GO Biological Processes	GO:0006351	transcription, DNA-templated	-2.04739	-0.0388297	4/403	5430,11083,11198,25885	POLR2A,DIDO1,SUPT16H,POLR1A
17_Member	GO Biological Processes	GO:0097659	nucleic acid-templated transcription	-2.04005	-0.0334764	4/405	5430,11083,11198,25885	POLR2A,DIDO1,SUPT16H,POLR1A
17_Member	GO Biological Processes	GO:0032774	RNA biosynthetic process	-2.00398	-0.00186644	4/415	5430,11083,11198,25885	POLR2A,DIDO1,SUPT16H,POLR1A
18_Summary	WikiPathways	WP4018	Clear cell renal cell carcinoma pathways	-3.13271	-0.879116	3/87	29968,55193,57521	PSAT1,PBRM1,RPTOR
18_Member	WikiPathways	WP4018	Clear cell renal cell carcinoma pathways	-3.13271	-0.879116	3/87	29968,55193,57521	PSAT1,PBRM1,RPTOR
19_Summary	Reactome Gene Sets	R-HSA-8939211	ESR-mediated signaling	-2.96396	-0.767048	4/223	1105,5430,7514,9126	CHD1,POLR2A,XPO1,SMC3
19_Member	Reactome Gene Sets	R-HSA-8939211	ESR-mediated signaling	-2.96396	-0.767048	4/223	1105,5430,7514,9126	CHD1,POLR2A,XPO1,SMC3
19_Member	Reactome Gene Sets	R-HSA-9006931	Signaling by Nuclear Receptors	-2.50088	-0.411546	4/299	1105,5430,7514,9126	CHD1,POLR2A,XPO1,SMC3
19_Member	Reactome Gene Sets	R-HSA-9018519	Estrogen-dependent gene expression	-2.45573	-0.382867	3/150	1105,5430,9126	CHD1,POLR2A,SMC3
20_Summary	Reactome Gene Sets	R-HSA-9609690	HCMV Early Events	-2.58468	-0.480699	3/135	1778,7175,23512,9126	DYNC1H1,TPR,SUZ12,SMC3
20_Member	Reactome Gene Sets	R-HSA-9609690	HCMV Early Events	-2.58468	-0.480699	3/135	1778,7175,23512	DYNC1H1,TPR,SUZ12
20_Member	Reactome Gene Sets	R-HSA-9609646	HCMV Infection	-2.37728	-0.324732	3/160	1778,7175,23512	DYNC1H1,TPR,SUZ12
20_Member	Reactome Gene Sets	R-HSA-3108232	SUMO E3 ligases SUMOylate target proteins	-2.22204	-0.193086	3/182	7175,9126,23512	TPR,SMC3,SUZ12
20_Member	Reactome Gene Sets	R-HSA-2990846	SUMOylation	-2.18326	-0.162575	3/188	7175,9126,23512	TPR,SMC3,SUZ12

## Sheet: Group3
GroupID	Category	Term	Description	LogP	Log(q-value)	InTerm_InList	Genes	Symbols
1_Summary	Reactome Gene Sets	R-HSA-6791226	Major pathway of rRNA processing in the nucleolus and cytosol	-100	-96.254	80/184	2091,4691,4736,4809,6122,6124,6125,6128,6129,6130,6132,6133,6135,6136,6137,6138,6141,6142,6143,6147,6152,6155,6157,6158,6160,6161,6164,6165,6168,6169,6175,6176,6181,6187,6188,6189,6191,6193,6194,6201,6202,6205,6206,6207,6208,6209,6210,6217,6222,6223,6224,6228,6229,6230,6231,6233,7311,9045,9188,9349,9790,10199,10528,10969,11056,11224,22984,23016,23521,25873,27341,51202,51388,51602,55131,55720,5575…	FBL,NCL,RPL10A,SNU13,RPL3,RPL4,RPL5,RPL6,RPL7,RPL7A,RPL8,RPL9,RPL11,RPL12,RPL13,RPL15,RPL18,RPL18A,RPL19,RPL23A,RPL24,RPL27,RPL27A,RPL28,RPL31,RPL32,RPL34,RPL35A,RPL37A,RPL38,RPLP0,RPLP1,RPLP2,RPS2,RPS3,RPS3A,RPS4X,RPS5,RPS6,RPS7,RPS8,RPS11,RPS12,RPS13,RPS14,RPS15,RPS15A,RPS16,RPS18,RPS19,RPS20,RPS23,RPS24,RPS25,RPS26,RPS27A,UBA52,RPL14,DDX21,RPL23,BMS1,MPHOSPH10,NOP56,EBNA1BP2,DDX52,RPL35,PDCD11…
1_Member	Reactome Gene Sets	R-HSA-6791226	Major pathway of rRNA processing in the nucleolus and cytosol	-100	-96.254	80/184	2091,4691,4736,4809,6122,6124,6125,6128,6129,6130,6132,6133,6135,6136,6137,6138,6141,6142,6143,6147,6152,6155,6157,6158,6160,6161,6164,6165,6168,6169,6175,6176,6181,6187,6188,6189,6191,6193,6194,6201,6202,6205,6206,6207,6208,6209,6210,6217,6222,6223,6224,6228,6229,6230,6231,6233,7311,9045,9188,9349,9790,10199,10528,10969,11056,11224,22984,23016,23521,25873,27341,51202,51388,51602,55131,55720,5575…	FBL,NCL,RPL10A,SNU13,RPL3,RPL4,RPL5,RPL6,RPL7,RPL7A,RPL8,RPL9,RPL11,RPL12,RPL13,RPL15,RPL18,RPL18A,RPL19,RPL23A,RPL24,RPL27,RPL27A,RPL28,RPL31,RPL32,RPL34,RPL35A,RPL37A,RPL38,RPLP0,RPLP1,RPLP2,RPS2,RPS3,RPS3A,RPS4X,RPS5,RPS6,RPS7,RPS8,RPS11,RPS12,RPS13,RPS14,RPS15,RPS15A,RPS16,RPS18,RPS19,RPS20,RPS23,RPS24,RPS25,RPS26,RPS27A,UBA52,RPL14,DDX21,RPL23,BMS1,MPHOSPH10,NOP56,EBNA1BP2,DDX52,RPL35,PDCD11…
1_Member	Reactome Gene Sets	R-HSA-8868773	rRNA processing in the nucleus and cytosol	-100	-96.254	84/194	1736,2091,4691,4736,4809,4839,6122,6124,6125,6128,6129,6130,6132,6133,6135,6136,6137,6138,6141,6142,6143,6147,6152,6155,6157,6158,6160,6161,6164,6165,6168,6169,6175,6176,6181,6187,6188,6189,6191,6193,6194,6201,6202,6205,6206,6207,6208,6209,6210,6217,6222,6223,6224,6228,6229,6230,6231,6233,7311,9045,9188,9349,9790,10199,10528,10969,11056,11224,22984,23016,23521,25873,27341,51202,51388,51602,55131,…	DKC1,FBL,NCL,RPL10A,SNU13,NOP2,RPL3,RPL4,RPL5,RPL6,RPL7,RPL7A,RPL8,RPL9,RPL11,RPL12,RPL13,RPL15,RPL18,RPL18A,RPL19,RPL23A,RPL24,RPL27,RPL27A,RPL28,RPL31,RPL32,RPL34,RPL35A,RPL37A,RPL38,RPLP0,RPLP1,RPLP2,RPS2,RPS3,RPS3A,RPS4X,RPS5,RPS6,RPS7,RPS8,RPS11,RPS12,RPS13,RPS14,RPS15,RPS15A,RPS16,RPS18,RPS19,RPS20,RPS23,RPS24,RPS25,RPS26,RPS27A,UBA52,RPL14,DDX21,RPL23,BMS1,MPHOSPH10,NOP56,EBNA1BP2,DDX52,RP…
1_Member	Reactome Gene Sets	R-HSA-72312	rRNA processing	-100	-96.254	84/204	1736,2091,4691,4736,4809,4839,6122,6124,6125,6128,6129,6130,6132,6133,6135,6136,6137,6138,6141,6142,6143,6147,6152,6155,6157,6158,6160,6161,6164,6165,6168,6169,6175,6176,6181,6187,6188,6189,6191,6193,6194,6201,6202,6205,6206,6207,6208,6209,6210,6217,6222,6223,6224,6228,6229,6230,6231,6233,7311,9045,9188,9349,9790,10199,10528,10969,11056,11224,22984,23016,23521,25873,27341,51202,51388,51602,55131,…	DKC1,FBL,NCL,RPL10A,SNU13,NOP2,RPL3,RPL4,RPL5,RPL6,RPL7,RPL7A,RPL8,RPL9,RPL11,RPL12,RPL13,RPL15,RPL18,RPL18A,RPL19,RPL23A,RPL24,RPL27,RPL27A,RPL28,RPL31,RPL32,RPL34,RPL35A,RPL37A,RPL38,RPLP0,RPLP1,RPLP2,RPS2,RPS3,RPS3A,RPS4X,RPS5,RPS6,RPS7,RPS8,RPS11,RPS12,RPS13,RPS14,RPS15,RPS15A,RPS16,RPS18,RPS19,RPS20,RPS23,RPS24,RPS25,RPS26,RPS27A,UBA52,RPL14,DDX21,RPL23,BMS1,MPHOSPH10,NOP56,EBNA1BP2,DDX52,RP…
1_Member	Reactome Gene Sets	R-HSA-8953854	Metabolism of RNA	-100	-96.254	137/674	1207,1656,1736,2058,2091,2935,3190,3312,4116,4691,4736,4809,4839,5436,5682,6122,6124,6125,6128,6129,6130,6132,6133,6135,6136,6137,6138,6141,6142,6143,6147,6152,6155,6157,6158,6160,6161,6164,6165,6168,6169,6175,6176,6181,6187,6188,6189,6191,6193,6194,6201,6202,6205,6206,6207,6208,6209,6210,6217,6222,6223,6224,6228,6229,6230,6231,6233,6431,6432,6632,6633,6634,6635,6637,7311,7919,8563,8731,9045,9092…	CLNS1A,DDX6,DKC1,EPRS1,FBL,GSPT1,HNRNPK,HSPA8,MAGOH,NCL,RPL10A,SNU13,NOP2,POLR2G,PSMA1,RPL3,RPL4,RPL5,RPL6,RPL7,RPL7A,RPL8,RPL9,RPL11,RPL12,RPL13,RPL15,RPL18,RPL18A,RPL19,RPL23A,RPL24,RPL27,RPL27A,RPL28,RPL31,RPL32,RPL34,RPL35A,RPL37A,RPL38,RPLP0,RPLP1,RPLP2,RPS2,RPS3,RPS3A,RPS4X,RPS5,RPS6,RPS7,RPS8,RPS11,RPS12,RPS13,RPS14,RPS15,RPS15A,RPS16,RPS18,RPS19,RPS20,RPS23,RPS24,RPS25,RPS26,RPS27A,SRSF6,…
1_Member	CORUM	CORUM:306	Ribosome, cytoplasmic	-98.9606	-95.3115	60/80	2197,4736,6122,6124,6125,6128,6129,6130,6132,6133,6135,6136,6137,6138,6141,6142,6143,6147,6152,6155,6157,6158,6160,6161,6164,6165,6168,6169,6175,6176,6181,6187,6188,6189,6191,6193,6194,6201,6202,6205,6206,6207,6208,6209,6210,6217,6222,6223,6224,6228,6229,6230,6231,6233,7311,9045,9349,11224,23521,25873	FAU,RPL10A,RPL3,RPL4,RPL5,RPL6,RPL7,RPL7A,RPL8,RPL9,RPL11,RPL12,RPL13,RPL15,RPL18,RPL18A,RPL19,RPL23A,RPL24,RPL27,RPL27A,RPL28,RPL31,RPL32,RPL34,RPL35A,RPL37A,RPL38,RPLP0,RPLP1,RPLP2,RPS2,RPS3,RPS3A,RPS4X,RPS5,RPS6,RPS7,RPS8,RPS11,RPS12,RPS13,RPS14,RPS15,RPS15A,RPS16,RPS18,RPS19,RPS20,RPS23,RPS24,RPS25,RPS26,RPS27A,UBA52,RPL14,RPL23,RPL35,RPL13A,RPL36
1_Member	Reactome Gene Sets	R-HSA-156842	Eukaryotic Translation Elongation	-96.9022	-93.3323	62/93	1915,1937,4736,6122,6124,6125,6128,6129,6130,6132,6133,6135,6136,6137,6138,6141,6142,6143,6147,6152,6155,6157,6158,6160,6161,6164,6165,6168,6169,6175,6176,6181,6187,6188,6189,6191,6193,6194,6201,6202,6205,6206,6207,6208,6209,6210,6217,6222,6223,6224,6228,6229,6230,6231,6233,7311,9045,9349,11224,23521,25873,140801	EEF1A1,EEF1G,RPL10A,RPL3,RPL4,RPL5,RPL6,RPL7,RPL7A,RPL8,RPL9,RPL11,RPL12,RPL13,RPL15,RPL18,RPL18A,RPL19,RPL23A,RPL24,RPL27,RPL27A,RPL28,RPL31,RPL32,RPL34,RPL35A,RPL37A,RPL38,RPLP0,RPLP1,RPLP2,RPS2,RPS3,RPS3A,RPS4X,RPS5,RPS6,RPS7,RPS8,RPS11,RPS12,RPS13,RPS14,RPS15,RPS15A,RPS16,RPS18,RPS19,RPS20,RPS23,RPS24,RPS25,RPS26,RPS27A,UBA52,RPL14,RPL23,RPL35,RPL13A,RPL36,RPL10L
1_Member	Reactome Gene Sets	R-HSA-156902	Peptide chain elongation	-96.5128	-93.0099	61/89	1915,4736,6122,6124,6125,6128,6129,6130,6132,6133,6135,6136,6137,6138,6141,6142,6143,6147,6152,6155,6157,6158,6160,6161,6164,6165,6168,6169,6175,6176,6181,6187,6188,6189,6191,6193,6194,6201,6202,6205,6206,6207,6208,6209,6210,6217,6222,6223,6224,6228,6229,6230,6231,6233,7311,9045,9349,11224,23521,25873,140801	EEF1A1,RPL10A,RPL3,RPL4,RPL5,RPL6,RPL7,RPL7A,RPL8,RPL9,RPL11,RPL12,RPL13,RPL15,RPL18,RPL18A,RPL19,RPL23A,RPL24,RPL27,RPL27A,RPL28,RPL31,RPL32,RPL34,RPL35A,RPL37A,RPL38,RPLP0,RPLP1,RPLP2,RPS2,RPS3,RPS3A,RPS4X,RPS5,RPS6,RPS7,RPS8,RPS11,RPS12,RPS13,RPS14,RPS15,RPS15A,RPS16,RPS18,RPS19,RPS20,RPS23,RPS24,RPS25,RPS26,RPS27A,UBA52,RPL14,RPL23,RPL35,RPL13A,RPL36,RPL10L
1_Member	Reactome Gene Sets	R-HSA-72706	GTP hydrolysis and joining of the 60S ribosomal subunit	-95.6588	-92.2302	65/112	3646,4736,6122,6124,6125,6128,6129,6130,6132,6133,6135,6136,6137,6138,6141,6142,6143,6147,6152,6155,6157,6158,6160,6161,6164,6165,6168,6169,6175,6176,6181,6187,6188,6189,6191,6193,6194,6201,6202,6205,6206,6207,6208,6209,6210,6217,6222,6223,6224,6228,6229,6230,6231,6233,7311,8664,8894,9045,9349,9669,10480,11224,23521,25873,140801	EIF3E,RPL10A,RPL3,RPL4,RPL5,RPL6,RPL7,RPL7A,RPL8,RPL9,RPL11,RPL12,RPL13,RPL15,RPL18,RPL18A,RPL19,RPL23A,RPL24,RPL27,RPL27A,RPL28,RPL31,RPL32,RPL34,RPL35A,RPL37A,RPL38,RPLP0,RPLP1,RPLP2,RPS2,RPS3,RPS3A,RPS4X,RPS5,RPS6,RPS7,RPS8,RPS11,RPS12,RPS13,RPS14,RPS15,RPS15A,RPS16,RPS18,RPS19,RPS20,RPS23,RPS24,RPS25,RPS26,RPS27A,UBA52,EIF3D,EIF2S2,RPL14,RPL23,EIF5B,EIF3M,RPL35,RPL13A,RPL36,RPL10L
1_Member	Reactome Gene Sets	R-HSA-72689	Formation of a pool of free 40S subunits	-95.624	-92.2302	63/101	3646,4736,6122,6124,6125,6128,6129,6130,6132,6133,6135,6136,6137,6138,6141,6142,6143,6147,6152,6155,6157,6158,6160,6161,6164,6165,6168,6169,6175,6176,6181,6187,6188,6189,6191,6193,6194,6201,6202,6205,6206,6207,6208,6209,6210,6217,6222,6223,6224,6228,6229,6230,6231,6233,7311,8664,9045,9349,10480,11224,23521,25873,140801	EIF3E,RPL10A,RPL3,RPL4,RPL5,RPL6,RPL7,RPL7A,RPL8,RPL9,RPL11,RPL12,RPL13,RPL15,RPL18,RPL18A,RPL19,RPL23A,RPL24,RPL27,RPL27A,RPL28,RPL31,RPL32,RPL34,RPL35A,RPL37A,RPL38,RPLP0,RPLP1,RPLP2,RPS2,RPS3,RPS3A,RPS4X,RPS5,RPS6,RPS7,RPS8,RPS11,RPS12,RPS13,RPS14,RPS15,RPS15A,RPS16,RPS18,RPS19,RPS20,RPS23,RPS24,RPS25,RPS26,RPS27A,UBA52,EIF3D,RPL14,RPL23,EIF3M,RPL35,RPL13A,RPL36,RPL10L
1_Member	Reactome Gene Sets	R-HSA-2408557	Selenocysteine synthesis	-94.6206	-91.3139	61/93	4736,6122,6124,6125,6128,6129,6130,6132,6133,6135,6136,6137,6138,6141,6142,6143,6147,6152,6155,6157,6158,6160,6161,6164,6165,6168,6169,6175,6176,6181,6187,6188,6189,6191,6193,6194,6201,6202,6205,6206,6207,6208,6209,6210,6217,6222,6223,6224,6228,6229,6230,6231,6233,6301,7311,9045,9349,11224,23521,25873,140801	RPL10A,RPL3,RPL4,RPL5,RPL6,RPL7,RPL7A,RPL8,RPL9,RPL11,RPL12,RPL13,RPL15,RPL18,RPL18A,RPL19,RPL23A,RPL24,RPL27,RPL27A,RPL28,RPL31,RPL32,RPL34,RPL35A,RPL37A,RPL38,RPLP0,RPLP1,RPLP2,RPS2,RPS3,RPS3A,RPS4X,RPS5,RPS6,RPS7,RPS8,RPS11,RPS12,RPS13,RPS14,RPS15,RPS15A,RPS16,RPS18,RPS19,RPS20,RPS23,RPS24,RPS25,RPS26,RPS27A,SARS1,UBA52,RPL14,RPL23,RPL35,RPL13A,RPL36,RPL10L
1_Member	Reactome Gene Sets	R-HSA-72764	Eukaryotic Translation Termination	-94.6206	-91.3139	61/93	2935,4736,6122,6124,6125,6128,6129,6130,6132,6133,6135,6136,6137,6138,6141,6142,6143,6147,6152,6155,6157,6158,6160,6161,6164,6165,6168,6169,6175,6176,6181,6187,6188,6189,6191,6193,6194,6201,6202,6205,6206,6207,6208,6209,6210,6217,6222,6223,6224,6228,6229,6230,6231,6233,7311,9045,9349,11224,23521,25873,140801	GSPT1,RPL10A,RPL3,RPL4,RPL5,RPL6,RPL7,RPL7A,RPL8,RPL9,RPL11,RPL12,RPL13,RPL15,RPL18,RPL18A,RPL19,RPL23A,RPL24,RPL27,RPL27A,RPL28,RPL31,RPL32,RPL34,RPL35A,RPL37A,RPL38,RPLP0,RPLP1,RPLP2,RPS2,RPS3,RPS3A,RPS4X,RPS5,RPS6,RPS7,RPS8,RPS11,RPS12,RPS13,RPS14,RPS15,RPS15A,RPS16,RPS18,RPS19,RPS20,RPS23,RPS24,RPS25,RPS26,RPS27A,UBA52,RPL14,RPL23,RPL35,RPL13A,RPL36,RPL10L
1_Member	Reactome Gene Sets	R-HSA-192823	Viral mRNA Translation	-94.1969	-90.928	60/89	4736,6122,6124,6125,6128,6129,6130,6132,6133,6135,6136,6137,6138,6141,6142,6143,6147,6152,6155,6157,6158,6160,6161,6164,6165,6168,6169,6175,6176,6181,6187,6188,6189,6191,6193,6194,6201,6202,6205,6206,6207,6208,6209,6210,6217,6222,6223,6224,6228,6229,6230,6231,6233,7311,9045,9349,11224,23521,25873,140801	RPL10A,RPL3,RPL4,RPL5,RPL6,RPL7,RPL7A,RPL8,RPL9,RPL11,RPL12,RPL13,RPL15,RPL18,RPL18A,RPL19,RPL23A,RPL24,RPL27,RPL27A,RPL28,RPL31,RPL32,RPL34,RPL35A,RPL37A,RPL38,RPLP0,RPLP1,RPLP2,RPS2,RPS3,RPS3A,RPS4X,RPS5,RPS6,RPS7,RPS8,RPS11,RPS12,RPS13,RPS14,RPS15,RPS15A,RPS16,RPS18,RPS19,RPS20,RPS23,RPS24,RPS25,RPS26,RPS27A,UBA52,RPL14,RPL23,RPL35,RPL13A,RPL36,RPL10L
1_Member	Reactome Gene Sets	R-HSA-156827	L13a-mediated translational silencing of Ceruloplasmin expression	-93.8923	-90.6582	64/111	3646,4736,6122,6124,6125,6128,6129,6130,6132,6133,6135,6136,6137,6138,6141,6142,6143,6147,6152,6155,6157,6158,6160,6161,6164,6165,6168,6169,6175,6176,6181,6187,6188,6189,6191,6193,6194,6201,6202,6205,6206,6207,6208,6209,6210,6217,6222,6223,6224,6228,6229,6230,6231,6233,7311,8664,8894,9045,9349,10480,11224,23521,25873,140801	EIF3E,RPL10A,RPL3,RPL4,RPL5,RPL6,RPL7,RPL7A,RPL8,RPL9,RPL11,RPL12,RPL13,RPL15,RPL18,RPL18A,RPL19,RPL23A,RPL24,RPL27,RPL27A,RPL28,RPL31,RPL32,RPL34,RPL35A,RPL37A,RPL38,RPLP0,RPLP1,RPLP2,RPS2,RPS3,RPS3A,RPS4X,RPS5,RPS6,RPS7,RPS8,RPS11,RPS12,RPS13,RPS14,RPS15,RPS15A,RPS16,RPS18,RPS19,RPS20,RPS23,RPS24,RPS25,RPS26,RPS27A,UBA52,EIF3D,EIF2S2,RPL14,RPL23,EIF3M,RPL35,RPL13A,RPL36,RPL10L
1_Member	Reactome Gene Sets	R-HSA-975956	Nonsense Mediated Decay (NMD) independent of the Exon Junction Complex (EJC)	-93.7283	-90.5521	61/95	2935,4736,6122,6124,6125,6128,6129,6130,6132,6133,6135,6136,6137,6138,6141,6142,6143,6147,6152,6155,6157,6158,6160,6161,6164,6165,6168,6169,6175,6176,6181,6187,6188,6189,6191,6193,6194,6201,6202,6205,6206,6207,6208,6209,6210,6217,6222,6223,6224,6228,6229,6230,6231,6233,7311,9045,9349,11224,23521,25873,140801	GSPT1,RPL10A,RPL3,RPL4,RPL5,RPL6,RPL7,RPL7A,RPL8,RPL9,RPL11,RPL12,RPL13,RPL15,RPL18,RPL18A,RPL19,RPL23A,RPL24,RPL27,RPL27A,RPL28,RPL31,RPL32,RPL34,RPL35A,RPL37A,RPL38,RPLP0,RPLP1,RPLP2,RPS2,RPS3,RPS3A,RPS4X,RPS5,RPS6,RPS7,RPS8,RPS11,RPS12,RPS13,RPS14,RPS15,RPS15A,RPS16,RPS18,RPS19,RPS20,RPS23,RPS24,RPS25,RPS26,RPS27A,UBA52,RPL14,RPL23,RPL35,RPL13A,RPL36,RPL10L
1_Member	WikiPathways	WP477	Cytoplasmic ribosomal proteins	-93.7241	-90.5521	60/90	2197,4736,6122,6124,6125,6128,6129,6130,6132,6133,6135,6136,6137,6138,6141,6142,6143,6147,6152,6155,6157,6158,6160,6161,6164,6165,6168,6169,6175,6176,6181,6187,6188,6189,6191,6193,6194,6201,6202,6205,6206,6207,6208,6209,6210,6217,6222,6223,6224,6228,6229,6230,6231,6233,7311,9045,9349,11224,23521,25873	FAU,RPL10A,RPL3,RPL4,RPL5,RPL6,RPL7,RPL7A,RPL8,RPL9,RPL11,RPL12,RPL13,RPL15,RPL18,RPL18A,RPL19,RPL23A,RPL24,RPL27,RPL27A,RPL28,RPL31,RPL32,RPL34,RPL35A,RPL37A,RPL38,RPLP0,RPLP1,RPLP2,RPS2,RPS3,RPS3A,RPS4X,RPS5,RPS6,RPS7,RPS8,RPS11,RPS12,RPS13,RPS14,RPS15,RPS15A,RPS16,RPS18,RPS19,RPS20,RPS23,RPS24,RPS25,RPS26,RPS27A,UBA52,RPL14,RPL23,RPL35,RPL13A,RPL36
1_Member	Reactome Gene Sets	R-HSA-72613	Eukaryotic Translation Initiation	-93.1885	-90.0708	65/119	3646,4736,6122,6124,6125,6128,6129,6130,6132,6133,6135,6136,6137,6138,6141,6142,6143,6147,6152,6155,6157,6158,6160,6161,6164,6165,6168,6169,6175,6176,6181,6187,6188,6189,6191,6193,6194,6201,6202,6205,6206,6207,6208,6209,6210,6217,6222,6223,6224,6228,6229,6230,6231,6233,7311,8664,8894,9045,9349,9669,10480,11224,23521,25873,140801	EIF3E,RPL10A,RPL3,RPL4,RPL5,RPL6,RPL7,RPL7A,RPL8,RPL9,RPL11,RPL12,RPL13,RPL15,RPL18,RPL18A,RPL19,RPL23A,RPL24,RPL27,RPL27A,RPL28,RPL31,RPL32,RPL34,RPL35A,RPL37A,RPL38,RPLP0,RPLP1,RPLP2,RPS2,RPS3,RPS3A,RPS4X,RPS5,RPS6,RPS7,RPS8,RPS11,RPS12,RPS13,RPS14,RPS15,RPS15A,RPS16,RPS18,RPS19,RPS20,RPS23,RPS24,RPS25,RPS26,RPS27A,UBA52,EIF3D,EIF2S2,RPL14,RPL23,EIF5B,EIF3M,RPL35,RPL13A,RPL36,RPL10L
1_Member	Reactome Gene Sets	R-HSA-72737	Cap-dependent Translation Initiation	-93.1885	-90.0708	65/119	3646,4736,6122,6124,6125,6128,6129,6130,6132,6133,6135,6136,6137,6138,6141,6142,6143,6147,6152,6155,6157,6158,6160,6161,6164,6165,6168,6169,6175,6176,6181,6187,6188,6189,6191,6193,6194,6201,6202,6205,6206,6207,6208,6209,6210,6217,6222,6223,6224,6228,6229,6230,6231,6233,7311,8664,8894,9045,9349,9669,10480,11224,23521,25873,140801	EIF3E,RPL10A,RPL3,RPL4,RPL5,RPL6,RPL7,RPL7A,RPL8,RPL9,RPL11,RPL12,RPL13,RPL15,RPL18,RPL18A,RPL19,RPL23A,RPL24,RPL27,RPL27A,RPL28,RPL31,RPL32,RPL34,RPL35A,RPL37A,RPL38,RPLP0,RPLP1,RPLP2,RPS2,RPS3,RPS3A,RPS4X,RPS5,RPS6,RPS7,RPS8,RPS11,RPS12,RPS13,RPS14,RPS15,RPS15A,RPS16,RPS18,RPS19,RPS20,RPS23,RPS24,RPS25,RPS26,RPS27A,UBA52,EIF3D,EIF2S2,RPL14,RPL23,EIF5B,EIF3M,RPL35,RPL13A,RPL36,RPL10L
1_Member	Reactome Gene Sets	R-HSA-927802	Nonsense-Mediated Decay (NMD)	-92.4675	-89.3981	64/115	2935,4116,4736,6122,6124,6125,6128,6129,6130,6132,6133,6135,6136,6137,6138,6141,6142,6143,6147,6152,6155,6157,6158,6160,6161,6164,6165,6168,6169,6175,6176,6181,6187,6188,6189,6191,6193,6194,6201,6202,6205,6206,6207,6208,6209,6210,6217,6222,6223,6224,6228,6229,6230,6231,6233,7311,9045,9349,9775,10921,11224,23521,25873,140801	GSPT1,MAGOH,RPL10A,RPL3,RPL4,RPL5,RPL6,RPL7,RPL7A,RPL8,RPL9,RPL11,RPL12,RPL13,RPL15,RPL18,RPL18A,RPL19,RPL23A,RPL24,RPL27,RPL27A,RPL28,RPL31,RPL32,RPL34,RPL35A,RPL37A,RPL38,RPLP0,RPLP1,RPLP2,RPS2,RPS3,RPS3A,RPS4X,RPS5,RPS6,RPS7,RPS8,RPS11,RPS12,RPS13,RPS14,RPS15,RPS15A,RPS16,RPS18,RPS19,RPS20,RPS23,RPS24,RPS25,RPS26,RPS27A,UBA52,RPL14,RPL23,EIF4A3,RNPS1,RPL35,RPL13A,RPL36,RPL10L
1_Member	Reactome Gene Sets	R-HSA-975957	Nonsense Mediated Decay (NMD) enhanced by the Exon Junction Complex (EJC)	-92.4675	-89.3981	64/115	2935,4116,4736,6122,6124,6125,6128,6129,6130,6132,6133,6135,6136,6137,6138,6141,6142,6143,6147,6152,6155,6157,6158,6160,6161,6164,6165,6168,6169,6175,6176,6181,6187,6188,6189,6191,6193,6194,6201,6202,6205,6206,6207,6208,6209,6210,6217,6222,6223,6224,6228,6229,6230,6231,6233,7311,9045,9349,9775,10921,11224,23521,25873,140801	GSPT1,MAGOH,RPL10A,RPL3,RPL4,RPL5,RPL6,RPL7,RPL7A,RPL8,RPL9,RPL11,RPL12,RPL13,RPL15,RPL18,RPL18A,RPL19,RPL23A,RPL24,RPL27,RPL27A,RPL28,RPL31,RPL32,RPL34,RPL35A,RPL37A,RPL38,RPLP0,RPLP1,RPLP2,RPS2,RPS3,RPS3A,RPS4X,RPS5,RPS6,RPS7,RPS8,RPS11,RPS12,RPS13,RPS14,RPS15,RPS15A,RPS16,RPS18,RPS19,RPS20,RPS23,RPS24,RPS25,RPS26,RPS27A,UBA52,RPL14,RPL23,EIF4A3,RNPS1,RPL35,RPL13A,RPL36,RPL10L
1_Member	Reactome Gene Sets	R-HSA-9633012	Response of EIF2AK4 (GCN2) to amino acid deficiency	-91.2354	-88.1884	61/101	4736,6122,6124,6125,6128,6129,6130,6132,6133,6135,6136,6137,6138,6141,6142,6143,6147,6152,6155,6157,6158,6160,6161,6164,6165,6168,6169,6175,6176,6181,6187,6188,6189,6191,6193,6194,6201,6202,6205,6206,6207,6208,6209,6210,6217,6222,6223,6224,6228,6229,6230,6231,6233,7311,8894,9045,9349,11224,23521,25873,140801	RPL10A,RPL3,RPL4,RPL5,RPL6,RPL7,RPL7A,RPL8,RPL9,RPL11,RPL12,RPL13,RPL15,RPL18,RPL18A,RPL19,RPL23A,RPL24,RPL27,RPL27A,RPL28,RPL31,RPL32,RPL34,RPL35A,RPL37A,RPL38,RPLP0,RPLP1,RPLP2,RPS2,RPS3,RPS3A,RPS4X,RPS5,RPS6,RPS7,RPS8,RPS11,RPS12,RPS13,RPS14,RPS15,RPS15A,RPS16,RPS18,RPS19,RPS20,RPS23,RPS24,RPS25,RPS26,RPS27A,UBA52,EIF2S2,RPL14,RPL23,RPL35,RPL13A,RPL36,RPL10L
1_Member	GO Biological Processes	GO:0002181	cytoplasmic translation	-90.1495	-87.1236	64/122	3646,4736,6122,6124,6125,6128,6129,6130,6132,6133,6135,6136,6137,6138,6141,6142,6143,6147,6152,6155,6157,6158,6160,6161,6164,6165,6168,6169,6175,6176,6181,6187,6188,6189,6191,6193,6194,6201,6202,6205,6206,6207,6208,6209,6210,6217,6222,6223,6224,6228,6229,6230,6231,6233,7311,8664,8894,9045,9349,10399,10480,11224,23521,25873	EIF3E,RPL10A,RPL3,RPL4,RPL5,RPL6,RPL7,RPL7A,RPL8,RPL9,RPL11,RPL12,RPL13,RPL15,RPL18,RPL18A,RPL19,RPL23A,RPL24,RPL27,RPL27A,RPL28,RPL31,RPL32,RPL34,RPL35A,RPL37A,RPL38,RPLP0,RPLP1,RPLP2,RPS2,RPS3,RPS3A,RPS4X,RPS5,RPS6,RPS7,RPS8,RPS11,RPS12,RPS13,RPS14,RPS15,RPS15A,RPS16,RPS18,RPS19,RPS20,RPS23,RPS24,RPS25,RPS26,RPS27A,UBA52,EIF3D,EIF2S2,RPL14,RPL23,RACK1,EIF3M,RPL35,RPL13A,RPL36
1_Member	CORUM	CORUM:3055	Nop56p-associated pre-rRNA complex	-90.0794	-87.0737	61/104	1915,2091,4691,4736,4809,6122,6124,6125,6128,6129,6130,6132,6133,6135,6136,6137,6138,6141,6142,6143,6147,6152,6155,6157,6158,6160,6161,6165,6168,6175,6176,6181,6187,6189,6194,6201,6202,6205,6206,6207,6208,6209,6210,6217,6222,6228,6229,7284,9045,9188,9349,10514,10528,10969,11224,11338,23521,25873,26156,51602,55131	EEF1A1,FBL,NCL,RPL10A,SNU13,RPL3,RPL4,RPL5,RPL6,RPL7,RPL7A,RPL8,RPL9,RPL11,RPL12,RPL13,RPL15,RPL18,RPL18A,RPL19,RPL23A,RPL24,RPL27,RPL27A,RPL28,RPL31,RPL32,RPL35A,RPL37A,RPLP0,RPLP1,RPLP2,RPS2,RPS3A,RPS6,RPS7,RPS8,RPS11,RPS12,RPS13,RPS14,RPS15,RPS15A,RPS16,RPS18,RPS23,RPS24,TUFM,RPL14,DDX21,RPL23,MYBBP1A,NOP56,EBNA1BP2,RPL35,U2AF2,RPL13A,RPL36,RSL1D1,NOP58,RBM28
1_Member	Reactome Gene Sets	R-HSA-2408522	Selenoamino acid metabolism	-89.3856	-86.3993	63/118	2058,4736,6122,6124,6125,6128,6129,6130,6132,6133,6135,6136,6137,6138,6141,6142,6143,6147,6152,6155,6157,6158,6160,6161,6164,6165,6168,6169,6175,6176,6181,6187,6188,6189,6191,6193,6194,6201,6202,6205,6206,6207,6208,6209,6210,6217,6222,6223,6224,6228,6229,6230,6231,6233,6301,7311,9045,9255,9349,11224,23521,25873,140801	EPRS1,RPL10A,RPL3,RPL4,RPL5,RPL6,RPL7,RPL7A,RPL8,RPL9,RPL11,RPL12,RPL13,RPL15,RPL18,RPL18A,RPL19,RPL23A,RPL24,RPL27,RPL27A,RPL28,RPL31,RPL32,RPL34,RPL35A,RPL37A,RPL38,RPLP0,RPLP1,RPLP2,RPS2,RPS3,RPS3A,RPS4X,RPS5,RPS6,RPS7,RPS8,RPS11,RPS12,RPS13,RPS14,RPS15,RPS15A,RPS16,RPS18,RPS19,RPS20,RPS23,RPS24,RPS25,RPS26,RPS27A,SARS1,UBA52,RPL14,AIMP1,RPL23,RPL35,RPL13A,RPL36,RPL10L
1_Member	Reactome Gene Sets	R-HSA-1799339	SRP-dependent cotranslational protein targeting to membrane	-87.2407	-84.2728	61/112	4736,6122,6124,6125,6128,6129,6130,6132,6133,6135,6136,6137,6138,6141,6142,6143,6147,6152,6155,6157,6158,6160,6161,6164,6165,6168,6169,6175,6176,6181,6187,6188,6189,6191,6193,6194,6201,6202,6205,6206,6207,6208,6209,6210,6217,6222,6223,6224,6228,6229,6230,6231,6233,6731,7311,9045,9349,11224,23521,25873,140801	RPL10A,RPL3,RPL4,RPL5,RPL6,RPL7,RPL7A,RPL8,RPL9,RPL11,RPL12,RPL13,RPL15,RPL18,RPL18A,RPL19,RPL23A,RPL24,RPL27,RPL27A,RPL28,RPL31,RPL32,RPL34,RPL35A,RPL37A,RPL38,RPLP0,RPLP1,RPLP2,RPS2,RPS3,RPS3A,RPS4X,RPS5,RPS6,RPS7,RPS8,RPS11,RPS12,RPS13,RPS14,RPS15,RPS15A,RPS16,RPS18,RPS19,RPS20,RPS23,RPS24,RPS25,RPS26,RPS27A,SRP72,UBA52,RPL14,RPL23,RPL35,RPL13A,RPL36,RPL10L
1_Member	Reactome Gene Sets	R-HSA-168273	Influenza Viral RNA Transcription and Replication	-86.3282	-83.3781	64/135	142,4736,5436,6122,6124,6125,6128,6129,6130,6132,6133,6135,6136,6137,6138,6141,6142,6143,6147,6152,6155,6157,6158,6160,6161,6164,6165,6168,6169,6175,6176,6181,6187,6188,6189,6191,6193,6194,6201,6202,6205,6206,6207,6208,6209,6210,6217,6222,6223,6224,6228,6229,6230,6231,6233,7311,9045,9349,9972,11224,23521,25873,57122,140801	PARP1,RPL10A,POLR2G,RPL3,RPL4,RPL5,RPL6,RPL7,RPL7A,RPL8,RPL9,RPL11,RPL12,RPL13,RPL15,RPL18,RPL18A,RPL19,RPL23A,RPL24,RPL27,RPL27A,RPL28,RPL31,RPL32,RPL34,RPL35A,RPL37A,RPL38,RPLP0,RPLP1,RPLP2,RPS2,RPS3,RPS3A,RPS4X,RPS5,RPS6,RPS7,RPS8,RPS11,RPS12,RPS13,RPS14,RPS15,RPS15A,RPS16,RPS18,RPS19,RPS20,RPS23,RPS24,RPS25,RPS26,RPS27A,UBA52,RPL14,RPL23,NUP153,RPL35,RPL13A,RPL36,NUP107,RPL10L
1_Member	Reactome Gene Sets	R-HSA-168255	Influenza Infection	-81.1395	-78.2064	64/156	142,4736,5436,6122,6124,6125,6128,6129,6130,6132,6133,6135,6136,6137,6138,6141,6142,6143,6147,6152,6155,6157,6158,6160,6161,6164,6165,6168,6169,6175,6176,6181,6187,6188,6189,6191,6193,6194,6201,6202,6205,6206,6207,6208,6209,6210,6217,6222,6223,6224,6228,6229,6230,6231,6233,7311,9045,9349,9972,11224,23521,25873,57122,140801	PARP1,RPL10A,POLR2G,RPL3,RPL4,RPL5,RPL6,RPL7,RPL7A,RPL8,RPL9,RPL11,RPL12,RPL13,RPL15,RPL18,RPL18A,RPL19,RPL23A,RPL24,RPL27,RPL27A,RPL28,RPL31,RPL32,RPL34,RPL35A,RPL37A,RPL38,RPLP0,RPLP1,RPLP2,RPS2,RPS3,RPS3A,RPS4X,RPS5,RPS6,RPS7,RPS8,RPS11,RPS12,RPS13,RPS14,RPS15,RPS15A,RPS16,RPS18,RPS19,RPS20,RPS23,RPS24,RPS25,RPS26,RPS27A,UBA52,RPL14,RPL23,NUP153,RPL35,RPL13A,RPL36,NUP107,RPL10L
1_Member	Reactome Gene Sets	R-HSA-72766	Translation	-80.7095	-77.7942	77/291	1915,1937,2058,2935,3396,3646,4736,6122,6124,6125,6128,6129,6130,6132,6133,6135,6136,6137,6138,6141,6142,6143,6147,6152,6155,6157,6158,6160,6161,6164,6165,6168,6169,6175,6176,6181,6187,6188,6189,6191,6193,6194,6201,6202,6205,6206,6207,6208,6209,6210,6217,6222,6223,6224,6228,6229,6230,6231,6233,6301,6731,7284,7311,8664,8894,9045,9255,9349,9669,10480,10573,11224,23521,25873,65993,84545,140801	EEF1A1,EEF1G,EPRS1,GSPT1,MRPL58,EIF3E,RPL10A,RPL3,RPL4,RPL5,RPL6,RPL7,RPL7A,RPL8,RPL9,RPL11,RPL12,RPL13,RPL15,RPL18,RPL18A,RPL19,RPL23A,RPL24,RPL27,RPL27A,RPL28,RPL31,RPL32,RPL34,RPL35A,RPL37A,RPL38,RPLP0,RPLP1,RPLP2,RPS2,RPS3,RPS3A,RPS4X,RPS5,RPS6,RPS7,RPS8,RPS11,RPS12,RPS13,RPS14,RPS15,RPS15A,RPS16,RPS18,RPS19,RPS20,RPS23,RPS24,RPS25,RPS26,RPS27A,SARS1,SRP72,TUFM,UBA52,EIF3D,EIF2S2,RPL14,AIMP1,…
1_Member	KEGG Pathway	hsa03010	Ribosome	-80.6951	-77.7942	64/158	2197,4736,6122,6124,6125,6128,6129,6130,6132,6133,6135,6136,6137,6138,6141,6142,6143,6147,6152,6155,6157,6158,6160,6161,6164,6165,6168,6169,6175,6176,6181,6187,6188,6189,6191,6193,6194,6201,6202,6205,6206,6207,6208,6209,6210,6217,6222,6223,6224,6228,6229,6230,6231,6233,7311,9045,9349,10573,11224,23521,25873,140801,100526842,100529239	FAU,RPL10A,RPL3,RPL4,RPL5,RPL6,RPL7,RPL7A,RPL8,RPL9,RPL11,RPL12,RPL13,RPL15,RPL18,RPL18A,RPL19,RPL23A,RPL24,RPL27,RPL27A,RPL28,RPL31,RPL32,RPL34,RPL35A,RPL37A,RPL38,RPLP0,RPLP1,RPLP2,RPS2,RPS3,RPS3A,RPS4X,RPS5,RPS6,RPS7,RPS8,RPS11,RPS12,RPS13,RPS14,RPS15,RPS15A,RPS16,RPS18,RPS19,RPS20,RPS23,RPS24,RPS25,RPS26,RPS27A,UBA52,RPL14,RPL23,MRPL28,RPL35,RPL13A,RPL36,RPL10L,RPL17-C18orf32,RPS10-NUDT3
1_Member	Reactome Gene Sets	R-HSA-9010553	Regulation of expression of SLITs and ROBOs	-79.7584	-76.8728	65/171	2935,4116,4736,5682,6122,6124,6125,6128,6129,6130,6132,6133,6135,6136,6137,6138,6141,6142,6143,6147,6152,6155,6157,6158,6160,6161,6164,6165,6168,6169,6175,6176,6181,6187,6188,6189,6191,6193,6194,6201,6202,6205,6206,6207,6208,6209,6210,6217,6222,6223,6224,6228,6229,6230,6231,6233,7311,9045,9349,9775,10921,11224,23521,25873,140801	GSPT1,MAGOH,RPL10A,PSMA1,RPL3,RPL4,RPL5,RPL6,RPL7,RPL7A,RPL8,RPL9,RPL11,RPL12,RPL13,RPL15,RPL18,RPL18A,RPL19,RPL23A,RPL24,RPL27,RPL27A,RPL28,RPL31,RPL32,RPL34,RPL35A,RPL37A,RPL38,RPLP0,RPLP1,RPLP2,RPS2,RPS3,RPS3A,RPS4X,RPS5,RPS6,RPS7,RPS8,RPS11,RPS12,RPS13,RPS14,RPS15,RPS15A,RPS16,RPS18,RPS19,RPS20,RPS23,RPS24,RPS25,RPS26,RPS27A,UBA52,RPL14,RPL23,EIF4A3,RNPS1,RPL35,RPL13A,RPL36,RPL10L
1_Member	GO Biological Processes	GO:0006412	translation	-77.8059	-74.9492	81/369	1915,1937,2058,2935,3396,3646,3692,4736,6059,6122,6124,6125,6128,6129,6130,6132,6133,6135,6136,6137,6138,6141,6142,6143,6147,6152,6155,6157,6158,6160,6161,6164,6165,6168,6169,6175,6176,6181,6187,6188,6189,6191,6193,6194,6201,6202,6205,6206,6207,6208,6209,6210,6217,6222,6223,6224,6228,6229,6230,6231,6233,6301,7284,7311,8664,8894,9045,9255,9349,9669,10399,10480,10573,11224,23521,25873,25929,65993,8…	EEF1A1,EEF1G,EPRS1,GSPT1,MRPL58,EIF3E,EIF6,RPL10A,ABCE1,RPL3,RPL4,RPL5,RPL6,RPL7,RPL7A,RPL8,RPL9,RPL11,RPL12,RPL13,RPL15,RPL18,RPL18A,RPL19,RPL23A,RPL24,RPL27,RPL27A,RPL28,RPL31,RPL32,RPL34,RPL35A,RPL37A,RPL38,RPLP0,RPLP1,RPLP2,RPS2,RPS3,RPS3A,RPS4X,RPS5,RPS6,RPS7,RPS8,RPS11,RPS12,RPS13,RPS14,RPS15,RPS15A,RPS16,RPS18,RPS19,RPS20,RPS23,RPS24,RPS25,RPS26,RPS27A,SARS1,TUFM,UBA52,EIF3D,EIF2S2,RPL14,A…
1_Member	Reactome Gene Sets	R-HSA-9711097	Cellular response to starvation	-77.4842	-74.6413	62/156	523,4736,6122,6124,6125,6128,6129,6130,6132,6133,6135,6136,6137,6138,6141,6142,6143,6147,6152,6155,6157,6158,6160,6161,6164,6165,6168,6169,6175,6176,6181,6187,6188,6189,6191,6193,6194,6201,6202,6205,6206,6207,6208,6209,6210,6217,6222,6223,6224,6228,6229,6230,6231,6233,7311,8894,9045,9349,11224,23521,25873,140801	ATP6V1A,RPL10A,RPL3,RPL4,RPL5,RPL6,RPL7,RPL7A,RPL8,RPL9,RPL11,RPL12,RPL13,RPL15,RPL18,RPL18A,RPL19,RPL23A,RPL24,RPL27,RPL27A,RPL28,RPL31,RPL32,RPL34,RPL35A,RPL37A,RPL38,RPLP0,RPLP1,RPLP2,RPS2,RPS3,RPS3A,RPS4X,RPS5,RPS6,RPS7,RPS8,RPS11,RPS12,RPS13,RPS14,RPS15,RPS15A,RPS16,RPS18,RPS19,RPS20,RPS23,RPS24,RPS25,RPS26,RPS27A,UBA52,EIF2S2,RPL14,RPL23,RPL35,RPL13A,RPL36,RPL10L
1_Member	GO Biological Processes	GO:0043043	peptide biosynthetic process	-75.1283	-72.2987	81/396	1915,1937,2058,2935,3396,3646,3692,4736,6059,6122,6124,6125,6128,6129,6130,6132,6133,6135,6136,6137,6138,6141,6142,6143,6147,6152,6155,6157,6158,6160,6161,6164,6165,6168,6169,6175,6176,6181,6187,6188,6189,6191,6193,6194,6201,6202,6205,6206,6207,6208,6209,6210,6217,6222,6223,6224,6228,6229,6230,6231,6233,6301,7284,7311,8664,8894,9045,9255,9349,9669,10399,10480,10573,11224,23521,25873,25929,65993,8…	EEF1A1,EEF1G,EPRS1,GSPT1,MRPL58,EIF3E,EIF6,RPL10A,ABCE1,RPL3,RPL4,RPL5,RPL6,RPL7,RPL7A,RPL8,RPL9,RPL11,RPL12,RPL13,RPL15,RPL18,RPL18A,RPL19,RPL23A,RPL24,RPL27,RPL27A,RPL28,RPL31,RPL32,RPL34,RPL35A,RPL37A,RPL38,RPLP0,RPLP1,RPLP2,RPS2,RPS3,RPS3A,RPS4X,RPS5,RPS6,RPS7,RPS8,RPS11,RPS12,RPS13,RPS14,RPS15,RPS15A,RPS16,RPS18,RPS19,RPS20,RPS23,RPS24,RPS25,RPS26,RPS27A,SARS1,TUFM,UBA52,EIF3D,EIF2S2,RPL14,A…
1_Member	Reactome Gene Sets	R-HSA-376176	Signaling by ROBO receptors	-71.6201	-68.8035	65/218	2935,4116,4736,5682,6122,6124,6125,6128,6129,6130,6132,6133,6135,6136,6137,6138,6141,6142,6143,6147,6152,6155,6157,6158,6160,6161,6164,6165,6168,6169,6175,6176,6181,6187,6188,6189,6191,6193,6194,6201,6202,6205,6206,6207,6208,6209,6210,6217,6222,6223,6224,6228,6229,6230,6231,6233,7311,9045,9349,9775,10921,11224,23521,25873,140801	GSPT1,MAGOH,RPL10A,PSMA1,RPL3,RPL4,RPL5,RPL6,RPL7,RPL7A,RPL8,RPL9,RPL11,RPL12,RPL13,RPL15,RPL18,RPL18A,RPL19,RPL23A,RPL24,RPL27,RPL27A,RPL28,RPL31,RPL32,RPL34,RPL35A,RPL37A,RPL38,RPLP0,RPLP1,RPLP2,RPS2,RPS3,RPS3A,RPS4X,RPS5,RPS6,RPS7,RPS8,RPS11,RPS12,RPS13,RPS14,RPS15,RPS15A,RPS16,RPS18,RPS19,RPS20,RPS23,RPS24,RPS25,RPS26,RPS27A,UBA52,RPL14,RPL23,EIF4A3,RNPS1,RPL35,RPL13A,RPL36,RPL10L
1_Member	GO Biological Processes	GO:0006518	peptide metabolic process	-68.335	-65.531	84/529	1915,1937,2058,2935,3396,3646,3692,4736,6059,6122,6124,6125,6128,6129,6130,6132,6133,6135,6136,6137,6138,6141,6142,6143,6147,6152,6155,6157,6158,6160,6161,6164,6165,6168,6169,6175,6176,6181,6187,6188,6189,6191,6193,6194,6201,6202,6205,6206,6207,6208,6209,6210,6217,6222,6223,6224,6228,6229,6230,6231,6233,6301,6647,6648,7284,7311,8664,8894,9045,9255,9349,9669,10399,10480,10573,11224,11315,23521,258…	EEF1A1,EEF1G,EPRS1,GSPT1,MRPL58,EIF3E,EIF6,RPL10A,ABCE1,RPL3,RPL4,RPL5,RPL6,RPL7,RPL7A,RPL8,RPL9,RPL11,RPL12,RPL13,RPL15,RPL18,RPL18A,RPL19,RPL23A,RPL24,RPL27,RPL27A,RPL28,RPL31,RPL32,RPL34,RPL35A,RPL37A,RPL38,RPLP0,RPLP1,RPLP2,RPS2,RPS3,RPS3A,RPS4X,RPS5,RPS6,RPS7,RPS8,RPS11,RPS12,RPS13,RPS14,RPS15,RPS15A,RPS16,RPS18,RPS19,RPS20,RPS23,RPS24,RPS25,RPS26,RPS27A,SARS1,SOD1,SOD2,TUFM,UBA52,EIF3D,EIF2…
1_Member	GO Biological Processes	GO:0043604	amide biosynthetic process	-67.0168	-64.2251	82/511	1915,1937,2058,2935,3396,3646,3692,4736,6059,6122,6124,6125,6128,6129,6130,6132,6133,6135,6136,6137,6138,6141,6142,6143,6147,6152,6155,6157,6158,6160,6161,6164,6165,6168,6169,6175,6176,6181,6187,6188,6189,6191,6193,6194,6201,6202,6205,6206,6207,6208,6209,6210,6217,6222,6223,6224,6228,6229,6230,6231,6233,6301,7284,7311,8664,8894,9045,9255,9349,9669,10399,10480,10573,11224,23521,25873,25929,55750,6…	EEF1A1,EEF1G,EPRS1,GSPT1,MRPL58,EIF3E,EIF6,RPL10A,ABCE1,RPL3,RPL4,RPL5,RPL6,RPL7,RPL7A,RPL8,RPL9,RPL11,RPL12,RPL13,RPL15,RPL18,RPL18A,RPL19,RPL23A,RPL24,RPL27,RPL27A,RPL28,RPL31,RPL32,RPL34,RPL35A,RPL37A,RPL38,RPLP0,RPLP1,RPLP2,RPS2,RPS3,RPS3A,RPS4X,RPS5,RPS6,RPS7,RPS8,RPS11,RPS12,RPS13,RPS14,RPS15,RPS15A,RPS16,RPS18,RPS19,RPS20,RPS23,RPS24,RPS25,RPS26,RPS27A,SARS1,TUFM,UBA52,EIF3D,EIF2S2,RPL14,A…
1_Member	KEGG Pathway	hsa05171	Coronavirus disease - COVID-19	-66.4533	-63.6734	63/232	2197,4736,6122,6124,6125,6128,6129,6130,6132,6133,6135,6136,6137,6138,6141,6142,6143,6147,6152,6155,6157,6158,6160,6161,6164,6165,6168,6169,6175,6176,6181,6187,6188,6189,6191,6193,6194,6201,6202,6205,6206,6207,6208,6209,6210,6217,6222,6223,6224,6228,6229,6230,6231,6233,7311,9045,9349,11224,23521,25873,140801,100526842,100529239	FAU,RPL10A,RPL3,RPL4,RPL5,RPL6,RPL7,RPL7A,RPL8,RPL9,RPL11,RPL12,RPL13,RPL15,RPL18,RPL18A,RPL19,RPL23A,RPL24,RPL27,RPL27A,RPL28,RPL31,RPL32,RPL34,RPL35A,RPL37A,RPL38,RPLP0,RPLP1,RPLP2,RPS2,RPS3,RPS3A,RPS4X,RPS5,RPS6,RPS7,RPS8,RPS11,RPS12,RPS13,RPS14,RPS15,RPS15A,RPS16,RPS18,RPS19,RPS20,RPS23,RPS24,RPS25,RPS26,RPS27A,UBA52,RPL14,RPL23,RPL35,RPL13A,RPL36,RPL10L,RPL17-C18orf32,RPS10-NUDT3
1_Member	CORUM	CORUM:308	60S ribosomal subunit, cytoplasmic	-59.7028	-56.9458	36/47	4736,6122,6124,6125,6128,6129,6130,6132,6133,6135,6136,6137,6138,6141,6142,6143,6147,6152,6155,6157,6158,6160,6161,6164,6165,6168,6169,6175,6176,6181,7311,9045,9349,11224,23521,25873	RPL10A,RPL3,RPL4,RPL5,RPL6,RPL7,RPL7A,RPL8,RPL9,RPL11,RPL12,RPL13,RPL15,RPL18,RPL18A,RPL19,RPL23A,RPL24,RPL27,RPL27A,RPL28,RPL31,RPL32,RPL34,RPL35A,RPL37A,RPL38,RPLP0,RPLP1,RPLP2,UBA52,RPL14,RPL23,RPL35,RPL13A,RPL36
1_Member	GO Biological Processes	GO:0043603	cellular amide metabolic process	-56.9572	-54.2111	87/792	1915,1937,2058,2935,3396,3646,3692,4736,6059,6122,6124,6125,6128,6129,6130,6132,6133,6135,6136,6137,6138,6141,6142,6143,6147,6152,6155,6157,6158,6160,6161,6164,6165,6168,6169,6175,6176,6181,6187,6188,6189,6191,6193,6194,6201,6202,6205,6206,6207,6208,6209,6210,6217,6222,6223,6224,6228,6229,6230,6231,6233,6301,6647,6648,7284,7311,8664,8894,9045,9255,9349,9375,9669,10399,10480,10573,11224,11315,2352…	EEF1A1,EEF1G,EPRS1,GSPT1,MRPL58,EIF3E,EIF6,RPL10A,ABCE1,RPL3,RPL4,RPL5,RPL6,RPL7,RPL7A,RPL8,RPL9,RPL11,RPL12,RPL13,RPL15,RPL18,RPL18A,RPL19,RPL23A,RPL24,RPL27,RPL27A,RPL28,RPL31,RPL32,RPL34,RPL35A,RPL37A,RPL38,RPLP0,RPLP1,RPLP2,RPS2,RPS3,RPS3A,RPS4X,RPS5,RPS6,RPS7,RPS8,RPS11,RPS12,RPS13,RPS14,RPS15,RPS15A,RPS16,RPS18,RPS19,RPS20,RPS23,RPS24,RPS25,RPS26,RPS27A,SARS1,SOD1,SOD2,TUFM,UBA52,EIF3D,EIF2…
1_Member	Reactome Gene Sets	R-HSA-71291	Metabolism of amino acids and derivatives	-56.3182	-53.5829	66/374	2058,4736,5682,6122,6124,6125,6128,6129,6130,6132,6133,6135,6136,6137,6138,6141,6142,6143,6147,6152,6155,6157,6158,6160,6161,6164,6165,6168,6169,6175,6176,6181,6187,6188,6189,6191,6193,6194,6201,6202,6205,6206,6207,6208,6209,6210,6217,6222,6223,6224,6228,6229,6230,6231,6233,6301,7311,9045,9255,9349,11224,23521,25873,26227,56922,140801	EPRS1,RPL10A,PSMA1,RPL3,RPL4,RPL5,RPL6,RPL7,RPL7A,RPL8,RPL9,RPL11,RPL12,RPL13,RPL15,RPL18,RPL18A,RPL19,RPL23A,RPL24,RPL27,RPL27A,RPL28,RPL31,RPL32,RPL34,RPL35A,RPL37A,RPL38,RPLP0,RPLP1,RPLP2,RPS2,RPS3,RPS3A,RPS4X,RPS5,RPS6,RPS7,RPS8,RPS11,RPS12,RPS13,RPS14,RPS15,RPS15A,RPS16,RPS18,RPS19,RPS20,RPS23,RPS24,RPS25,RPS26,RPS27A,SARS1,UBA52,RPL14,AIMP1,RPL23,RPL35,RPL13A,RPL36,PHGDH,MCCC1,RPL10L
1_Member	GO Biological Processes	GO:0034645	cellular macromolecule biosynthetic process	-54.4994	-51.7746	83/749	1603,1915,1937,2058,2935,3396,3646,3692,4736,6059,6122,6124,6125,6128,6129,6130,6132,6133,6135,6136,6137,6138,6141,6142,6143,6147,6152,6155,6157,6158,6160,6161,6164,6165,6168,6169,6175,6176,6181,6187,6188,6189,6191,6193,6194,6201,6202,6205,6206,6207,6208,6209,6210,6217,6222,6223,6224,6228,6229,6230,6231,6233,6301,7284,7311,8664,8894,9045,9255,9349,9669,10399,10480,10573,10728,11224,23521,25873,25…	DAD1,EEF1A1,EEF1G,EPRS1,GSPT1,MRPL58,EIF3E,EIF6,RPL10A,ABCE1,RPL3,RPL4,RPL5,RPL6,RPL7,RPL7A,RPL8,RPL9,RPL11,RPL12,RPL13,RPL15,RPL18,RPL18A,RPL19,RPL23A,RPL24,RPL27,RPL27A,RPL28,RPL31,RPL32,RPL34,RPL35A,RPL37A,RPL38,RPLP0,RPLP1,RPLP2,RPS2,RPS3,RPS3A,RPS4X,RPS5,RPS6,RPS7,RPS8,RPS11,RPS12,RPS13,RPS14,RPS15,RPS15A,RPS16,RPS18,RPS19,RPS20,RPS23,RPS24,RPS25,RPS26,RPS27A,SARS1,TUFM,UBA52,EIF3D,EIF2S2,RP…
1_Member	Reactome Gene Sets	R-HSA-2262752	Cellular responses to stress	-52.9016	-50.1869	83/784	523,1871,1915,2288,3309,3312,3313,3326,4736,5052,5682,6118,6119,6122,6124,6125,6128,6129,6130,6132,6133,6135,6136,6137,6138,6141,6142,6143,6147,6152,6155,6157,6158,6160,6161,6164,6165,6168,6169,6175,6176,6181,6187,6188,6189,6191,6193,6194,6201,6202,6205,6206,6207,6208,6209,6210,6217,6222,6223,6224,6228,6229,6230,6231,6233,6647,6648,6767,7184,7311,8894,8900,9045,9349,9972,10728,11224,23016,23521,2…	ATP6V1A,E2F3,EEF1A1,FKBP4,HSPA5,HSPA8,HSPA9,HSP90AB1,RPL10A,PRDX1,PSMA1,RPA2,RPA3,RPL3,RPL4,RPL5,RPL6,RPL7,RPL7A,RPL8,RPL9,RPL11,RPL12,RPL13,RPL15,RPL18,RPL18A,RPL19,RPL23A,RPL24,RPL27,RPL27A,RPL28,RPL31,RPL32,RPL34,RPL35A,RPL37A,RPL38,RPLP0,RPLP1,RPLP2,RPS2,RPS3,RPS3A,RPS4X,RPS5,RPS6,RPS7,RPS8,RPS11,RPS12,RPS13,RPS14,RPS15,RPS15A,RPS16,RPS18,RPS19,RPS20,RPS23,RPS24,RPS25,RPS26,RPS27A,SOD1,SOD2,S…
1_Member	Reactome Gene Sets	R-HSA-8953897	Cellular responses to stimuli	-52.2854	-49.5808	83/798	523,1871,1915,2288,3309,3312,3313,3326,4736,5052,5682,6118,6119,6122,6124,6125,6128,6129,6130,6132,6133,6135,6136,6137,6138,6141,6142,6143,6147,6152,6155,6157,6158,6160,6161,6164,6165,6168,6169,6175,6176,6181,6187,6188,6189,6191,6193,6194,6201,6202,6205,6206,6207,6208,6209,6210,6217,6222,6223,6224,6228,6229,6230,6231,6233,6647,6648,6767,7184,7311,8894,8900,9045,9349,9972,10728,11224,23016,23521,2…	ATP6V1A,E2F3,EEF1A1,FKBP4,HSPA5,HSPA8,HSPA9,HSP90AB1,RPL10A,PRDX1,PSMA1,RPA2,RPA3,RPL3,RPL4,RPL5,RPL6,RPL7,RPL7A,RPL8,RPL9,RPL11,RPL12,RPL13,RPL15,RPL18,RPL18A,RPL19,RPL23A,RPL24,RPL27,RPL27A,RPL28,RPL31,RPL32,RPL34,RPL35A,RPL37A,RPL38,RPLP0,RPLP1,RPLP2,RPS2,RPS3,RPS3A,RPS4X,RPS5,RPS6,RPS7,RPS8,RPS11,RPS12,RPS13,RPS14,RPS15,RPS15A,RPS16,RPS18,RPS19,RPS20,RPS23,RPS24,RPS25,RPS26,RPS27A,SOD1,SOD2,S…
1_Member	Reactome Gene Sets	R-HSA-422475	Axon guidance	-47.3102	-44.6342	68/552	2935,3312,3326,4116,4736,5682,6122,6124,6125,6128,6129,6130,6132,6133,6135,6136,6137,6138,6141,6142,6143,6147,6152,6155,6157,6158,6160,6161,6164,6165,6168,6169,6175,6176,6181,6187,6188,6189,6191,6193,6194,6201,6202,6205,6206,6207,6208,6209,6210,6217,6222,6223,6224,6228,6229,6230,6231,6233,7311,9045,9349,9775,10552,10921,11224,23521,25873,140801	GSPT1,HSPA8,HSP90AB1,MAGOH,RPL10A,PSMA1,RPL3,RPL4,RPL5,RPL6,RPL7,RPL7A,RPL8,RPL9,RPL11,RPL12,RPL13,RPL15,RPL18,RPL18A,RPL19,RPL23A,RPL24,RPL27,RPL27A,RPL28,RPL31,RPL32,RPL34,RPL35A,RPL37A,RPL38,RPLP0,RPLP1,RPLP2,RPS2,RPS3,RPS3A,RPS4X,RPS5,RPS6,RPS7,RPS8,RPS11,RPS12,RPS13,RPS14,RPS15,RPS15A,RPS16,RPS18,RPS19,RPS20,RPS23,RPS24,RPS25,RPS26,RPS27A,UBA52,RPL14,RPL23,EIF4A3,ARPC1A,RNPS1,RPL35,RPL13A,RP…
1_Member	Reactome Gene Sets	R-HSA-9675108	Nervous system development	-46.0245	-43.3577	68/577	2935,3312,3326,4116,4736,5682,6122,6124,6125,6128,6129,6130,6132,6133,6135,6136,6137,6138,6141,6142,6143,6147,6152,6155,6157,6158,6160,6161,6164,6165,6168,6169,6175,6176,6181,6187,6188,6189,6191,6193,6194,6201,6202,6205,6206,6207,6208,6209,6210,6217,6222,6223,6224,6228,6229,6230,6231,6233,7311,9045,9349,9775,10552,10921,11224,23521,25873,140801	GSPT1,HSPA8,HSP90AB1,MAGOH,RPL10A,PSMA1,RPL3,RPL4,RPL5,RPL6,RPL7,RPL7A,RPL8,RPL9,RPL11,RPL12,RPL13,RPL15,RPL18,RPL18A,RPL19,RPL23A,RPL24,RPL27,RPL27A,RPL28,RPL31,RPL32,RPL34,RPL35A,RPL37A,RPL38,RPLP0,RPLP1,RPLP2,RPS2,RPS3,RPS3A,RPS4X,RPS5,RPS6,RPS7,RPS8,RPS11,RPS12,RPS13,RPS14,RPS15,RPS15A,RPS16,RPS18,RPS19,RPS20,RPS23,RPS24,RPS25,RPS26,RPS27A,UBA52,RPL14,RPL23,EIF4A3,ARPC1A,RNPS1,RPL35,RPL13A,RP…
1_Member	Reactome Gene Sets	R-HSA-9754678	SARS-CoV-2 modulates host translation machinery	-42.4452	-39.8214	29/50	6187,6188,6189,6191,6193,6194,6201,6202,6205,6206,6207,6208,6209,6210,6217,6222,6223,6224,6228,6229,6230,6231,6233,6632,6633,6634,6635,6637,25929	RPS2,RPS3,RPS3A,RPS4X,RPS5,RPS6,RPS7,RPS8,RPS11,RPS12,RPS13,RPS14,RPS15,RPS15A,RPS16,RPS18,RPS19,RPS20,RPS23,RPS24,RPS25,RPS26,RPS27A,SNRPD1,SNRPD2,SNRPD3,SNRPE,SNRPG,GEMIN5
1_Member	CORUM	CORUM:338	40S ribosomal subunit, cytoplasmic	-40.0284	-37.4207	24/31	2197,6187,6188,6189,6191,6193,6194,6201,6202,6205,6206,6207,6208,6209,6210,6217,6222,6223,6224,6228,6229,6230,6231,6233	FAU,RPS2,RPS3,RPS3A,RPS4X,RPS5,RPS6,RPS7,RPS8,RPS11,RPS12,RPS13,RPS14,RPS15,RPS15A,RPS16,RPS18,RPS19,RPS20,RPS23,RPS24,RPS25,RPS26,RPS27A
1_Member	CORUM	CORUM:305	40S ribosomal subunit, cytoplasmic	-38.8715	-36.2716	24/33	2197,6187,6188,6189,6191,6193,6194,6201,6202,6205,6206,6207,6208,6209,6210,6217,6222,6223,6224,6228,6229,6230,6231,6233	FAU,RPS2,RPS3,RPS3A,RPS4X,RPS5,RPS6,RPS7,RPS8,RPS11,RPS12,RPS13,RPS14,RPS15,RPS15A,RPS16,RPS18,RPS19,RPS20,RPS23,RPS24,RPS25,RPS26,RPS27A
1_Member	Reactome Gene Sets	R-HSA-72695	Formation of the ternary complex, and subsequently, the 43S complex	-38.019	-35.4344	27/51	3646,6187,6188,6189,6191,6193,6194,6201,6202,6205,6206,6207,6208,6209,6210,6217,6222,6223,6224,6228,6229,6230,6231,6233,8664,8894,10480	EIF3E,RPS2,RPS3,RPS3A,RPS4X,RPS5,RPS6,RPS7,RPS8,RPS11,RPS12,RPS13,RPS14,RPS15,RPS15A,RPS16,RPS18,RPS19,RPS20,RPS23,RPS24,RPS25,RPS26,RPS27A,EIF3D,EIF2S2,EIF3M
1_Member	Reactome Gene Sets	R-HSA-72649	Translation initiation complex formation	-35.9937	-33.4585	27/58	3646,6187,6188,6189,6191,6193,6194,6201,6202,6205,6206,6207,6208,6209,6210,6217,6222,6223,6224,6228,6229,6230,6231,6233,8664,8894,10480	EIF3E,RPS2,RPS3,RPS3A,RPS4X,RPS5,RPS6,RPS7,RPS8,RPS11,RPS12,RPS13,RPS14,RPS15,RPS15A,RPS16,RPS18,RPS19,RPS20,RPS23,RPS24,RPS25,RPS26,RPS27A,EIF3D,EIF2S2,EIF3M
1_Member	Reactome Gene Sets	R-HSA-72702	Ribosomal scanning and start codon recognition	-35.9937	-33.4585	27/58	3646,6187,6188,6189,6191,6193,6194,6201,6202,6205,6206,6207,6208,6209,6210,6217,6222,6223,6224,6228,6229,6230,6231,6233,8664,8894,10480	EIF3E,RPS2,RPS3,RPS3A,RPS4X,RPS5,RPS6,RPS7,RPS8,RPS11,RPS12,RPS13,RPS14,RPS15,RPS15A,RPS16,RPS18,RPS19,RPS20,RPS23,RPS24,RPS25,RPS26,RPS27A,EIF3D,EIF2S2,EIF3M
1_Member	Reactome Gene Sets	R-HSA-72662	Activation of the mRNA upon binding of the cap-binding complex and eIFs, and subsequent binding to 43S	-35.7327	-33.2107	27/59	3646,6187,6188,6189,6191,6193,6194,6201,6202,6205,6206,6207,6208,6209,6210,6217,6222,6223,6224,6228,6229,6230,6231,6233,8664,8894,10480	EIF3E,RPS2,RPS3,RPS3A,RPS4X,RPS5,RPS6,RPS7,RPS8,RPS11,RPS12,RPS13,RPS14,RPS15,RPS15A,RPS16,RPS18,RPS19,RPS20,RPS23,RPS24,RPS25,RPS26,RPS27A,EIF3D,EIF2S2,EIF3M
1_Member	CORUM	CORUM:5380	TRBP containing complex (DICER, RPL7A, EIF6, MOV10 and subunits of the 60S ribosomal particle)	-33.9285	-31.4193	20/25	3692,4736,6129,6130,6135,6136,6137,6138,6142,6143,6155,6158,6161,6164,6165,6168,6176,6181,9045,25873	EIF6,RPL10A,RPL7,RPL7A,RPL11,RPL12,RPL13,RPL15,RPL18A,RPL19,RPL27,RPL28,RPL32,RPL34,RPL35A,RPL37A,RPLP1,RPLP2,RPL14,RPL36
1_Member	Reactome Gene Sets	R-HSA-9679506	SARS-CoV Infections	-30.1164	-27.6317	44/362	143,1603,2288,2339,3326,6187,6188,6189,6191,6193,6194,6201,6202,6205,6206,6207,6208,6209,6210,6217,6222,6223,6224,6228,6229,6230,6231,6233,6632,6633,6634,6635,6637,7284,7311,7555,9972,10284,10728,25929,51652,57122,57504,64426	PARP4,DAD1,FKBP4,FNTA,HSP90AB1,RPS2,RPS3,RPS3A,RPS4X,RPS5,RPS6,RPS7,RPS8,RPS11,RPS12,RPS13,RPS14,RPS15,RPS15A,RPS16,RPS18,RPS19,RPS20,RPS23,RPS24,RPS25,RPS26,RPS27A,SNRPD1,SNRPD2,SNRPD3,SNRPE,SNRPG,TUFM,UBA52,CNBP,NUP153,SAP18,PTGES3,GEMIN5,CHMP3,NUP107,MTA3,SUDS3
1_Member	Reactome Gene Sets	R-HSA-9705683	SARS-CoV-2-host interactions	-29.3878	-26.9148	35/202	3326,6187,6188,6189,6191,6193,6194,6201,6202,6205,6206,6207,6208,6209,6210,6217,6222,6223,6224,6228,6229,6230,6231,6233,6632,6633,6634,6635,6637,7284,7311,7555,9972,25929,57122	HSP90AB1,RPS2,RPS3,RPS3A,RPS4X,RPS5,RPS6,RPS7,RPS8,RPS11,RPS12,RPS13,RPS14,RPS15,RPS15A,RPS16,RPS18,RPS19,RPS20,RPS23,RPS24,RPS25,RPS26,RPS27A,SNRPD1,SNRPD2,SNRPD3,SNRPE,SNRPG,TUFM,UBA52,CNBP,NUP153,GEMIN5,NUP107
1_Member	Reactome Gene Sets	R-HSA-9694516	SARS-CoV-2 Infection	-27.516	-25.0488	38/285	143,1603,3326,6187,6188,6189,6191,6193,6194,6201,6202,6205,6206,6207,6208,6209,6210,6217,6222,6223,6224,6228,6229,6230,6231,6233,6632,6633,6634,6635,6637,7284,7311,7555,9972,25929,51652,57122	PARP4,DAD1,HSP90AB1,RPS2,RPS3,RPS3A,RPS4X,RPS5,RPS6,RPS7,RPS8,RPS11,RPS12,RPS13,RPS14,RPS15,RPS15A,RPS16,RPS18,RPS19,RPS20,RPS23,RPS24,RPS25,RPS26,RPS27A,SNRPD1,SNRPD2,SNRPD3,SNRPE,SNRPG,TUFM,UBA52,CNBP,NUP153,GEMIN5,CHMP3,NUP107
2_Summary	GO Biological Processes	GO:0022613	ribonucleoprotein complex biogenesis	-79.4642	-76.5932	88/457	1207,1736,2091,3326,3646,3692,4736,4809,4839,5036,6059,6122,6125,6128,6129,6130,6135,6147,6152,6155,6165,6169,6175,6193,6194,6201,6202,6208,6209,6217,6223,6229,6230,6431,6632,6633,6634,6635,6637,7919,8664,8886,8894,9045,9092,9129,9188,9416,9733,9775,9790,10199,10480,10514,10528,10728,10969,11056,11171,11224,22984,23016,23212,23560,24148,25929,26156,27341,51202,51388,51575,51602,54552,54606,54663,…	CLNS1A,DKC1,FBL,HSP90AB1,EIF3E,EIF6,RPL10A,SNU13,NOP2,PA2G4,ABCE1,RPL3,RPL5,RPL6,RPL7,RPL7A,RPL11,RPL23A,RPL24,RPL27,RPL35A,RPL38,RPLP0,RPS5,RPS6,RPS7,RPS8,RPS14,RPS15,RPS16,RPS19,RPS24,RPS25,SRSF6,SNRPD1,SNRPD2,SNRPD3,SNRPE,SNRPG,DDX39B,EIF3D,DDX18,EIF2S2,RPL14,SART1,PRPF3,DDX21,DDX23,SART3,EIF4A3,BMS1,MPHOSPH10,EIF3M,MYBBP1A,NOP56,PTGES3,EBNA1BP2,DDX52,STRAP,RPL35,PDCD11,EXOSC7,RRS1,GTPBP4,PRPF…
2_Member	GO Biological Processes	GO:0022613	ribonucleoprotein complex biogenesis	-79.4642	-76.5932	88/457	1207,1736,2091,3326,3646,3692,4736,4809,4839,5036,6059,6122,6125,6128,6129,6130,6135,6147,6152,6155,6165,6169,6175,6193,6194,6201,6202,6208,6209,6217,6223,6229,6230,6431,6632,6633,6634,6635,6637,7919,8664,8886,8894,9045,9092,9129,9188,9416,9733,9775,9790,10199,10480,10514,10528,10728,10969,11056,11171,11224,22984,23016,23212,23560,24148,25929,26156,27341,51202,51388,51575,51602,54552,54606,54663,…	CLNS1A,DKC1,FBL,HSP90AB1,EIF3E,EIF6,RPL10A,SNU13,NOP2,PA2G4,ABCE1,RPL3,RPL5,RPL6,RPL7,RPL7A,RPL11,RPL23A,RPL24,RPL27,RPL35A,RPL38,RPLP0,RPS5,RPS6,RPS7,RPS8,RPS14,RPS15,RPS16,RPS19,RPS24,RPS25,SRSF6,SNRPD1,SNRPD2,SNRPD3,SNRPE,SNRPG,DDX39B,EIF3D,DDX18,EIF2S2,RPL14,SART1,PRPF3,DDX21,DDX23,SART3,EIF4A3,BMS1,MPHOSPH10,EIF3M,MYBBP1A,NOP56,PTGES3,EBNA1BP2,DDX52,STRAP,RPL35,PDCD11,EXOSC7,RRS1,GTPBP4,PRPF…
2_Member	GO Biological Processes	GO:0042254	ribosome biogenesis	-63.6588	-60.8905	66/294	1736,2091,3692,4736,4809,4839,5036,6059,6122,6125,6128,6129,6130,6135,6147,6152,6155,6165,6169,6175,6193,6194,6201,6202,6208,6209,6217,6223,6229,6230,8886,9045,9092,9188,9775,9790,10199,10514,10528,10969,11056,11224,22984,23016,23212,23560,26156,27341,51202,51388,51575,51602,54552,54606,54663,55226,55341,55651,55720,55759,55813,65095,79954,90441,117246,140801	DKC1,FBL,EIF6,RPL10A,SNU13,NOP2,PA2G4,ABCE1,RPL3,RPL5,RPL6,RPL7,RPL7A,RPL11,RPL23A,RPL24,RPL27,RPL35A,RPL38,RPLP0,RPS5,RPS6,RPS7,RPS8,RPS14,RPS15,RPS16,RPS19,RPS24,RPS25,DDX18,RPL14,SART1,DDX21,EIF4A3,BMS1,MPHOSPH10,MYBBP1A,NOP56,EBNA1BP2,DDX52,RPL35,PDCD11,EXOSC7,RRS1,GTPBP4,RSL1D1,RRP7A,DDX47,NIP7,ESF1,NOP58,GNL3L,DDX56,WDR74,NAT10,LSG1,NHP2,TSR1,WDR12,UTP6,KRI1,NOL10,ZNF622,FTSJ3,RPL10L
2_Member	GO Biological Processes	GO:0006364	rRNA processing	-51.2991	-48.6042	52/219	1736,2091,3692,4736,4809,4839,5036,6125,6129,6130,6135,6155,6165,6194,6201,6202,6208,6209,6217,6223,6229,6230,8886,9045,9092,9188,9775,9790,10199,10528,10969,11056,11224,22984,23016,23212,23560,26156,27341,51202,51575,51602,54606,54663,55226,55651,55720,55759,55813,65095,79954,117246	DKC1,FBL,EIF6,RPL10A,SNU13,NOP2,PA2G4,RPL5,RPL7,RPL7A,RPL11,RPL27,RPL35A,RPS6,RPS7,RPS8,RPS14,RPS15,RPS16,RPS19,RPS24,RPS25,DDX18,RPL14,SART1,DDX21,EIF4A3,BMS1,MPHOSPH10,NOP56,EBNA1BP2,DDX52,RPL35,PDCD11,EXOSC7,RRS1,GTPBP4,RSL1D1,RRP7A,DDX47,ESF1,NOP58,DDX56,WDR74,NAT10,NHP2,TSR1,WDR12,UTP6,KRI1,NOL10,FTSJ3
2_Member	GO Biological Processes	GO:0016072	rRNA metabolic process	-49.5695	-46.8842	53/249	1736,2091,3692,4736,4809,4839,5036,6125,6129,6130,6135,6155,6165,6194,6201,6202,6208,6209,6217,6223,6229,6230,8886,9014,9045,9092,9188,9775,9790,10199,10528,10969,11056,11224,22984,23016,23212,23560,26156,27341,51202,51575,51602,54606,54663,55226,55651,55720,55759,55813,65095,79954,117246	DKC1,FBL,EIF6,RPL10A,SNU13,NOP2,PA2G4,RPL5,RPL7,RPL7A,RPL11,RPL27,RPL35A,RPS6,RPS7,RPS8,RPS14,RPS15,RPS16,RPS19,RPS24,RPS25,DDX18,TAF1B,RPL14,SART1,DDX21,EIF4A3,BMS1,MPHOSPH10,NOP56,EBNA1BP2,DDX52,RPL35,PDCD11,EXOSC7,RRS1,GTPBP4,RSL1D1,RRP7A,DDX47,ESF1,NOP58,DDX56,WDR74,NAT10,NHP2,TSR1,WDR12,UTP6,KRI1,NOL10,FTSJ3
2_Member	GO Biological Processes	GO:0034470	ncRNA processing	-42.8645	-40.224	57/403	1736,2091,3692,4736,4809,4839,5036,6125,6129,6130,6135,6155,6165,6194,6201,6202,6208,6209,6217,6223,6229,6230,6301,6741,8886,9045,9092,9188,9775,9790,10199,10528,10940,10969,11056,11224,22984,23016,23212,23560,26156,27341,51202,51575,51593,51602,54606,54663,55226,55651,55720,55759,55813,65095,79954,117246,150962	DKC1,FBL,EIF6,RPL10A,SNU13,NOP2,PA2G4,RPL5,RPL7,RPL7A,RPL11,RPL27,RPL35A,RPS6,RPS7,RPS8,RPS14,RPS15,RPS16,RPS19,RPS24,RPS25,SARS1,SSB,DDX18,RPL14,SART1,DDX21,EIF4A3,BMS1,MPHOSPH10,NOP56,POP1,EBNA1BP2,DDX52,RPL35,PDCD11,EXOSC7,RRS1,GTPBP4,RSL1D1,RRP7A,DDX47,ESF1,SRRT,NOP58,DDX56,WDR74,NAT10,NHP2,TSR1,WDR12,UTP6,KRI1,NOL10,FTSJ3,PUS10
2_Member	GO Biological Processes	GO:0034660	ncRNA metabolic process	-40.881	-38.2654	61/523	1736,2058,2091,3692,4736,4809,4839,5036,6125,6129,6130,6135,6155,6165,6194,6201,6202,6208,6209,6217,6223,6229,6230,6301,6741,8886,9014,9045,9092,9188,9775,9790,10199,10528,10940,10969,11056,11224,22984,23016,23212,23560,26156,27341,51202,51575,51593,51602,54514,54606,54663,55226,55651,55720,55759,55813,65095,79954,117246,150962,283459	DKC1,EPRS1,FBL,EIF6,RPL10A,SNU13,NOP2,PA2G4,RPL5,RPL7,RPL7A,RPL11,RPL27,RPL35A,RPS6,RPS7,RPS8,RPS14,RPS15,RPS16,RPS19,RPS24,RPS25,SARS1,SSB,DDX18,TAF1B,RPL14,SART1,DDX21,EIF4A3,BMS1,MPHOSPH10,NOP56,POP1,EBNA1BP2,DDX52,RPL35,PDCD11,EXOSC7,RRS1,GTPBP4,RSL1D1,RRP7A,DDX47,ESF1,SRRT,NOP58,DDX4,DDX56,WDR74,NAT10,NHP2,TSR1,WDR12,UTP6,KRI1,NOL10,FTSJ3,PUS10,GATC
2_Member	Reactome Gene Sets	R-HSA-6790901	rRNA modification in the nucleus and cytosol	-21.4129	-18.9733	19/61	1736,2091,4809,4839,6187,6194,6201,6208,9790,10199,10528,11056,22984,27341,51202,51602,55226,55651,55813	DKC1,FBL,SNU13,NOP2,RPS2,RPS6,RPS7,RPS14,BMS1,MPHOSPH10,NOP56,DDX52,PDCD11,RRP7A,DDX47,NOP58,NAT10,NHP2,UTP6
2_Member	KEGG Pathway	hsa03008	Ribosome biogenesis in eukaryotes	-13.7257	-11.407	17/109	1736,2091,3692,4809,9790,10199,10528,10940,23560,27341,51602,54552,55131,55226,55341,55651,55813	DKC1,FBL,EIF6,SNU13,BMS1,MPHOSPH10,NOP56,POP1,GTPBP4,RRP7A,NOP58,GNL3L,RBM28,NAT10,LSG1,NHP2,UTP6
3_Summary	GO Biological Processes	GO:0016071	mRNA metabolic process	-45.1928	-42.5349	69/617	1207,1736,2935,3190,3312,3646,4116,4809,5436,6431,6432,6632,6633,6634,6635,6637,6741,6908,7919,8220,8563,8731,9092,9129,9343,9416,9584,9589,9733,9775,9904,10284,10286,10921,10992,11171,11193,11338,22938,23016,23091,23524,23644,23658,24148,25929,26995,27258,51202,51503,51593,51639,51645,53981,55131,55677,55692,57721,58490,58509,80145,83443,84081,84811,84844,91746,94104,134353,153527,10199,9972,105…	CLNS1A,DKC1,GSPT1,HNRNPK,HSPA8,EIF3E,MAGOH,SNU13,POLR2G,SRSF6,SRSF7,SNRPD1,SNRPD2,SNRPD3,SNRPE,SNRPG,SSB,TBP,DDX39B,ESS2,THOC5,RNMT,SART1,PRPF3,EFTUD2,DDX23,RBM39,WTAP,SART3,EIF4A3,RBM19,SAP18,BCAS2,RNPS1,SF3B2,STRAP,WBP4,U2AF2,SNW1,EXOSC7,ZC3H13,SRRM2,EDC4,LSM5,PRPF6,GEMIN5,TRUB2,LSM3,DDX47,CWC15,SRRT,SF3B6,PPIL1,CPSF2,RBM28,IWS1,LUC7L,METTL14,RPRD1B,CACTIN,THOC7,SF3B5,NSRP1,BUD13,PHF5A,YTHDC1,P…
3_Member	GO Biological Processes	GO:0016071	mRNA metabolic process	-45.1928	-42.5349	69/617	1207,1736,2935,3190,3312,3646,4116,4809,5436,6431,6432,6632,6633,6634,6635,6637,6741,6908,7919,8220,8563,8731,9092,9129,9343,9416,9584,9589,9733,9775,9904,10284,10286,10921,10992,11171,11193,11338,22938,23016,23091,23524,23644,23658,24148,25929,26995,27258,51202,51503,51593,51639,51645,53981,55131,55677,55692,57721,58490,58509,80145,83443,84081,84811,84844,91746,94104,134353,153527	CLNS1A,DKC1,GSPT1,HNRNPK,HSPA8,EIF3E,MAGOH,SNU13,POLR2G,SRSF6,SRSF7,SNRPD1,SNRPD2,SNRPD3,SNRPE,SNRPG,SSB,TBP,DDX39B,ESS2,THOC5,RNMT,SART1,PRPF3,EFTUD2,DDX23,RBM39,WTAP,SART3,EIF4A3,RBM19,SAP18,BCAS2,RNPS1,SF3B2,STRAP,WBP4,U2AF2,SNW1,EXOSC7,ZC3H13,SRRM2,EDC4,LSM5,PRPF6,GEMIN5,TRUB2,LSM3,DDX47,CWC15,SRRT,SF3B6,PPIL1,CPSF2,RBM28,IWS1,LUC7L,METTL14,RPRD1B,CACTIN,THOC7,SF3B5,NSRP1,BUD13,PHF5A,YTHDC1,P…
3_Member	GO Biological Processes	GO:0006397	mRNA processing	-44.1194	-41.4703	61/462	1207,3190,3312,4116,4809,6431,6432,6632,6633,6634,6635,6637,7919,8220,8563,8731,9092,9129,9343,9416,9584,9589,9733,9775,9904,10284,10286,10921,10992,11171,11193,11338,22938,23091,23524,23658,24148,25929,26995,27258,51202,51503,51593,51639,51645,53981,55131,55677,55692,57721,58490,58509,80145,83443,84081,84811,84844,91746,94104,134353,153527	CLNS1A,HNRNPK,HSPA8,MAGOH,SNU13,SRSF6,SRSF7,SNRPD1,SNRPD2,SNRPD3,SNRPE,SNRPG,DDX39B,ESS2,THOC5,RNMT,SART1,PRPF3,EFTUD2,DDX23,RBM39,WTAP,SART3,EIF4A3,RBM19,SAP18,BCAS2,RNPS1,SF3B2,STRAP,WBP4,U2AF2,SNW1,ZC3H13,SRRM2,LSM5,PRPF6,GEMIN5,TRUB2,LSM3,DDX47,CWC15,SRRT,SF3B6,PPIL1,CPSF2,RBM28,IWS1,LUC7L,METTL14,RPRD1B,CACTIN,THOC7,SF3B5,NSRP1,BUD13,PHF5A,YTHDC1,PAXBP1,LSM11,ZMAT2
3_Member	GO Biological Processes	GO:0008380	RNA splicing	-42.6562	-40.0242	56/387	1207,3190,3312,4116,4809,6431,6432,6632,6633,6634,6635,6637,7919,8220,8563,9092,9129,9343,9416,9584,9589,9733,9775,9904,10199,10284,10286,10921,10992,11171,11193,11338,22938,23091,23524,23658,24148,25929,27258,51202,51503,51639,51645,55131,55677,55692,57721,58509,80145,83443,84081,84811,84844,91746,94104,153527	CLNS1A,HNRNPK,HSPA8,MAGOH,SNU13,SRSF6,SRSF7,SNRPD1,SNRPD2,SNRPD3,SNRPE,SNRPG,DDX39B,ESS2,THOC5,SART1,PRPF3,EFTUD2,DDX23,RBM39,WTAP,SART3,EIF4A3,RBM19,MPHOSPH10,SAP18,BCAS2,RNPS1,SF3B2,STRAP,WBP4,U2AF2,SNW1,ZC3H13,SRRM2,LSM5,PRPF6,GEMIN5,LSM3,DDX47,CWC15,SF3B6,PPIL1,RBM28,IWS1,LUC7L,METTL14,CACTIN,THOC7,SF3B5,NSRP1,BUD13,PHF5A,YTHDC1,PAXBP1,ZMAT2
3_Member	GO Biological Processes	GO:0000375	RNA splicing, via transesterification reactions	-38.124	-35.5318	46/272	1207,3190,3312,4116,4809,6431,6432,6632,6633,6634,6635,6637,7919,8220,9092,9129,9343,9416,9733,9775,9904,10199,10286,10921,10992,11171,11193,11338,22938,23524,23658,24148,25929,27258,51503,51639,51645,55692,57721,58509,83443,84811,84844,91746,94104,153527	CLNS1A,HNRNPK,HSPA8,MAGOH,SNU13,SRSF6,SRSF7,SNRPD1,SNRPD2,SNRPD3,SNRPE,SNRPG,DDX39B,ESS2,SART1,PRPF3,EFTUD2,DDX23,SART3,EIF4A3,RBM19,MPHOSPH10,BCAS2,RNPS1,SF3B2,STRAP,WBP4,U2AF2,SNW1,SRRM2,LSM5,PRPF6,GEMIN5,LSM3,CWC15,SF3B6,PPIL1,LUC7L,METTL14,CACTIN,SF3B5,BUD13,PHF5A,YTHDC1,PAXBP1,ZMAT2
3_Member	Reactome Gene Sets	R-HSA-72203	Processing of Capped Intron-Containing Pre-mRNA	-37.6469	-35.0697	44/245	3190,3312,4116,4809,5436,6431,6432,6632,6633,6634,6635,6637,7919,8563,9092,9129,9343,9416,9589,9775,9972,10286,10523,10921,10992,11193,11325,11338,22938,23524,23658,24148,27258,51503,51593,51639,51645,53981,57122,57721,80145,83443,84324,84844	HNRNPK,HSPA8,MAGOH,SNU13,POLR2G,SRSF6,SRSF7,SNRPD1,SNRPD2,SNRPD3,SNRPE,SNRPG,DDX39B,THOC5,SART1,PRPF3,EFTUD2,DDX23,WTAP,EIF4A3,NUP153,BCAS2,CHERP,RNPS1,SF3B2,WBP4,DDX42,U2AF2,SNW1,SRRM2,LSM5,PRPF6,LSM3,CWC15,SRRT,SF3B6,PPIL1,CPSF2,NUP107,METTL14,THOC7,SF3B5,SARNP,PHF5A
3_Member	GO Biological Processes	GO:0000377	RNA splicing, via transesterification reactions with bulged adenosine as nucleophile	-37.1455	-34.5828	45/268	1207,3190,3312,4116,4809,6431,6432,6632,6633,6634,6635,6637,7919,8220,9092,9129,9343,9416,9733,9775,9904,10286,10921,10992,11171,11193,11338,22938,23524,23658,24148,25929,27258,51503,51639,51645,55692,57721,58509,83443,84811,84844,91746,94104,153527	CLNS1A,HNRNPK,HSPA8,MAGOH,SNU13,SRSF6,SRSF7,SNRPD1,SNRPD2,SNRPD3,SNRPE,SNRPG,DDX39B,ESS2,SART1,PRPF3,EFTUD2,DDX23,SART3,EIF4A3,RBM19,BCAS2,RNPS1,SF3B2,STRAP,WBP4,U2AF2,SNW1,SRRM2,LSM5,PRPF6,GEMIN5,LSM3,CWC15,SF3B6,PPIL1,LUC7L,METTL14,CACTIN,SF3B5,BUD13,PHF5A,YTHDC1,PAXBP1,ZMAT2
3_Member	GO Biological Processes	GO:0000398	mRNA splicing, via spliceosome	-37.1455	-34.5828	45/268	1207,3190,3312,4116,4809,6431,6432,6632,6633,6634,6635,6637,7919,8220,9092,9129,9343,9416,9733,9775,9904,10286,10921,10992,11171,11193,11338,22938,23524,23658,24148,25929,27258,51503,51639,51645,55692,57721,58509,83443,84811,84844,91746,94104,153527	CLNS1A,HNRNPK,HSPA8,MAGOH,SNU13,SRSF6,SRSF7,SNRPD1,SNRPD2,SNRPD3,SNRPE,SNRPG,DDX39B,ESS2,SART1,PRPF3,EFTUD2,DDX23,SART3,EIF4A3,RBM19,BCAS2,RNPS1,SF3B2,STRAP,WBP4,U2AF2,SNW1,SRRM2,LSM5,PRPF6,GEMIN5,LSM3,CWC15,SF3B6,PPIL1,LUC7L,METTL14,CACTIN,SF3B5,BUD13,PHF5A,YTHDC1,PAXBP1,ZMAT2
3_Member	CORUM	CORUM:351	Spliceosome	-36.7035	-34.1478	36/141	4116,4809,6431,6432,6632,6633,6634,6635,6637,7919,8220,8563,9092,9129,9343,9416,9584,9589,9775,10286,10921,10992,11338,22938,23013,23524,24148,27258,51503,51593,51639,51645,58509,80145,84811,94104	MAGOH,SNU13,SRSF6,SRSF7,SNRPD1,SNRPD2,SNRPD3,SNRPE,SNRPG,DDX39B,ESS2,THOC5,SART1,PRPF3,EFTUD2,DDX23,RBM39,WTAP,EIF4A3,BCAS2,RNPS1,SF3B2,U2AF2,SNW1,SPEN,SRRM2,PRPF6,LSM3,CWC15,SRRT,SF3B6,PPIL1,CACTIN,THOC7,BUD13,PAXBP1
3_Member	Reactome Gene Sets	R-HSA-72163	mRNA Splicing - Major Pathway	-32.2061	-29.7031	36/184	3190,3312,4116,4809,5436,6431,6432,6632,6633,6634,6635,6637,9092,9129,9343,9416,9775,10286,10523,10921,10992,11193,11325,11338,22938,23524,23658,24148,27258,51503,51593,51639,51645,53981,83443,84844	HNRNPK,HSPA8,MAGOH,SNU13,POLR2G,SRSF6,SRSF7,SNRPD1,SNRPD2,SNRPD3,SNRPE,SNRPG,SART1,PRPF3,EFTUD2,DDX23,EIF4A3,BCAS2,CHERP,RNPS1,SF3B2,WBP4,DDX42,U2AF2,SNW1,SRRM2,LSM5,PRPF6,LSM3,CWC15,SRRT,SF3B6,PPIL1,CPSF2,SF3B5,PHF5A
3_Member	Reactome Gene Sets	R-HSA-72172	mRNA Splicing	-31.5066	-29.0098	36/192	3190,3312,4116,4809,5436,6431,6432,6632,6633,6634,6635,6637,9092,9129,9343,9416,9775,10286,10523,10921,10992,11193,11325,11338,22938,23524,23658,24148,27258,51503,51593,51639,51645,53981,83443,84844	HNRNPK,HSPA8,MAGOH,SNU13,POLR2G,SRSF6,SRSF7,SNRPD1,SNRPD2,SNRPD3,SNRPE,SNRPG,SART1,PRPF3,EFTUD2,DDX23,EIF4A3,BCAS2,CHERP,RNPS1,SF3B2,WBP4,DDX42,U2AF2,SNW1,SRRM2,LSM5,PRPF6,LSM3,CWC15,SRRT,SF3B6,PPIL1,CPSF2,SF3B5,PHF5A
3_Member	KEGG Pathway	hsa03040	Spliceosome	-30.2304	-27.7397	32/147	3190,3312,4116,4809,6431,6432,6632,6633,6634,6635,6637,7919,9092,9129,9343,9416,9775,10286,10523,10992,11325,11338,22938,23658,24148,27258,51503,51639,51645,83443,84844,153527	HNRNPK,HSPA8,MAGOH,SNU13,SRSF6,SRSF7,SNRPD1,SNRPD2,SNRPD3,SNRPE,SNRPG,DDX39B,SART1,PRPF3,EFTUD2,DDX23,EIF4A3,BCAS2,CHERP,SF3B2,DDX42,U2AF2,SNW1,LSM5,PRPF6,LSM3,CWC15,SF3B6,PPIL1,SF3B5,PHF5A,ZMAT2
3_Member	CORUM	CORUM:1181	C complex spliceosome	-20.4856	-18.0566	20/79	3190,4116,6632,6633,6634,6635,6637,8220,9092,9343,9416,9775,10992,22938,23524,24148,27258,51503,51645,58509	HNRNPK,MAGOH,SNRPD1,SNRPD2,SNRPD3,SNRPE,SNRPG,ESS2,SART1,EFTUD2,DDX23,EIF4A3,SF3B2,SNW1,SRRM2,PRPF6,LSM3,CWC15,PPIL1,CACTIN
3_Member	Reactome Gene Sets	R-HSA-72165	mRNA Splicing - Minor Pathway	-18.0197	-15.621	16/52	4809,5436,6431,6432,6632,6633,6634,6635,6637,9343,9416,10992,11325,24148,51639,83443	SNU13,POLR2G,SRSF6,SRSF7,SNRPD1,SNRPD2,SNRPD3,SNRPE,SNRPG,EFTUD2,DDX23,SF3B2,DDX42,PRPF6,SF3B6,SF3B5
3_Member	WikiPathways	WP411	mRNA processing	-15.7268	-13.3743	20/133	3190,4809,6431,6432,6632,6633,6634,6635,6637,8731,9129,9343,9584,10921,10992,11338,24148,53981,83443,84844	HNRNPK,SNU13,SRSF6,SRSF7,SNRPD1,SNRPD2,SNRPD3,SNRPE,SNRPG,RNMT,PRPF3,EFTUD2,RBM39,RNPS1,SF3B2,U2AF2,PRPF6,CPSF2,SF3B5,PHF5A
4_Summary	GO Biological Processes	GO:0042273	ribosomal large subunit biogenesis	-36.3169	-33.7682	29/72	3692,4736,4809,4839,6122,6125,6128,6129,6130,6135,6147,6152,6165,6169,6175,8886,9045,10969,11224,23212,23560,26156,51388,54663,55651,55759,90441,117246,140801,1207,3326,3646,6193,6208,6209,6223,6431,6632,6633,6634,6635,6637,7919,8664,8894,9092,9129,9416,9733,10480,10728,11171,24148,25929,27341,55692,91746,1104,1656,6188,6228,27258,54930,56647,51652	EIF6,RPL10A,SNU13,NOP2,RPL3,RPL5,RPL6,RPL7,RPL7A,RPL11,RPL23A,RPL24,RPL35A,RPL38,RPLP0,DDX18,RPL14,EBNA1BP2,RPL35,RRS1,GTPBP4,RSL1D1,NIP7,WDR74,NHP2,WDR12,ZNF622,FTSJ3,RPL10L,CLNS1A,HSP90AB1,EIF3E,RPS5,RPS14,RPS15,RPS19,SRSF6,SNRPD1,SNRPD2,SNRPD3,SNRPE,SNRPG,DDX39B,EIF3D,EIF2S2,SART1,PRPF3,DDX23,SART3,EIF3M,PTGES3,STRAP,PRPF6,GEMIN5,RRP7A,LUC7L,YTHDC1,RCC1,DDX6,RPS3,RPS23,LSM3,HAUS4,BCCIP,CHMP3
4_Member	GO Biological Processes	GO:0042273	ribosomal large subunit biogenesis	-36.3169	-33.7682	29/72	3692,4736,4809,4839,6122,6125,6128,6129,6130,6135,6147,6152,6165,6169,6175,8886,9045,10969,11224,23212,23560,26156,51388,54663,55651,55759,90441,117246,140801	EIF6,RPL10A,SNU13,NOP2,RPL3,RPL5,RPL6,RPL7,RPL7A,RPL11,RPL23A,RPL24,RPL35A,RPL38,RPLP0,DDX18,RPL14,EBNA1BP2,RPL35,RRS1,GTPBP4,RSL1D1,NIP7,WDR74,NHP2,WDR12,ZNF622,FTSJ3,RPL10L
4_Member	GO Biological Processes	GO:0022618	ribonucleoprotein complex assembly	-35.9312	-33.4027	41/218	1207,3326,3646,3692,4809,4839,6122,6125,6128,6135,6147,6152,6169,6175,6193,6208,6209,6223,6431,6632,6633,6634,6635,6637,7919,8664,8894,9092,9129,9416,9733,10480,10728,11171,23212,24148,25929,27341,55692,91746,140801	CLNS1A,HSP90AB1,EIF3E,EIF6,SNU13,NOP2,RPL3,RPL5,RPL6,RPL11,RPL23A,RPL24,RPL38,RPLP0,RPS5,RPS14,RPS15,RPS19,SRSF6,SNRPD1,SNRPD2,SNRPD3,SNRPE,SNRPG,DDX39B,EIF3D,EIF2S2,SART1,PRPF3,DDX23,SART3,EIF3M,PTGES3,STRAP,RRS1,PRPF6,GEMIN5,RRP7A,LUC7L,YTHDC1,RPL10L
4_Member	GO Biological Processes	GO:0071826	ribonucleoprotein complex subunit organization	-35.2601	-32.7445	41/226	1207,3326,3646,3692,4809,4839,6122,6125,6128,6135,6147,6152,6169,6175,6193,6208,6209,6223,6431,6632,6633,6634,6635,6637,7919,8664,8894,9092,9129,9416,9733,10480,10728,11171,23212,24148,25929,27341,55692,91746,140801	CLNS1A,HSP90AB1,EIF3E,EIF6,SNU13,NOP2,RPL3,RPL5,RPL6,RPL11,RPL23A,RPL24,RPL38,RPLP0,RPS5,RPS14,RPS15,RPS19,SRSF6,SNRPD1,SNRPD2,SNRPD3,SNRPE,SNRPG,DDX39B,EIF3D,EIF2S2,SART1,PRPF3,DDX23,SART3,EIF3M,PTGES3,STRAP,RRS1,PRPF6,GEMIN5,RRP7A,LUC7L,YTHDC1,RPL10L
4_Member	GO Biological Processes	GO:0042255	ribosome assembly	-19.6863	-17.2727	18/62	3692,4839,6122,6125,6128,6135,6147,6152,6169,6175,6193,6208,6209,6223,23212,27341,51388,140801	EIF6,NOP2,RPL3,RPL5,RPL6,RPL11,RPL23A,RPL24,RPL38,RPLP0,RPS5,RPS14,RPS15,RPS19,RRS1,RRP7A,NIP7,RPL10L
4_Member	GO Biological Processes	GO:0000027	ribosomal large subunit assembly	-14.1459	-11.819	11/27	4839,6122,6125,6128,6135,6147,6152,6169,6175,23212,140801	NOP2,RPL3,RPL5,RPL6,RPL11,RPL23A,RPL24,RPL38,RPLP0,RRS1,RPL10L
4_Member	GO Biological Processes	GO:0140694	non-membrane-bounded organelle assembly	-12.9831	-10.692	25/312	1104,1656,3692,4839,6122,6125,6128,6135,6147,6152,6169,6175,6188,6193,6208,6209,6223,6228,23212,27258,27341,51388,54930,56647,140801	RCC1,DDX6,EIF6,NOP2,RPL3,RPL5,RPL6,RPL11,RPL23A,RPL24,RPL38,RPLP0,RPS3,RPS5,RPS14,RPS15,RPS19,RPS23,RRS1,LSM3,RRP7A,NIP7,HAUS4,BCCIP,RPL10L
4_Member	GO Biological Processes	GO:0070925	organelle assembly	-5.43857	-3.61294	26/783	1104,1656,3692,4839,6122,6125,6128,6135,6147,6152,6169,6175,6188,6193,6208,6209,6223,6228,23212,27258,27341,51388,51652,54930,56647,140801	RCC1,DDX6,EIF6,NOP2,RPL3,RPL5,RPL6,RPL11,RPL23A,RPL24,RPL38,RPLP0,RPS3,RPS5,RPS14,RPS15,RPS19,RPS23,RRS1,LSM3,RRP7A,NIP7,CHMP3,HAUS4,BCCIP,RPL10L
5_Summary	GO Biological Processes	GO:0006259	DNA metabolic process	-29.5792	-27.1004	59/763	142,143,328,990,1736,1786,2956,3326,3329,3978,4171,4172,4174,4175,4176,4436,4678,5111,5422,5558,5981,5983,5985,6118,6119,6188,6241,6598,7153,7374,7516,7555,8815,9093,9188,9416,9768,9837,9985,10038,10535,10714,10728,11073,11315,25836,29128,51514,51750,54514,54780,55651,55929,56647,63922,64318,79892,81620,84515,7311,5682,6233,8900,1104,1871,5436,8467,9184,9972,10051,23310,51652,54930,57122,91750,66…	PARP1,PARP4,APEX1,CDC6,DKC1,DNMT1,MSH6,HSP90AB1,HSPD1,LIG1,MCM2,MCM3,MCM5,MCM6,MCM7,MSH2,NASP,PCNA,POLA1,PRIM2,RFC1,RFC3,RFC5,RPA2,RPA3,RPS3,RRM2,SMARCB1,TOP2A,UNG,XRCC2,CNBP,BANF1,DNAJA3,DDX21,DDX23,PCLAF,GINS1,REC8,PARP2,RNASEH2A,POLD3,PTGES3,TOPBP1,PARK7,NIPBL,UHRF1,DTL,RTEL1,DDX4,NSMCE4A,NHP2,DMAP1,BCCIP,CHTF18,NOC3L,MCMBP,CDT1,MCM8,UBA52,PSMA1,RPS27A,CCNA1,RCC1,E2F3,POLR2G,SMARCA5,BUB3,NUP15…
5_Member	GO Biological Processes	GO:0006259	DNA metabolic process	-29.5792	-27.1004	59/763	142,143,328,990,1736,1786,2956,3326,3329,3978,4171,4172,4174,4175,4176,4436,4678,5111,5422,5558,5981,5983,5985,6118,6119,6188,6241,6598,7153,7374,7516,7555,8815,9093,9188,9416,9768,9837,9985,10038,10535,10714,10728,11073,11315,25836,29128,51514,51750,54514,54780,55651,55929,56647,63922,64318,79892,81620,84515	PARP1,PARP4,APEX1,CDC6,DKC1,DNMT1,MSH6,HSP90AB1,HSPD1,LIG1,MCM2,MCM3,MCM5,MCM6,MCM7,MSH2,NASP,PCNA,POLA1,PRIM2,RFC1,RFC3,RFC5,RPA2,RPA3,RPS3,RRM2,SMARCB1,TOP2A,UNG,XRCC2,CNBP,BANF1,DNAJA3,DDX21,DDX23,PCLAF,GINS1,REC8,PARP2,RNASEH2A,POLD3,PTGES3,TOPBP1,PARK7,NIPBL,UHRF1,DTL,RTEL1,DDX4,NSMCE4A,NHP2,DMAP1,BCCIP,CHTF18,NOC3L,MCMBP,CDT1,MCM8
5_Member	GO Biological Processes	GO:0006260	DNA replication	-24.5932	-22.1316	31/199	990,3978,4171,4172,4174,4175,4176,4678,5111,5422,5558,5981,5983,5985,6118,6119,6241,9093,9188,9416,9768,9837,10535,10714,11073,51514,51750,63922,64318,79892,81620	CDC6,LIG1,MCM2,MCM3,MCM5,MCM6,MCM7,NASP,PCNA,POLA1,PRIM2,RFC1,RFC3,RFC5,RPA2,RPA3,RRM2,DNAJA3,DDX21,DDX23,PCLAF,GINS1,RNASEH2A,POLD3,TOPBP1,DTL,RTEL1,CHTF18,NOC3L,MCMBP,CDT1
5_Member	Reactome Gene Sets	R-HSA-69190	DNA strand elongation	-24.1228	-21.6668	17/32	3978,4171,4172,4174,4175,4176,5111,5422,5558,5981,5983,5985,6118,6119,9837,10714,84515	LIG1,MCM2,MCM3,MCM5,MCM6,MCM7,PCNA,POLA1,PRIM2,RFC1,RFC3,RFC5,RPA2,RPA3,GINS1,POLD3,MCM8
5_Member	WikiPathways	WP466	DNA replication	-21.5167	-19.0717	17/42	990,4171,4172,4174,4175,4176,5111,5422,5558,5981,5983,5985,6118,6119,7311,10714,81620	CDC6,MCM2,MCM3,MCM5,MCM6,MCM7,PCNA,POLA1,PRIM2,RFC1,RFC3,RFC5,RPA2,RPA3,UBA52,POLD3,CDT1
5_Member	KEGG Pathway	hsa03030	DNA replication	-21.0958	-18.6615	16/36	3978,4171,4172,4174,4175,4176,5111,5422,5558,5981,5983,5985,6118,6119,10535,10714	LIG1,MCM2,MCM3,MCM5,MCM6,MCM7,PCNA,POLA1,PRIM2,RFC1,RFC3,RFC5,RPA2,RPA3,RNASEH2A,POLD3
5_Member	Reactome Gene Sets	R-HSA-69239	Synthesis of DNA	-20.4082	-17.9844	23/121	990,3978,4171,4172,4174,4175,4176,5111,5422,5558,5682,5981,5983,5985,6118,6119,6233,7311,8900,9837,10714,81620,84515	CDC6,LIG1,MCM2,MCM3,MCM5,MCM6,MCM7,PCNA,POLA1,PRIM2,PSMA1,RFC1,RFC3,RFC5,RPA2,RPA3,RPS27A,UBA52,CCNA1,GINS1,POLD3,CDT1,MCM8
5_Member	Reactome Gene Sets	R-HSA-1640170	Cell Cycle	-20.2896	-17.8709	46/692	990,1104,1736,1871,3326,3978,4171,4172,4174,4175,4176,5111,5422,5436,5558,5682,5981,5983,5985,6118,6119,6233,6241,7153,7311,8467,8815,8900,9184,9837,9972,9985,10051,10714,11073,23310,25836,51652,51750,54930,55651,57122,63922,81620,84515,91750	CDC6,RCC1,DKC1,E2F3,HSP90AB1,LIG1,MCM2,MCM3,MCM5,MCM6,MCM7,PCNA,POLA1,POLR2G,PRIM2,PSMA1,RFC1,RFC3,RFC5,RPA2,RPA3,RPS27A,RRM2,TOP2A,UBA52,SMARCA5,BANF1,CCNA1,BUB3,GINS1,NUP153,REC8,SMC4,POLD3,TOPBP1,NCAPD3,NIPBL,CHMP3,RTEL1,HAUS4,NHP2,NUP107,CHTF18,CDT1,MCM8,LIN52
5_Member	GO Biological Processes	GO:0006261	DNA-templated DNA replication	-19.2737	-16.8652	23/135	990,3978,4171,4172,4174,4175,4176,5111,5422,5558,5981,5983,5985,9093,9188,9416,9837,10714,11073,51750,64318,79892,81620	CDC6,LIG1,MCM2,MCM3,MCM5,MCM6,MCM7,PCNA,POLA1,PRIM2,RFC1,RFC3,RFC5,DNAJA3,DDX21,DDX23,GINS1,POLD3,TOPBP1,RTEL1,NOC3L,MCMBP,CDT1
5_Member	Reactome Gene Sets	R-HSA-69242	S Phase	-18.5443	-16.1407	24/163	990,3978,4171,4172,4174,4175,4176,5111,5422,5558,5682,5981,5983,5985,6118,6119,6233,7311,8900,9837,10714,81620,84515,91750	CDC6,LIG1,MCM2,MCM3,MCM5,MCM6,MCM7,PCNA,POLA1,PRIM2,PSMA1,RFC1,RFC3,RFC5,RPA2,RPA3,RPS27A,UBA52,CCNA1,GINS1,POLD3,CDT1,MCM8,LIN52
5_Member	GO Biological Processes	GO:0006281	DNA repair	-17.4343	-15.05	36/485	142,143,328,2956,3978,4171,4172,4174,4175,4176,4436,5111,5422,5981,5983,5985,6118,6119,6188,7374,7516,9768,9985,10038,10535,10714,11073,11315,25836,29128,51514,51750,54780,55929,56647,84515	PARP1,PARP4,APEX1,MSH6,LIG1,MCM2,MCM3,MCM5,MCM6,MCM7,MSH2,PCNA,POLA1,RFC1,RFC3,RFC5,RPA2,RPA3,RPS3,UNG,XRCC2,PCLAF,REC8,PARP2,RNASEH2A,POLD3,TOPBP1,PARK7,NIPBL,UHRF1,DTL,RTEL1,NSMCE4A,DMAP1,BCCIP,MCM8
5_Member	Reactome Gene Sets	R-HSA-69278	Cell Cycle, Mitotic	-17.0519	-14.6724	38/561	990,1104,1871,3326,3978,4171,4172,4174,4175,4176,5111,5422,5558,5682,5981,5983,5985,6118,6119,6233,6241,7153,7311,8815,8900,9184,9837,9972,10051,10714,23310,25836,51652,54930,57122,81620,84515,91750	CDC6,RCC1,E2F3,HSP90AB1,LIG1,MCM2,MCM3,MCM5,MCM6,MCM7,PCNA,POLA1,PRIM2,PSMA1,RFC1,RFC3,RFC5,RPA2,RPA3,RPS27A,RRM2,TOP2A,UBA52,BANF1,CCNA1,BUB3,GINS1,NUP153,SMC4,POLD3,NCAPD3,NIPBL,CHMP3,HAUS4,NUP107,CDT1,MCM8,LIN52
5_Member	GO Biological Processes	GO:0006974	cellular response to DNA damage stimulus	-16.3698	-14.004	42/725	142,143,328,2956,3978,4171,4172,4174,4175,4176,4436,5111,5422,5981,5983,5985,6118,6119,6188,6648,7023,7153,7374,7516,9031,9768,9985,10038,10535,10714,11073,11315,11335,22938,25836,29128,51514,51750,54780,55929,56647,84515	PARP1,PARP4,APEX1,MSH6,LIG1,MCM2,MCM3,MCM5,MCM6,MCM7,MSH2,PCNA,POLA1,RFC1,RFC3,RFC5,RPA2,RPA3,RPS3,SOD2,TFAP4,TOP2A,UNG,XRCC2,BAZ1B,PCLAF,REC8,PARP2,RNASEH2A,POLD3,TOPBP1,PARK7,CBX3,SNW1,NIPBL,UHRF1,DTL,RTEL1,NSMCE4A,DMAP1,BCCIP,MCM8
5_Member	Reactome Gene Sets	R-HSA-69306	DNA Replication	-15.962	-13.6007	23/188	990,3978,4171,4172,4174,4175,4176,5111,5422,5558,5682,5981,5983,5985,6118,6119,6233,7311,8900,9837,10714,81620,84515	CDC6,LIG1,MCM2,MCM3,MCM5,MCM6,MCM7,PCNA,POLA1,PRIM2,PSMA1,RFC1,RFC3,RFC5,RPA2,RPA3,RPS27A,UBA52,CCNA1,GINS1,POLD3,CDT1,MCM8
5_Member	Reactome Gene Sets	R-HSA-453279	Mitotic G1 phase and G1/S transition	-15.8933	-13.5364	21/149	990,1871,4171,4172,4174,4175,4176,5111,5422,5558,5682,6118,6119,6233,6241,7153,7311,8900,81620,84515,91750	CDC6,E2F3,MCM2,MCM3,MCM5,MCM6,MCM7,PCNA,POLA1,PRIM2,PSMA1,RPA2,RPA3,RPS27A,RRM2,TOP2A,UBA52,CCNA1,CDT1,MCM8,LIN52
5_Member	WikiPathways	WP2446	Retinoblastoma gene in cancer	-15.3526	-13.0045	17/88	1633,1786,1871,2956,4172,4175,4176,5111,5422,5983,5985,6118,6119,6241,7153,10714,81620	DCK,DNMT1,E2F3,MSH6,MCM3,MCM6,MCM7,PCNA,POLA1,RFC3,RFC5,RPA2,RPA3,RRM2,TOP2A,POLD3,CDT1
5_Member	Reactome Gene Sets	R-HSA-69206	G1/S Transition	-14.6693	-12.3286	19/131	990,4171,4172,4174,4175,4176,5111,5422,5558,5682,6118,6119,6233,6241,7311,8900,81620,84515,91750	CDC6,MCM2,MCM3,MCM5,MCM6,MCM7,PCNA,POLA1,PRIM2,PSMA1,RPA2,RPA3,RPS27A,RRM2,UBA52,CCNA1,CDT1,MCM8,LIN52
5_Member	Reactome Gene Sets	R-HSA-68962	Activation of the pre-replicative complex	-14.6681	-12.3286	12/33	990,4171,4172,4174,4175,4176,5422,5558,6118,6119,81620,84515	CDC6,MCM2,MCM3,MCM5,MCM6,MCM7,POLA1,PRIM2,RPA2,RPA3,CDT1,MCM8
5_Member	Reactome Gene Sets	R-HSA-176187	Activation of ATR in response to replication stress	-12.3758	-10.1032	11/37	990,4171,4172,4174,4175,4176,5983,5985,6118,6119,84515	CDC6,MCM2,MCM3,MCM5,MCM6,MCM7,RFC3,RFC5,RPA2,RPA3,MCM8
5_Member	GO Biological Processes	GO:0006270	DNA replication initiation	-12.0408	-9.78968	10/29	990,4171,4172,4174,4175,4176,5422,5558,11073,64318	CDC6,MCM2,MCM3,MCM5,MCM6,MCM7,POLA1,PRIM2,TOPBP1,NOC3L
5_Member	GO Biological Processes	GO:0006271	DNA strand elongation involved in DNA replication	-11.6173	-9.38979	8/15	3978,4172,4176,5111,5422,5983,9837,10714	LIG1,MCM3,MCM7,PCNA,POLA1,RFC3,GINS1,POLD3
5_Member	GO Biological Processes	GO:0033260	nuclear DNA replication	-11.2762	-9.06798	9/24	3978,4171,4172,4175,5111,5422,9837,51750,81620	LIG1,MCM2,MCM3,MCM6,PCNA,POLA1,GINS1,RTEL1,CDT1
5_Member	GO Biological Processes	GO:0044786	cell cycle DNA replication	-11.087	-8.8881	9/25	3978,4171,4172,4175,5111,5422,9837,51750,81620	LIG1,MCM2,MCM3,MCM6,PCNA,POLA1,GINS1,RTEL1,CDT1
5_Member	GO Biological Processes	GO:0006310	DNA recombination	-11.041	-8.85127	20/233	328,2956,3329,4171,4172,4174,4175,4176,4436,6118,6119,7153,7374,7516,9985,11073,25836,51750,54780,84515	APEX1,MSH6,HSPD1,MCM2,MCM3,MCM5,MCM6,MCM7,MSH2,RPA2,RPA3,TOP2A,UNG,XRCC2,REC8,TOPBP1,NIPBL,RTEL1,NSMCE4A,MCM8
5_Member	Reactome Gene Sets	R-HSA-176974	Unwinding of DNA	-10.5893	-8.43152	7/12	4171,4172,4174,4175,4176,9837,84515	MCM2,MCM3,MCM5,MCM6,MCM7,GINS1,MCM8
5_Member	GO Biological Processes	GO:0022616	DNA strand elongation	-10.3484	-8.20169	8/20	3978,4172,4176,5111,5422,5983,9837,10714	LIG1,MCM3,MCM7,PCNA,POLA1,RFC3,GINS1,POLD3
5_Member	Reactome Gene Sets	R-HSA-68949	Orc1 removal from chromatin	-10.2886	-8.14469	12/71	990,4171,4172,4174,4175,4176,5682,6233,7311,8900,81620,84515	CDC6,MCM2,MCM3,MCM5,MCM6,MCM7,PSMA1,RPS27A,UBA52,CCNA1,CDT1,MCM8
5_Member	GO Biological Processes	GO:0090329	regulation of DNA-templated DNA replication	-10.0482	-7.90966	11/58	4171,4172,4174,4175,4176,5111,5983,5985,9837,63922,81620	MCM2,MCM3,MCM5,MCM6,MCM7,PCNA,RFC3,RFC5,GINS1,CHTF18,CDT1
5_Member	GO Biological Processes	GO:0006275	regulation of DNA replication	-9.91318	-7.79299	15/137	990,4171,4172,4174,4175,4176,5111,5983,5985,8467,9837,23560,63922,64769,81620	CDC6,MCM2,MCM3,MCM5,MCM6,MCM7,PCNA,RFC3,RFC5,SMARCA5,GINS1,GTPBP4,CHTF18,MEAF6,CDT1
5_Member	WikiPathways	WP45	G1 to S cell cycle control	-9.56216	-7.46451	11/64	1871,4171,4172,4174,4175,4176,5111,5558,6118,6119,8900	E2F3,MCM2,MCM3,MCM5,MCM6,MCM7,PCNA,PRIM2,RPA2,RPA3,CCNA1
5_Member	Reactome Gene Sets	R-HSA-69002	DNA Replication Pre-Initiation	-8.95929	-6.88997	15/160	990,4171,4172,4174,4175,4176,5422,5558,5682,6118,6119,6233,7311,81620,84515	CDC6,MCM2,MCM3,MCM5,MCM6,MCM7,POLA1,PRIM2,PSMA1,RPA2,RPA3,RPS27A,UBA52,CDT1,MCM8
5_Member	Reactome Gene Sets	R-HSA-69052	Switching of origins to a post-replicative state	-8.93441	-6.8719	12/92	990,4171,4172,4174,4175,4176,5682,6233,7311,8900,81620,84515	CDC6,MCM2,MCM3,MCM5,MCM6,MCM7,PSMA1,RPS27A,UBA52,CCNA1,CDT1,MCM8
5_Member	CORUM	CORUM:387	MCM complex	-8.83839	-6.78035	5/6	4171,4172,4174,4175,4176	MCM2,MCM3,MCM5,MCM6,MCM7
5_Member	Reactome Gene Sets	R-HSA-69481	G2/M Checkpoints	-8.7006	-6.64699	15/167	990,4171,4172,4174,4175,4176,5682,5983,5985,6118,6119,6233,7311,11073,84515	CDC6,MCM2,MCM3,MCM5,MCM6,MCM7,PSMA1,RFC3,RFC5,RPA2,RPA3,RPS27A,UBA52,TOPBP1,MCM8
5_Member	GO Biological Processes	GO:1902969	mitotic DNA replication	-8.59911	-6.55207	6/12	3978,4171,4172,4175,5422,9837	LIG1,MCM2,MCM3,MCM6,POLA1,GINS1
5_Member	GO Biological Processes	GO:0006302	double-strand break repair	-8.4741	-6.43138	16/201	142,4171,4172,4174,4175,4176,4436,5422,6118,6119,7516,9985,10038,25836,54780,84515	PARP1,MCM2,MCM3,MCM5,MCM6,MCM7,MSH2,POLA1,RPA2,RPA3,XRCC2,REC8,PARP2,NIPBL,NSMCE4A,MCM8
5_Member	GO Biological Processes	GO:0071103	DNA conformation change	-8.45986	-6.41929	12/101	4171,4172,4174,4175,4176,5983,5985,7153,9837,51750,63922,84515	MCM2,MCM3,MCM5,MCM6,MCM7,RFC3,RFC5,TOP2A,GINS1,RTEL1,CHTF18,MCM8
5_Member	GO Biological Processes	GO:0032508	DNA duplex unwinding	-8.09326	-6.08165	11/87	4171,4172,4174,4175,4176,5983,5985,9837,51750,63922,84515	MCM2,MCM3,MCM5,MCM6,MCM7,RFC3,RFC5,GINS1,RTEL1,CHTF18,MCM8
5_Member	GO Biological Processes	GO:0000724	double-strand break repair via homologous recombination	-7.9424	-5.93676	12/112	4171,4172,4174,4175,4176,6118,6119,7516,9985,25836,54780,84515	MCM2,MCM3,MCM5,MCM6,MCM7,RPA2,RPA3,XRCC2,REC8,NIPBL,NSMCE4A,MCM8
5_Member	GO Biological Processes	GO:0030174	regulation of DNA-templated DNA replication initiation	-7.87863	-5.89251	6/15	4171,4172,4174,4175,4176,81620	MCM2,MCM3,MCM5,MCM6,MCM7,CDT1
5_Member	GO Biological Processes	GO:0032392	DNA geometric change	-7.78333	-5.80075	11/93	4171,4172,4174,4175,4176,5983,5985,9837,51750,63922,84515	MCM2,MCM3,MCM5,MCM6,MCM7,RFC3,RFC5,GINS1,RTEL1,CHTF18,MCM8
5_Member	GO Biological Processes	GO:0000725	recombinational repair	-7.76873	-5.78801	12/116	4171,4172,4174,4175,4176,6118,6119,7516,9985,25836,54780,84515	MCM2,MCM3,MCM5,MCM6,MCM7,RPA2,RPA3,XRCC2,REC8,NIPBL,NSMCE4A,MCM8
5_Member	Reactome Gene Sets	R-HSA-69620	Cell Cycle Checkpoints	-7.67936	-5.70561	18/293	990,4171,4172,4174,4175,4176,5682,5983,5985,6118,6119,6233,7311,8900,9184,11073,57122,84515	CDC6,MCM2,MCM3,MCM5,MCM6,MCM7,PSMA1,RFC3,RFC5,RPA2,RPA3,RPS27A,UBA52,CCNA1,BUB3,TOPBP1,NUP107,MCM8
5_Member	GO Biological Processes	GO:0000727	double-strand break repair via break-induced replication	-6.74367	-4.8139	5/12	4171,4172,4174,4175,4176	MCM2,MCM3,MCM5,MCM6,MCM7
5_Member	GO Biological Processes	GO:0006268	DNA unwinding involved in DNA replication	-6.73612	-4.80966	6/22	4171,4172,4174,4175,4176,9837	MCM2,MCM3,MCM5,MCM6,MCM7,GINS1
5_Member	Reactome Gene Sets	R-HSA-68867	Assembly of the pre-replicative complex	-5.8642	-3.99757	11/143	990,4171,4172,4174,4175,4176,5682,6233,7311,81620,84515	CDC6,MCM2,MCM3,MCM5,MCM6,MCM7,PSMA1,RPS27A,UBA52,CDT1,MCM8
5_Member	CORUM	CORUM:1452	MCM2-MCM6-MCM7 complex	-5.76377	-3.91263	3/3	4171,4175,4176	MCM2,MCM6,MCM7
5_Member	WikiPathways	WP179	Cell cycle	-5.63302	-3.79281	10/122	990,1871,4171,4172,4174,4175,4176,5111,8900,9184	CDC6,E2F3,MCM2,MCM3,MCM5,MCM6,MCM7,PCNA,CCNA1,BUB3
5_Member	WikiPathways	WP4352	Ciliary landscape	-5.54585	-3.71498	13/219	4171,4172,4174,4175,4176,4436,9255,9343,9669,10051,10939,23016,84515	MCM2,MCM3,MCM5,MCM6,MCM7,MSH2,AIMP1,EFTUD2,EIF5B,SMC4,AFG3L2,EXOSC7,MCM8
5_Member	KEGG Pathway	hsa04110	Cell cycle	-5.50598	-3.67642	10/126	990,1871,4171,4172,4174,4175,4176,5111,8900,9184	CDC6,E2F3,MCM2,MCM3,MCM5,MCM6,MCM7,PCNA,CCNA1,BUB3
5_Member	CORUM	CORUM:2792	MCM2-MCM4-MCM6-MCM7 complex	-5.16561	-3.36408	3/4	4171,4175,4176	MCM2,MCM6,MCM7
5_Member	GO Biological Processes	GO:1902292	cell cycle DNA replication initiation	-4.77157	-3.01121	3/5	4171,4172,5422	MCM2,MCM3,POLA1
5_Member	GO Biological Processes	GO:1902315	nuclear cell cycle DNA replication initiation	-4.77157	-3.01121	3/5	4171,4172,5422	MCM2,MCM3,POLA1
5_Member	GO Biological Processes	GO:1902975	mitotic DNA replication initiation	-4.77157	-3.01121	3/5	4171,4172,5422	MCM2,MCM3,POLA1
5_Member	Canonical Pathways	M40	PID E2F PATHWAY	-3.60172	-1.96207	6/73	990,1871,4172,5422,6241,11073	CDC6,E2F3,MCM3,POLA1,RRM2,TOPBP1
6_Summary	GO Biological Processes	GO:0042274	ribosomal small subunit biogenesis	-22.6447	-20.1943	21/74	4809,6169,6193,6194,6201,6202,6208,6209,6217,6223,6229,6230,9790,11056,23212,27341,55226,55720,55813,65095,79954,23016,55651,3692,55759,117246,328,10535,10940,53981,23644	SNU13,RPL38,RPS5,RPS6,RPS7,RPS8,RPS14,RPS15,RPS16,RPS19,RPS24,RPS25,BMS1,DDX52,RRS1,RRP7A,NAT10,TSR1,UTP6,KRI1,NOL10,EXOSC7,NHP2,EIF6,WDR12,FTSJ3,APEX1,RNASEH2A,POP1,CPSF2,EDC4
6_Member	GO Biological Processes	GO:0042274	ribosomal small subunit biogenesis	-22.6447	-20.1943	21/74	4809,6169,6193,6194,6201,6202,6208,6209,6217,6223,6229,6230,9790,11056,23212,27341,55226,55720,55813,65095,79954	SNU13,RPL38,RPS5,RPS6,RPS7,RPS8,RPS14,RPS15,RPS16,RPS19,RPS24,RPS25,BMS1,DDX52,RRS1,RRP7A,NAT10,TSR1,UTP6,KRI1,NOL10
6_Member	GO Biological Processes	GO:0030490	maturation of SSU-rRNA	-13.5549	-11.2483	13/51	4809,6202,6208,6217,6223,9790,11056,23212,55226,55720,55813,65095,79954	SNU13,RPS8,RPS14,RPS16,RPS19,BMS1,DDX52,RRS1,NAT10,TSR1,UTP6,KRI1,NOL10
6_Member	GO Biological Processes	GO:0000462	maturation of SSU-rRNA from tricistronic rRNA transcript (SSU-rRNA, 5.8S rRNA, LSU-rRNA)	-10.7096	-8.54052	10/38	6202,6208,6217,6223,9790,23212,55720,55813,65095,79954	RPS8,RPS14,RPS16,RPS19,BMS1,RRS1,TSR1,UTP6,KRI1,NOL10
6_Member	GO Biological Processes	GO:0000469	cleavage involved in rRNA processing	-6.15968	-4.2725	6/27	9790,23016,23212,55651,55720,65095	BMS1,EXOSC7,RRS1,NHP2,TSR1,KRI1
6_Member	GO Biological Processes	GO:0000460	maturation of 5.8S rRNA	-5.45585	-3.62892	6/35	3692,23016,23212,55759,65095,117246	EIF6,EXOSC7,RRS1,WDR12,KRI1,FTSJ3
6_Member	GO Biological Processes	GO:0000466	maturation of 5.8S rRNA from tricistronic rRNA transcript (SSU-rRNA, 5.8S rRNA, LSU-rRNA)	-5.06554	-3.27136	5/24	23016,23212,55759,65095,117246	EXOSC7,RRS1,WDR12,KRI1,FTSJ3
6_Member	GO Biological Processes	GO:0090501	RNA phosphodiester bond hydrolysis	-4.78302	-3.01121	10/152	328,9790,10535,10940,23016,23212,53981,55651,55720,65095	APEX1,BMS1,RNASEH2A,POP1,EXOSC7,RRS1,CPSF2,NHP2,TSR1,KRI1
6_Member	GO Biological Processes	GO:0000478	endonucleolytic cleavage involved in rRNA processing	-4.59784	-2.8583	4/15	9790,23212,55720,65095	BMS1,RRS1,TSR1,KRI1
6_Member	GO Biological Processes	GO:0000479	endonucleolytic cleavage of tricistronic rRNA transcript (SSU-rRNA, 5.8S rRNA, LSU-rRNA)	-4.59784	-2.8583	4/15	9790,23212,55720,65095	BMS1,RRS1,TSR1,KRI1
6_Member	GO Biological Processes	GO:0090502	RNA phosphodiester bond hydrolysis, endonucleolytic	-4.18768	-2.48992	7/83	328,9790,10535,10940,23212,55720,65095	APEX1,BMS1,RNASEH2A,POP1,RRS1,TSR1,KRI1
6_Member	GO Biological Processes	GO:0090305	nucleic acid phosphodiester bond hydrolysis	-3.83195	-2.17052	11/236	328,9790,10535,10940,23016,23212,23644,53981,55651,55720,65095	APEX1,BMS1,RNASEH2A,POP1,EXOSC7,RRS1,EDC4,CPSF2,NHP2,TSR1,KRI1
7_Summary	GO Biological Processes	GO:0051052	regulation of DNA metabolic process	-17.6876	-15.2938	38/537	142,143,990,1736,2956,3326,4171,4172,4174,4175,4176,4436,5111,5558,5983,5985,6118,6188,6598,8467,9837,10575,10576,10694,10728,23560,51412,51750,54552,54780,55063,55226,55274,55929,63922,64769,81620,83443,55651,3728,11315,2186,3476,1786,10051,5478,6176,6187,11331,90441,3329,3309,10528,9972,55677,10399,29934,51652,51763	PARP1,PARP4,CDC6,DKC1,MSH6,HSP90AB1,MCM2,MCM3,MCM5,MCM6,MCM7,MSH2,PCNA,PRIM2,RFC3,RFC5,RPA2,RPS3,SMARCB1,SMARCA5,GINS1,CCT4,CCT2,CCT8,PTGES3,GTPBP4,ACTL6B,RTEL1,GNL3L,NSMCE4A,ZCWPW1,NAT10,PHF10,DMAP1,CHTF18,MEAF6,CDT1,SF3B5,NHP2,JUP,PARK7,BPTF,IGBP1,DNMT1,SMC4,PPIA,RPLP1,RPS2,PHB2,ZNF622,HSPD1,HSPA5,NOP56,NUP153,IWS1,RACK1,SNX12,CHMP3,INPP5K
7_Member	GO Biological Processes	GO:0051052	regulation of DNA metabolic process	-17.6876	-15.2938	38/537	142,143,990,1736,2956,3326,4171,4172,4174,4175,4176,4436,5111,5558,5983,5985,6118,6188,6598,8467,9837,10575,10576,10694,10728,23560,51412,51750,54552,54780,55063,55226,55274,55929,63922,64769,81620,83443	PARP1,PARP4,CDC6,DKC1,MSH6,HSP90AB1,MCM2,MCM3,MCM5,MCM6,MCM7,MSH2,PCNA,PRIM2,RFC3,RFC5,RPA2,RPS3,SMARCB1,SMARCA5,GINS1,CCT4,CCT2,CCT8,PTGES3,GTPBP4,ACTL6B,RTEL1,GNL3L,NSMCE4A,ZCWPW1,NAT10,PHF10,DMAP1,CHTF18,MEAF6,CDT1,SF3B5
7_Member	GO Biological Processes	GO:0051054	positive regulation of DNA metabolic process	-12.5328	-10.2566	24/298	142,1736,3326,4436,5111,5558,5983,5985,6188,6598,8467,9837,10575,10576,10694,10728,51412,51750,55063,55274,55929,63922,64769,81620	PARP1,DKC1,HSP90AB1,MSH2,PCNA,PRIM2,RFC3,RFC5,RPS3,SMARCB1,SMARCA5,GINS1,CCT4,CCT2,CCT8,PTGES3,ACTL6B,RTEL1,ZCWPW1,PHF10,DMAP1,CHTF18,MEAF6,CDT1
7_Member	GO Biological Processes	GO:2000278	regulation of DNA biosynthetic process	-10.8005	-8.62561	15/119	143,1736,3326,5111,5983,5985,9837,10575,10576,10694,10728,54552,55226,63922,64769	PARP4,DKC1,HSP90AB1,PCNA,RFC3,RFC5,GINS1,CCT4,CCT2,CCT8,PTGES3,GNL3L,NAT10,CHTF18,MEAF6
7_Member	GO Biological Processes	GO:2000573	positive regulation of DNA biosynthetic process	-8.92412	-6.86385	11/73	1736,3326,5111,5983,5985,9837,10575,10576,10694,10728,63922	DKC1,HSP90AB1,PCNA,RFC3,RFC5,GINS1,CCT4,CCT2,CCT8,PTGES3,CHTF18
7_Member	GO Biological Processes	GO:1904816	positive regulation of protein localization to chromosome, telomeric region	-6.74367	-4.8139	5/12	1736,10575,10576,10694,54552	DKC1,CCT4,CCT2,CCT8,GNL3L
7_Member	GO Biological Processes	GO:1904814	regulation of protein localization to chromosome, telomeric region	-6.34954	-4.45017	5/14	1736,10575,10576,10694,54552	DKC1,CCT4,CCT2,CCT8,GNL3L
7_Member	GO Biological Processes	GO:1904874	positive regulation of telomerase RNA localization to Cajal body	-6.17775	-4.28756	5/15	1736,10575,10576,10694,55651	DKC1,CCT4,CCT2,CCT8,NHP2
7_Member	GO Biological Processes	GO:1904356	regulation of telomere maintenance via telomere lengthening	-6.16602	-4.27734	8/61	142,1736,10575,10576,10694,51750,54552,55226	PARP1,DKC1,CCT4,CCT2,CCT8,RTEL1,GNL3L,NAT10
7_Member	GO Biological Processes	GO:1900182	positive regulation of protein localization to nucleus	-6.10205	-4.22232	9/84	142,1736,3326,3728,10575,10576,10694,11315,55929	PARP1,DKC1,HSP90AB1,JUP,CCT4,CCT2,CCT8,PARK7,DMAP1
7_Member	GO Biological Processes	GO:1904872	regulation of telomerase RNA localization to Cajal body	-5.73532	-3.88831	5/18	1736,10575,10576,10694,55651	DKC1,CCT4,CCT2,CCT8,NHP2
7_Member	GO Biological Processes	GO:0032204	regulation of telomere maintenance	-5.46199	-3.63375	9/100	142,1736,10575,10576,10694,51750,54552,54780,55226	PARP1,DKC1,CCT4,CCT2,CCT8,RTEL1,GNL3L,NSMCE4A,NAT10
7_Member	GO Biological Processes	GO:1904851	positive regulation of establishment of protein localization to telomere	-5.39006	-3.56833	4/10	1736,10575,10576,10694	DKC1,CCT4,CCT2,CCT8
7_Member	GO Biological Processes	GO:0070203	regulation of establishment of protein localization to telomere	-5.19791	-3.39266	4/11	1736,10575,10576,10694	DKC1,CCT4,CCT2,CCT8
7_Member	GO Biological Processes	GO:1904869	regulation of protein localization to Cajal body	-5.19791	-3.39266	4/11	1736,10575,10576,10694	DKC1,CCT4,CCT2,CCT8
7_Member	GO Biological Processes	GO:1904871	positive regulation of protein localization to Cajal body	-5.19791	-3.39266	4/11	1736,10575,10576,10694	DKC1,CCT4,CCT2,CCT8
7_Member	GO Biological Processes	GO:0070202	regulation of establishment of protein localization to chromosome	-5.02596	-3.23779	4/12	1736,10575,10576,10694	DKC1,CCT4,CCT2,CCT8
7_Member	GO Biological Processes	GO:0090666	scaRNA localization to Cajal body	-4.77157	-3.01121	3/5	1736,10575,10576	DKC1,CCT4,CCT2
7_Member	GO Biological Processes	GO:0090670	RNA localization to Cajal body	-4.77157	-3.01121	3/5	1736,10575,10576	DKC1,CCT4,CCT2
7_Member	GO Biological Processes	GO:0090685	RNA localization to nucleus	-4.77157	-3.01121	3/5	1736,10575,10576	DKC1,CCT4,CCT2
7_Member	GO Biological Processes	GO:0051972	regulation of telomerase activity	-4.68804	-2.93657	6/47	143,1736,3326,10575,10576,10728	PARP4,DKC1,HSP90AB1,CCT4,CCT2,PTGES3
7_Member	GO Biological Processes	GO:1900180	regulation of protein localization to nucleus	-4.48298	-2.7519	9/132	142,1736,3326,3728,10575,10576,10694,11315,55929	PARP1,DKC1,HSP90AB1,JUP,CCT4,CCT2,CCT8,PARK7,DMAP1
7_Member	WikiPathways	WP4949	16p11.2 proximal deletion syndrome	-4.43505	-2.70712	7/76	143,2186,3476,5111,10575,10576,10694	PARP4,BPTF,IGBP1,PCNA,CCT4,CCT2,CCT8
7_Member	GO Biological Processes	GO:2001252	positive regulation of chromosome organization	-4.38886	-2.6661	8/105	1736,1786,10051,10575,10576,10694,51750,81620	DKC1,DNMT1,SMC4,CCT4,CCT2,CCT8,RTEL1,CDT1
7_Member	GO Biological Processes	GO:0032210	regulation of telomere maintenance via telomerase	-4.38434	-2.66261	6/53	1736,10575,10576,10694,54552,55226	DKC1,CCT4,CCT2,CCT8,GNL3L,NAT10
7_Member	GO Biological Processes	GO:0051973	positive regulation of telomerase activity	-4.29239	-2.5792	5/34	1736,3326,10575,10576,10728	DKC1,HSP90AB1,CCT4,CCT2,PTGES3
7_Member	GO Biological Processes	GO:1904358	positive regulation of telomere maintenance via telomere lengthening	-4.11028	-2.41831	5/37	1736,10575,10576,10694,51750	DKC1,CCT4,CCT2,CCT8,RTEL1
7_Member	GO Biological Processes	GO:0051347	positive regulation of transferase activity	-4.0962	-2.40519	19/575	990,1736,3326,5111,5478,5558,5983,5985,6176,6187,6188,9837,10575,10576,10728,11315,11331,63922,90441	CDC6,DKC1,HSP90AB1,PCNA,PPIA,PRIM2,RFC3,RFC5,RPLP1,RPS2,RPS3,GINS1,CCT4,CCT2,PTGES3,PARK7,PHB2,CHTF18,ZNF622
7_Member	CORUM	CORUM:126	CCT complex (chaperonin containing TCP1 complex)	-4.03506	-2.35631	3/8	10575,10576,10694	CCT4,CCT2,CCT8
7_Member	GO Biological Processes	GO:0051131	chaperone-mediated protein complex assembly	-3.89766	-2.22902	4/22	3326,3329,10576,10728	HSP90AB1,HSPD1,CCT2,PTGES3
7_Member	CORUM	CORUM:6247	BBS-chaperonin complex	-3.71185	-2.06534	3/10	10575,10576,10694	CCT4,CCT2,CCT8
7_Member	Reactome Gene Sets	R-HSA-390450	Folding of actin by CCT/TriC	-3.71185	-2.06534	3/10	10575,10576,10694	CCT4,CCT2,CCT8
7_Member	GO Biological Processes	GO:0032212	positive regulation of telomere maintenance via telomerase	-3.14494	-1.54116	4/34	1736,10575,10576,10694	DKC1,CCT4,CCT2,CCT8
7_Member	GO Biological Processes	GO:0032206	positive regulation of telomere maintenance	-2.92197	-1.34106	5/66	1736,10575,10576,10694,51750	DKC1,CCT4,CCT2,CCT8,RTEL1
7_Member	GO Biological Processes	GO:1901998	toxin transport	-2.91659	-1.33863	4/39	3309,10575,10576,10694	HSPA5,CCT4,CCT2,CCT8
7_Member	Reactome Gene Sets	R-HSA-390471	Association of TriC/CCT with target proteins during biosynthesis	-2.91659	-1.33863	4/39	10528,10575,10576,10694	NOP56,CCT4,CCT2,CCT8
7_Member	GO Biological Processes	GO:0046822	regulation of nucleocytoplasmic transport	-2.78651	-1.22377	6/104	3326,3728,9972,11315,55677,55929	HSP90AB1,JUP,NUP153,PARK7,IWS1,DMAP1
7_Member	Reactome Gene Sets	R-HSA-5620922	BBSome-mediated cargo-targeting to cilium	-2.59313	-1.06263	3/23	10575,10576,10694	CCT4,CCT2,CCT8
7_Member	Reactome Gene Sets	R-HSA-389960	Formation of tubulin folding intermediates by CCT/TriC	-2.48733	-0.96663	3/25	10575,10576,10694	CCT4,CCT2,CCT8
7_Member	GO Biological Processes	GO:1903829	positive regulation of protein localization	-2.48605	-0.966424	13/448	142,1736,3326,3728,5478,10399,10575,10576,10694,11315,54552,55929,81620	PARP1,DKC1,HSP90AB1,JUP,PPIA,RACK1,CCT4,CCT2,CCT8,PARK7,GNL3L,DMAP1,CDT1
7_Member	Reactome Gene Sets	R-HSA-389957	Prefoldin mediated transfer of substrate to CCT/TriC	-2.34526	-0.852707	3/28	10575,10576,10694	CCT4,CCT2,CCT8
7_Member	Reactome Gene Sets	R-HSA-389958	Cooperation of Prefoldin and TriC/CCT in actin and tubulin folding	-2.18048	-0.71093	3/32	10575,10576,10694	CCT4,CCT2,CCT8
7_Member	GO Biological Processes	GO:0060341	regulation of cellular localization	-2.0967	-0.636244	17/733	142,1736,3326,3728,9972,10399,10575,10576,10694,11315,29934,51652,51763,54552,55677,55929,81620	PARP1,DKC1,HSP90AB1,JUP,NUP153,RACK1,CCT4,CCT2,CCT8,PARK7,SNX12,CHMP3,INPP5K,GNL3L,IWS1,DMAP1,CDT1
8_Summary	GO Biological Processes	GO:0000470	maturation of LSU-rRNA	-17.5514	-15.1623	13/28	3692,4736,4809,4839,6129,6130,8886,11224,23560,26156,55651,55759,117246	EIF6,RPL10A,SNU13,NOP2,RPL7,RPL7A,DDX18,RPL35,GTPBP4,RSL1D1,NHP2,WDR12,FTSJ3
8_Member	GO Biological Processes	GO:0000470	maturation of LSU-rRNA	-17.5514	-15.1623	13/28	3692,4736,4809,4839,6129,6130,8886,11224,23560,26156,55651,55759,117246	EIF6,RPL10A,SNU13,NOP2,RPL7,RPL7A,DDX18,RPL35,GTPBP4,RSL1D1,NHP2,WDR12,FTSJ3
8_Member	GO Biological Processes	GO:0000463	maturation of LSU-rRNA from tricistronic rRNA transcript (SSU-rRNA, 5.8S rRNA, LSU-rRNA)	-7.87863	-5.89251	6/15	6129,8886,11224,23560,55759,117246	RPL7,DDX18,RPL35,GTPBP4,WDR12,FTSJ3
9_Summary	Reactome Gene Sets	R-HSA-180786	Extension of Telomeres	-16.5932	-14.2182	15/51	1736,3978,5111,5422,5558,5981,5983,5985,6118,6119,8900,10714,51750,55651,63922,142,328,10038,7374,2956,4436,6233,7311,5436,7516,8467,9031,9768,11073,51514,10535,100533467,9837,990,4171,4176,6908,7862,64769,5052,7153	DKC1,LIG1,PCNA,POLA1,PRIM2,RFC1,RFC3,RFC5,RPA2,RPA3,CCNA1,POLD3,RTEL1,NHP2,CHTF18,PARP1,APEX1,PARP2,UNG,MSH6,MSH2,RPS27A,UBA52,POLR2G,XRCC2,SMARCA5,BAZ1B,PCLAF,TOPBP1,DTL,RNASEH2A,BIVM-ERCC5,GINS1,CDC6,MCM2,MCM7,TBP,BRPF1,MEAF6,PRDX1,TOP2A
9_Member	Reactome Gene Sets	R-HSA-180786	Extension of Telomeres	-16.5932	-14.2182	15/51	1736,3978,5111,5422,5558,5981,5983,5985,6118,6119,8900,10714,51750,55651,63922	DKC1,LIG1,PCNA,POLA1,PRIM2,RFC1,RFC3,RFC5,RPA2,RPA3,CCNA1,POLD3,RTEL1,NHP2,CHTF18
9_Member	Reactome Gene Sets	R-HSA-110373	Resolution of AP sites via the multiple-nucleotide patch replacement pathway	-14.3685	-12.0374	11/26	142,328,3978,5111,5981,5983,5985,6118,6119,10038,10714	PARP1,APEX1,LIG1,PCNA,RFC1,RFC3,RFC5,RPA2,RPA3,PARP2,POLD3
9_Member	Reactome Gene Sets	R-HSA-69186	Lagging Strand Synthesis	-14.0342	-11.7114	10/20	3978,5111,5422,5558,5981,5983,5985,6118,6119,10714	LIG1,PCNA,POLA1,PRIM2,RFC1,RFC3,RFC5,RPA2,RPA3,POLD3
9_Member	Reactome Gene Sets	R-HSA-73933	Resolution of Abasic Sites (AP sites)	-13.6539	-11.3393	12/39	142,328,3978,5111,5981,5983,5985,6118,6119,7374,10038,10714	PARP1,APEX1,LIG1,PCNA,RFC1,RFC3,RFC5,RPA2,RPA3,UNG,PARP2,POLD3
9_Member	WikiPathways	WP531	DNA mismatch repair	-13.2562	-10.9574	10/23	2956,3978,4436,5111,5981,5983,5985,6118,6119,10714	MSH6,LIG1,MSH2,PCNA,RFC1,RFC3,RFC5,RPA2,RPA3,POLD3
9_Member	KEGG Pathway	hsa03430	Mismatch repair	-13.2562	-10.9574	10/23	2956,3978,4436,5111,5981,5983,5985,6118,6119,10714	MSH6,LIG1,MSH2,PCNA,RFC1,RFC3,RFC5,RPA2,RPA3,POLD3
9_Member	Reactome Gene Sets	R-HSA-174417	Telomere C-strand (Lagging Strand) Synthesis	-12.8372	-10.5498	11/34	3978,5111,5422,5558,5981,5983,5985,6118,6119,10714,63922	LIG1,PCNA,POLA1,PRIM2,RFC1,RFC3,RFC5,RPA2,RPA3,POLD3,CHTF18
9_Member	Reactome Gene Sets	R-HSA-5696397	Gap-filling DNA repair synthesis and ligation in GG-NER	-12.8096	-10.526	10/25	3978,5111,5981,5983,5985,6118,6119,6233,7311,10714	LIG1,PCNA,RFC1,RFC3,RFC5,RPA2,RPA3,RPS27A,UBA52,POLD3
9_Member	Reactome Gene Sets	R-HSA-157579	Telomere Maintenance	-12.2784	-10.0095	16/113	1736,3978,5111,5422,5436,5558,5981,5983,5985,6118,6119,8900,10714,51750,55651,63922	DKC1,LIG1,PCNA,POLA1,POLR2G,PRIM2,RFC1,RFC3,RFC5,RPA2,RPA3,CCNA1,POLD3,RTEL1,NHP2,CHTF18
9_Member	Reactome Gene Sets	R-HSA-73894	DNA Repair	-12.2604	-9.99515	25/336	142,328,2956,3978,4436,5111,5436,5981,5983,5985,6118,6119,6233,7311,7374,7516,8467,8900,9031,9768,10038,10714,11073,51514,51750	PARP1,APEX1,MSH6,LIG1,MSH2,PCNA,POLR2G,RFC1,RFC3,RFC5,RPA2,RPA3,RPS27A,UBA52,UNG,XRCC2,SMARCA5,CCNA1,BAZ1B,PCLAF,PARP2,POLD3,TOPBP1,DTL,RTEL1
9_Member	Reactome Gene Sets	R-HSA-5651801	PCNA-Dependent Long Patch Base Excision Repair	-11.9106	-9.66629	9/21	328,3978,5111,5981,5983,5985,6118,6119,10714	APEX1,LIG1,PCNA,RFC1,RFC3,RFC5,RPA2,RPA3,POLD3
9_Member	Reactome Gene Sets	R-HSA-110314	Recognition of DNA damage by PCNA-containing replication complex	-11.8694	-9.63123	10/30	5111,5981,5983,5985,6118,6119,6233,7311,10714,51514	PCNA,RFC1,RFC3,RFC5,RPA2,RPA3,RPS27A,UBA52,POLD3,DTL
9_Member	Reactome Gene Sets	R-HSA-73886	Chromosome Maintenance	-11.8412	-9.60708	17/141	1736,3978,5111,5422,5436,5558,5981,5983,5985,6118,6119,8467,8900,10714,51750,55651,63922	DKC1,LIG1,PCNA,POLA1,POLR2G,PRIM2,RFC1,RFC3,RFC5,RPA2,RPA3,SMARCA5,CCNA1,POLD3,RTEL1,NHP2,CHTF18
9_Member	Reactome Gene Sets	R-HSA-5696400	Dual Incision in GG-NER	-11.8267	-9.59595	11/41	142,5111,5981,5983,5985,6118,6119,6233,7311,10038,10714	PARP1,PCNA,RFC1,RFC3,RFC5,RPA2,RPA3,RPS27A,UBA52,PARP2,POLD3
9_Member	Reactome Gene Sets	R-HSA-5656169	Termination of translesion DNA synthesis	-11.5468	-9.32336	10/32	5111,5981,5983,5985,6118,6119,6233,7311,9768,10714	PCNA,RFC1,RFC3,RFC5,RPA2,RPA3,RPS27A,UBA52,PCLAF,POLD3
9_Member	Reactome Gene Sets	R-HSA-110312	Translesion synthesis by REV1	-11.3208	-9.10947	8/16	5111,5981,5983,5985,6118,6119,6233,7311	PCNA,RFC1,RFC3,RFC5,RPA2,RPA3,RPS27A,UBA52
9_Member	Reactome Gene Sets	R-HSA-5655862	Translesion synthesis by POLK	-11.0492	-8.85643	8/17	5111,5981,5983,5985,6118,6119,6233,7311	PCNA,RFC1,RFC3,RFC5,RPA2,RPA3,RPS27A,UBA52
9_Member	Reactome Gene Sets	R-HSA-5656121	Translesion synthesis by POLI	-11.0492	-8.85643	8/17	5111,5981,5983,5985,6118,6119,6233,7311	PCNA,RFC1,RFC3,RFC5,RPA2,RPA3,RPS27A,UBA52
9_Member	Reactome Gene Sets	R-HSA-73893	DNA Damage Bypass	-11.005	-8.81826	11/48	5111,5981,5983,5985,6118,6119,6233,7311,9768,10714,51514	PCNA,RFC1,RFC3,RFC5,RPA2,RPA3,RPS27A,UBA52,PCLAF,POLD3,DTL
9_Member	Reactome Gene Sets	R-HSA-5693532	DNA Double-Strand Break Repair	-10.6026	-8.43642	17/168	142,5111,5981,5983,5985,6118,6119,6233,7311,7516,8467,8900,9031,10038,10714,11073,51750	PARP1,PCNA,RFC1,RFC3,RFC5,RPA2,RPA3,RPS27A,UBA52,XRCC2,SMARCA5,CCNA1,BAZ1B,PARP2,POLD3,TOPBP1,RTEL1
9_Member	Reactome Gene Sets	R-HSA-110313	Translesion synthesis by Y family DNA polymerases bypasses lesions on DNA template	-10.5856	-8.43064	10/39	5111,5981,5983,5985,6118,6119,6233,7311,9768,10714	PCNA,RFC1,RFC3,RFC5,RPA2,RPA3,RPS27A,UBA52,PCLAF,POLD3
9_Member	Reactome Gene Sets	R-HSA-110320	Translesion Synthesis by POLH	-10.5657	-8.41348	8/19	5111,5981,5983,5985,6118,6119,6233,7311	PCNA,RFC1,RFC3,RFC5,RPA2,RPA3,RPS27A,UBA52
9_Member	Reactome Gene Sets	R-HSA-5685942	HDR through Homologous Recombination (HRR)	-10.5197	-8.37025	12/68	5111,5981,5983,5985,6118,6119,6233,7311,7516,10714,11073,51750	PCNA,RFC1,RFC3,RFC5,RPA2,RPA3,RPS27A,UBA52,XRCC2,POLD3,TOPBP1,RTEL1
9_Member	Reactome Gene Sets	R-HSA-5358565	Mismatch repair (MMR) directed by MSH2:MSH6 (MutSalpha)	-9.96144	-7.83609	7/14	2956,3978,4436,5111,6118,6119,10714	MSH6,LIG1,MSH2,PCNA,RPA2,RPA3,POLD3
9_Member	Reactome Gene Sets	R-HSA-5693538	Homology Directed Repair	-9.86792	-7.75029	15/138	142,5111,5981,5983,5985,6118,6119,6233,7311,7516,8900,10038,10714,11073,51750	PARP1,PCNA,RFC1,RFC3,RFC5,RPA2,RPA3,RPS27A,UBA52,XRCC2,CCNA1,PARP2,POLD3,TOPBP1,RTEL1
9_Member	Reactome Gene Sets	R-HSA-5358508	Mismatch Repair	-9.69294	-7.58791	7/15	2956,3978,4436,5111,6118,6119,10714	MSH6,LIG1,MSH2,PCNA,RPA2,RPA3,POLD3
9_Member	Reactome Gene Sets	R-HSA-69183	Processive synthesis on the lagging strand	-9.69294	-7.58791	7/15	3978,5111,5422,5558,6118,6119,10714	LIG1,PCNA,POLA1,PRIM2,RPA2,RPA3,POLD3
9_Member	WikiPathways	WP4946	DNA repair pathways, full network	-9.61451	-7.51195	14/121	142,328,2956,3978,4436,5111,5981,5983,5985,6118,6119,7374,10038,10714	PARP1,APEX1,MSH6,LIG1,MSH2,PCNA,RFC1,RFC3,RFC5,RPA2,RPA3,UNG,PARP2,POLD3
9_Member	Reactome Gene Sets	R-HSA-6782210	Gap-filling DNA repair synthesis and ligation in TC-NER	-9.48629	-7.39108	11/65	3978,5111,5436,5981,5983,5985,6118,6119,6233,7311,10714	LIG1,PCNA,POLR2G,RFC1,RFC3,RFC5,RPA2,RPA3,RPS27A,UBA52,POLD3
9_Member	Reactome Gene Sets	R-HSA-5696399	Global Genome Nucleotide Excision Repair (GG-NER)	-9.40367	-7.31328	12/84	142,3978,5111,5981,5983,5985,6118,6119,6233,7311,10038,10714	PARP1,LIG1,PCNA,RFC1,RFC3,RFC5,RPA2,RPA3,RPS27A,UBA52,PARP2,POLD3
9_Member	Reactome Gene Sets	R-HSA-5696398	Nucleotide Excision Repair	-9.03674	-6.95818	13/111	142,3978,5111,5436,5981,5983,5985,6118,6119,6233,7311,10038,10714	PARP1,LIG1,PCNA,POLR2G,RFC1,RFC3,RFC5,RPA2,RPA3,RPS27A,UBA52,PARP2,POLD3
9_Member	Reactome Gene Sets	R-HSA-73884	Base Excision Repair	-8.93441	-6.8719	12/92	142,328,3978,5111,5981,5983,5985,6118,6119,7374,10038,10714	PARP1,APEX1,LIG1,PCNA,RFC1,RFC3,RFC5,RPA2,RPA3,UNG,PARP2,POLD3
9_Member	Reactome Gene Sets	R-HSA-6781827	Transcription-Coupled Nucleotide Excision Repair (TC-NER)	-8.54727	-6.5024	11/79	3978,5111,5436,5981,5983,5985,6118,6119,6233,7311,10714	LIG1,PCNA,POLR2G,RFC1,RFC3,RFC5,RPA2,RPA3,RPS27A,UBA52,POLD3
9_Member	GO Biological Processes	GO:0006298	mismatch repair	-8.36532	-6.33398	8/33	2956,3978,4436,5111,6118,6119,10535,10714	MSH6,LIG1,MSH2,PCNA,RPA2,RPA3,RNASEH2A,POLD3
9_Member	KEGG Pathway	hsa03420	Nucleotide excision repair	-8.36398	-6.33398	9/47	3978,5111,5981,5983,5985,6118,6119,10714,100533467	LIG1,PCNA,RFC1,RFC3,RFC5,RPA2,RPA3,POLD3,BIVM-ERCC5
9_Member	CORUM	CORUM:1004	RC complex during S-phase of cell cycle	-8.33469	-6.30883	6/13	142,3978,5422,5981,6118,6119	PARP1,LIG1,POLA1,RFC1,RPA2,RPA3
9_Member	Reactome Gene Sets	R-HSA-6782135	Dual incision in TC-NER	-8.18961	-6.16583	10/66	5111,5436,5981,5983,5985,6118,6119,6233,7311,10714	PCNA,POLR2G,RFC1,RFC3,RFC5,RPA2,RPA3,RPS27A,UBA52,POLD3
9_Member	Reactome Gene Sets	R-HSA-5693567	HDR through Homologous Recombination (HRR) or Single Strand Annealing (SSA)	-8.1047	-6.08705	13/132	5111,5981,5983,5985,6118,6119,6233,7311,7516,8900,10714,11073,51750	PCNA,RFC1,RFC3,RFC5,RPA2,RPA3,RPS27A,UBA52,XRCC2,CCNA1,POLD3,TOPBP1,RTEL1
9_Member	Reactome Gene Sets	R-HSA-5358606	Mismatch repair (MMR) directed by MSH2:MSH3 (MutSbeta)	-8.09607	-6.08245	6/14	3978,4436,5111,6118,6119,10714	LIG1,MSH2,PCNA,RPA2,RPA3,POLD3
9_Member	Reactome Gene Sets	R-HSA-69166	Removal of the Flap Intermediate	-8.09607	-6.08245	6/14	5111,5422,5558,6118,6119,10714	PCNA,POLA1,PRIM2,RPA2,RPA3,POLD3
9_Member	WikiPathways	WP4753	Nucleotide excision repair	-7.30933	-5.35396	8/44	3978,5111,5981,5983,5985,6118,6119,10714	LIG1,PCNA,RFC1,RFC3,RFC5,RPA2,RPA3,POLD3
9_Member	Reactome Gene Sets	R-HSA-9675135	Diseases of DNA repair	-6.78571	-4.85094	8/51	2956,4436,5983,5985,6118,6119,7516,11073	MSH6,MSH2,RFC3,RFC5,RPA2,RPA3,XRCC2,TOPBP1
9_Member	CORUM	CORUM:1005	RC complex during G2/M-phase of cell cycle	-6.53712	-4.62202	5/13	142,5422,5981,6118,6119	PARP1,POLA1,RFC1,RPA2,RPA3
9_Member	GO Biological Processes	GO:1900262	regulation of DNA-directed DNA polymerase activity	-6.53712	-4.62202	5/13	5111,5983,5985,9837,63922	PCNA,RFC3,RFC5,GINS1,CHTF18
9_Member	GO Biological Processes	GO:1900264	positive regulation of DNA-directed DNA polymerase activity	-6.53712	-4.62202	5/13	5111,5983,5985,9837,63922	PCNA,RFC3,RFC5,GINS1,CHTF18
9_Member	CORUM	CORUM:2797	PCNA-CHL12-RFC2-5 complex	-6.51961	-4.60929	4/6	5111,5983,5985,63922	PCNA,RFC3,RFC5,CHTF18
9_Member	WikiPathways	WP5114	Nucleotide excision repair in xeroderma pigmentosum	-6.4777	-4.57054	9/76	142,3978,5111,5981,5983,5985,6118,6119,10714	PARP1,LIG1,PCNA,RFC1,RFC3,RFC5,RPA2,RPA3,POLD3
9_Member	Canonical Pathways	M46	PID ATR PATHWAY	-6.42231	-4.51829	7/39	990,4171,4176,5983,5985,6118,11073	CDC6,MCM2,MCM7,RFC3,RFC5,RPA2,TOPBP1
9_Member	Reactome Gene Sets	R-HSA-6804756	Regulation of TP53 Activity through Phosphorylation	-5.76577	-3.91263	9/92	5983,5985,6118,6119,6233,6908,7311,8900,11073	RFC3,RFC5,RPA2,RPA3,RPS27A,TBP,UBA52,CCNA1,TOPBP1
9_Member	CORUM	CORUM:1003	RC complex (Replication competent complex)	-5.60777	-3.77214	4/9	5422,5981,5983,5985	POLA1,RFC1,RFC3,RFC5
9_Member	Reactome Gene Sets	R-HSA-174414	Processive synthesis on the C-strand of the telomere	-5.607	-3.77214	5/19	3978,5111,6118,6119,10714	LIG1,PCNA,RPA2,RPA3,POLD3
9_Member	Reactome Gene Sets	R-HSA-5633007	Regulation of TP53 Activity	-5.3877	-3.56726	11/160	5983,5985,6118,6119,6233,6908,7311,7862,8900,11073,64769	RFC3,RFC5,RPA2,RPA3,RPS27A,TBP,UBA52,BRPF1,CCNA1,TOPBP1,MEAF6
9_Member	Reactome Gene Sets	R-HSA-5693616	Presynaptic phase of homologous DNA pairing and strand exchange	-5.10405	-3.30865	6/40	5983,5985,6118,6119,7516,11073	RFC3,RFC5,RPA2,RPA3,XRCC2,TOPBP1
9_Member	Reactome Gene Sets	R-HSA-9675136	Diseases of DNA Double-Strand Break Repair	-5.03973	-3.24917	6/41	5983,5985,6118,6119,7516,11073	RFC3,RFC5,RPA2,RPA3,XRCC2,TOPBP1
9_Member	Reactome Gene Sets	R-HSA-9701190	Defective homologous recombination repair (HRR) due to BRCA2 loss of function	-5.03973	-3.24917	6/41	5983,5985,6118,6119,7516,11073	RFC3,RFC5,RPA2,RPA3,XRCC2,TOPBP1
9_Member	Reactome Gene Sets	R-HSA-5693579	Homologous DNA Pairing and Strand Exchange	-4.9163	-3.13526	6/43	5983,5985,6118,6119,7516,11073	RFC3,RFC5,RPA2,RPA3,XRCC2,TOPBP1
9_Member	CORUM	CORUM:2199	CHTF18-RFC2-5 complex	-4.77157	-3.01121	3/5	5983,5985,63922	RFC3,RFC5,CHTF18
9_Member	CORUM	CORUM:2201	PCNA-RFC2-5 complex	-4.77157	-3.01121	3/5	5111,5983,5985	PCNA,RFC3,RFC5
9_Member	CORUM	CORUM:2202	CHTF18-RFC2-5 complex	-4.77157	-3.01121	3/5	5983,5985,63922	RFC3,RFC5,CHTF18
9_Member	CORUM	CORUM:277	RFC complex	-4.77157	-3.01121	3/5	5981,5983,5985	RFC1,RFC3,RFC5
9_Member	CORUM	CORUM:279	RFC complex	-4.77157	-3.01121	3/5	5981,5983,5985	RFC1,RFC3,RFC5
9_Member	CORUM	CORUM:2799	RFC complex	-4.77157	-3.01121	3/5	5981,5983,5985	RFC1,RFC3,RFC5
9_Member	Reactome Gene Sets	R-HSA-5693607	Processing of DNA double-strand break ends	-4.63814	-2.89429	8/97	5983,5985,6118,6119,6233,7311,8900,11073	RFC3,RFC5,RPA2,RPA3,RPS27A,UBA52,CCNA1,TOPBP1
9_Member	CORUM	CORUM:2203	BRD4-RFC complex	-4.47443	-2.74546	3/6	5981,5983,5985	RFC1,RFC3,RFC5
9_Member	Reactome Gene Sets	R-HSA-3700989	Transcriptional Regulation by TP53	-4.42285	-2.69803	15/362	4436,5052,5111,5436,5983,5985,6118,6119,6233,6908,7311,7862,8900,11073,64769	MSH2,PRDX1,PCNA,POLR2G,RFC3,RFC5,RPA2,RPA3,RPS27A,TBP,UBA52,BRPF1,CCNA1,TOPBP1,MEAF6
9_Member	Reactome Gene Sets	R-HSA-174437	Removal of the Flap Intermediate from the C-strand	-4.36466	-2.64396	4/17	5111,6118,6119,10714	PCNA,RPA2,RPA3,POLD3
9_Member	CORUM	CORUM:2804	CTF18-cohesion-RFC complex	-4.23529	-2.52968	3/7	5983,5985,63922	RFC3,RFC5,CHTF18
9_Member	Reactome Gene Sets	R-HSA-9709570	Impaired BRCA2 binding to RAD51	-4.22972	-2.52805	5/35	5983,5985,6118,6119,11073	RFC3,RFC5,RPA2,RPA3,TOPBP1
9_Member	Reactome Gene Sets	R-HSA-5685938	HDR through Single Strand Annealing (SSA)	-4.11028	-2.41831	5/37	5983,5985,6118,6119,11073	RFC3,RFC5,RPA2,RPA3,TOPBP1
9_Member	CORUM	CORUM:3070	CTF18-cohesion-RFC-POLH complex	-4.03506	-2.35631	3/8	5983,5985,63922	RFC3,RFC5,CHTF18
9_Member	KEGG Pathway	hsa03440	Homologous recombination	-3.89205	-2.22431	5/41	6118,6119,7516,10714,11073	RPA2,RPA3,XRCC2,POLD3,TOPBP1
9_Member	Canonical Pathways	M1	PID FANCONI PATHWAY	-2.61312	-1.07797	4/47	5983,5985,6118,11073	RFC3,RFC5,RPA2,TOPBP1
9_Member	Reactome Gene Sets	R-HSA-69473	G2/M DNA damage checkpoint	-2.25187	-0.773035	5/94	5983,5985,6118,6119,11073	RFC3,RFC5,RPA2,RPA3,TOPBP1
9_Member	WikiPathways	WP2363	Gastric cancer network 2	-2.14292	-0.68021	3/33	5983,7153,63922	RFC3,TOP2A,CHTF18
10_Summary	CORUM	CORUM:2755	17S U2 snRNP	-16.3899	-14.0196	13/33	3329,6632,6633,6634,6635,6637,10131,10523,10992,11338,51639,83443,84844,1207,9092,9129,9733,11171,24148,25929,1736,2091,4839,6741,8731,9589,23091,26995,55226,55651,57721,117246,150962,3312,7153,10286,51503,1786,2935,30827,54514,55929,9972,57122,6432,6431,7919,9416,55692,91746,134353,53981	HSPD1,SNRPD1,SNRPD2,SNRPD3,SNRPE,SNRPG,TRAP1,CHERP,SF3B2,U2AF2,SF3B6,SF3B5,PHF5A,CLNS1A,SART1,PRPF3,SART3,STRAP,PRPF6,GEMIN5,DKC1,FBL,NOP2,SSB,RNMT,WTAP,ZC3H13,TRUB2,NAT10,NHP2,METTL14,FTSJ3,PUS10,HSPA8,TOP2A,BCAS2,CWC15,DNMT1,GSPT1,CXXC1,DDX4,DMAP1,NUP153,NUP107,SRSF7,SRSF6,DDX39B,DDX23,LUC7L,YTHDC1,LSM11,CPSF2
10_Member	CORUM	CORUM:2755	17S U2 snRNP	-16.3899	-14.0196	13/33	3329,6632,6633,6634,6635,6637,10131,10523,10992,11338,51639,83443,84844	HSPD1,SNRPD1,SNRPD2,SNRPD3,SNRPE,SNRPG,TRAP1,CHERP,SF3B2,U2AF2,SF3B6,SF3B5,PHF5A
10_Member	GO Biological Processes	GO:0000387	spliceosomal snRNP assembly	-12.1017	-9.847	12/51	1207,6632,6633,6634,6635,6637,9092,9129,9733,11171,24148,25929	CLNS1A,SNRPD1,SNRPD2,SNRPD3,SNRPE,SNRPG,SART1,PRPF3,SART3,STRAP,PRPF6,GEMIN5
10_Member	GO Biological Processes	GO:0009451	RNA modification	-11.2283	-9.0232	18/177	1736,2091,4839,6632,6633,6634,6635,6637,6741,8731,9589,23091,26995,55226,55651,57721,117246,150962	DKC1,FBL,NOP2,SNRPD1,SNRPD2,SNRPD3,SNRPE,SNRPG,SSB,RNMT,WTAP,ZC3H13,TRUB2,NAT10,NHP2,METTL14,FTSJ3,PUS10
10_Member	CORUM	CORUM:835	6S methyltransferase and RG-containing Sm proteins complex	-10.0999	-7.9587	6/8	1207,6632,6633,6634,6635,6637	CLNS1A,SNRPD1,SNRPD2,SNRPD3,SNRPE,SNRPG
10_Member	CORUM	CORUM:1143	SMN complex	-9.69294	-7.58791	7/15	6632,6633,6634,6635,6637,11171,25929	SNRPD1,SNRPD2,SNRPD3,SNRPE,SNRPG,STRAP,GEMIN5
10_Member	CORUM	CORUM:430	18S U11/U12 snRNP	-9.60029	-7.50019	8/24	6632,6633,6634,6635,6637,10992,51639,83443	SNRPD1,SNRPD2,SNRPD3,SNRPE,SNRPG,SF3B2,SF3B6,SF3B5
10_Member	GO Biological Processes	GO:0001510	RNA methylation	-9.04718	-6.96628	12/90	2091,4839,6632,6633,6634,6635,6637,8731,9589,23091,57721,117246	FBL,NOP2,SNRPD1,SNRPD2,SNRPD3,SNRPE,SNRPG,RNMT,WTAP,ZC3H13,METTL14,FTSJ3
10_Member	CORUM	CORUM:1183	CDC5L complex	-8.72681	-6.671	8/30	3312,6632,6633,6634,7153,10286,10992,51503	HSPA8,SNRPD1,SNRPD2,SNRPD3,TOP2A,BCAS2,SF3B2,CWC15
10_Member	GO Biological Processes	GO:0043414	macromolecule methylation	-8.1798	-6.15806	18/272	1207,1786,2091,2935,4839,6632,6633,6634,6635,6637,8731,9589,23091,30827,54514,55929,57721,117246	CLNS1A,DNMT1,FBL,GSPT1,NOP2,SNRPD1,SNRPD2,SNRPD3,SNRPE,SNRPG,RNMT,WTAP,ZC3H13,CXXC1,DDX4,DMAP1,METTL14,FTSJ3
10_Member	Reactome Gene Sets	R-HSA-191859	snRNP Assembly	-7.87936	-5.89251	9/53	1207,6632,6633,6634,6635,6637,9972,25929,57122	CLNS1A,SNRPD1,SNRPD2,SNRPD3,SNRPE,SNRPG,NUP153,GEMIN5,NUP107
10_Member	Reactome Gene Sets	R-HSA-194441	Metabolism of non-coding RNA	-7.87936	-5.89251	9/53	1207,6632,6633,6634,6635,6637,9972,25929,57122	CLNS1A,SNRPD1,SNRPD2,SNRPD3,SNRPE,SNRPG,NUP153,GEMIN5,NUP107
10_Member	CORUM	CORUM:1068	12S U11 snRNP	-7.87863	-5.89251	6/15	6432,6632,6633,6634,6635,6637	SRSF7,SNRPD1,SNRPD2,SNRPD3,SNRPE,SNRPG
10_Member	CORUM	CORUM:1745	SMN complex	-7.87863	-5.89251	6/15	6632,6633,6634,6635,6637,25929	SNRPD1,SNRPD2,SNRPD3,SNRPE,SNRPG,GEMIN5
10_Member	GO Biological Processes	GO:0036260	RNA capping	-7.87863	-5.89251	6/15	6632,6633,6634,6635,6637,8731	SNRPD1,SNRPD2,SNRPD3,SNRPE,SNRPG,RNMT
10_Member	GO Biological Processes	GO:0036261	7-methylguanosine cap hypermethylation	-7.87697	-5.89251	5/8	6632,6633,6634,6635,6637	SNRPD1,SNRPD2,SNRPD3,SNRPE,SNRPG
10_Member	CORUM	CORUM:1142	SMN complex	-7.5291	-5.56124	5/9	6632,6633,6634,6635,6637	SNRPD1,SNRPD2,SNRPD3,SNRPE,SNRPG
10_Member	GO Biological Processes	GO:0000245	spliceosomal complex assembly	-7.46954	-5.5103	10/78	6431,6632,6633,6635,6637,7919,9416,24148,55692,91746	SRSF6,SNRPD1,SNRPD2,SNRPE,SNRPG,DDX39B,DDX23,PRPF6,LUC7L,YTHDC1
10_Member	GO Biological Processes	GO:0032259	methylation	-7.13881	-5.19214	18/318	1207,1786,2091,2935,4839,6632,6633,6634,6635,6637,8731,9589,23091,30827,54514,55929,57721,117246	CLNS1A,DNMT1,FBL,GSPT1,NOP2,SNRPD1,SNRPD2,SNRPD3,SNRPE,SNRPG,RNMT,WTAP,ZC3H13,CXXC1,DDX4,DMAP1,METTL14,FTSJ3
10_Member	CORUM	CORUM:3118	SMN1-SIP1-SNRP complex	-6.51961	-4.60929	4/6	6632,6633,6634,6635	SNRPD1,SNRPD2,SNRPD3,SNRPE
10_Member	CORUM	CORUM:834	20S methylosome and RG-containing Sm protein complex	-6.51961	-4.60929	4/6	1207,6632,6633,6634	CLNS1A,SNRPD1,SNRPD2,SNRPD3
10_Member	CORUM	CORUM:2757	SMN complex, U7 snRNA specific	-6.15578	-4.27011	4/7	6634,6635,6637,134353	SNRPD3,SNRPE,SNRPG,LSM11
10_Member	CORUM	CORUM:833	6S methyltransferase complex	-5.76377	-3.91263	3/3	1207,6632,6634	CLNS1A,SNRPD1,SNRPD3
10_Member	Reactome Gene Sets	R-HSA-111367	SLBP independent Processing of Histone Pre-mRNAs	-5.39006	-3.56833	4/10	6634,6635,6637,134353	SNRPD3,SNRPE,SNRPG,LSM11
10_Member	Reactome Gene Sets	R-HSA-77588	SLBP Dependent Processing of Replication-Dependent Histone Pre-mRNAs	-5.19791	-3.39266	4/11	6634,6635,6637,134353	SNRPD3,SNRPE,SNRPG,LSM11
10_Member	CORUM	CORUM:819	20S methylosome-SmD complex	-5.16561	-3.36408	3/4	1207,6632,6634	CLNS1A,SNRPD1,SNRPD3
10_Member	Reactome Gene Sets	R-HSA-75067	Processing of Capped Intronless Pre-mRNA	-4.64076	-2.89451	5/29	6634,6635,6637,53981,134353	SNRPD3,SNRPE,SNRPG,CPSF2,LSM11
10_Member	CORUM	CORUM:1746	SMN containing complex	-4.23529	-2.52968	3/7	6632,6633,6634	SNRPD1,SNRPD2,SNRPD3
11_Summary	Reactome Gene Sets	R-HSA-73856	RNA Polymerase II Transcription Termination	-14.5299	-12.1947	15/68	4116,6431,6432,6634,6635,6637,7919,8563,9775,10921,11338,53981,80145,84324,134353,3313,3692,6059,6209,6741,9972,23212,55341,55677,57122,91746,1736,2091,10211,10575,10576,24148,51602,1871,9349,11331,1915,10284	MAGOH,SRSF6,SRSF7,SNRPD3,SNRPE,SNRPG,DDX39B,THOC5,EIF4A3,RNPS1,U2AF2,CPSF2,THOC7,SARNP,LSM11,HSPA9,EIF6,ABCE1,RPS15,SSB,NUP153,RRS1,LSG1,IWS1,NUP107,YTHDC1,DKC1,FBL,FLOT1,CCT4,CCT2,PRPF6,NOP58,E2F3,RPL23,PHB2,EEF1A1,SAP18
11_Member	Reactome Gene Sets	R-HSA-73856	RNA Polymerase II Transcription Termination	-14.5299	-12.1947	15/68	4116,6431,6432,6634,6635,6637,7919,8563,9775,10921,11338,53981,80145,84324,134353	MAGOH,SRSF6,SRSF7,SNRPD3,SNRPE,SNRPG,DDX39B,THOC5,EIF4A3,RNPS1,U2AF2,CPSF2,THOC7,SARNP,LSM11
11_Member	GO Biological Processes	GO:0051168	nuclear export	-12.5975	-10.3176	17/127	3313,3692,4116,6059,6209,6741,7919,8563,9775,9972,23212,55341,55677,57122,80145,84324,91746	HSPA9,EIF6,MAGOH,ABCE1,RPS15,SSB,DDX39B,THOC5,EIF4A3,NUP153,RRS1,LSG1,IWS1,NUP107,THOC7,SARNP,YTHDC1
11_Member	GO Biological Processes	GO:0006403	RNA localization	-12.1986	-9.93691	19/178	1736,2091,4116,6432,6741,7919,8563,9775,9972,10211,10575,10576,24148,51602,55677,57122,80145,84324,91746	DKC1,FBL,MAGOH,SRSF7,SSB,DDX39B,THOC5,EIF4A3,NUP153,FLOT1,CCT4,CCT2,PRPF6,NOP58,IWS1,NUP107,THOC7,SARNP,YTHDC1
11_Member	GO Biological Processes	GO:0006913	nucleocytoplasmic transport	-10.9393	-8.76147	20/236	1871,3313,3692,4116,6059,6209,6741,7919,8563,9349,9775,9972,11331,23212,55341,55677,57122,80145,84324,91746	E2F3,HSPA9,EIF6,MAGOH,ABCE1,RPS15,SSB,DDX39B,THOC5,RPL23,EIF4A3,NUP153,PHB2,RRS1,LSG1,IWS1,NUP107,THOC7,SARNP,YTHDC1
11_Member	GO Biological Processes	GO:0051169	nuclear transport	-10.9393	-8.76147	20/236	1871,3313,3692,4116,6059,6209,6741,7919,8563,9349,9775,9972,11331,23212,55341,55677,57122,80145,84324,91746	E2F3,HSPA9,EIF6,MAGOH,ABCE1,RPS15,SSB,DDX39B,THOC5,RPL23,EIF4A3,NUP153,PHB2,RRS1,LSG1,IWS1,NUP107,THOC7,SARNP,YTHDC1
11_Member	Reactome Gene Sets	R-HSA-72202	Transport of Mature Transcript to Cytoplasm	-10.5913	-8.43152	13/84	4116,6431,6432,7919,8563,9775,9972,10921,11338,53981,57122,80145,84324	MAGOH,SRSF6,SRSF7,DDX39B,THOC5,EIF4A3,NUP153,RNPS1,U2AF2,CPSF2,NUP107,THOC7,SARNP
11_Member	Reactome Gene Sets	R-HSA-159236	Transport of Mature mRNA derived from an Intron-Containing Transcript	-9.99761	-7.86173	12/75	4116,6431,6432,7919,8563,9775,9972,10921,11338,57122,80145,84324	MAGOH,SRSF6,SRSF7,DDX39B,THOC5,EIF4A3,NUP153,RNPS1,U2AF2,NUP107,THOC7,SARNP
11_Member	Reactome Gene Sets	R-HSA-72187	mRNA 3'-end processing	-9.96326	-7.83609	11/59	4116,6431,6432,7919,8563,9775,10921,11338,53981,80145,84324	MAGOH,SRSF6,SRSF7,DDX39B,THOC5,EIF4A3,RNPS1,U2AF2,CPSF2,THOC7,SARNP
11_Member	GO Biological Processes	GO:0006405	RNA export from nucleus	-8.37104	-6.33473	11/82	4116,6741,7919,8563,9775,9972,55677,57122,80145,84324,91746	MAGOH,SSB,DDX39B,THOC5,EIF4A3,NUP153,IWS1,NUP107,THOC7,SARNP,YTHDC1
11_Member	GO Biological Processes	GO:0006406	mRNA export from nucleus	-7.19766	-5.24579	9/63	4116,7919,8563,9775,55677,57122,80145,84324,91746	MAGOH,DDX39B,THOC5,EIF4A3,IWS1,NUP107,THOC7,SARNP,YTHDC1
11_Member	GO Biological Processes	GO:0050657	nucleic acid transport	-7.13415	-5.19092	13/159	4116,6432,6741,7919,8563,9775,9972,10211,55677,57122,80145,84324,91746	MAGOH,SRSF7,SSB,DDX39B,THOC5,EIF4A3,NUP153,FLOT1,IWS1,NUP107,THOC7,SARNP,YTHDC1
11_Member	GO Biological Processes	GO:0050658	RNA transport	-7.13415	-5.19092	13/159	4116,6432,6741,7919,8563,9775,9972,10211,55677,57122,80145,84324,91746	MAGOH,SRSF7,SSB,DDX39B,THOC5,EIF4A3,NUP153,FLOT1,IWS1,NUP107,THOC7,SARNP,YTHDC1
11_Member	GO Biological Processes	GO:0051236	establishment of RNA localization	-7.07015	-5.13032	13/161	4116,6432,6741,7919,8563,9775,9972,10211,55677,57122,80145,84324,91746	MAGOH,SRSF7,SSB,DDX39B,THOC5,EIF4A3,NUP153,FLOT1,IWS1,NUP107,THOC7,SARNP,YTHDC1
11_Member	GO Biological Processes	GO:0051028	mRNA transport	-6.31062	-4.4128	11/129	4116,6432,7919,8563,9775,9972,55677,57122,80145,84324,91746	MAGOH,SRSF7,DDX39B,THOC5,EIF4A3,NUP153,IWS1,NUP107,THOC7,SARNP,YTHDC1
11_Member	KEGG Pathway	hsa03013	Nucleocytoplasmic transport	-6.11985	-4.23716	10/108	1915,4116,7919,8563,9775,9972,10284,10921,57122,80145	EEF1A1,MAGOH,DDX39B,THOC5,EIF4A3,NUP153,SAP18,RNPS1,NUP107,THOC7
11_Member	GO Biological Processes	GO:0015931	nucleobase-containing compound transport	-5.63424	-3.79281	13/215	4116,6432,6741,7919,8563,9775,9972,10211,55677,57122,80145,84324,91746	MAGOH,SRSF7,SSB,DDX39B,THOC5,EIF4A3,NUP153,FLOT1,IWS1,NUP107,THOC7,SARNP,YTHDC1
12_Summary	GO Biological Processes	GO:0006417	regulation of translation	-13.6105	-11.2999	31/472	1656,2058,2935,3646,3692,4116,4691,5036,5436,6059,6125,6169,6176,6188,6191,6208,7555,8664,9669,9775,9933,10131,10399,23016,23521,25929,26995,51123,55226,57721,84324,9375,51763	DDX6,EPRS1,GSPT1,EIF3E,EIF6,MAGOH,NCL,PA2G4,POLR2G,ABCE1,RPL5,RPL38,RPLP1,RPS3,RPS4X,RPS14,CNBP,EIF3D,EIF5B,EIF4A3,PUM3,TRAP1,RACK1,EXOSC7,RPL13A,GEMIN5,TRUB2,ZNF706,NAT10,METTL14,SARNP,TM9SF2,INPP5K
12_Member	GO Biological Processes	GO:0006417	regulation of translation	-13.6105	-11.2999	31/472	1656,2058,2935,3646,3692,4116,4691,5036,5436,6059,6125,6169,6176,6188,6191,6208,7555,8664,9669,9775,9933,10131,10399,23016,23521,25929,26995,51123,55226,57721,84324	DDX6,EPRS1,GSPT1,EIF3E,EIF6,MAGOH,NCL,PA2G4,POLR2G,ABCE1,RPL5,RPL38,RPLP1,RPS3,RPS4X,RPS14,CNBP,EIF3D,EIF5B,EIF4A3,PUM3,TRAP1,RACK1,EXOSC7,RPL13A,GEMIN5,TRUB2,ZNF706,NAT10,METTL14,SARNP
12_Member	GO Biological Processes	GO:2000112	regulation of cellular macromolecule biosynthetic process	-13.0434	-10.7484	33/564	1656,2058,2935,3646,3692,4116,4691,5036,5436,6059,6125,6169,6176,6188,6191,6208,7555,8664,9375,9669,9775,9933,10131,10399,23016,23521,25929,26995,51123,51763,55226,57721,84324	DDX6,EPRS1,GSPT1,EIF3E,EIF6,MAGOH,NCL,PA2G4,POLR2G,ABCE1,RPL5,RPL38,RPLP1,RPS3,RPS4X,RPS14,CNBP,EIF3D,TM9SF2,EIF5B,EIF4A3,PUM3,TRAP1,RACK1,EXOSC7,RPL13A,GEMIN5,TRUB2,ZNF706,INPP5K,NAT10,METTL14,SARNP
12_Member	GO Biological Processes	GO:0034248	regulation of cellular amide metabolic process	-12.125	-9.8668	31/537	1656,2058,2935,3646,3692,4116,4691,5036,5436,6059,6125,6169,6176,6188,6191,6208,7555,8664,9669,9775,9933,10131,10399,23016,23521,25929,26995,51123,55226,57721,84324	DDX6,EPRS1,GSPT1,EIF3E,EIF6,MAGOH,NCL,PA2G4,POLR2G,ABCE1,RPL5,RPL38,RPLP1,RPS3,RPS4X,RPS14,CNBP,EIF3D,EIF5B,EIF4A3,PUM3,TRAP1,RACK1,EXOSC7,RPL13A,GEMIN5,TRUB2,ZNF706,NAT10,METTL14,SARNP
12_Member	GO Biological Processes	GO:0045727	positive regulation of translation	-5.92471	-4.0552	11/141	3646,3692,5436,6125,6191,7555,8664,9775,26995,55226,57721	EIF3E,EIF6,POLR2G,RPL5,RPS4X,CNBP,EIF3D,EIF4A3,TRUB2,NAT10,METTL14
12_Member	GO Biological Processes	GO:0034250	positive regulation of cellular amide metabolic process	-5.209	-3.39874	11/167	3646,3692,5436,6125,6191,7555,8664,9775,26995,55226,57721	EIF3E,EIF6,POLR2G,RPL5,RPS4X,CNBP,EIF3D,EIF4A3,TRUB2,NAT10,METTL14
12_Member	GO Biological Processes	GO:2000113	negative regulation of cellular macromolecule biosynthetic process	-3.94896	-2.27483	12/269	1656,2058,3646,3692,4691,6188,9775,10399,23016,23521,51763,57721	DDX6,EPRS1,EIF3E,EIF6,NCL,RPS3,EIF4A3,RACK1,EXOSC7,RPL13A,INPP5K,METTL14
12_Member	GO Biological Processes	GO:0017148	negative regulation of translation	-3.73705	-2.08621	11/242	1656,2058,3646,3692,4691,6188,9775,10399,23016,23521,57721	DDX6,EPRS1,EIF3E,EIF6,NCL,RPS3,EIF4A3,RACK1,EXOSC7,RPL13A,METTL14
12_Member	GO Biological Processes	GO:0034249	negative regulation of cellular amide metabolic process	-3.33219	-1.7157	11/270	1656,2058,3646,3692,4691,6188,9775,10399,23016,23521,57721	DDX6,EPRS1,EIF3E,EIF6,NCL,RPS3,EIF4A3,RACK1,EXOSC7,RPL13A,METTL14
13_Summary	CORUM	CORUM:5266	TNF-alpha/NF-kappa B signaling complex 6	-11.9437	-9.69602	8/14	2091,3326,6124,6128,6132,6205,6207,11140,7919,10576,23013	FBL,HSP90AB1,RPL4,RPL6,RPL8,RPS11,RPS13,CDC37,DDX39B,CCT2,SPEN
13_Member	CORUM	CORUM:5266	TNF-alpha/NF-kappa B signaling complex 6	-11.9437	-9.69602	8/14	2091,3326,6124,6128,6132,6205,6207,11140	FBL,HSP90AB1,RPL4,RPL6,RPL8,RPS11,RPS13,CDC37
13_Member	Reactome Gene Sets	R-HSA-9706574	RHOBTB GTPase Cycle	-4.22972	-2.52805	5/35	3326,7919,10576,11140,23013	HSP90AB1,DDX39B,CCT2,CDC37,SPEN
13_Member	Reactome Gene Sets	R-HSA-9013418	RHOBTB2 GTPase cycle	-3.81881	-2.16093	4/23	3326,7919,10576,11140	HSP90AB1,DDX39B,CCT2,CDC37
14_Summary	GO Biological Processes	GO:1903047	mitotic cell cycle process	-11.8687	-9.63123	30/514	990,1104,1871,2935,3978,4171,4172,4175,4436,4678,5111,5422,6118,6152,6194,8815,8900,9184,9837,9985,10051,11073,23212,23310,25836,51514,51652,51750,56647,81620,7516,56992,7153,54514,55063,140801,11331,79892,6188,54930	CDC6,RCC1,E2F3,GSPT1,LIG1,MCM2,MCM3,MCM6,MSH2,NASP,PCNA,POLA1,RPA2,RPL24,RPS6,BANF1,CCNA1,BUB3,GINS1,REC8,SMC4,TOPBP1,RRS1,NCAPD3,NIPBL,DTL,CHMP3,RTEL1,BCCIP,CDT1,XRCC2,KIF15,TOP2A,DDX4,ZCWPW1,RPL10L,PHB2,MCMBP,RPS3,HAUS4
14_Member	GO Biological Processes	GO:1903047	mitotic cell cycle process	-11.8687	-9.63123	30/514	990,1104,1871,2935,3978,4171,4172,4175,4436,4678,5111,5422,6118,6152,6194,8815,8900,9184,9837,9985,10051,11073,23212,23310,25836,51514,51652,51750,56647,81620	CDC6,RCC1,E2F3,GSPT1,LIG1,MCM2,MCM3,MCM6,MSH2,NASP,PCNA,POLA1,RPA2,RPL24,RPS6,BANF1,CCNA1,BUB3,GINS1,REC8,SMC4,TOPBP1,RRS1,NCAPD3,NIPBL,DTL,CHMP3,RTEL1,BCCIP,CDT1
14_Member	GO Biological Processes	GO:0000278	mitotic cell cycle	-11.491	-9.27322	32/605	990,1104,1871,2935,3978,4171,4172,4175,4436,4678,5111,5422,6118,6152,6194,7516,8815,8900,9184,9837,9985,10051,11073,23212,23310,25836,51514,51652,51750,56647,56992,81620	CDC6,RCC1,E2F3,GSPT1,LIG1,MCM2,MCM3,MCM6,MSH2,NASP,PCNA,POLA1,RPA2,RPL24,RPS6,XRCC2,BANF1,CCNA1,BUB3,GINS1,REC8,SMC4,TOPBP1,RRS1,NCAPD3,NIPBL,DTL,CHMP3,RTEL1,BCCIP,KIF15,CDT1
14_Member	GO Biological Processes	GO:0000280	nuclear division	-6.5803	-4.65711	17/310	1104,6152,7153,8815,8900,9184,9985,10051,23212,23310,25836,51652,54514,55063,56647,81620,140801	RCC1,RPL24,TOP2A,BANF1,CCNA1,BUB3,REC8,SMC4,RRS1,NCAPD3,NIPBL,CHMP3,DDX4,ZCWPW1,BCCIP,CDT1,RPL10L
14_Member	GO Biological Processes	GO:0048285	organelle fission	-6.11082	-4.22961	17/335	1104,6152,7153,8815,8900,9184,9985,10051,23212,23310,25836,51652,54514,55063,56647,81620,140801	RCC1,RPL24,TOP2A,BANF1,CCNA1,BUB3,REC8,SMC4,RRS1,NCAPD3,NIPBL,CHMP3,DDX4,ZCWPW1,BCCIP,CDT1,RPL10L
14_Member	GO Biological Processes	GO:0140014	mitotic nuclear division	-5.97256	-4.0987	12/169	1104,6152,8815,9184,9985,10051,23212,23310,25836,51652,56647,81620	RCC1,RPL24,BANF1,BUB3,REC8,SMC4,RRS1,NCAPD3,NIPBL,CHMP3,BCCIP,CDT1
14_Member	GO Biological Processes	GO:0000819	sister chromatid segregation	-5.77531	-3.91579	11/146	7153,9184,9985,10051,11331,23212,23310,25836,51652,79892,81620	TOP2A,BUB3,REC8,SMC4,PHB2,RRS1,NCAPD3,NIPBL,CHMP3,MCMBP,CDT1
14_Member	GO Biological Processes	GO:0007059	chromosome segregation	-5.65492	-3.812	15/285	1104,6188,7153,8815,9184,9985,10051,11331,23212,23310,25836,51652,55063,79892,81620	RCC1,RPS3,TOP2A,BANF1,BUB3,REC8,SMC4,PHB2,RRS1,NCAPD3,NIPBL,CHMP3,ZCWPW1,MCMBP,CDT1
14_Member	GO Biological Processes	GO:0098813	nuclear chromosome segregation	-4.64052	-2.89451	12/228	7153,9184,9985,10051,11331,23212,23310,25836,51652,55063,79892,81620	TOP2A,BUB3,REC8,SMC4,PHB2,RRS1,NCAPD3,NIPBL,CHMP3,ZCWPW1,MCMBP,CDT1
14_Member	GO Biological Processes	GO:0000070	mitotic sister chromatid segregation	-4.00285	-2.32688	8/119	9184,9985,10051,23212,23310,25836,51652,81620	BUB3,REC8,SMC4,RRS1,NCAPD3,NIPBL,CHMP3,CDT1
14_Member	GO Biological Processes	GO:0030261	chromosome condensation	-2.75674	-1.19966	4/43	7153,8815,10051,23310	TOP2A,BANF1,SMC4,NCAPD3
14_Member	GO Biological Processes	GO:0051301	cell division	-2.07657	-0.621148	13/503	990,1104,3978,6188,7153,8900,9184,10051,23310,51652,54930,79892,81620	CDC6,RCC1,LIG1,RPS3,TOP2A,CCNA1,BUB3,SMC4,NCAPD3,CHMP3,HAUS4,MCMBP,CDT1
15_Summary	GO Biological Processes	GO:0048024	regulation of mRNA splicing, via spliceosome	-11.5443	-9.32336	15/106	1207,3190,3312,4116,4691,6431,6432,9584,9589,10284,10921,11338,22938,84081,91746,6207,6231,83443,55677,328,5436,9775,23016,57721	CLNS1A,HNRNPK,HSPA8,MAGOH,NCL,SRSF6,SRSF7,RBM39,WTAP,SAP18,RNPS1,U2AF2,SNW1,NSRP1,YTHDC1,RPS13,RPS26,SF3B5,IWS1,APEX1,POLR2G,EIF4A3,EXOSC7,METTL14
15_Member	GO Biological Processes	GO:0048024	regulation of mRNA splicing, via spliceosome	-11.5443	-9.32336	15/106	1207,3190,3312,4116,4691,6431,6432,9584,9589,10284,10921,11338,22938,84081,91746	CLNS1A,HNRNPK,HSPA8,MAGOH,NCL,SRSF6,SRSF7,RBM39,WTAP,SAP18,RNPS1,U2AF2,SNW1,NSRP1,YTHDC1
15_Member	GO Biological Processes	GO:0043484	regulation of RNA splicing	-11.1867	-8.98474	18/178	1207,3190,3312,4116,4691,6207,6231,6431,6432,9584,9589,10284,10921,11338,22938,83443,84081,91746	CLNS1A,HNRNPK,HSPA8,MAGOH,NCL,RPS13,RPS26,SRSF6,SRSF7,RBM39,WTAP,SAP18,RNPS1,U2AF2,SNW1,SF3B5,NSRP1,YTHDC1
15_Member	GO Biological Processes	GO:0050684	regulation of mRNA processing	-10.7252	-8.55326	16/142	1207,3190,3312,4116,4691,6431,6432,9584,9589,10284,10921,11338,22938,55677,84081,91746	CLNS1A,HNRNPK,HSPA8,MAGOH,NCL,SRSF6,SRSF7,RBM39,WTAP,SAP18,RNPS1,U2AF2,SNW1,IWS1,NSRP1,YTHDC1
15_Member	GO Biological Processes	GO:1903311	regulation of mRNA metabolic process	-9.76145	-7.6489	21/305	328,1207,3190,3312,4116,4691,5436,6431,6432,9584,9589,9775,10284,10921,11338,22938,23016,55677,57721,84081,91746	APEX1,CLNS1A,HNRNPK,HSPA8,MAGOH,NCL,POLR2G,SRSF6,SRSF7,RBM39,WTAP,EIF4A3,SAP18,RNPS1,U2AF2,SNW1,EXOSC7,IWS1,METTL14,NSRP1,YTHDC1
15_Member	GO Biological Processes	GO:0033119	negative regulation of RNA splicing	-9.43736	-7.34456	8/25	3190,6207,6231,6431,6432,10284,10921,11338	HNRNPK,RPS13,RPS26,SRSF6,SRSF7,SAP18,RNPS1,U2AF2
15_Member	GO Biological Processes	GO:0048025	negative regulation of mRNA splicing, via spliceosome	-7.01173	-5.07528	6/20	3190,6431,6432,10284,10921,11338	HNRNPK,SRSF6,SRSF7,SAP18,RNPS1,U2AF2
15_Member	GO Biological Processes	GO:0050686	negative regulation of mRNA processing	-5.96308	-4.09213	6/29	3190,6431,6432,10284,10921,11338	HNRNPK,SRSF6,SRSF7,SAP18,RNPS1,U2AF2
15_Member	GO Biological Processes	GO:0000381	regulation of alternative mRNA splicing, via spliceosome	-5.11649	-3.31865	7/60	4116,6431,9589,10284,10921,84081,91746	MAGOH,SRSF6,WTAP,SAP18,RNPS1,NSRP1,YTHDC1
15_Member	GO Biological Processes	GO:1903312	negative regulation of mRNA metabolic process	-3.01347	-1.42128	6/94	3190,6431,6432,10284,10921,11338	HNRNPK,SRSF6,SRSF7,SAP18,RNPS1,U2AF2
16_Summary	GO Biological Processes	GO:0033044	regulation of chromosome organization	-11.3841	-9.16952	21/250	142,990,1736,1786,4171,6598,7153,8467,9031,9184,10051,10575,10576,10694,51412,51750,54552,54780,55226,55274,81620,2956,4436,6188,23560,2288,50810,51763,3309,3312,11315,23521,29116,84058	PARP1,CDC6,DKC1,DNMT1,MCM2,SMARCB1,TOP2A,SMARCA5,BAZ1B,BUB3,SMC4,CCT4,CCT2,CCT8,ACTL6B,RTEL1,GNL3L,NSMCE4A,NAT10,PHF10,CDT1,MSH6,MSH2,RPS3,GTPBP4,FKBP4,HDGFL3,INPP5K,HSPA5,HSPA8,PARK7,RPL13A,MYLIP,WDR54
16_Member	GO Biological Processes	GO:0033044	regulation of chromosome organization	-11.3841	-9.16952	21/250	142,990,1736,1786,4171,6598,7153,8467,9031,9184,10051,10575,10576,10694,51412,51750,54552,54780,55226,55274,81620	PARP1,CDC6,DKC1,DNMT1,MCM2,SMARCB1,TOP2A,SMARCA5,BAZ1B,BUB3,SMC4,CCT4,CCT2,CCT8,ACTL6B,RTEL1,GNL3L,NSMCE4A,NAT10,PHF10,CDT1
16_Member	GO Biological Processes	GO:2001251	negative regulation of chromosome organization	-6.28444	-4.38815	9/80	142,4171,7153,8467,9031,9184,51750,54552,55226	PARP1,MCM2,TOP2A,SMARCA5,BAZ1B,BUB3,RTEL1,GNL3L,NAT10
16_Member	GO Biological Processes	GO:0051053	negative regulation of DNA metabolic process	-4.88409	-3.10422	10/148	142,990,2956,4436,6188,23560,51750,54552,55226,81620	PARP1,CDC6,MSH6,MSH2,RPS3,GTPBP4,RTEL1,GNL3L,NAT10,CDT1
16_Member	GO Biological Processes	GO:0032205	negative regulation of telomere maintenance	-3.09633	-1.4949	4/35	142,51750,54552,55226	PARP1,RTEL1,GNL3L,NAT10
16_Member	GO Biological Processes	GO:0010639	negative regulation of organelle organization	-3.01136	-1.41992	12/342	142,2288,4171,7153,8467,9031,9184,50810,51750,51763,54552,55226	PARP1,FKBP4,MCM2,TOP2A,SMARCA5,BAZ1B,BUB3,HDGFL3,RTEL1,INPP5K,GNL3L,NAT10
16_Member	GO Biological Processes	GO:0051129	negative regulation of cellular component organization	-2.69743	-1.15007	18/693	142,2288,3309,3312,4171,7153,8467,9031,9184,11315,23521,29116,50810,51750,51763,54552,55226,84058	PARP1,FKBP4,HSPA5,HSPA8,MCM2,TOP2A,SMARCA5,BAZ1B,BUB3,PARK7,RPL13A,MYLIP,HDGFL3,RTEL1,INPP5K,GNL3L,NAT10,WDR54
16_Member	GO Biological Processes	GO:1904357	negative regulation of telomere maintenance via telomere lengthening	-2.39063	-0.888482	3/27	142,54552,55226	PARP1,GNL3L,NAT10
17_Summary	GO Biological Processes	GO:0006457	protein folding	-10.9543	-8.77055	19/209	2288,3309,3312,3313,3326,3329,5478,6767,7184,9093,10131,10575,10576,10694,10728,11140,23770,51645,134218,1915,6118,6119,9972,57122,64426	FKBP4,HSPA5,HSPA8,HSPA9,HSP90AB1,HSPD1,PPIA,ST13,HSP90B1,DNAJA3,TRAP1,CCT4,CCT2,CCT8,PTGES3,CDC37,FKBP8,PPIL1,DNAJC21,EEF1A1,RPA2,RPA3,NUP153,NUP107,SUDS3
17_Member	GO Biological Processes	GO:0006457	protein folding	-10.9543	-8.77055	19/209	2288,3309,3312,3313,3326,3329,5478,6767,7184,9093,10131,10575,10576,10694,10728,11140,23770,51645,134218	FKBP4,HSPA5,HSPA8,HSPA9,HSP90AB1,HSPD1,PPIA,ST13,HSP90B1,DNAJA3,TRAP1,CCT4,CCT2,CCT8,PTGES3,CDC37,FKBP8,PPIL1,DNAJC21
17_Member	Reactome Gene Sets	R-HSA-3371556	Cellular response to heat stress	-9.10465	-7.0214	12/89	1915,2288,3309,3312,3313,3326,6118,6119,6767,9972,10728,57122	EEF1A1,FKBP4,HSPA5,HSPA8,HSPA9,HSP90AB1,RPA2,RPA3,ST13,NUP153,PTGES3,NUP107
17_Member	GO Biological Processes	GO:0061077	chaperone-mediated protein folding	-7.99621	-5.98858	10/69	2288,3309,3312,3313,6767,10131,10575,10576,10694,10728	FKBP4,HSPA5,HSPA8,HSPA9,ST13,TRAP1,CCT4,CCT2,CCT8,PTGES3
17_Member	GO Biological Processes	GO:0006458	'de novo' protein folding	-6.26643	-4.37472	7/41	3309,3312,3313,3329,6767,10576,10728	HSPA5,HSPA8,HSPA9,HSPD1,ST13,CCT2,PTGES3
17_Member	Reactome Gene Sets	R-HSA-3371453	Regulation of HSF1-mediated heat shock response	-5.74908	-3.9007	8/69	3309,3312,3313,6118,6119,6767,9972,57122	HSPA5,HSPA8,HSPA9,RPA2,RPA3,ST13,NUP153,NUP107
17_Member	GO Biological Processes	GO:0051084	'de novo' post-translational protein folding	-5.30863	-3.49203	6/37	3309,3312,3313,6767,10576,10728	HSPA5,HSPA8,HSPA9,ST13,CCT2,PTGES3
17_Member	GO Biological Processes	GO:0051085	chaperone cofactor-dependent protein refolding	-4.42426	-2.6984	5/32	3309,3312,3313,6767,10728	HSPA5,HSPA8,HSPA9,ST13,PTGES3
17_Member	GO Biological Processes	GO:0042026	protein refolding	-3.89766	-2.22902	4/22	3309,3312,3313,3329	HSPA5,HSPA8,HSPA9,HSPD1
17_Member	CORUM	CORUM:2721	HCF-1 complex	-2.91035	-1.33387	3/18	3309,3312,64426	HSPA5,HSPA8,SUDS3
18_Summary	GO Biological Processes	GO:0031397	negative regulation of protein ubiquitination	-10.5913	-8.43152	13/84	5478,6125,6135,6188,6201,6209,6224,9184,9349,11315,11338,23560,54552,1603,2319,3312,3326,3329,10211,10575,10576,10694,10728,11140,11331,29116,84515,3309,6187,23077,9733,1786,6598,7023,10399,23770,27250,51763,58509,3190,4839,23212,29934,1915,51514,1736,92196	PPIA,RPL5,RPL11,RPS3,RPS7,RPS15,RPS20,BUB3,RPL23,PARK7,U2AF2,GTPBP4,GNL3L,DAD1,FLOT2,HSPA8,HSP90AB1,HSPD1,FLOT1,CCT4,CCT2,CCT8,PTGES3,CDC37,PHB2,MYLIP,MCM8,HSPA5,RPS2,MYCBP2,SART3,DNMT1,SMARCB1,TFAP4,RACK1,FKBP8,PDCD4,INPP5K,CACTIN,HNRNPK,NOP2,RRS1,SNX12,EEF1A1,DTL,DKC1,DAPL1
18_Member	GO Biological Processes	GO:0031397	negative regulation of protein ubiquitination	-10.5913	-8.43152	13/84	5478,6125,6135,6188,6201,6209,6224,9184,9349,11315,11338,23560,54552	PPIA,RPL5,RPL11,RPS3,RPS7,RPS15,RPS20,BUB3,RPL23,PARK7,U2AF2,GTPBP4,GNL3L
18_Member	GO Biological Processes	GO:0051444	negative regulation of ubiquitin-protein transferase activity	-9.95291	-7.83015	8/22	6125,6135,6201,6209,6224,9184,9349,11315	RPL5,RPL11,RPS7,RPS15,RPS20,BUB3,RPL23,PARK7
18_Member	GO Biological Processes	GO:1903321	negative regulation of protein modification by small protein conjugation or removal	-9.83801	-7.72294	13/96	5478,6125,6135,6188,6201,6209,6224,9184,9349,11315,11338,23560,54552	PPIA,RPL5,RPL11,RPS3,RPS7,RPS15,RPS20,BUB3,RPL23,PARK7,U2AF2,GTPBP4,GNL3L
18_Member	GO Biological Processes	GO:0031647	regulation of protein stability	-9.35525	-7.26725	21/321	1603,2319,3312,3326,3329,6125,6135,6201,9349,10211,10575,10576,10694,10728,11140,11315,11331,23560,29116,54552,84515	DAD1,FLOT2,HSPA8,HSP90AB1,HSPD1,RPL5,RPL11,RPS7,RPL23,FLOT1,CCT4,CCT2,CCT8,PTGES3,CDC37,PARK7,PHB2,GTPBP4,MYLIP,GNL3L,MCM8
18_Member	GO Biological Processes	GO:0050821	protein stabilization	-9.01544	-6.93921	17/212	2319,3326,3329,6125,6135,6201,9349,10211,10575,10576,10694,10728,11140,11315,11331,23560,84515	FLOT2,HSP90AB1,HSPD1,RPL5,RPL11,RPS7,RPL23,FLOT1,CCT4,CCT2,CCT8,PTGES3,CDC37,PARK7,PHB2,GTPBP4,MCM8
18_Member	GO Biological Processes	GO:0031396	regulation of protein ubiquitination	-8.98404	-6.91243	17/213	3309,3326,5478,6125,6135,6187,6188,6201,6209,6224,9184,9349,11315,11338,23077,23560,54552	HSPA5,HSP90AB1,PPIA,RPL5,RPL11,RPS2,RPS3,RPS7,RPS15,RPS20,BUB3,RPL23,PARK7,U2AF2,MYCBP2,GTPBP4,GNL3L
18_Member	GO Biological Processes	GO:1903320	regulation of protein modification by small protein conjugation or removal	-8.62104	-6.56963	18/255	3309,3326,5478,6125,6135,6187,6188,6201,6209,6224,9184,9349,9733,11315,11338,23077,23560,54552	HSPA5,HSP90AB1,PPIA,RPL5,RPL11,RPS2,RPS3,RPS7,RPS15,RPS20,BUB3,RPL23,SART3,PARK7,U2AF2,MYCBP2,GTPBP4,GNL3L
18_Member	GO Biological Processes	GO:1904667	negative regulation of ubiquitin protein ligase activity	-8.59911	-6.55207	6/12	6125,6135,6201,6209,6224,9349	RPL5,RPL11,RPS7,RPS15,RPS20,RPL23
18_Member	GO Biological Processes	GO:0051438	regulation of ubiquitin-protein transferase activity	-7.66026	-5.68876	9/56	6125,6135,6187,6201,6209,6224,9184,9349,11315	RPL5,RPL11,RPS2,RPS7,RPS15,RPS20,BUB3,RPL23,PARK7
18_Member	GO Biological Processes	GO:1904666	regulation of ubiquitin protein ligase activity	-6.48873	-4.57999	6/24	6125,6135,6201,6209,6224,9349	RPL5,RPL11,RPS7,RPS15,RPS20,RPL23
18_Member	GO Biological Processes	GO:0031400	negative regulation of protein modification process	-5.78455	-3.92361	21/520	1786,5478,6125,6135,6188,6201,6209,6224,6598,7023,9184,9349,10399,11315,11338,23560,23770,27250,51763,54552,58509	DNMT1,PPIA,RPL5,RPL11,RPS3,RPS7,RPS15,RPS20,SMARCB1,TFAP4,BUB3,RPL23,RACK1,PARK7,U2AF2,GTPBP4,FKBP8,PDCD4,INPP5K,GNL3L,CACTIN
18_Member	GO Biological Processes	GO:1901796	regulation of signal transduction by p53 class mediator	-5.35534	-3.53619	9/103	3190,4839,6125,6135,6201,6209,6224,9349,23212	HNRNPK,NOP2,RPL5,RPL11,RPS7,RPS15,RPS20,RPL23,RRS1
18_Member	GO Biological Processes	GO:0051348	negative regulation of transferase activity	-4.55474	-2.8184	13/271	5478,6125,6135,6201,6209,6224,7023,9184,9349,10399,11315,27250,51763	PPIA,RPL5,RPL11,RPS7,RPS15,RPS20,TFAP4,BUB3,RPL23,RACK1,PARK7,PDCD4,INPP5K
18_Member	GO Biological Processes	GO:2000059	negative regulation of ubiquitin-dependent protein catabolic process	-4.53097	-2.79568	6/50	3326,6125,6135,6201,9349,11315	HSP90AB1,RPL5,RPL11,RPS7,RPL23,PARK7
18_Member	GO Biological Processes	GO:1903051	negative regulation of proteolysis involved in cellular protein catabolic process	-3.84381	-2.18148	6/66	3326,6125,6135,6201,9349,11315	HSP90AB1,RPL5,RPL11,RPS7,RPL23,PARK7
18_Member	GO Biological Processes	GO:0042177	negative regulation of protein catabolic process	-3.82986	-2.16931	8/126	3326,6125,6135,6201,9349,11315,23077,29934	HSP90AB1,RPL5,RPL11,RPS7,RPL23,PARK7,MYCBP2,SNX12
18_Member	GO Biological Processes	GO:1901798	positive regulation of signal transduction by p53 class mediator	-3.47536	-1.84078	4/28	6201,6209,6224,9349	RPS7,RPS15,RPS20,RPL23
18_Member	GO Biological Processes	GO:1903363	negative regulation of cellular protein catabolic process	-3.41494	-1.79197	6/79	3326,6125,6135,6201,9349,11315	HSP90AB1,RPL5,RPL11,RPS7,RPL23,PARK7
18_Member	GO Biological Processes	GO:0042176	regulation of protein catabolic process	-2.475	-0.960324	12/397	1915,3326,6125,6135,6201,9349,10399,11315,23077,29116,29934,51514	EEF1A1,HSP90AB1,RPL5,RPL11,RPS7,RPL23,RACK1,PARK7,MYCBP2,MYLIP,SNX12,DTL
18_Member	GO Biological Processes	GO:2000058	regulation of ubiquitin-dependent protein catabolic process	-2.37601	-0.876123	7/167	3326,6125,6135,6201,9349,10399,11315	HSP90AB1,RPL5,RPL11,RPS7,RPL23,RACK1,PARK7
18_Member	GO Biological Processes	GO:0009895	negative regulation of catabolic process	-2.17338	-0.70555	10/328	1736,3326,6125,6135,6201,9349,11315,23077,29934,92196	DKC1,HSP90AB1,RPL5,RPL11,RPS7,RPL23,PARK7,MYCBP2,SNX12,DAPL1
18_Member	GO Biological Processes	GO:0032435	negative regulation of proteasomal ubiquitin-dependent protein catabolic process	-2.00468	-0.560787	3/37	3326,6135,11315	HSP90AB1,RPL11,PARK7
19_Summary	Reactome Gene Sets	R-HSA-69091	Polymerase switching	-9.96144	-7.83609	7/14	5111,5422,5558,5981,5983,5985,10714,63922,7153,3978,9768,51514,4436,1633,5436,6241,221830,142,2956,84515,1786,5052,6648	PCNA,POLA1,PRIM2,RFC1,RFC3,RFC5,POLD3,CHTF18,TOP2A,LIG1,PCLAF,DTL,MSH2,DCK,POLR2G,RRM2,POLR1F,PARP1,MSH6,MCM8,DNMT1,PRDX1,SOD2
19_Member	Reactome Gene Sets	R-HSA-69091	Polymerase switching	-9.96144	-7.83609	7/14	5111,5422,5558,5981,5983,5985,10714	PCNA,POLA1,PRIM2,RFC1,RFC3,RFC5,POLD3
19_Member	Reactome Gene Sets	R-HSA-69109	Leading Strand Synthesis	-9.96144	-7.83609	7/14	5111,5422,5558,5981,5983,5985,10714	PCNA,POLA1,PRIM2,RFC1,RFC3,RFC5,POLD3
19_Member	Reactome Gene Sets	R-HSA-174411	Polymerase switching on the C-strand of the telomere	-9.28221	-7.19659	8/26	5111,5422,5558,5981,5983,5985,10714,63922	PCNA,POLA1,PRIM2,RFC1,RFC3,RFC5,POLD3,CHTF18
19_Member	CORUM	CORUM:1098	DNA synthesome complex (13 subunits)	-8.33469	-6.30883	6/13	5111,5422,5558,5981,7153,10714	PCNA,POLA1,PRIM2,RFC1,TOP2A,POLD3
19_Member	CORUM	CORUM:1108	DNA synthesome complex (15 subunits)	-7.87863	-5.89251	6/15	3978,5111,5422,5558,5981,10714	LIG1,PCNA,POLA1,PRIM2,RFC1,POLD3
19_Member	CORUM	CORUM:1099	DNA synthesome complex (17 subunits)	-7.49429	-5.53003	6/17	5111,5422,5558,5981,7153,10714	PCNA,POLA1,PRIM2,RFC1,TOP2A,POLD3
19_Member	CORUM	CORUM:1111	DNA synthesome complex (17 subunits)	-7.49429	-5.53003	6/17	5111,5422,5558,5981,7153,10714	PCNA,POLA1,PRIM2,RFC1,TOP2A,POLD3
19_Member	CORUM	CORUM:1107	DNA synthesome core complex	-7.23238	-5.27876	5/10	5111,5422,5558,5981,10714	PCNA,POLA1,PRIM2,RFC1,POLD3
19_Member	GO Biological Processes	GO:0000731	DNA synthesis involved in DNA repair	-5.17024	-3.36623	6/39	5111,5422,5983,9768,10714,51514	PCNA,POLA1,RFC3,PCLAF,POLD3,DTL
19_Member	GO Biological Processes	GO:0006301	postreplication repair	-4.29239	-2.5792	5/34	4436,5111,9768,10714,51514	MSH2,PCNA,PCLAF,POLD3,DTL
19_Member	WikiPathways	WP4022	Pyrimidine metabolism	-4.08905	-2.39995	7/86	1633,5422,5436,5558,6241,10714,221830	DCK,POLA1,POLR2G,PRIM2,RRM2,POLD3,POLR1F
19_Member	GO Biological Processes	GO:0019985	translesion synthesis	-3.74375	-2.09202	4/24	5111,9768,10714,51514	PCNA,PCLAF,POLD3,DTL
19_Member	GO Biological Processes	GO:0009411	response to UV	-2.66692	-1.1223	7/148	142,2956,4436,5111,9768,10714,51514	PARP1,MSH6,MSH2,PCNA,PCLAF,POLD3,DTL
19_Member	Reactome Gene Sets	R-HSA-113510	E2F mediated regulation of DNA replication	-2.64997	-1.1074	3/22	5422,5558,84515	POLA1,PRIM2,MCM8
19_Member	Reactome Gene Sets	R-HSA-9645723	Diseases of programmed cell death	-2.08694	-0.628168	5/103	1786,5052,5422,5558,6648	DNMT1,PRDX1,POLA1,PRIM2,SOD2
20_Summary	CORUM	CORUM:1335	SNW1 complex	-9.01223	-6.93832	7/18	1915,1937,3309,4436,9343,9416,22938	EEF1A1,EEF1G,HSPA5,MSH2,EFTUD2,DDX23,SNW1
20_Member	CORUM	CORUM:1335	SNW1 complex	-9.01223	-6.93832	7/18	1915,1937,3309,4436,9343,9416,22938	EEF1A1,EEF1G,HSPA5,MSH2,EFTUD2,DDX23,SNW1

## Sheet: Group4
GroupID	Category	Term	Description	LogP	Log(q-value)	InTerm_InList	Genes	Symbols
1_Summary	GO Biological Processes	GO:0044782	cilium organization	-88.7348	-84.3867	99/343	2622,4957,5108,5311,6674,7275,8382,9342,9576,11020,22897,23639,25776,26074,26146,26160,27019,27285,28981,29070,29105,51134,51314,51473,54768,54777,54806,55036,55130,55172,55764,55779,56912,57539,57560,57562,64446,79582,79659,79819,79846,79925,80127,80173,80217,80776,83538,83544,83659,83894,84100,84223,84229,85452,85478,89765,89876,92749,95681,112752,115948,118491,123872,126820,127733,128344,13633…	GAS8,ODF2,PCM1,PKD2,SPAG1,TUB,NME5,SNAP29,SPAG6,IFT27,CEP164,DNAAF11,CBY1,CFAP61,TRAF3IP1,IFT172,DNAI1,TEKT2,IFT81,CCDC113,CFAP20,CEP83,NME8,DCDC2,HYDIN,CFAP46,AHI1,CCDC40,ODAD2,DNAAF2,IFT122,CFAP44,IFT46,WDR35,IFT80,CEP126,DNAI2,SPAG16,DYNC2H1,DNAI4,CFAP69,SPEF2,BBOF1,IFT74,CFAP43,B9D2,ODAD4,DNAL1,TEKT1,TTC29,ARL6,IQCG,DRC7,CFAP74,CCDC65,RSPH1,CFAP91,DRC1,CEP41,IFT43,ODAD3,CFAP70,DNAAF1,DNAI3,UB…
1_Member	GO Biological Processes	GO:0044782	cilium organization	-88.7348	-84.3867	99/343	2622,4957,5108,5311,6674,7275,8382,9342,9576,11020,22897,23639,25776,26074,26146,26160,27019,27285,28981,29070,29105,51134,51314,51473,54768,54777,54806,55036,55130,55172,55764,55779,56912,57539,57560,57562,64446,79582,79659,79819,79846,79925,80127,80173,80217,80776,83538,83544,83659,83894,84100,84223,84229,85452,85478,89765,89876,92749,95681,112752,115948,118491,123872,126820,127733,128344,13633…	GAS8,ODF2,PCM1,PKD2,SPAG1,TUB,NME5,SNAP29,SPAG6,IFT27,CEP164,DNAAF11,CBY1,CFAP61,TRAF3IP1,IFT172,DNAI1,TEKT2,IFT81,CCDC113,CFAP20,CEP83,NME8,DCDC2,HYDIN,CFAP46,AHI1,CCDC40,ODAD2,DNAAF2,IFT122,CFAP44,IFT46,WDR35,IFT80,CEP126,DNAI2,SPAG16,DYNC2H1,DNAI4,CFAP69,SPEF2,BBOF1,IFT74,CFAP43,B9D2,ODAD4,DNAL1,TEKT1,TTC29,ARL6,IQCG,DRC7,CFAP74,CCDC65,RSPH1,CFAP91,DRC1,CEP41,IFT43,ODAD3,CFAP70,DNAAF1,DNAI3,UB…
1_Member	GO Biological Processes	GO:0060271	cilium assembly	-78.8815	-74.9735	89/313	2622,5108,6674,8382,9342,9576,11020,22897,23639,25776,26146,26160,27019,27285,28981,29070,29105,51134,51314,51473,54768,54777,54806,55036,55130,55172,55764,55779,56912,57539,57560,57562,64446,79582,79659,79819,79846,79925,80127,80173,80217,80776,83538,83544,83659,84100,84223,84229,85452,85478,89765,89876,92749,95681,112752,115948,118491,123872,126820,127733,136332,140735,144535,146754,146845,1504…	GAS8,PCM1,SPAG1,NME5,SNAP29,SPAG6,IFT27,CEP164,DNAAF11,CBY1,TRAF3IP1,IFT172,DNAI1,TEKT2,IFT81,CCDC113,CFAP20,CEP83,NME8,DCDC2,HYDIN,CFAP46,AHI1,CCDC40,ODAD2,DNAAF2,IFT122,CFAP44,IFT46,WDR35,IFT80,CEP126,DNAI2,SPAG16,DYNC2H1,DNAI4,CFAP69,SPEF2,BBOF1,IFT74,CFAP43,B9D2,ODAD4,DNAL1,TEKT1,ARL6,IQCG,DRC7,CFAP74,CCDC65,RSPH1,CFAP91,DRC1,CEP41,IFT43,ODAD3,CFAP70,DNAAF1,DNAI3,UBXN10,LRGUK,DYNLL2,CFAP54,DN…
1_Member	GO Biological Processes	GO:0007017	microtubule-based process	-78.8445	-74.9735	125/786	983,1069,1070,2597,2622,3619,3833,4751,4957,5108,5311,5347,5901,6491,6674,6993,7275,7415,8382,9055,9133,9493,9576,9654,9702,9793,9928,10112,11020,22974,23639,25790,26074,26146,26160,27019,27285,28981,51314,53340,54768,54777,54875,55036,55130,55172,55764,55779,56912,57539,57560,57562,64147,64446,79582,79659,79740,79819,79846,79925,80173,80217,80258,83538,83544,83657,83659,83853,83894,84074,84223,8…	CDK1,CETN2,CETN3,GAPDH,GAS8,INCENP,KIFC1,NEK2,ODF2,PCM1,PKD2,PLK1,RAN,STIL,SPAG1,DYNLT1,TUB,VCP,NME5,PRC1,CCNB2,KIF23,SPAG6,TTLL4,CEP57,CKAP5,KIF14,KIF20A,IFT27,TPX2,DNAAF11,CFAP45,CFAP61,TRAF3IP1,IFT172,DNAI1,TEKT2,IFT81,NME8,SPA17,HYDIN,CFAP46,CNTLN,CCDC40,ODAD2,DNAAF2,IFT122,CFAP44,IFT46,WDR35,IFT80,CEP126,KIF9,DNAI2,SPAG16,DYNC2H1,ZBBX,DNAI4,CFAP69,SPEF2,IFT74,CFAP43,EFHC2,ODAD4,DNAL1,DYNLRB2…
1_Member	GO Biological Processes	GO:0007018	microtubule-based movement	-72.5201	-68.7741	90/375	2622,3833,5108,6993,7275,8382,9493,9576,9928,10112,11020,23639,25790,26074,26146,26160,27019,27285,28981,51314,53340,54768,54777,55036,55130,55172,55764,55779,56912,57539,57560,64147,64446,79582,79659,79740,79819,79846,79925,80173,80217,83538,83657,83659,83853,83894,84074,84223,84229,84871,89876,112752,115948,117144,117155,118491,123872,126820,144406,144535,146754,146845,150483,154313,159686,1607…	GAS8,KIFC1,PCM1,DYNLT1,TUB,NME5,KIF23,SPAG6,KIF14,KIF20A,IFT27,DNAAF11,CFAP45,CFAP61,TRAF3IP1,IFT172,DNAI1,TEKT2,IFT81,NME8,SPA17,HYDIN,CFAP46,CCDC40,ODAD2,DNAAF2,IFT122,CFAP44,IFT46,WDR35,IFT80,KIF9,DNAI2,SPAG16,DYNC2H1,ZBBX,DNAI4,CFAP69,SPEF2,IFT74,CFAP43,ODAD4,DYNLRB2,TEKT1,ROPN1L,TTC29,QRICH2,IQCG,DRC7,AGBL4,CFAP91,IFT43,ODAD3,CATSPER1,CATSPER2,CFAP70,DNAAF1,DNAI3,CFAP251,CFAP54,DNAH2,CFAP52,…
1_Member	GO Biological Processes	GO:0120031	plasma membrane bounded cell projection assembly	-68.3651	-64.716	89/402	2622,5108,6674,8382,9342,9576,11020,22897,23639,25776,26146,26160,27019,27285,28981,29070,29105,51134,51314,51473,54768,54777,54806,55036,55130,55172,55764,55779,56912,57539,57560,57562,64446,79582,79659,79819,79846,79925,80127,80173,80217,80776,83538,83544,83659,84100,84223,84229,85452,85478,89765,89876,92749,95681,112752,115948,118491,123872,126820,127733,136332,140735,144535,146754,146845,1504…	GAS8,PCM1,SPAG1,NME5,SNAP29,SPAG6,IFT27,CEP164,DNAAF11,CBY1,TRAF3IP1,IFT172,DNAI1,TEKT2,IFT81,CCDC113,CFAP20,CEP83,NME8,DCDC2,HYDIN,CFAP46,AHI1,CCDC40,ODAD2,DNAAF2,IFT122,CFAP44,IFT46,WDR35,IFT80,CEP126,DNAI2,SPAG16,DYNC2H1,DNAI4,CFAP69,SPEF2,BBOF1,IFT74,CFAP43,B9D2,ODAD4,DNAL1,TEKT1,ARL6,IQCG,DRC7,CFAP74,CCDC65,RSPH1,CFAP91,DRC1,CEP41,IFT43,ODAD3,CFAP70,DNAAF1,DNAI3,UBXN10,LRGUK,DYNLL2,CFAP54,DN…
1_Member	GO Biological Processes	GO:0003341	cilium movement	-68.235	-64.6651	65/164	2622,8382,9576,23639,25790,26074,27019,27285,28981,51314,53340,54768,54777,55036,55130,55172,55779,64446,79582,79740,79819,79846,79925,80217,83538,83659,83853,83894,84074,84223,84229,89876,115948,117144,117155,118491,123872,126820,144406,144535,146845,150483,154313,159686,160762,164395,164714,200162,200373,202500,219670,220136,221421,285588,286207,286464,339829,345895,347732,348807,378807,387712,…	GAS8,NME5,SPAG6,DNAAF11,CFAP45,CFAP61,DNAI1,TEKT2,IFT81,NME8,SPA17,HYDIN,CFAP46,CCDC40,ODAD2,DNAAF2,CFAP44,DNAI2,SPAG16,ZBBX,DNAI4,CFAP69,SPEF2,CFAP43,ODAD4,TEKT1,ROPN1L,TTC29,QRICH2,IQCG,DRC7,CFAP91,ODAD3,CATSPER1,CATSPER2,CFAP70,DNAAF1,DNAI3,CFAP251,CFAP54,CFAP52,TEKT4,CFAP206,CFAP58,CCDC63,TTLL9,TTLL8,SPAG17,CFAP221,TCTE1,ENKUR,CFAP53,RSPH9,EFCAB9,CFAP157,CFAP47,CCDC39,RSPH4A,CATSPER3,CFAP100,…
1_Member	GO Biological Processes	GO:0030031	cell projection assembly	-68.0069	-64.5039	90/418	2622,5108,6674,8382,9342,9576,11020,22897,23639,25776,26146,26160,27019,27285,28981,29070,29105,51134,51314,51473,54768,54777,54806,55036,55130,55172,55764,55779,56912,57539,57560,57562,64446,79582,79659,79819,79846,79925,80127,80173,80217,80776,83538,83544,83659,84074,84100,84223,84229,85452,85478,89765,89876,92749,95681,112752,115948,118491,123872,126820,127733,136332,140735,144535,146754,14684…	GAS8,PCM1,SPAG1,NME5,SNAP29,SPAG6,IFT27,CEP164,DNAAF11,CBY1,TRAF3IP1,IFT172,DNAI1,TEKT2,IFT81,CCDC113,CFAP20,CEP83,NME8,DCDC2,HYDIN,CFAP46,AHI1,CCDC40,ODAD2,DNAAF2,IFT122,CFAP44,IFT46,WDR35,IFT80,CEP126,DNAI2,SPAG16,DYNC2H1,DNAI4,CFAP69,SPEF2,BBOF1,IFT74,CFAP43,B9D2,ODAD4,DNAL1,TEKT1,QRICH2,ARL6,IQCG,DRC7,CFAP74,CCDC65,RSPH1,CFAP91,DRC1,CEP41,IFT43,ODAD3,CFAP70,DNAAF1,DNAI3,UBXN10,LRGUK,DYNLL2,CF…
1_Member	GO Biological Processes	GO:0070925	organelle assembly	-58.0585	-54.6135	105/783	21,1063,1069,2622,3619,3833,4751,5108,6674,6722,7812,8382,9055,9133,9342,9493,9576,9821,11020,22897,22974,23639,25776,26146,26160,27019,27285,28981,29070,29105,29777,29883,51134,51314,51473,54768,54777,54806,55036,55130,55172,55764,55779,56912,57539,57560,57562,64446,79582,79659,79819,79846,79925,80127,80173,80206,80217,80776,83538,83544,83659,84100,84223,84229,85452,85478,89765,89876,92749,95681…	ABCA3,CENPF,CETN2,GAS8,INCENP,KIFC1,NEK2,PCM1,SPAG1,SRF,CSDE1,NME5,PRC1,CCNB2,SNAP29,KIF23,SPAG6,RB1CC1,IFT27,CEP164,TPX2,DNAAF11,CBY1,TRAF3IP1,IFT172,DNAI1,TEKT2,IFT81,CCDC113,CFAP20,ABT1,CNOT7,CEP83,NME8,DCDC2,HYDIN,CFAP46,AHI1,CCDC40,ODAD2,DNAAF2,IFT122,CFAP44,IFT46,WDR35,IFT80,CEP126,DNAI2,SPAG16,DYNC2H1,DNAI4,CFAP69,SPEF2,BBOF1,IFT74,FHOD3,CFAP43,B9D2,ODAD4,DNAL1,TEKT1,ARL6,IQCG,DRC7,CFAP74,…
1_Member	GO Biological Processes	GO:0035082	axoneme assembly	-53.8787	-50.4849	45/87	2622,6674,9576,23639,27019,27285,54768,54777,55036,55130,55172,55779,64446,79582,79819,79846,79925,80217,83538,83544,84223,84229,85452,85478,89765,89876,92749,115948,123872,126820,136332,146754,154313,159686,160762,200162,221421,286207,286464,339829,345895,348807,374407,399949,401024	GAS8,SPAG1,SPAG6,DNAAF11,DNAI1,TEKT2,HYDIN,CFAP46,CCDC40,ODAD2,DNAAF2,CFAP44,DNAI2,SPAG16,DNAI4,CFAP69,SPEF2,CFAP43,ODAD4,DNAL1,IQCG,DRC7,CFAP74,CCDC65,RSPH1,CFAP91,DRC1,ODAD3,DNAAF1,DNAI3,LRGUK,DNAH2,CFAP206,CFAP58,CCDC63,SPAG17,RSPH9,CFAP157,CFAP47,CCDC39,RSPH4A,CFAP100,DNAJB13,HOATZ,FSIP2
1_Member	GO Biological Processes	GO:0001539	cilium or flagellum-dependent cell motility	-52.9808	-49.6741	51/131	2622,9576,23639,25790,27019,27285,28981,51314,54777,55036,55172,55779,79582,79846,79925,80217,80258,83659,83853,84074,84223,84229,85478,92749,114327,117144,117155,126820,144406,144535,146754,146845,150483,154313,159686,164395,164714,202500,219670,221421,285588,286207,286464,339829,345895,347732,378807,387712,389320,399949,401024	GAS8,SPAG6,DNAAF11,CFAP45,DNAI1,TEKT2,IFT81,NME8,CFAP46,CCDC40,DNAAF2,CFAP44,SPAG16,CFAP69,SPEF2,CFAP43,EFHC2,TEKT1,ROPN1L,QRICH2,IQCG,DRC7,CCDC65,DRC1,EFHC1,CATSPER1,CATSPER2,DNAI3,CFAP251,CFAP54,DNAH2,CFAP52,TEKT4,CFAP206,CFAP58,TTLL9,TTLL8,TCTE1,ENKUR,RSPH9,EFCAB9,CFAP157,CFAP47,CCDC39,RSPH4A,CATSPER3,CATSPER4,ENO4,TEX43,HOATZ,FSIP2
1_Member	GO Biological Processes	GO:0060285	cilium-dependent cell motility	-52.9808	-49.6741	51/131	2622,9576,23639,25790,27019,27285,28981,51314,54777,55036,55172,55779,79582,79846,79925,80217,80258,83659,83853,84074,84223,84229,85478,92749,114327,117144,117155,126820,144406,144535,146754,146845,150483,154313,159686,164395,164714,202500,219670,221421,285588,286207,286464,339829,345895,347732,378807,387712,389320,399949,401024	GAS8,SPAG6,DNAAF11,CFAP45,DNAI1,TEKT2,IFT81,NME8,CFAP46,CCDC40,DNAAF2,CFAP44,SPAG16,CFAP69,SPEF2,CFAP43,EFHC2,TEKT1,ROPN1L,QRICH2,IQCG,DRC7,CCDC65,DRC1,EFHC1,CATSPER1,CATSPER2,DNAI3,CFAP251,CFAP54,DNAH2,CFAP52,TEKT4,CFAP206,CFAP58,TTLL9,TTLL8,TCTE1,ENKUR,RSPH9,EFCAB9,CFAP157,CFAP47,CCDC39,RSPH4A,CATSPER3,CATSPER4,ENO4,TEX43,HOATZ,FSIP2
1_Member	GO Biological Processes	GO:0001578	microtubule bundle formation	-52.5908	-49.3219	49/118	2622,5347,6674,9055,9576,10112,23639,27019,27285,54768,54777,55036,55130,55172,55779,64446,79582,79819,79846,79925,80217,83538,83544,84223,84229,85452,85478,89765,89876,92749,115948,123872,126820,136332,146754,154313,159686,160762,200162,221421,284076,286207,286464,339829,345895,348807,374407,399949,401024	GAS8,PLK1,SPAG1,PRC1,SPAG6,KIF20A,DNAAF11,DNAI1,TEKT2,HYDIN,CFAP46,CCDC40,ODAD2,DNAAF2,CFAP44,DNAI2,SPAG16,DNAI4,CFAP69,SPEF2,CFAP43,ODAD4,DNAL1,IQCG,DRC7,CFAP74,CCDC65,RSPH1,CFAP91,DRC1,ODAD3,DNAAF1,DNAI3,LRGUK,DNAH2,CFAP206,CFAP58,CCDC63,SPAG17,RSPH9,TTLL6,CFAP157,CFAP47,CCDC39,RSPH4A,CFAP100,DNAJB13,HOATZ,FSIP2
1_Member	GO Biological Processes	GO:0060294	cilium movement involved in cell motility	-46.2621	-43.0602	45/118	2622,9576,23639,25790,27019,27285,28981,51314,54777,55036,55779,79582,79846,79925,80217,83659,83853,84074,84223,84229,117144,117155,126820,144406,144535,146845,150483,154313,159686,164395,164714,202500,219670,221421,285588,286207,286464,339829,345895,347732,378807,387712,389320,399949,401024	GAS8,SPAG6,DNAAF11,CFAP45,DNAI1,TEKT2,IFT81,NME8,CFAP46,CCDC40,CFAP44,SPAG16,CFAP69,SPEF2,CFAP43,TEKT1,ROPN1L,QRICH2,IQCG,DRC7,CATSPER1,CATSPER2,DNAI3,CFAP251,CFAP54,CFAP52,TEKT4,CFAP206,CFAP58,TTLL9,TTLL8,TCTE1,ENKUR,RSPH9,EFCAB9,CFAP157,CFAP47,CCDC39,RSPH4A,CATSPER3,CATSPER4,ENO4,TEX43,HOATZ,FSIP2
1_Member	GO Biological Processes	GO:0000226	microtubule cytoskeleton organization	-45.9704	-42.7984	78/526	983,1069,1070,2597,2622,3619,3833,4751,4957,5108,5311,5347,5901,6491,6674,6993,7415,9055,9133,9493,9576,9654,9702,9793,10112,22974,23639,26160,27019,27285,54768,54777,54875,55036,55130,55172,55779,57562,64446,79582,79819,79846,79925,80217,80258,83538,83544,84223,84229,85452,85478,89765,89876,92749,114327,115948,123872,126731,126820,136332,146754,152206,154313,159686,160762,164395,200162,221421,28…	CDK1,CETN2,CETN3,GAPDH,GAS8,INCENP,KIFC1,NEK2,ODF2,PCM1,PKD2,PLK1,RAN,STIL,SPAG1,DYNLT1,VCP,PRC1,CCNB2,KIF23,SPAG6,TTLL4,CEP57,CKAP5,KIF20A,TPX2,DNAAF11,IFT172,DNAI1,TEKT2,HYDIN,CFAP46,CNTLN,CCDC40,ODAD2,DNAAF2,CFAP44,CEP126,DNAI2,SPAG16,DNAI4,CFAP69,SPEF2,CFAP43,EFHC2,ODAD4,DNAL1,IQCG,DRC7,CFAP74,CCDC65,RSPH1,CFAP91,DRC1,EFHC1,ODAD3,DNAAF1,CCSAP,DNAI3,LRGUK,DNAH2,CCDC13,CFAP206,CFAP58,CCDC63,TTL…
1_Member	GO Biological Processes	GO:0030317	flagellated sperm motility	-37.5185	-34.5321	38/108	2622,9576,23639,25790,27019,27285,28981,51314,55036,55779,79582,79846,79925,80217,83853,84074,84223,84229,117144,117155,144406,146845,154313,159686,164395,164714,202500,219670,285588,286207,286464,339829,347732,378807,387712,389320,399949,401024	GAS8,SPAG6,DNAAF11,CFAP45,DNAI1,TEKT2,IFT81,NME8,CCDC40,CFAP44,SPAG16,CFAP69,SPEF2,CFAP43,ROPN1L,QRICH2,IQCG,DRC7,CATSPER1,CATSPER2,CFAP251,CFAP52,CFAP206,CFAP58,TTLL9,TTLL8,TCTE1,ENKUR,EFCAB9,CFAP157,CFAP47,CCDC39,CATSPER3,CATSPER4,ENO4,TEX43,HOATZ,FSIP2
1_Member	GO Biological Processes	GO:0097722	sperm motility	-37.5185	-34.5321	38/108	2622,9576,23639,25790,27019,27285,28981,51314,55036,55779,79582,79846,79925,80217,83853,84074,84223,84229,117144,117155,144406,146845,154313,159686,164395,164714,202500,219670,285588,286207,286464,339829,347732,378807,387712,389320,399949,401024	GAS8,SPAG6,DNAAF11,CFAP45,DNAI1,TEKT2,IFT81,NME8,CCDC40,CFAP44,SPAG16,CFAP69,SPEF2,CFAP43,ROPN1L,QRICH2,IQCG,DRC7,CATSPER1,CATSPER2,CFAP251,CFAP52,CFAP206,CFAP58,TTLL9,TTLL8,TCTE1,ENKUR,EFCAB9,CFAP157,CFAP47,CCDC39,CATSPER3,CATSPER4,ENO4,TEX43,HOATZ,FSIP2
1_Member	GO Biological Processes	GO:0007286	spermatid development	-25.7102	-23.1545	36/182	1738,4957,5901,8382,9576,9702,11144,23617,28981,50511,51465,55779,57095,57820,79582,79846,79925,80217,83853,84223,84229,89765,117155,135138,146849,154313,159686,160762,200162,285588,286207,286464,317719,347732,378807,401024	DLD,ODF2,RAN,NME5,SPAG6,CEP57,DMC1,TSSK2,IFT81,SYCP3,UBE2J1,CFAP44,PITHD1,CCNB1IP1,SPAG16,CFAP69,SPEF2,CFAP43,ROPN1L,IQCG,DRC7,RSPH1,CATSPER2,PACRG,CCDC42,CFAP206,CFAP58,CCDC63,SPAG17,EFCAB9,CFAP157,CFAP47,KLHL10,CATSPER3,CATSPER4,FSIP2
1_Member	GO Biological Processes	GO:0048515	spermatid differentiation	-25.1926	-22.6507	36/188	1738,4957,5901,8382,9576,9702,11144,23617,28981,50511,51465,55779,57095,57820,79582,79846,79925,80217,83853,84223,84229,89765,117155,135138,146849,154313,159686,160762,200162,285588,286207,286464,317719,347732,378807,401024	DLD,ODF2,RAN,NME5,SPAG6,CEP57,DMC1,TSSK2,IFT81,SYCP3,UBE2J1,CFAP44,PITHD1,CCNB1IP1,SPAG16,CFAP69,SPEF2,CFAP43,ROPN1L,IQCG,DRC7,RSPH1,CATSPER2,PACRG,CCDC42,CFAP206,CFAP58,CCDC63,SPAG17,EFCAB9,CFAP157,CFAP47,KLHL10,CATSPER3,CATSPER4,FSIP2
1_Member	GO Biological Processes	GO:0044458	motile cilium assembly	-24.1187	-21.6157	23/59	9576,23639,28981,54806,55036,55779,79582,79846,79925,80127,80217,84223,84229,123872,154313,159686,200162,200373,221421,286207,286464,339829,401024	SPAG6,DNAAF11,IFT81,AHI1,CCDC40,CFAP44,SPAG16,CFAP69,SPEF2,BBOF1,CFAP43,IQCG,DRC7,DNAAF1,CFAP206,CFAP58,SPAG17,CFAP221,RSPH9,CFAP157,CFAP47,CCDC39,FSIP2
1_Member	GO Biological Processes	GO:0048232	male gamete generation	-23.2353	-20.7737	57/602	1069,1738,4957,5887,5889,5901,8382,9576,9702,9940,11020,11144,23617,26206,26292,28981,50511,51314,51465,53340,55231,55779,55815,57095,57820,57828,79582,79846,79925,80217,83853,84073,84221,84223,84229,89765,89876,117144,117155,135138,136332,144535,146849,154313,159686,160762,200162,245711,285588,286207,286464,317719,347732,378807,399949,401024,729967	CETN2,DLD,ODF2,RAD23B,RAD51C,RAN,NME5,SPAG6,CEP57,DLEC1,IFT27,DMC1,TSSK2,SPAG8,MYCBP,IFT81,SYCP3,NME8,UBE2J1,SPA17,CCDC87,CFAP44,TSNAXIP1,PITHD1,CCNB1IP1,CATSPERG,SPAG16,CFAP69,SPEF2,CFAP43,ROPN1L,MYCBPAP,SPATC1L,IQCG,DRC7,RSPH1,CFAP91,CATSPER1,CATSPER2,PACRG,LRGUK,CFAP54,CCDC42,CFAP206,CFAP58,CCDC63,SPAG17,SPDYA,EFCAB9,CFAP157,CFAP47,KLHL10,CATSPER3,CATSPER4,HOATZ,FSIP2,MORN2
1_Member	GO Biological Processes	GO:0007283	spermatogenesis	-23.134	-20.678	56/583	1069,1738,4957,5887,5889,5901,8382,9576,9702,9940,11020,11144,23617,26206,26292,28981,50511,51314,51465,53340,55231,55779,55815,57095,57820,57828,79582,79846,79925,80217,83853,84073,84221,84223,84229,89765,89876,117144,117155,135138,136332,144535,146849,154313,159686,160762,200162,285588,286207,286464,317719,347732,378807,399949,401024,729967	CETN2,DLD,ODF2,RAD23B,RAD51C,RAN,NME5,SPAG6,CEP57,DLEC1,IFT27,DMC1,TSSK2,SPAG8,MYCBP,IFT81,SYCP3,NME8,UBE2J1,SPA17,CCDC87,CFAP44,TSNAXIP1,PITHD1,CCNB1IP1,CATSPERG,SPAG16,CFAP69,SPEF2,CFAP43,ROPN1L,MYCBPAP,SPATC1L,IQCG,DRC7,RSPH1,CFAP91,CATSPER1,CATSPER2,PACRG,LRGUK,CFAP54,CCDC42,CFAP206,CFAP58,CCDC63,SPAG17,EFCAB9,CFAP157,CFAP47,KLHL10,CATSPER3,CATSPER4,HOATZ,FSIP2,MORN2
1_Member	GO Biological Processes	GO:0007276	gamete generation	-21.7528	-19.3132	61/739	1069,1738,4957,5347,5887,5889,5901,8382,9133,9576,9702,9940,11020,11144,23397,23617,26206,26292,28981,50511,51314,51465,53340,55231,55779,55815,57095,57820,57828,79582,79846,79925,80217,83853,84073,84221,84223,84229,84690,89765,89876,117144,117155,135138,136332,144535,146849,154313,159686,160762,200162,245711,285588,286207,286464,317719,347732,378807,399949,401024,729967	CETN2,DLD,ODF2,PLK1,RAD23B,RAD51C,RAN,NME5,CCNB2,SPAG6,CEP57,DLEC1,IFT27,DMC1,NCAPH,TSSK2,SPAG8,MYCBP,IFT81,SYCP3,NME8,UBE2J1,SPA17,CCDC87,CFAP44,TSNAXIP1,PITHD1,CCNB1IP1,CATSPERG,SPAG16,CFAP69,SPEF2,CFAP43,ROPN1L,MYCBPAP,SPATC1L,IQCG,DRC7,SPATA22,RSPH1,CFAP91,CATSPER1,CATSPER2,PACRG,LRGUK,CFAP54,CCDC42,CFAP206,CFAP58,CCDC63,SPAG17,SPDYA,EFCAB9,CFAP157,CFAP47,KLHL10,CATSPER3,CATSPER4,HOATZ,FSIP2,…
1_Member	GO Biological Processes	GO:0007281	germ cell development	-18.3069	-15.9226	36/296	1738,4957,5901,8382,9576,9702,11144,23617,28981,50511,51465,55779,57095,57820,79582,79846,79925,80217,83853,84223,84229,89765,117155,135138,146849,154313,159686,160762,200162,285588,286207,286464,317719,347732,378807,401024	DLD,ODF2,RAN,NME5,SPAG6,CEP57,DMC1,TSSK2,IFT81,SYCP3,UBE2J1,CFAP44,PITHD1,CCNB1IP1,SPAG16,CFAP69,SPEF2,CFAP43,ROPN1L,IQCG,DRC7,RSPH1,CATSPER2,PACRG,CCDC42,CFAP206,CFAP58,CCDC63,SPAG17,EFCAB9,CFAP157,CFAP47,KLHL10,CATSPER3,CATSPER4,FSIP2
1_Member	GO Biological Processes	GO:0022412	cellular process involved in reproduction in multicellular organism	-17.9508	-15.5712	41/402	1738,4957,5347,5889,5901,8382,9133,9576,9702,11144,23397,23617,28981,50511,51465,55779,57095,57820,79582,79846,79925,80217,83853,84223,84229,89765,117155,135138,146849,154313,159686,160762,200162,245711,285588,286207,286464,317719,347732,378807,401024	DLD,ODF2,PLK1,RAD51C,RAN,NME5,CCNB2,SPAG6,CEP57,DMC1,NCAPH,TSSK2,IFT81,SYCP3,UBE2J1,CFAP44,PITHD1,CCNB1IP1,SPAG16,CFAP69,SPEF2,CFAP43,ROPN1L,IQCG,DRC7,RSPH1,CATSPER2,PACRG,CCDC42,CFAP206,CFAP58,CCDC63,SPAG17,SPDYA,EFCAB9,CFAP157,CFAP47,KLHL10,CATSPER3,CATSPER4,FSIP2
1_Member	GO Biological Processes	GO:0120316	sperm flagellum assembly	-15.5314	-13.2004	14/33	9576,28981,55779,79582,79846,79925,80217,84223,84229,154313,159686,286207,286464,401024	SPAG6,IFT81,CFAP44,SPAG16,CFAP69,SPEF2,CFAP43,IQCG,DRC7,CFAP206,CFAP58,CFAP157,CFAP47,FSIP2
1_Member	GO Biological Processes	GO:0007288	sperm axoneme assembly	-15.1003	-12.7816	13/28	9576,55779,79582,79846,79925,80217,84223,84229,154313,159686,286207,286464,401024	SPAG6,CFAP44,SPAG16,CFAP69,SPEF2,CFAP43,IQCG,DRC7,CFAP206,CFAP58,CFAP157,CFAP47,FSIP2
2_Summary	GO Biological Processes	GO:0006091	generation of precursor metabolites and energy	-46.6061	-43.3719	70/394	37,50,178,230,498,506,509,513,515,522,539,1431,1537,1737,1738,1743,2023,2108,2110,2597,2819,2820,2821,2932,3419,3420,4191,4514,4519,4698,4700,4701,4702,4705,4706,4711,4712,4713,4715,4719,4722,4723,4724,4726,4728,4729,5162,5214,5236,5315,5499,5834,6390,7167,7381,7385,7386,8802,8803,9377,9821,10476,27089,55967,56964,57019,93974,130752,221264,387712,516,7416,203,4907,7415,10845,5533,5534,5686,5691,5…	ACADVL,ACO2,AGL,ALDOC,ATP5F1A,ATP5F1B,ATP5F1C,ATP5F1D,ATP5PB,ATP5PF,ATP5PO,CS,CYC1,DLAT,DLD,DLST,ENO1,ETFA,ETFDH,GAPDH,GPD1,GPD2,GPI,GSK3B,IDH3A,IDH3B,MDH2,COX3,CYTB,NDUFA5,NDUFA6,NDUFA7,NDUFA8,NDUFA10,NDUFAB1,NDUFB5,NDUFB6,NDUFB7,NDUFB9,NDUFS1,NDUFS3,NDUFV1,NDUFS4,NDUFS6,NDUFS8,NDUFV2,PDHB,PFKP,PGM1,PKM,PPP1CA,PYGB,SDHB,TPI1,UQCRB,UQCRC2,UQCRFS1,SUCLG1,SUCLA2,COX5A,RB1CC1,ATP5PD,UQCRQ,NDUFA12,WD…
2_Member	GO Biological Processes	GO:0006091	generation of precursor metabolites and energy	-46.6061	-43.3719	70/394	37,50,178,230,498,506,509,513,515,522,539,1431,1537,1737,1738,1743,2023,2108,2110,2597,2819,2820,2821,2932,3419,3420,4191,4514,4519,4698,4700,4701,4702,4705,4706,4711,4712,4713,4715,4719,4722,4723,4724,4726,4728,4729,5162,5214,5236,5315,5499,5834,6390,7167,7381,7385,7386,8802,8803,9377,9821,10476,27089,55967,56964,57019,93974,130752,221264,387712	ACADVL,ACO2,AGL,ALDOC,ATP5F1A,ATP5F1B,ATP5F1C,ATP5F1D,ATP5PB,ATP5PF,ATP5PO,CS,CYC1,DLAT,DLD,DLST,ENO1,ETFA,ETFDH,GAPDH,GPD1,GPD2,GPI,GSK3B,IDH3A,IDH3B,MDH2,COX3,CYTB,NDUFA5,NDUFA6,NDUFA7,NDUFA8,NDUFA10,NDUFAB1,NDUFB5,NDUFB6,NDUFB7,NDUFB9,NDUFS1,NDUFS3,NDUFV1,NDUFS4,NDUFS6,NDUFS8,NDUFV2,PDHB,PFKP,PGM1,PKM,PPP1CA,PYGB,SDHB,TPI1,UQCRB,UQCRC2,UQCRFS1,SUCLG1,SUCLA2,COX5A,RB1CC1,ATP5PD,UQCRQ,NDUFA12,WD…
2_Member	GO Biological Processes	GO:0015980	energy derivation by oxidation of organic compounds	-43.9382	-40.8206	57/253	37,50,178,498,506,509,513,515,522,539,1431,1537,1737,1738,1743,2108,2110,2819,2820,2932,3419,3420,4191,4514,4519,4698,4700,4701,4702,4705,4706,4711,4712,4713,4715,4719,4722,4723,4724,4726,4728,4729,5162,5499,5834,6390,7381,7385,7386,8802,8803,9377,9821,10476,27089,55967,130752	ACADVL,ACO2,AGL,ATP5F1A,ATP5F1B,ATP5F1C,ATP5F1D,ATP5PB,ATP5PF,ATP5PO,CS,CYC1,DLAT,DLD,DLST,ETFA,ETFDH,GPD1,GPD2,GSK3B,IDH3A,IDH3B,MDH2,COX3,CYTB,NDUFA5,NDUFA6,NDUFA7,NDUFA8,NDUFA10,NDUFAB1,NDUFB5,NDUFB6,NDUFB7,NDUFB9,NDUFS1,NDUFS3,NDUFV1,NDUFS4,NDUFS6,NDUFS8,NDUFV2,PDHB,PPP1CA,PYGB,SDHB,UQCRB,UQCRC2,UQCRFS1,SUCLG1,SUCLA2,COX5A,RB1CC1,ATP5PD,UQCRQ,NDUFA12,MDH1B
2_Member	Reactome Gene Sets	R-HSA-1428517	The citric acid (TCA) cycle and respiratory electron transport	-43.7181	-40.6253	50/178	50,498,506,509,513,515,516,522,539,1431,1537,1737,1738,1743,2108,2110,3419,3420,4191,4514,4519,4698,4700,4701,4702,4705,4706,4711,4712,4713,4715,4719,4722,4723,4724,4726,4728,4729,5162,6390,7381,7385,7386,7416,8802,8803,9377,10476,27089,55967	ACO2,ATP5F1A,ATP5F1B,ATP5F1C,ATP5F1D,ATP5PB,ATP5MC1,ATP5PF,ATP5PO,CS,CYC1,DLAT,DLD,DLST,ETFA,ETFDH,IDH3A,IDH3B,MDH2,COX3,CYTB,NDUFA5,NDUFA6,NDUFA7,NDUFA8,NDUFA10,NDUFAB1,NDUFB5,NDUFB6,NDUFB7,NDUFB9,NDUFS1,NDUFS3,NDUFV1,NDUFS4,NDUFS6,NDUFS8,NDUFV2,PDHB,SDHB,UQCRB,UQCRC2,UQCRFS1,VDAC1,SUCLG1,SUCLA2,COX5A,ATP5PD,UQCRQ,NDUFA12
2_Member	GO Biological Processes	GO:0045333	cellular respiration	-43.4811	-40.4117	51/190	50,498,506,509,513,515,522,539,1431,1537,1737,1738,1743,2108,2110,2819,2820,3419,3420,4191,4514,4519,4698,4700,4701,4702,4705,4706,4711,4712,4713,4715,4719,4722,4723,4724,4726,4728,4729,5162,6390,7381,7385,7386,8802,8803,9377,10476,27089,55967,130752	ACO2,ATP5F1A,ATP5F1B,ATP5F1C,ATP5F1D,ATP5PB,ATP5PF,ATP5PO,CS,CYC1,DLAT,DLD,DLST,ETFA,ETFDH,GPD1,GPD2,IDH3A,IDH3B,MDH2,COX3,CYTB,NDUFA5,NDUFA6,NDUFA7,NDUFA8,NDUFA10,NDUFAB1,NDUFB5,NDUFB6,NDUFB7,NDUFB9,NDUFS1,NDUFS3,NDUFV1,NDUFS4,NDUFS6,NDUFS8,NDUFV2,PDHB,SDHB,UQCRB,UQCRC2,UQCRFS1,SUCLG1,SUCLA2,COX5A,ATP5PD,UQCRQ,NDUFA12,MDH1B
2_Member	GO Biological Processes	GO:0009060	aerobic respiration	-42.1182	-39.0711	47/160	50,498,506,509,513,515,522,539,1431,1537,1737,1738,1743,3419,3420,4191,4514,4519,4698,4700,4701,4702,4705,4706,4711,4712,4713,4715,4719,4722,4723,4724,4726,4728,4729,5162,6390,7381,7385,7386,8802,8803,9377,10476,27089,55967,130752	ACO2,ATP5F1A,ATP5F1B,ATP5F1C,ATP5F1D,ATP5PB,ATP5PF,ATP5PO,CS,CYC1,DLAT,DLD,DLST,IDH3A,IDH3B,MDH2,COX3,CYTB,NDUFA5,NDUFA6,NDUFA7,NDUFA8,NDUFA10,NDUFAB1,NDUFB5,NDUFB6,NDUFB7,NDUFB9,NDUFS1,NDUFS3,NDUFV1,NDUFS4,NDUFS6,NDUFS8,NDUFV2,PDHB,SDHB,UQCRB,UQCRC2,UQCRFS1,SUCLG1,SUCLA2,COX5A,ATP5PD,UQCRQ,NDUFA12,MDH1B
2_Member	GO Biological Processes	GO:0046034	ATP metabolic process	-41.3023	-38.2765	51/208	203,230,498,506,509,513,515,516,522,539,1537,1738,2023,2597,2821,4514,4519,4698,4700,4701,4702,4705,4706,4711,4712,4713,4715,4719,4722,4723,4724,4726,4728,4729,4907,5214,5236,5315,6390,7167,7381,7385,7386,7415,9377,10476,10845,27089,55967,221264,387712	AK1,ALDOC,ATP5F1A,ATP5F1B,ATP5F1C,ATP5F1D,ATP5PB,ATP5MC1,ATP5PF,ATP5PO,CYC1,DLD,ENO1,GAPDH,GPI,COX3,CYTB,NDUFA5,NDUFA6,NDUFA7,NDUFA8,NDUFA10,NDUFAB1,NDUFB5,NDUFB6,NDUFB7,NDUFB9,NDUFS1,NDUFS3,NDUFV1,NDUFS4,NDUFS6,NDUFS8,NDUFV2,NT5E,PFKP,PGM1,PKM,SDHB,TPI1,UQCRB,UQCRC2,UQCRFS1,VCP,COX5A,ATP5PD,CLPX,UQCRQ,NDUFA12,AK9,ENO4
2_Member	WikiPathways	WP111	Electron transport chain: OXPHOS system in mitochondria	-34.9151	-31.9472	36/106	498,506,509,513,515,516,522,539,4514,4519,4698,4700,4701,4702,4705,4706,4711,4712,4713,4715,4719,4722,4723,4724,4726,4728,4729,6390,7381,7385,7386,9377,10476,27089,55967,93974	ATP5F1A,ATP5F1B,ATP5F1C,ATP5F1D,ATP5PB,ATP5MC1,ATP5PF,ATP5PO,COX3,CYTB,NDUFA5,NDUFA6,NDUFA7,NDUFA8,NDUFA10,NDUFAB1,NDUFB5,NDUFB6,NDUFB7,NDUFB9,NDUFS1,NDUFS3,NDUFV1,NDUFS4,NDUFS6,NDUFS8,NDUFV2,SDHB,UQCRB,UQCRC2,UQCRFS1,COX5A,ATP5PD,UQCRQ,NDUFA12,ATP5IF1
2_Member	KEGG Pathway	hsa05014	Amyotrophic lateral sclerosis	-34.7788	-31.8287	57/364	498,506,509,513,515,516,522,539,1537,4514,4519,4698,4700,4701,4702,4705,4706,4711,4712,4713,4715,4719,4722,4723,4724,4726,4728,4729,5533,5534,5686,5691,5693,5702,5705,5713,5719,6390,6396,7381,7385,7386,7415,7416,7494,7802,9377,9821,10476,27019,27089,55967,64446,83544,146754,196385,375189	ATP5F1A,ATP5F1B,ATP5F1C,ATP5F1D,ATP5PB,ATP5MC1,ATP5PF,ATP5PO,CYC1,COX3,CYTB,NDUFA5,NDUFA6,NDUFA7,NDUFA8,NDUFA10,NDUFAB1,NDUFB5,NDUFB6,NDUFB7,NDUFB9,NDUFS1,NDUFS3,NDUFV1,NDUFS4,NDUFS6,NDUFS8,NDUFV2,PPP3CC,PPP3R1,PSMA5,PSMB3,PSMB5,PSMC3,PSMC5,PSMD7,PSMD13,SDHB,SEC13,UQCRB,UQCRC2,UQCRFS1,VCP,VDAC1,XBP1,DNALI1,COX5A,RB1CC1,ATP5PD,DNAI1,UQCRQ,NDUFA12,DNAI2,DNAL1,DNAH2,DNAH10,PFN4
2_Member	Reactome Gene Sets	R-HSA-163200	Respiratory electron transport, ATP synthesis by chemiosmotic coupling, and heat production by uncoupling proteins.	-34.4418	-31.5087	38/127	498,506,509,513,515,516,522,539,1537,2108,2110,4514,4519,4698,4700,4701,4702,4705,4706,4711,4712,4713,4715,4719,4722,4723,4724,4726,4728,4729,6390,7381,7385,7386,9377,10476,27089,55967	ATP5F1A,ATP5F1B,ATP5F1C,ATP5F1D,ATP5PB,ATP5MC1,ATP5PF,ATP5PO,CYC1,ETFA,ETFDH,COX3,CYTB,NDUFA5,NDUFA6,NDUFA7,NDUFA8,NDUFA10,NDUFAB1,NDUFB5,NDUFB6,NDUFB7,NDUFB9,NDUFS1,NDUFS3,NDUFV1,NDUFS4,NDUFS6,NDUFS8,NDUFV2,SDHB,UQCRB,UQCRC2,UQCRFS1,COX5A,ATP5PD,UQCRQ,NDUFA12
2_Member	KEGG Pathway	hsa05012	Parkinson disease	-33.3403	-30.4236	49/266	498,506,509,513,515,516,522,539,808,1537,4514,4519,4698,4700,4701,4702,4705,4706,4711,4712,4713,4715,4719,4722,4723,4724,4726,4728,4729,5567,5686,5691,5693,5702,5705,5713,5719,6390,7316,7381,7385,7386,7416,7494,9377,10476,27089,51465,55967	ATP5F1A,ATP5F1B,ATP5F1C,ATP5F1D,ATP5PB,ATP5MC1,ATP5PF,ATP5PO,CALM3,CYC1,COX3,CYTB,NDUFA5,NDUFA6,NDUFA7,NDUFA8,NDUFA10,NDUFAB1,NDUFB5,NDUFB6,NDUFB7,NDUFB9,NDUFS1,NDUFS3,NDUFV1,NDUFS4,NDUFS6,NDUFS8,NDUFV2,PRKACB,PSMA5,PSMB3,PSMB5,PSMC3,PSMC5,PSMD7,PSMD13,SDHB,UBC,UQCRB,UQCRC2,UQCRFS1,VDAC1,XBP1,COX5A,ATP5PD,UQCRQ,UBE2J1,NDUFA12
2_Member	GO Biological Processes	GO:0006119	oxidative phosphorylation	-32.695	-29.7941	36/120	498,506,509,513,515,522,539,1537,1738,4514,4519,4698,4700,4701,4702,4705,4706,4711,4712,4713,4715,4719,4722,4723,4724,4726,4728,4729,6390,7381,7385,7386,9377,10476,27089,55967	ATP5F1A,ATP5F1B,ATP5F1C,ATP5F1D,ATP5PB,ATP5PF,ATP5PO,CYC1,DLD,COX3,CYTB,NDUFA5,NDUFA6,NDUFA7,NDUFA8,NDUFA10,NDUFAB1,NDUFB5,NDUFB6,NDUFB7,NDUFB9,NDUFS1,NDUFS3,NDUFV1,NDUFS4,NDUFS6,NDUFS8,NDUFV2,SDHB,UQCRB,UQCRC2,UQCRFS1,COX5A,ATP5PD,UQCRQ,NDUFA12
2_Member	GO Biological Processes	GO:0009141	nucleoside triphosphate metabolic process	-32.6532	-29.7676	38/140	203,498,506,509,513,515,516,522,539,1854,4698,4700,4701,4702,4705,4706,4711,4712,4713,4715,4719,4722,4723,4724,4726,4728,4729,5901,6390,8382,9567,10476,25939,29922,55967,122481,158067,221264	AK1,ATP5F1A,ATP5F1B,ATP5F1C,ATP5F1D,ATP5PB,ATP5MC1,ATP5PF,ATP5PO,DUT,NDUFA5,NDUFA6,NDUFA7,NDUFA8,NDUFA10,NDUFAB1,NDUFB5,NDUFB6,NDUFB7,NDUFB9,NDUFS1,NDUFS3,NDUFV1,NDUFS4,NDUFS6,NDUFS8,NDUFV2,RAN,SDHB,NME5,GTPBP1,ATP5PD,SAMHD1,NME7,NDUFA12,AK7,AK8,AK9
2_Member	GO Biological Processes	GO:0006163	purine nucleotide metabolic process	-32.597	-29.7261	55/366	31,47,203,230,498,506,509,513,515,516,522,539,1737,1738,1743,2023,2597,2821,4698,4700,4701,4702,4705,4706,4711,4712,4713,4715,4719,4722,4723,4724,4726,4728,4729,4907,5162,5214,5236,5315,5901,6390,7167,8382,8802,8803,9567,10476,10846,25939,29922,55967,136332,221264,387712	ACACA,ACLY,AK1,ALDOC,ATP5F1A,ATP5F1B,ATP5F1C,ATP5F1D,ATP5PB,ATP5MC1,ATP5PF,ATP5PO,DLAT,DLD,DLST,ENO1,GAPDH,GPI,NDUFA5,NDUFA6,NDUFA7,NDUFA8,NDUFA10,NDUFAB1,NDUFB5,NDUFB6,NDUFB7,NDUFB9,NDUFS1,NDUFS3,NDUFV1,NDUFS4,NDUFS6,NDUFS8,NDUFV2,NT5E,PDHB,PFKP,PGM1,PKM,RAN,SDHB,TPI1,NME5,SUCLG1,SUCLA2,GTPBP1,ATP5PD,PDE10A,SAMHD1,NME7,NDUFA12,LRGUK,AK9,ENO4
2_Member	KEGG Pathway	hsa05016	Huntington disease	-32.4776	-29.6209	51/306	498,506,509,513,515,516,522,539,1537,4514,4519,4698,4700,4701,4702,4705,4706,4711,4712,4713,4715,4719,4722,4723,4724,4726,4728,4729,5686,5691,5693,5702,5705,5713,5719,6390,7381,7385,7386,7416,7802,9377,9821,10476,27019,27089,55967,64446,83544,146754,196385	ATP5F1A,ATP5F1B,ATP5F1C,ATP5F1D,ATP5PB,ATP5MC1,ATP5PF,ATP5PO,CYC1,COX3,CYTB,NDUFA5,NDUFA6,NDUFA7,NDUFA8,NDUFA10,NDUFAB1,NDUFB5,NDUFB6,NDUFB7,NDUFB9,NDUFS1,NDUFS3,NDUFV1,NDUFS4,NDUFS6,NDUFS8,NDUFV2,PSMA5,PSMB3,PSMB5,PSMC3,PSMC5,PSMD7,PSMD13,SDHB,UQCRB,UQCRC2,UQCRFS1,VDAC1,DNALI1,COX5A,RB1CC1,ATP5PD,DNAI1,UQCRQ,NDUFA12,DNAI2,DNAL1,DNAH2,DNAH10
2_Member	GO Biological Processes	GO:0009150	purine ribonucleotide metabolic process	-32.4104	-29.5675	54/353	31,47,203,230,498,506,509,513,515,516,522,539,1737,1738,1743,2023,2597,2821,4698,4700,4701,4702,4705,4706,4711,4712,4713,4715,4719,4722,4723,4724,4726,4728,4729,4907,5162,5214,5236,5315,5901,6390,7167,8382,8802,8803,9567,10476,10846,29922,55967,136332,221264,387712	ACACA,ACLY,AK1,ALDOC,ATP5F1A,ATP5F1B,ATP5F1C,ATP5F1D,ATP5PB,ATP5MC1,ATP5PF,ATP5PO,DLAT,DLD,DLST,ENO1,GAPDH,GPI,NDUFA5,NDUFA6,NDUFA7,NDUFA8,NDUFA10,NDUFAB1,NDUFB5,NDUFB6,NDUFB7,NDUFB9,NDUFS1,NDUFS3,NDUFV1,NDUFS4,NDUFS6,NDUFS8,NDUFV2,NT5E,PDHB,PFKP,PGM1,PKM,RAN,SDHB,TPI1,NME5,SUCLG1,SUCLA2,GTPBP1,ATP5PD,PDE10A,NME7,NDUFA12,LRGUK,AK9,ENO4
2_Member	GO Biological Processes	GO:0072521	purine-containing compound metabolic process	-32.3023	-29.4727	56/387	31,47,203,230,498,506,509,513,515,516,522,539,1737,1738,1743,2023,2597,2821,4698,4700,4701,4702,4705,4706,4711,4712,4713,4715,4719,4722,4723,4724,4726,4728,4729,4907,5162,5214,5236,5315,5901,6390,6472,7167,8382,8802,8803,9567,10476,10846,25939,29922,55967,136332,221264,387712	ACACA,ACLY,AK1,ALDOC,ATP5F1A,ATP5F1B,ATP5F1C,ATP5F1D,ATP5PB,ATP5MC1,ATP5PF,ATP5PO,DLAT,DLD,DLST,ENO1,GAPDH,GPI,NDUFA5,NDUFA6,NDUFA7,NDUFA8,NDUFA10,NDUFAB1,NDUFB5,NDUFB6,NDUFB7,NDUFB9,NDUFS1,NDUFS3,NDUFV1,NDUFS4,NDUFS6,NDUFS8,NDUFV2,NT5E,PDHB,PFKP,PGM1,PKM,RAN,SDHB,SHMT2,TPI1,NME5,SUCLG1,SUCLA2,GTPBP1,ATP5PD,PDE10A,SAMHD1,NME7,NDUFA12,LRGUK,AK9,ENO4
2_Member	KEGG Pathway	hsa05020	Prion disease	-31.6853	-28.8687	48/273	498,506,509,513,515,516,522,539,1537,2932,4514,4519,4698,4700,4701,4702,4705,4706,4711,4712,4713,4715,4719,4722,4723,4724,4726,4728,4729,5533,5534,5567,5686,5691,5693,5702,5705,5713,5719,6390,7381,7385,7386,7416,9377,10476,27089,55967	ATP5F1A,ATP5F1B,ATP5F1C,ATP5F1D,ATP5PB,ATP5MC1,ATP5PF,ATP5PO,CYC1,GSK3B,COX3,CYTB,NDUFA5,NDUFA6,NDUFA7,NDUFA8,NDUFA10,NDUFAB1,NDUFB5,NDUFB6,NDUFB7,NDUFB9,NDUFS1,NDUFS3,NDUFV1,NDUFS4,NDUFS6,NDUFS8,NDUFV2,PPP3CC,PPP3R1,PRKACB,PSMA5,PSMB3,PSMB5,PSMC3,PSMC5,PSMD7,PSMD13,SDHB,UQCRB,UQCRC2,UQCRFS1,VDAC1,COX5A,ATP5PD,UQCRQ,NDUFA12
2_Member	GO Biological Processes	GO:0009259	ribonucleotide metabolic process	-31.2195	-28.4155	54/372	31,47,203,230,498,506,509,513,515,516,522,539,1737,1738,1743,2023,2597,2821,4698,4700,4701,4702,4705,4706,4711,4712,4713,4715,4719,4722,4723,4724,4726,4728,4729,4907,5162,5214,5236,5315,5901,6390,7167,8382,8802,8803,9567,10476,10846,29922,55967,136332,221264,387712	ACACA,ACLY,AK1,ALDOC,ATP5F1A,ATP5F1B,ATP5F1C,ATP5F1D,ATP5PB,ATP5MC1,ATP5PF,ATP5PO,DLAT,DLD,DLST,ENO1,GAPDH,GPI,NDUFA5,NDUFA6,NDUFA7,NDUFA8,NDUFA10,NDUFAB1,NDUFB5,NDUFB6,NDUFB7,NDUFB9,NDUFS1,NDUFS3,NDUFV1,NDUFS4,NDUFS6,NDUFS8,NDUFV2,NT5E,PDHB,PFKP,PGM1,PKM,RAN,SDHB,TPI1,NME5,SUCLG1,SUCLA2,GTPBP1,ATP5PD,PDE10A,NME7,NDUFA12,LRGUK,AK9,ENO4
2_Member	KEGG Pathway	hsa05022	Pathways of neurodegeneration - multiple diseases	-31.2033	-28.4116	60/476	498,506,509,513,515,516,522,539,808,1452,1537,2932,4514,4519,4698,4700,4701,4702,4705,4706,4711,4712,4713,4715,4719,4722,4723,4724,4726,4728,4729,5533,5534,5686,5691,5693,5702,5705,5713,5719,6390,7316,7381,7385,7386,7415,7416,7494,7802,9377,9821,10476,27019,27089,51465,55967,64446,83544,146754,196385	ATP5F1A,ATP5F1B,ATP5F1C,ATP5F1D,ATP5PB,ATP5MC1,ATP5PF,ATP5PO,CALM3,CSNK1A1,CYC1,GSK3B,COX3,CYTB,NDUFA5,NDUFA6,NDUFA7,NDUFA8,NDUFA10,NDUFAB1,NDUFB5,NDUFB6,NDUFB7,NDUFB9,NDUFS1,NDUFS3,NDUFV1,NDUFS4,NDUFS6,NDUFS8,NDUFV2,PPP3CC,PPP3R1,PSMA5,PSMB3,PSMB5,PSMC3,PSMC5,PSMD7,PSMD13,SDHB,UBC,UQCRB,UQCRC2,UQCRFS1,VCP,VDAC1,XBP1,DNALI1,COX5A,RB1CC1,ATP5PD,DNAI1,UQCRQ,UBE2J1,NDUFA12,DNAI2,DNAL1,DNAH2,DNAH10
2_Member	GO Biological Processes	GO:0009117	nucleotide metabolic process	-31.0984	-28.3186	59/460	31,47,203,230,498,506,509,513,515,516,522,539,1737,1738,1743,1854,2023,2597,2821,4698,4700,4701,4702,4705,4706,4711,4712,4713,4715,4719,4722,4723,4724,4726,4728,4729,4907,5162,5214,5236,5315,5901,6390,7167,7415,8382,8802,8803,9567,10476,10846,25939,29922,55967,122481,136332,158067,221264,387712	ACACA,ACLY,AK1,ALDOC,ATP5F1A,ATP5F1B,ATP5F1C,ATP5F1D,ATP5PB,ATP5MC1,ATP5PF,ATP5PO,DLAT,DLD,DLST,DUT,ENO1,GAPDH,GPI,NDUFA5,NDUFA6,NDUFA7,NDUFA8,NDUFA10,NDUFAB1,NDUFB5,NDUFB6,NDUFB7,NDUFB9,NDUFS1,NDUFS3,NDUFV1,NDUFS4,NDUFS6,NDUFS8,NDUFV2,NT5E,PDHB,PFKP,PGM1,PKM,RAN,SDHB,TPI1,VCP,NME5,SUCLG1,SUCLA2,GTPBP1,ATP5PD,PDE10A,SAMHD1,NME7,NDUFA12,AK7,LRGUK,AK8,AK9,ENO4
2_Member	GO Biological Processes	GO:0009142	nucleoside triphosphate biosynthetic process	-30.8043	-28.036	34/114	203,498,506,509,513,515,516,522,539,4698,4700,4701,4702,4705,4706,4711,4712,4713,4715,4719,4722,4723,4724,4726,4728,4729,6390,8382,10476,29922,55967,122481,158067,221264	AK1,ATP5F1A,ATP5F1B,ATP5F1C,ATP5F1D,ATP5PB,ATP5MC1,ATP5PF,ATP5PO,NDUFA5,NDUFA6,NDUFA7,NDUFA8,NDUFA10,NDUFAB1,NDUFB5,NDUFB6,NDUFB7,NDUFB9,NDUFS1,NDUFS3,NDUFV1,NDUFS4,NDUFS6,NDUFS8,NDUFV2,SDHB,NME5,ATP5PD,NME7,NDUFA12,AK7,AK8,AK9
2_Member	KEGG Pathway	hsa00190	Oxidative phosphorylation	-30.7789	-28.0219	36/134	498,506,509,513,515,516,522,539,1537,4514,4519,4698,4700,4701,4702,4705,4706,4711,4712,4713,4715,4719,4722,4723,4724,4726,4728,4729,6390,7381,7385,7386,9377,10476,27089,55967	ATP5F1A,ATP5F1B,ATP5F1C,ATP5F1D,ATP5PB,ATP5MC1,ATP5PF,ATP5PO,CYC1,COX3,CYTB,NDUFA5,NDUFA6,NDUFA7,NDUFA8,NDUFA10,NDUFAB1,NDUFB5,NDUFB6,NDUFB7,NDUFB9,NDUFS1,NDUFS3,NDUFV1,NDUFS4,NDUFS6,NDUFS8,NDUFV2,SDHB,UQCRB,UQCRC2,UQCRFS1,COX5A,ATP5PD,UQCRQ,NDUFA12
2_Member	GO Biological Processes	GO:0006753	nucleoside phosphate metabolic process	-30.6845	-27.9385	59/468	31,47,203,230,498,506,509,513,515,516,522,539,1737,1738,1743,1854,2023,2597,2821,4698,4700,4701,4702,4705,4706,4711,4712,4713,4715,4719,4722,4723,4724,4726,4728,4729,4907,5162,5214,5236,5315,5901,6390,7167,7415,8382,8802,8803,9567,10476,10846,25939,29922,55967,122481,136332,158067,221264,387712	ACACA,ACLY,AK1,ALDOC,ATP5F1A,ATP5F1B,ATP5F1C,ATP5F1D,ATP5PB,ATP5MC1,ATP5PF,ATP5PO,DLAT,DLD,DLST,DUT,ENO1,GAPDH,GPI,NDUFA5,NDUFA6,NDUFA7,NDUFA8,NDUFA10,NDUFAB1,NDUFB5,NDUFB6,NDUFB7,NDUFB9,NDUFS1,NDUFS3,NDUFV1,NDUFS4,NDUFS6,NDUFS8,NDUFV2,NT5E,PDHB,PFKP,PGM1,PKM,RAN,SDHB,TPI1,VCP,NME5,SUCLG1,SUCLA2,GTPBP1,ATP5PD,PDE10A,SAMHD1,NME7,NDUFA12,AK7,LRGUK,AK8,AK9,ENO4
2_Member	GO Biological Processes	GO:0019693	ribose phosphate metabolic process	-30.622	-27.8867	54/382	31,47,203,230,498,506,509,513,515,516,522,539,1737,1738,1743,2023,2597,2821,4698,4700,4701,4702,4705,4706,4711,4712,4713,4715,4719,4722,4723,4724,4726,4728,4729,4907,5162,5214,5236,5315,5901,6390,7167,8382,8802,8803,9567,10476,10846,29922,55967,136332,221264,387712	ACACA,ACLY,AK1,ALDOC,ATP5F1A,ATP5F1B,ATP5F1C,ATP5F1D,ATP5PB,ATP5MC1,ATP5PF,ATP5PO,DLAT,DLD,DLST,ENO1,GAPDH,GPI,NDUFA5,NDUFA6,NDUFA7,NDUFA8,NDUFA10,NDUFAB1,NDUFB5,NDUFB6,NDUFB7,NDUFB9,NDUFS1,NDUFS3,NDUFV1,NDUFS4,NDUFS6,NDUFS8,NDUFV2,NT5E,PDHB,PFKP,PGM1,PKM,RAN,SDHB,TPI1,NME5,SUCLG1,SUCLA2,GTPBP1,ATP5PD,PDE10A,NME7,NDUFA12,LRGUK,AK9,ENO4
2_Member	GO Biological Processes	GO:0009144	purine nucleoside triphosphate metabolic process	-30.5163	-27.7915	34/116	498,506,509,513,515,516,522,539,4698,4700,4701,4702,4705,4706,4711,4712,4713,4715,4719,4722,4723,4724,4726,4728,4729,5901,6390,8382,9567,10476,25939,29922,55967,221264	ATP5F1A,ATP5F1B,ATP5F1C,ATP5F1D,ATP5PB,ATP5MC1,ATP5PF,ATP5PO,NDUFA5,NDUFA6,NDUFA7,NDUFA8,NDUFA10,NDUFAB1,NDUFB5,NDUFB6,NDUFB7,NDUFB9,NDUFS1,NDUFS3,NDUFV1,NDUFS4,NDUFS6,NDUFS8,NDUFV2,RAN,SDHB,NME5,GTPBP1,ATP5PD,SAMHD1,NME7,NDUFA12,AK9
2_Member	GO Biological Processes	GO:0009205	purine ribonucleoside triphosphate metabolic process	-29.8601	-27.1455	33/111	498,506,509,513,515,516,522,539,4698,4700,4701,4702,4705,4706,4711,4712,4713,4715,4719,4722,4723,4724,4726,4728,4729,5901,6390,8382,9567,10476,29922,55967,221264	ATP5F1A,ATP5F1B,ATP5F1C,ATP5F1D,ATP5PB,ATP5MC1,ATP5PF,ATP5PO,NDUFA5,NDUFA6,NDUFA7,NDUFA8,NDUFA10,NDUFAB1,NDUFB5,NDUFB6,NDUFB7,NDUFB9,NDUFS1,NDUFS3,NDUFV1,NDUFS4,NDUFS6,NDUFS8,NDUFV2,RAN,SDHB,NME5,GTPBP1,ATP5PD,NME7,NDUFA12,AK9
2_Member	KEGG Pathway	hsa05415	Diabetic cardiomyopathy	-29.6083	-26.9037	41/203	498,506,509,513,515,516,522,539,1537,2597,2932,4514,4519,4698,4700,4701,4702,4705,4706,4711,4712,4713,4715,4719,4722,4723,4724,4726,4728,4729,5162,5499,6390,7381,7385,7386,7416,9377,10476,27089,55967	ATP5F1A,ATP5F1B,ATP5F1C,ATP5F1D,ATP5PB,ATP5MC1,ATP5PF,ATP5PO,CYC1,GAPDH,GSK3B,COX3,CYTB,NDUFA5,NDUFA6,NDUFA7,NDUFA8,NDUFA10,NDUFAB1,NDUFB5,NDUFB6,NDUFB7,NDUFB9,NDUFS1,NDUFS3,NDUFV1,NDUFS4,NDUFS6,NDUFS8,NDUFV2,PDHB,PPP1CA,SDHB,UQCRB,UQCRC2,UQCRFS1,VDAC1,COX5A,ATP5PD,UQCRQ,NDUFA12
2_Member	GO Biological Processes	GO:0042776	proton motive force-driven mitochondrial ATP synthesis	-29.3574	-26.6626	27/64	498,506,509,513,515,522,539,4698,4700,4701,4702,4705,4706,4711,4712,4713,4715,4719,4722,4723,4724,4726,4728,4729,6390,10476,55967	ATP5F1A,ATP5F1B,ATP5F1C,ATP5F1D,ATP5PB,ATP5PF,ATP5PO,NDUFA5,NDUFA6,NDUFA7,NDUFA8,NDUFA10,NDUFAB1,NDUFB5,NDUFB6,NDUFB7,NDUFB9,NDUFS1,NDUFS3,NDUFV1,NDUFS4,NDUFS6,NDUFS8,NDUFV2,SDHB,ATP5PD,NDUFA12
2_Member	GO Biological Processes	GO:0009206	purine ribonucleoside triphosphate biosynthetic process	-29.3413	-26.656	31/96	498,506,509,513,515,516,522,539,4698,4700,4701,4702,4705,4706,4711,4712,4713,4715,4719,4722,4723,4724,4726,4728,4729,6390,8382,10476,29922,55967,221264	ATP5F1A,ATP5F1B,ATP5F1C,ATP5F1D,ATP5PB,ATP5MC1,ATP5PF,ATP5PO,NDUFA5,NDUFA6,NDUFA7,NDUFA8,NDUFA10,NDUFAB1,NDUFB5,NDUFB6,NDUFB7,NDUFB9,NDUFS1,NDUFS3,NDUFV1,NDUFS4,NDUFS6,NDUFS8,NDUFV2,SDHB,NME5,ATP5PD,NME7,NDUFA12,AK9
2_Member	GO Biological Processes	GO:0055086	nucleobase-containing small molecule metabolic process	-29.2225	-26.5465	61/536	31,47,203,230,498,506,509,513,515,516,522,539,1737,1738,1743,1854,2023,2079,2597,2821,4698,4700,4701,4702,4705,4706,4711,4712,4713,4715,4719,4722,4723,4724,4726,4728,4729,4907,5162,5214,5236,5315,5901,6390,6472,7167,7415,8382,8802,8803,9567,10476,10846,25939,29922,55967,122481,136332,158067,221264,387712	ACACA,ACLY,AK1,ALDOC,ATP5F1A,ATP5F1B,ATP5F1C,ATP5F1D,ATP5PB,ATP5MC1,ATP5PF,ATP5PO,DLAT,DLD,DLST,DUT,ENO1,ERH,GAPDH,GPI,NDUFA5,NDUFA6,NDUFA7,NDUFA8,NDUFA10,NDUFAB1,NDUFB5,NDUFB6,NDUFB7,NDUFB9,NDUFS1,NDUFS3,NDUFV1,NDUFS4,NDUFS6,NDUFS8,NDUFV2,NT5E,PDHB,PFKP,PGM1,PKM,RAN,SDHB,SHMT2,TPI1,VCP,NME5,SUCLG1,SUCLA2,GTPBP1,ATP5PD,PDE10A,SAMHD1,NME7,NDUFA12,AK7,LRGUK,AK8,AK9,ENO4
2_Member	GO Biological Processes	GO:0009145	purine nucleoside triphosphate biosynthetic process	-29.1815	-26.5147	31/97	498,506,509,513,515,516,522,539,4698,4700,4701,4702,4705,4706,4711,4712,4713,4715,4719,4722,4723,4724,4726,4728,4729,6390,8382,10476,29922,55967,221264	ATP5F1A,ATP5F1B,ATP5F1C,ATP5F1D,ATP5PB,ATP5MC1,ATP5PF,ATP5PO,NDUFA5,NDUFA6,NDUFA7,NDUFA8,NDUFA10,NDUFAB1,NDUFB5,NDUFB6,NDUFB7,NDUFB9,NDUFS1,NDUFS3,NDUFV1,NDUFS4,NDUFS6,NDUFS8,NDUFV2,SDHB,NME5,ATP5PD,NME7,NDUFA12,AK9
2_Member	GO Biological Processes	GO:0015986	proton motive force-driven ATP synthesis	-29.0085	-26.3506	28/73	498,506,509,513,515,516,522,539,4698,4700,4701,4702,4705,4706,4711,4712,4713,4715,4719,4722,4723,4724,4726,4728,4729,6390,10476,55967	ATP5F1A,ATP5F1B,ATP5F1C,ATP5F1D,ATP5PB,ATP5MC1,ATP5PF,ATP5PO,NDUFA5,NDUFA6,NDUFA7,NDUFA8,NDUFA10,NDUFAB1,NDUFB5,NDUFB6,NDUFB7,NDUFB9,NDUFS1,NDUFS3,NDUFV1,NDUFS4,NDUFS6,NDUFS8,NDUFV2,SDHB,ATP5PD,NDUFA12
2_Member	GO Biological Processes	GO:0009199	ribonucleoside triphosphate metabolic process	-28.8836	-26.2345	33/118	498,506,509,513,515,516,522,539,4698,4700,4701,4702,4705,4706,4711,4712,4713,4715,4719,4722,4723,4724,4726,4728,4729,5901,6390,8382,9567,10476,29922,55967,221264	ATP5F1A,ATP5F1B,ATP5F1C,ATP5F1D,ATP5PB,ATP5MC1,ATP5PF,ATP5PO,NDUFA5,NDUFA6,NDUFA7,NDUFA8,NDUFA10,NDUFAB1,NDUFB5,NDUFB6,NDUFB7,NDUFB9,NDUFS1,NDUFS3,NDUFV1,NDUFS4,NDUFS6,NDUFS8,NDUFV2,RAN,SDHB,NME5,GTPBP1,ATP5PD,NME7,NDUFA12,AK9
2_Member	KEGG Pathway	hsa05010	Alzheimer disease	-28.5653	-25.9248	52/384	498,506,509,513,515,516,522,539,808,1452,1537,2597,2932,4514,4519,4698,4700,4701,4702,4705,4706,4711,4712,4713,4715,4719,4722,4723,4724,4726,4728,4729,5533,5534,5686,5691,5693,5702,5705,5713,5719,6390,7381,7385,7386,7416,7494,9377,9821,10476,27089,55967	ATP5F1A,ATP5F1B,ATP5F1C,ATP5F1D,ATP5PB,ATP5MC1,ATP5PF,ATP5PO,CALM3,CSNK1A1,CYC1,GAPDH,GSK3B,COX3,CYTB,NDUFA5,NDUFA6,NDUFA7,NDUFA8,NDUFA10,NDUFAB1,NDUFB5,NDUFB6,NDUFB7,NDUFB9,NDUFS1,NDUFS3,NDUFV1,NDUFS4,NDUFS6,NDUFS8,NDUFV2,PPP3CC,PPP3R1,PSMA5,PSMB3,PSMB5,PSMC3,PSMC5,PSMD7,PSMD13,SDHB,UQCRB,UQCRC2,UQCRFS1,VDAC1,XBP1,COX5A,RB1CC1,ATP5PD,UQCRQ,NDUFA12
2_Member	GO Biological Processes	GO:0009201	ribonucleoside triphosphate biosynthetic process	-28.4128	-25.7808	31/102	498,506,509,513,515,516,522,539,4698,4700,4701,4702,4705,4706,4711,4712,4713,4715,4719,4722,4723,4724,4726,4728,4729,6390,8382,10476,29922,55967,221264	ATP5F1A,ATP5F1B,ATP5F1C,ATP5F1D,ATP5PB,ATP5MC1,ATP5PF,ATP5PO,NDUFA5,NDUFA6,NDUFA7,NDUFA8,NDUFA10,NDUFAB1,NDUFB5,NDUFB6,NDUFB7,NDUFB9,NDUFS1,NDUFS3,NDUFV1,NDUFS4,NDUFS6,NDUFS8,NDUFV2,SDHB,NME5,ATP5PD,NME7,NDUFA12,AK9
2_Member	GO Biological Processes	GO:0006754	ATP biosynthetic process	-28.2803	-25.6565	29/85	498,506,509,513,515,516,522,539,4698,4700,4701,4702,4705,4706,4711,4712,4713,4715,4719,4722,4723,4724,4726,4728,4729,6390,10476,55967,221264	ATP5F1A,ATP5F1B,ATP5F1C,ATP5F1D,ATP5PB,ATP5MC1,ATP5PF,ATP5PO,NDUFA5,NDUFA6,NDUFA7,NDUFA8,NDUFA10,NDUFAB1,NDUFB5,NDUFB6,NDUFB7,NDUFB9,NDUFS1,NDUFS3,NDUFV1,NDUFS4,NDUFS6,NDUFS8,NDUFV2,SDHB,ATP5PD,NDUFA12,AK9
2_Member	GO Biological Processes	GO:0022904	respiratory electron transport chain	-28.0797	-25.464	32/114	1537,1738,2108,2110,2819,2820,4514,4519,4698,4700,4701,4702,4705,4706,4711,4712,4713,4715,4719,4722,4723,4724,4726,4728,4729,6390,7381,7385,7386,9377,27089,55967	CYC1,DLD,ETFA,ETFDH,GPD1,GPD2,COX3,CYTB,NDUFA5,NDUFA6,NDUFA7,NDUFA8,NDUFA10,NDUFAB1,NDUFB5,NDUFB6,NDUFB7,NDUFB9,NDUFS1,NDUFS3,NDUFV1,NDUFS4,NDUFS6,NDUFS8,NDUFV2,SDHB,UQCRB,UQCRC2,UQCRFS1,COX5A,UQCRQ,NDUFA12
2_Member	WikiPathways	WP623	Oxidative phosphorylation	-26.6151	-24.0152	25/62	498,506,513,515,516,522,539,4698,4700,4701,4702,4705,4706,4711,4712,4713,4715,4719,4722,4723,4724,4726,4728,4729,10476	ATP5F1A,ATP5F1B,ATP5F1D,ATP5PB,ATP5MC1,ATP5PF,ATP5PO,NDUFA5,NDUFA6,NDUFA7,NDUFA8,NDUFA10,NDUFAB1,NDUFB5,NDUFB6,NDUFB7,NDUFB9,NDUFS1,NDUFS3,NDUFV1,NDUFS4,NDUFS6,NDUFS8,NDUFV2,ATP5PD
2_Member	GO Biological Processes	GO:0072522	purine-containing compound biosynthetic process	-26.569	-23.9768	39/212	31,47,203,498,506,509,513,515,516,522,539,1737,1738,4698,4700,4701,4702,4705,4706,4711,4712,4713,4715,4719,4722,4723,4724,4726,4728,4729,4907,5162,6390,6472,8382,10476,29922,55967,221264	ACACA,ACLY,AK1,ATP5F1A,ATP5F1B,ATP5F1C,ATP5F1D,ATP5PB,ATP5MC1,ATP5PF,ATP5PO,DLAT,DLD,NDUFA5,NDUFA6,NDUFA7,NDUFA8,NDUFA10,NDUFAB1,NDUFB5,NDUFB6,NDUFB7,NDUFB9,NDUFS1,NDUFS3,NDUFV1,NDUFS4,NDUFS6,NDUFS8,NDUFV2,NT5E,PDHB,SDHB,SHMT2,NME5,ATP5PD,NME7,NDUFA12,AK9
2_Member	GO Biological Processes	GO:0022900	electron transport chain	-25.9144	-23.3298	35/167	1537,1738,2108,2110,2819,2820,3420,4514,4519,4698,4700,4701,4702,4705,4706,4711,4712,4713,4715,4719,4722,4723,4724,4726,4728,4729,6390,7381,7385,7386,9377,27089,55967,56964,57019	CYC1,DLD,ETFA,ETFDH,GPD1,GPD2,IDH3B,COX3,CYTB,NDUFA5,NDUFA6,NDUFA7,NDUFA8,NDUFA10,NDUFAB1,NDUFB5,NDUFB6,NDUFB7,NDUFB9,NDUFS1,NDUFS3,NDUFV1,NDUFS4,NDUFS6,NDUFS8,NDUFV2,SDHB,UQCRB,UQCRC2,UQCRFS1,COX5A,UQCRQ,NDUFA12,WDR93,CIAPIN1
2_Member	GO Biological Processes	GO:0009152	purine ribonucleotide biosynthetic process	-25.8147	-23.2374	37/194	31,47,203,498,506,509,513,515,516,522,539,1737,1738,4698,4700,4701,4702,4705,4706,4711,4712,4713,4715,4719,4722,4723,4724,4726,4728,4729,5162,6390,8382,10476,29922,55967,221264	ACACA,ACLY,AK1,ATP5F1A,ATP5F1B,ATP5F1C,ATP5F1D,ATP5PB,ATP5MC1,ATP5PF,ATP5PO,DLAT,DLD,NDUFA5,NDUFA6,NDUFA7,NDUFA8,NDUFA10,NDUFAB1,NDUFB5,NDUFB6,NDUFB7,NDUFB9,NDUFS1,NDUFS3,NDUFV1,NDUFS4,NDUFS6,NDUFS8,NDUFV2,PDHB,SDHB,NME5,ATP5PD,NME7,NDUFA12,AK9
2_Member	GO Biological Processes	GO:0042773	ATP synthesis coupled electron transport	-25.7317	-23.1689	28/92	1537,1738,4514,4519,4698,4700,4701,4702,4705,4706,4711,4712,4713,4715,4719,4722,4723,4724,4726,4728,4729,6390,7381,7385,7386,9377,27089,55967	CYC1,DLD,COX3,CYTB,NDUFA5,NDUFA6,NDUFA7,NDUFA8,NDUFA10,NDUFAB1,NDUFB5,NDUFB6,NDUFB7,NDUFB9,NDUFS1,NDUFS3,NDUFV1,NDUFS4,NDUFS6,NDUFS8,NDUFV2,SDHB,UQCRB,UQCRC2,UQCRFS1,COX5A,UQCRQ,NDUFA12
2_Member	GO Biological Processes	GO:0042775	mitochondrial ATP synthesis coupled electron transport	-25.7317	-23.1689	28/92	1537,1738,4514,4519,4698,4700,4701,4702,4705,4706,4711,4712,4713,4715,4719,4722,4723,4724,4726,4728,4729,6390,7381,7385,7386,9377,27089,55967	CYC1,DLD,COX3,CYTB,NDUFA5,NDUFA6,NDUFA7,NDUFA8,NDUFA10,NDUFAB1,NDUFB5,NDUFB6,NDUFB7,NDUFB9,NDUFS1,NDUFS3,NDUFV1,NDUFS4,NDUFS6,NDUFS8,NDUFV2,SDHB,UQCRB,UQCRC2,UQCRFS1,COX5A,UQCRQ,NDUFA12
2_Member	Reactome Gene Sets	R-HSA-611105	Respiratory electron transport	-25.5365	-22.9878	29/103	1537,2108,2110,4514,4519,4698,4700,4701,4702,4705,4706,4711,4712,4713,4715,4719,4722,4723,4724,4726,4728,4729,6390,7381,7385,7386,9377,27089,55967	CYC1,ETFA,ETFDH,COX3,CYTB,NDUFA5,NDUFA6,NDUFA7,NDUFA8,NDUFA10,NDUFAB1,NDUFB5,NDUFB6,NDUFB7,NDUFB9,NDUFS1,NDUFS3,NDUFV1,NDUFS4,NDUFS6,NDUFS8,NDUFV2,SDHB,UQCRB,UQCRC2,UQCRFS1,COX5A,UQCRQ,NDUFA12
2_Member	GO Biological Processes	GO:0006164	purine nucleotide biosynthetic process	-25.1573	-22.6221	37/202	31,47,203,498,506,509,513,515,516,522,539,1737,1738,4698,4700,4701,4702,4705,4706,4711,4712,4713,4715,4719,4722,4723,4724,4726,4728,4729,5162,6390,8382,10476,29922,55967,221264	ACACA,ACLY,AK1,ATP5F1A,ATP5F1B,ATP5F1C,ATP5F1D,ATP5PB,ATP5MC1,ATP5PF,ATP5PO,DLAT,DLD,NDUFA5,NDUFA6,NDUFA7,NDUFA8,NDUFA10,NDUFAB1,NDUFB5,NDUFB6,NDUFB7,NDUFB9,NDUFS1,NDUFS3,NDUFV1,NDUFS4,NDUFS6,NDUFS8,NDUFV2,PDHB,SDHB,NME5,ATP5PD,NME7,NDUFA12,AK9
2_Member	GO Biological Processes	GO:0019646	aerobic electron transport chain	-25.0905	-22.562	27/87	1537,1738,4514,4519,4698,4700,4701,4702,4705,4706,4711,4712,4713,4715,4719,4722,4723,4724,4726,4728,4729,6390,7381,7385,7386,9377,27089	CYC1,DLD,COX3,CYTB,NDUFA5,NDUFA6,NDUFA7,NDUFA8,NDUFA10,NDUFAB1,NDUFB5,NDUFB6,NDUFB7,NDUFB9,NDUFS1,NDUFS3,NDUFV1,NDUFS4,NDUFS6,NDUFS8,NDUFV2,SDHB,UQCRB,UQCRC2,UQCRFS1,COX5A,UQCRQ
2_Member	GO Biological Processes	GO:0009260	ribonucleotide biosynthetic process	-24.6846	-22.1626	37/208	31,47,203,498,506,509,513,515,516,522,539,1737,1738,4698,4700,4701,4702,4705,4706,4711,4712,4713,4715,4719,4722,4723,4724,4726,4728,4729,5162,6390,8382,10476,29922,55967,221264	ACACA,ACLY,AK1,ATP5F1A,ATP5F1B,ATP5F1C,ATP5F1D,ATP5PB,ATP5MC1,ATP5PF,ATP5PO,DLAT,DLD,NDUFA5,NDUFA6,NDUFA7,NDUFA8,NDUFA10,NDUFAB1,NDUFB5,NDUFB6,NDUFB7,NDUFB9,NDUFS1,NDUFS3,NDUFV1,NDUFS4,NDUFS6,NDUFS8,NDUFV2,PDHB,SDHB,NME5,ATP5PD,NME7,NDUFA12,AK9
2_Member	GO Biological Processes	GO:0046390	ribose phosphate biosynthetic process	-24.1535	-21.6443	37/215	31,47,203,498,506,509,513,515,516,522,539,1737,1738,4698,4700,4701,4702,4705,4706,4711,4712,4713,4715,4719,4722,4723,4724,4726,4728,4729,5162,6390,8382,10476,29922,55967,221264	ACACA,ACLY,AK1,ATP5F1A,ATP5F1B,ATP5F1C,ATP5F1D,ATP5PB,ATP5MC1,ATP5PF,ATP5PO,DLAT,DLD,NDUFA5,NDUFA6,NDUFA7,NDUFA8,NDUFA10,NDUFAB1,NDUFB5,NDUFB6,NDUFB7,NDUFB9,NDUFS1,NDUFS3,NDUFV1,NDUFS4,NDUFS6,NDUFS8,NDUFV2,PDHB,SDHB,NME5,ATP5PD,NME7,NDUFA12,AK9
2_Member	KEGG Pathway	hsa04714	Thermogenesis	-23.987	-21.4963	38/232	498,506,509,513,515,516,522,539,1537,4514,4519,4698,4700,4701,4702,4705,4706,4711,4712,4713,4715,4719,4722,4723,4724,4726,4728,4729,5567,6390,6602,7381,7385,7386,9377,10476,27089,55967	ATP5F1A,ATP5F1B,ATP5F1C,ATP5F1D,ATP5PB,ATP5MC1,ATP5PF,ATP5PO,CYC1,COX3,CYTB,NDUFA5,NDUFA6,NDUFA7,NDUFA8,NDUFA10,NDUFAB1,NDUFB5,NDUFB6,NDUFB7,NDUFB9,NDUFS1,NDUFS3,NDUFV1,NDUFS4,NDUFS6,NDUFS8,NDUFV2,PRKACB,SDHB,SMARCD1,UQCRB,UQCRC2,UQCRFS1,COX5A,ATP5PD,UQCRQ,NDUFA12
2_Member	GO Biological Processes	GO:0009165	nucleotide biosynthetic process	-23.9054	-21.4207	40/264	31,47,203,498,506,509,513,515,516,522,539,1737,1738,1854,4698,4700,4701,4702,4705,4706,4711,4712,4713,4715,4719,4722,4723,4724,4726,4728,4729,5162,6390,8382,10476,29922,55967,122481,158067,221264	ACACA,ACLY,AK1,ATP5F1A,ATP5F1B,ATP5F1C,ATP5F1D,ATP5PB,ATP5MC1,ATP5PF,ATP5PO,DLAT,DLD,DUT,NDUFA5,NDUFA6,NDUFA7,NDUFA8,NDUFA10,NDUFAB1,NDUFB5,NDUFB6,NDUFB7,NDUFB9,NDUFS1,NDUFS3,NDUFV1,NDUFS4,NDUFS6,NDUFS8,NDUFV2,PDHB,SDHB,NME5,ATP5PD,NME7,NDUFA12,AK7,AK8,AK9
2_Member	GO Biological Processes	GO:1901293	nucleoside phosphate biosynthetic process	-23.7784	-21.2996	40/266	31,47,203,498,506,509,513,515,516,522,539,1737,1738,1854,4698,4700,4701,4702,4705,4706,4711,4712,4713,4715,4719,4722,4723,4724,4726,4728,4729,5162,6390,8382,10476,29922,55967,122481,158067,221264	ACACA,ACLY,AK1,ATP5F1A,ATP5F1B,ATP5F1C,ATP5F1D,ATP5PB,ATP5MC1,ATP5PF,ATP5PO,DLAT,DLD,DUT,NDUFA5,NDUFA6,NDUFA7,NDUFA8,NDUFA10,NDUFAB1,NDUFB5,NDUFB6,NDUFB7,NDUFB9,NDUFS1,NDUFS3,NDUFV1,NDUFS4,NDUFS6,NDUFS8,NDUFV2,PDHB,SDHB,NME5,ATP5PD,NME7,NDUFA12,AK7,AK8,AK9
2_Member	KEGG Pathway	hsa05208	Chemical carcinogenesis - reactive oxygen species	-23.5715	-21.0985	37/223	498,506,509,513,515,516,522,539,1537,4514,4519,4698,4700,4701,4702,4705,4706,4711,4712,4713,4715,4719,4722,4723,4724,4726,4728,4729,6390,7381,7385,7386,7416,9377,10476,27089,55967	ATP5F1A,ATP5F1B,ATP5F1C,ATP5F1D,ATP5PB,ATP5MC1,ATP5PF,ATP5PO,CYC1,COX3,CYTB,NDUFA5,NDUFA6,NDUFA7,NDUFA8,NDUFA10,NDUFAB1,NDUFB5,NDUFB6,NDUFB7,NDUFB9,NDUFS1,NDUFS3,NDUFV1,NDUFS4,NDUFS6,NDUFS8,NDUFV2,SDHB,UQCRB,UQCRC2,UQCRFS1,VDAC1,COX5A,ATP5PD,UQCRQ,NDUFA12
2_Member	KEGG Pathway	hsa04932	Non-alcoholic fatty liver disease	-21.2186	-18.7844	30/155	1537,2932,4514,4519,4698,4700,4701,4702,4705,4706,4711,4712,4713,4715,4719,4722,4723,4724,4726,4728,4729,6390,7381,7385,7386,7494,9377,27089,51094,55967	CYC1,GSK3B,COX3,CYTB,NDUFA5,NDUFA6,NDUFA7,NDUFA8,NDUFA10,NDUFAB1,NDUFB5,NDUFB6,NDUFB7,NDUFB9,NDUFS1,NDUFS3,NDUFV1,NDUFS4,NDUFS6,NDUFS8,NDUFV2,SDHB,UQCRB,UQCRC2,UQCRFS1,XBP1,COX5A,UQCRQ,ADIPOR1,NDUFA12
2_Member	WikiPathways	WP4396	Nonalcoholic fatty liver disease	-20.7987	-18.3697	30/160	1537,2932,4514,4519,4698,4700,4701,4702,4705,4706,4711,4712,4713,4715,4719,4722,4723,4724,4726,4728,4729,6390,7381,7385,7386,7494,9377,27089,51094,55967	CYC1,GSK3B,COX3,CYTB,NDUFA5,NDUFA6,NDUFA7,NDUFA8,NDUFA10,NDUFAB1,NDUFB5,NDUFB6,NDUFB7,NDUFB9,NDUFS1,NDUFS3,NDUFV1,NDUFS4,NDUFS6,NDUFS8,NDUFV2,SDHB,UQCRB,UQCRC2,UQCRFS1,XBP1,COX5A,UQCRQ,ADIPOR1,NDUFA12
2_Member	CORUM	CORUM:178	Respiratory chain complex I (holoenzyme), mitochondrial	-19.4572	-17.0386	18/44	4698,4700,4701,4702,4705,4706,4711,4712,4713,4715,4719,4722,4723,4724,4726,4728,4729,55967	NDUFA5,NDUFA6,NDUFA7,NDUFA8,NDUFA10,NDUFAB1,NDUFB5,NDUFB6,NDUFB7,NDUFB9,NDUFS1,NDUFS3,NDUFV1,NDUFS4,NDUFS6,NDUFS8,NDUFV2,NDUFA12
2_Member	GO Biological Processes	GO:0006120	mitochondrial electron transport, NADH to ubiquinone	-19.2428	-16.8293	18/45	1738,4698,4700,4701,4702,4705,4706,4711,4712,4713,4715,4719,4722,4723,4724,4726,4728,4729	DLD,NDUFA5,NDUFA6,NDUFA7,NDUFA8,NDUFA10,NDUFAB1,NDUFB5,NDUFB6,NDUFB7,NDUFB9,NDUFS1,NDUFS3,NDUFV1,NDUFS4,NDUFS6,NDUFS8,NDUFV2
2_Member	Reactome Gene Sets	R-HSA-6799198	Complex I biogenesis	-17.075	-14.7092	18/57	4698,4700,4701,4702,4705,4706,4711,4712,4713,4715,4719,4722,4723,4724,4726,4728,4729,55967	NDUFA5,NDUFA6,NDUFA7,NDUFA8,NDUFA10,NDUFAB1,NDUFB5,NDUFB6,NDUFB7,NDUFB9,NDUFS1,NDUFS3,NDUFV1,NDUFS4,NDUFS6,NDUFS8,NDUFV2,NDUFA12
2_Member	GO Biological Processes	GO:0090407	organophosphate biosynthetic process	-17.0437	-14.6824	46/538	31,47,203,498,506,509,513,515,516,522,539,1160,1737,1738,1854,4698,4700,4701,4702,4705,4706,4711,4712,4713,4715,4719,4722,4723,4724,4726,4728,4729,5162,5359,6390,7167,8382,9489,10476,27304,29922,55967,57515,122481,158067,221264	ACACA,ACLY,AK1,ATP5F1A,ATP5F1B,ATP5F1C,ATP5F1D,ATP5PB,ATP5MC1,ATP5PF,ATP5PO,CKMT2,DLAT,DLD,DUT,NDUFA5,NDUFA6,NDUFA7,NDUFA8,NDUFA10,NDUFAB1,NDUFB5,NDUFB6,NDUFB7,NDUFB9,NDUFS1,NDUFS3,NDUFV1,NDUFS4,NDUFS6,NDUFS8,NDUFV2,PDHB,PLSCR1,SDHB,TPI1,NME5,PGS1,ATP5PD,MOCS3,NME7,NDUFA12,SERINC1,AK7,AK8,AK9
2_Member	WikiPathways	WP4324	Mitochondrial complex I assembly model OXPHOS system	-15.8311	-13.4916	17/56	4698,4700,4701,4702,4705,4706,4711,4712,4713,4715,4719,4722,4723,4724,4726,4729,55967	NDUFA5,NDUFA6,NDUFA7,NDUFA8,NDUFA10,NDUFAB1,NDUFB5,NDUFB6,NDUFB7,NDUFB9,NDUFS1,NDUFS3,NDUFV1,NDUFS4,NDUFS6,NDUFV2,NDUFA12
2_Member	GO Biological Processes	GO:0034654	nucleobase-containing compound biosynthetic process	-15.1154	-12.7927	53/787	31,47,203,498,506,509,513,515,516,522,539,1063,1655,1737,1738,1854,4698,4700,4701,4702,4705,4706,4711,4712,4713,4715,4719,4722,4723,4724,4726,4728,4729,4799,4907,5162,6390,6921,6923,7415,7494,7913,8382,10459,10476,23649,29777,29922,55967,84690,122481,158067,221264	ACACA,ACLY,AK1,ATP5F1A,ATP5F1B,ATP5F1C,ATP5F1D,ATP5PB,ATP5MC1,ATP5PF,ATP5PO,CENPF,DDX5,DLAT,DLD,DUT,NDUFA5,NDUFA6,NDUFA7,NDUFA8,NDUFA10,NDUFAB1,NDUFB5,NDUFB6,NDUFB7,NDUFB9,NDUFS1,NDUFS3,NDUFV1,NDUFS4,NDUFS6,NDUFS8,NDUFV2,NFX1,NT5E,PDHB,SDHB,ELOC,ELOB,VCP,XBP1,DEK,NME5,MAD2L2,ATP5PD,POLA2,ABT1,NME7,NDUFA12,SPATA22,AK7,AK8,AK9
2_Member	GO Biological Processes	GO:1901137	carbohydrate derivative biosynthetic process	-13.628	-11.333	43/585	31,47,203,498,506,509,513,515,516,522,539,1737,1738,1854,4698,4700,4701,4702,4705,4706,4711,4712,4713,4715,4719,4722,4723,4724,4726,4728,4729,4907,5162,6390,7167,8382,10476,27230,29922,51465,55967,91949,221264	ACACA,ACLY,AK1,ATP5F1A,ATP5F1B,ATP5F1C,ATP5F1D,ATP5PB,ATP5MC1,ATP5PF,ATP5PO,DLAT,DLD,DUT,NDUFA5,NDUFA6,NDUFA7,NDUFA8,NDUFA10,NDUFAB1,NDUFB5,NDUFB6,NDUFB7,NDUFB9,NDUFS1,NDUFS3,NDUFV1,NDUFS4,NDUFS6,NDUFS8,NDUFV2,NT5E,PDHB,SDHB,TPI1,NME5,ATP5PD,SERP1,NME7,UBE2J1,NDUFA12,COG7,AK9
2_Member	CORUM	CORUM:2920	Respiratory chain complex I (lambda subunit) mitochondrial	-13.4846	-11.1972	10/16	4698,4701,4719,4722,4723,4724,4726,4728,4729,55967	NDUFA5,NDUFA7,NDUFS1,NDUFS3,NDUFV1,NDUFS4,NDUFS6,NDUFS8,NDUFV2,NDUFA12
2_Member	GO Biological Processes	GO:0010257	NADH dehydrogenase complex assembly	-11.5131	-9.29862	14/59	4698,4700,4702,4705,4706,4711,4712,4713,4715,4719,4722,4724,4728,55967	NDUFA5,NDUFA6,NDUFA8,NDUFA10,NDUFAB1,NDUFB5,NDUFB6,NDUFB7,NDUFB9,NDUFS1,NDUFS3,NDUFS4,NDUFS8,NDUFA12
2_Member	GO Biological Processes	GO:0032981	mitochondrial respiratory chain complex I assembly	-11.5131	-9.29862	14/59	4698,4700,4702,4705,4706,4711,4712,4713,4715,4719,4722,4724,4728,55967	NDUFA5,NDUFA6,NDUFA8,NDUFA10,NDUFAB1,NDUFB5,NDUFB6,NDUFB7,NDUFB9,NDUFS1,NDUFS3,NDUFS4,NDUFS8,NDUFA12
2_Member	KEGG Pathway	hsa04723	Retrograde endocannabinoid signaling	-10.3581	-8.19753	19/148	4698,4700,4701,4702,4705,4706,4711,4712,4713,4715,4719,4722,4723,4724,4726,4728,4729,5567,55967	NDUFA5,NDUFA6,NDUFA7,NDUFA8,NDUFA10,NDUFAB1,NDUFB5,NDUFB6,NDUFB7,NDUFB9,NDUFS1,NDUFS3,NDUFV1,NDUFS4,NDUFS6,NDUFS8,NDUFV2,PRKACB,NDUFA12
2_Member	GO Biological Processes	GO:0033108	mitochondrial respiratory chain complex assembly	-9.59616	-7.48821	15/95	4698,4700,4702,4705,4706,4711,4712,4713,4715,4719,4722,4724,4728,7386,55967	NDUFA5,NDUFA6,NDUFA8,NDUFA10,NDUFAB1,NDUFB5,NDUFB6,NDUFB7,NDUFB9,NDUFS1,NDUFS3,NDUFS4,NDUFS8,UQCRFS1,NDUFA12
2_Member	GO Biological Processes	GO:0007005	mitochondrion organization	-7.90595	-5.90227	28/430	513,808,2932,4698,4700,4702,4705,4706,4711,4712,4713,4715,4719,4722,4724,4728,7386,9512,9821,10730,10989,25793,51142,55486,55967,90529,93974,493856	ATP5F1D,CALM3,GSK3B,NDUFA5,NDUFA6,NDUFA8,NDUFA10,NDUFAB1,NDUFB5,NDUFB6,NDUFB7,NDUFB9,NDUFS1,NDUFS3,NDUFS4,NDUFS8,UQCRFS1,PMPCB,RB1CC1,YME1L1,IMMT,FBXO7,CHCHD2,PARL,NDUFA12,STPG1,ATP5IF1,CISD2
2_Member	CORUM	CORUM:2948	Respiratory chain complex I (incomplete intermediate), mitochondrial	-7.76735	-5.77146	6/11	4705,4719,4723,4724,4726,4729	NDUFA10,NDUFS1,NDUFV1,NDUFS4,NDUFS6,NDUFV2
3_Summary	WikiPathways	WP4803	Ciliopathies	-45.6197	-42.4757	52/184	1063,2622,4751,5311,6674,7275,7840,9731,11020,22897,23568,23639,26146,26160,27019,28981,29922,51134,51473,54768,54806,55036,55130,55172,55764,57539,57560,64446,79659,80776,83538,83544,83861,84100,85478,89765,92749,95681,112752,114327,115948,122481,123872,146845,167691,200894,219844,220136,221421,255758,345895,374407	CENPF,GAS8,NEK2,PKD2,SPAG1,TUB,ALMS1,CEP104,IFT27,CEP164,ARL2BP,DNAAF11,TRAF3IP1,IFT172,DNAI1,IFT81,NME7,CEP83,DCDC2,HYDIN,AHI1,CCDC40,ODAD2,DNAAF2,IFT122,WDR35,IFT80,DNAI2,DYNC2H1,B9D2,ODAD4,DNAL1,RSPH3,ARL6,CCDC65,RSPH1,DRC1,CEP41,IFT43,EFHC1,ODAD3,AK7,DNAAF1,CFAP52,LCA5,ARL13B,HYLS1,CFAP53,RSPH9,DYNLT2B,RSPH4A,DNAJB13
3_Member	WikiPathways	WP4803	Ciliopathies	-45.6197	-42.4757	52/184	1063,2622,4751,5311,6674,7275,7840,9731,11020,22897,23568,23639,26146,26160,27019,28981,29922,51134,51473,54768,54806,55036,55130,55172,55764,57539,57560,64446,79659,80776,83538,83544,83861,84100,85478,89765,92749,95681,112752,114327,115948,122481,123872,146845,167691,200894,219844,220136,221421,255758,345895,374407	CENPF,GAS8,NEK2,PKD2,SPAG1,TUB,ALMS1,CEP104,IFT27,CEP164,ARL2BP,DNAAF11,TRAF3IP1,IFT172,DNAI1,IFT81,NME7,CEP83,DCDC2,HYDIN,AHI1,CCDC40,ODAD2,DNAAF2,IFT122,WDR35,IFT80,DNAI2,DYNC2H1,B9D2,ODAD4,DNAL1,RSPH3,ARL6,CCDC65,RSPH1,DRC1,CEP41,IFT43,EFHC1,ODAD3,AK7,DNAAF1,CFAP52,LCA5,ARL13B,HYLS1,CFAP53,RSPH9,DYNLT2B,RSPH4A,DNAJB13
4_Summary	Reactome Gene Sets	R-HSA-1852241	Organelle biogenesis and maintenance	-26.9159	-24.3082	45/296	498,506,509,513,515,516,522,539,808,983,1069,4751,4957,5108,5311,5347,7531,7840,9702,9793,10476,10989,11020,11336,22897,22948,26146,26160,28981,51134,54806,55764,56912,57539,57560,79659,80173,80776,83657,84100,95681,112752,140735,200894,255758,7275,167691,6993,9731,25776,1655,4637,4698,5713,5719,9342,51314,55036,80258,5901,200162,84871,57562,152206,7415,128344	ATP5F1A,ATP5F1B,ATP5F1C,ATP5F1D,ATP5PB,ATP5MC1,ATP5PF,ATP5PO,CALM3,CDK1,CETN2,NEK2,ODF2,PCM1,PKD2,PLK1,YWHAE,ALMS1,CEP57,CKAP5,ATP5PD,IMMT,IFT27,EXOC3,CEP164,CCT5,TRAF3IP1,IFT172,IFT81,CEP83,AHI1,IFT122,IFT46,WDR35,IFT80,DYNC2H1,IFT74,B9D2,DYNLRB2,ARL6,CEP41,IFT43,DYNLL2,ARL13B,DYNLT2B,TUB,LCA5,DYNLT1,CEP104,CBY1,DDX5,MYL6,NDUFA5,PSMD7,PSMD13,SNAP29,NME8,CCDC40,EFHC2,RAN,SPAG17,AGBL4,CEP126,CCDC1…
4_Member	Reactome Gene Sets	R-HSA-1852241	Organelle biogenesis and maintenance	-26.9159	-24.3082	45/296	498,506,509,513,515,516,522,539,808,983,1069,4751,4957,5108,5311,5347,7531,7840,9702,9793,10476,10989,11020,11336,22897,22948,26146,26160,28981,51134,54806,55764,56912,57539,57560,79659,80173,80776,83657,84100,95681,112752,140735,200894,255758	ATP5F1A,ATP5F1B,ATP5F1C,ATP5F1D,ATP5PB,ATP5MC1,ATP5PF,ATP5PO,CALM3,CDK1,CETN2,NEK2,ODF2,PCM1,PKD2,PLK1,YWHAE,ALMS1,CEP57,CKAP5,ATP5PD,IMMT,IFT27,EXOC3,CEP164,CCT5,TRAF3IP1,IFT172,IFT81,CEP83,AHI1,IFT122,IFT46,WDR35,IFT80,DYNC2H1,IFT74,B9D2,DYNLRB2,ARL6,CEP41,IFT43,DYNLL2,ARL13B,DYNLT2B
4_Member	Reactome Gene Sets	R-HSA-5617833	Cilium Assembly	-21.9802	-19.5352	34/201	983,1069,4751,4957,5108,5311,5347,7531,7840,9702,9793,11020,11336,22897,22948,26146,26160,28981,51134,54806,55764,56912,57539,57560,79659,80173,80776,83657,84100,95681,112752,140735,200894,255758	CDK1,CETN2,NEK2,ODF2,PCM1,PKD2,PLK1,YWHAE,ALMS1,CEP57,CKAP5,IFT27,EXOC3,CEP164,CCT5,TRAF3IP1,IFT172,IFT81,CEP83,AHI1,IFT122,IFT46,WDR35,IFT80,DYNC2H1,IFT74,B9D2,DYNLRB2,ARL6,CEP41,IFT43,DYNLL2,ARL13B,DYNLT2B
4_Member	GO Biological Processes	GO:0042073	intraciliary transport	-14.5668	-12.2562	15/46	5108,7275,11020,26146,26160,28981,55764,56912,57539,57560,79659,80173,112752,167691,255758	PCM1,TUB,IFT27,TRAF3IP1,IFT172,IFT81,IFT122,IFT46,WDR35,IFT80,DYNC2H1,IFT74,IFT43,LCA5,DYNLT2B
4_Member	WikiPathways	WP4532	Intraflagellar transport proteins binding to dynein	-13.6928	-11.3939	12/27	6993,11020,28981,55764,56912,57539,57560,79659,83657,112752,140735,255758	DYNLT1,IFT27,IFT81,IFT122,IFT46,WDR35,IFT80,DYNC2H1,DYNLRB2,IFT43,DYNLL2,DYNLT2B
4_Member	WikiPathways	WP4536	Genes related to primary cilium development (based on CRISPR)	-12.1703	-9.91563	18/103	6993,9731,11020,25776,26146,26160,28981,51134,55764,56912,57539,57560,79659,80173,84100,112752,200894,255758	DYNLT1,CEP104,IFT27,CBY1,TRAF3IP1,IFT172,IFT81,CEP83,IFT122,IFT46,WDR35,IFT80,DYNC2H1,IFT74,ARL6,IFT43,ARL13B,DYNLT2B
4_Member	Reactome Gene Sets	R-HSA-5620924	Intraflagellar transport	-12.0887	-9.84102	14/54	11020,26146,26160,28981,55764,56912,57539,57560,79659,80173,83657,112752,140735,255758	IFT27,TRAF3IP1,IFT172,IFT81,IFT122,IFT46,WDR35,IFT80,DYNC2H1,IFT74,DYNLRB2,IFT43,DYNLL2,DYNLT2B
4_Member	WikiPathways	WP4352	Ciliary landscape	-11.4068	-9.2032	24/219	1655,4637,4698,5713,5719,6993,9342,11020,11336,26146,26160,28981,51314,55036,55764,56912,57560,80173,80258,83657,112752,140735,167691,255758	DDX5,MYL6,NDUFA5,PSMD7,PSMD13,DYNLT1,SNAP29,IFT27,EXOC3,TRAF3IP1,IFT172,IFT81,NME8,CCDC40,IFT122,IFT46,IFT80,IFT74,EFHC2,DYNLRB2,IFT43,DYNLL2,LCA5,DYNLT2B
4_Member	GO Biological Processes	GO:0031503	protein-containing complex localization	-9.85732	-7.72935	18/140	5108,5901,7275,11020,11336,26146,26160,28981,55764,56912,57539,57560,79659,80173,112752,167691,200162,255758	PCM1,RAN,TUB,IFT27,EXOC3,TRAF3IP1,IFT172,IFT81,IFT122,IFT46,WDR35,IFT80,DYNC2H1,IFT74,IFT43,LCA5,SPAG17,DYNLT2B
4_Member	CORUM	CORUM:6172	Intraflagellar transport complex B	-8.38077	-6.34656	7/15	11020,26146,26160,28981,56912,57560,80173	IFT27,TRAF3IP1,IFT172,IFT81,IFT46,IFT80,IFT74
4_Member	GO Biological Processes	GO:0010970	transport along microtubule	-7.97768	-5.96807	17/162	5108,7275,11020,26146,26160,28981,55764,56912,57539,57560,79659,80173,84871,112752,167691,200162,255758	PCM1,TUB,IFT27,TRAF3IP1,IFT172,IFT81,IFT122,IFT46,WDR35,IFT80,DYNC2H1,IFT74,AGBL4,IFT43,LCA5,SPAG17,DYNLT2B
4_Member	GO Biological Processes	GO:0035720	intraciliary anterograde transport	-7.91447	-5.90882	7/17	11020,26146,26160,28981,56912,57560,80173	IFT27,TRAF3IP1,IFT172,IFT81,IFT46,IFT80,IFT74
4_Member	GO Biological Processes	GO:0030705	cytoskeleton-dependent intracellular transport	-6.56825	-4.64506	17/202	5108,7275,11020,26146,26160,28981,55764,56912,57539,57560,79659,80173,84871,112752,167691,200162,255758	PCM1,TUB,IFT27,TRAF3IP1,IFT172,IFT81,IFT122,IFT46,WDR35,IFT80,DYNC2H1,IFT74,AGBL4,IFT43,LCA5,SPAG17,DYNLT2B
4_Member	GO Biological Processes	GO:1905515	non-motile cilium assembly	-6.27615	-4.39495	9/53	5108,26160,55764,57560,57562,79659,80173,152206,200894	PCM1,IFT172,IFT122,IFT80,CEP126,DYNC2H1,IFT74,CCDC13,ARL13B
4_Member	GO Biological Processes	GO:0035721	intraciliary retrograde transport	-5.60677	-3.77924	5/13	55764,57539,79659,112752,255758	IFT122,WDR35,DYNC2H1,IFT43,DYNLT2B
4_Member	WikiPathways	WP5202	Alstrom syndrome	-5.59159	-3.76596	7/34	7415,7840,11020,26160,28981,80173,128344	VCP,ALMS1,IFT27,IFT172,IFT81,IFT74,PIFO
4_Member	CORUM	CORUM:6173	Intraflagellar transport complex B core complex	-4.64509	-2.8827	4/10	11020,28981,56912,80173	IFT27,IFT81,IFT46,IFT74
4_Member	GO Biological Processes	GO:0035735	intraciliary transport involved in cilium assembly	-3.67547	-2.01314	3/7	5108,28981,80173	PCM1,IFT81,IFT74
5_Summary	GO Biological Processes	GO:0070286	axonemal dynein complex assembly	-24.375	-21.8594	20/38	6674,23639,27019,27285,55036,55130,55172,64446,79819,83538,83544,85478,92749,115948,123872,126820,146754,160762,339829,348807	SPAG1,DNAAF11,DNAI1,TEKT2,CCDC40,ODAD2,DNAAF2,DNAI2,DNAI4,ODAD4,DNAL1,CCDC65,DRC1,ODAD3,DNAAF1,DNAI3,DNAH2,CCDC63,CCDC39,CFAP100
5_Member	GO Biological Processes	GO:0070286	axonemal dynein complex assembly	-24.375	-21.8594	20/38	6674,23639,27019,27285,55036,55130,55172,64446,79819,83538,83544,85478,92749,115948,123872,126820,146754,160762,339829,348807	SPAG1,DNAAF11,DNAI1,TEKT2,CCDC40,ODAD2,DNAAF2,DNAI2,DNAI4,ODAD4,DNAL1,CCDC65,DRC1,ODAD3,DNAAF1,DNAI3,DNAH2,CCDC63,CCDC39,CFAP100
5_Member	GO Biological Processes	GO:0036158	outer dynein arm assembly	-11.621	-9.3968	10/22	23639,27019,55130,55172,64446,83538,83544,115948,123872,160762	DNAAF11,DNAI1,ODAD2,DNAAF2,DNAI2,ODAD4,DNAL1,ODAD3,DNAAF1,CCDC63
5_Member	GO Biological Processes	GO:0036159	inner dynein arm assembly	-11.2785	-9.08269	9/17	23639,27285,55036,55172,123872,126820,146754,339829,348807	DNAAF11,TEKT2,CCDC40,DNAAF2,DNAAF1,DNAI3,DNAH2,CCDC39,CFAP100
6_Summary	GO Biological Processes	GO:0099111	microtubule-based transport	-24.0587	-21.5619	36/202	2622,5108,7275,8382,9576,11020,23639,25790,26146,26160,27019,28981,53340,55036,55172,55764,56912,57539,57560,79582,79659,79925,80173,80217,83538,83853,84871,112752,123872,144535,167691,200162,200373,220136,255758,339829,55967	GAS8,PCM1,TUB,NME5,SPAG6,IFT27,DNAAF11,CFAP45,TRAF3IP1,IFT172,DNAI1,IFT81,SPA17,CCDC40,DNAAF2,IFT122,IFT46,WDR35,IFT80,SPAG16,DYNC2H1,SPEF2,IFT74,CFAP43,ODAD4,ROPN1L,AGBL4,IFT43,DNAAF1,CFAP54,LCA5,SPAG17,CFAP221,CFAP53,DYNLT2B,CCDC39,NDUFA12
6_Member	GO Biological Processes	GO:0099111	microtubule-based transport	-24.0587	-21.5619	36/202	2622,5108,7275,8382,9576,11020,23639,25790,26146,26160,27019,28981,53340,55036,55172,55764,56912,57539,57560,79582,79659,79925,80173,80217,83538,83853,84871,112752,123872,144535,167691,200162,200373,220136,255758,339829	GAS8,PCM1,TUB,NME5,SPAG6,IFT27,DNAAF11,CFAP45,TRAF3IP1,IFT172,DNAI1,IFT81,SPA17,CCDC40,DNAAF2,IFT122,IFT46,WDR35,IFT80,SPAG16,DYNC2H1,SPEF2,IFT74,CFAP43,ODAD4,ROPN1L,AGBL4,IFT43,DNAAF1,CFAP54,LCA5,SPAG17,CFAP221,CFAP53,DYNLT2B,CCDC39
6_Member	GO Biological Processes	GO:0003351	epithelial cilium movement involved in extracellular fluid movement	-23.4935	-21.0262	20/41	2622,8382,9576,23639,25790,27019,53340,55036,55172,79582,79925,80217,83538,83853,123872,144535,200162,200373,220136,339829	GAS8,NME5,SPAG6,DNAAF11,CFAP45,DNAI1,SPA17,CCDC40,DNAAF2,SPAG16,SPEF2,CFAP43,ODAD4,ROPN1L,DNAAF1,CFAP54,SPAG17,CFAP221,CFAP53,CCDC39
6_Member	GO Biological Processes	GO:0006858	extracellular transport	-22.7001	-20.2497	20/44	2622,8382,9576,23639,25790,27019,53340,55036,55172,79582,79925,80217,83538,83853,123872,144535,200162,200373,220136,339829	GAS8,NME5,SPAG6,DNAAF11,CFAP45,DNAI1,SPA17,CCDC40,DNAAF2,SPAG16,SPEF2,CFAP43,ODAD4,ROPN1L,DNAAF1,CFAP54,SPAG17,CFAP221,CFAP53,CCDC39
6_Member	GO Biological Processes	GO:0090660	cerebrospinal fluid circulation	-10.4347	-8.27132	8/14	23639,25790,79582,80217,83538,144535,200373,339829	DNAAF11,CFAP45,SPAG16,CFAP43,ODAD4,CFAP54,CFAP221,CCDC39
6_Member	GO Biological Processes	GO:0120197	mucociliary clearance	-6.93465	-4.98452	5/8	79582,80217,83538,144535,200373	SPAG16,CFAP43,ODAD4,CFAP54,CFAP221
6_Member	GO Biological Processes	GO:0003016	respiratory system process	-4.25618	-2.52405	5/23	79582,80217,83538,144535,200373	SPAG16,CFAP43,ODAD4,CFAP54,CFAP221
6_Member	GO Biological Processes	GO:0007585	respiratory gaseous exchange by respiratory system	-3.40375	-1.7658	6/52	55967,79582,80217,83538,144535,200373	NDUFA12,SPAG16,CFAP43,ODAD4,CFAP54,CFAP221
7_Summary	Reactome Gene Sets	R-HSA-69278	Cell Cycle, Mitotic	-20.0233	-17.5995	51/561	699,898,983,1063,1069,2305,2932,3619,4149,4751,4957,5108,5347,5527,5686,5691,5693,5702,5705,5713,5719,5901,6396,6500,6502,7316,7321,7531,7840,9133,9493,9702,9793,9918,9978,10112,10197,10592,11065,22897,22933,22974,23397,23649,29922,51343,80776,94239,95681,140735,255919,5889,11144,29893,50511,1452,2622,5567,7415,8452,26160,55764,57539,79659,4850,5887,6921,7494,9320,9928,10273,11124,23053,25793,262…	BUB1,CCNE1,CDK1,CENPF,CETN2,FOXM1,GSK3B,INCENP,MAX,NEK2,ODF2,PCM1,PLK1,PPP2R5C,PSMA5,PSMB3,PSMB5,PSMC3,PSMC5,PSMD7,PSMD13,RAN,SEC13,SKP1,SKP2,UBC,UBE2D1,YWHAE,ALMS1,CCNB2,KIF23,CEP57,CKAP5,NCAPD2,RBX1,KIF20A,PSME3,SMC2,UBE2C,CEP164,SIRT2,TPX2,NCAPH,POLA2,NME7,FZR1,B9D2,H2AZ2,CEP41,DYNLL2,CNEP1R1,RAD51C,DMC1,PSMC3IP,SYCP3,CSNK1A1,GAS8,PRKACB,VCP,CUL3,IFT172,IFT122,WDR35,DYNC2H1,CNOT4,RAD23B,ELOC,X…
7_Member	Reactome Gene Sets	R-HSA-69278	Cell Cycle, Mitotic	-20.0233	-17.5995	51/561	699,898,983,1063,1069,2305,2932,3619,4149,4751,4957,5108,5347,5527,5686,5691,5693,5702,5705,5713,5719,5901,6396,6500,6502,7316,7321,7531,7840,9133,9493,9702,9793,9918,9978,10112,10197,10592,11065,22897,22933,22974,23397,23649,29922,51343,80776,94239,95681,140735,255919	BUB1,CCNE1,CDK1,CENPF,CETN2,FOXM1,GSK3B,INCENP,MAX,NEK2,ODF2,PCM1,PLK1,PPP2R5C,PSMA5,PSMB3,PSMB5,PSMC3,PSMC5,PSMD7,PSMD13,RAN,SEC13,SKP1,SKP2,UBC,UBE2D1,YWHAE,ALMS1,CCNB2,KIF23,CEP57,CKAP5,NCAPD2,RBX1,KIF20A,PSME3,SMC2,UBE2C,CEP164,SIRT2,TPX2,NCAPH,POLA2,NME7,FZR1,B9D2,H2AZ2,CEP41,DYNLL2,CNEP1R1
7_Member	Reactome Gene Sets	R-HSA-1640170	Cell Cycle	-18.8669	-16.4682	55/692	699,898,983,1063,1069,2305,2932,3619,4149,4751,4957,5108,5347,5527,5686,5691,5693,5702,5705,5713,5719,5889,5901,6396,6500,6502,7316,7321,7531,7840,9133,9493,9702,9793,9918,9978,10112,10197,10592,11065,11144,22897,22933,22974,23397,23649,29893,29922,50511,51343,80776,94239,95681,140735,255919	BUB1,CCNE1,CDK1,CENPF,CETN2,FOXM1,GSK3B,INCENP,MAX,NEK2,ODF2,PCM1,PLK1,PPP2R5C,PSMA5,PSMB3,PSMB5,PSMC3,PSMC5,PSMD7,PSMD13,RAD51C,RAN,SEC13,SKP1,SKP2,UBC,UBE2D1,YWHAE,ALMS1,CCNB2,KIF23,CEP57,CKAP5,NCAPD2,RBX1,KIF20A,PSME3,SMC2,UBE2C,DMC1,CEP164,SIRT2,TPX2,NCAPH,POLA2,PSMC3IP,NME7,SYCP3,FZR1,B9D2,H2AZ2,CEP41,DYNLL2,CNEP1R1
7_Member	Reactome Gene Sets	R-HSA-68886	M Phase	-17.3384	-14.9681	41/418	699,983,1063,1069,3619,4751,4957,5108,5347,5527,5686,5691,5693,5702,5705,5713,5719,5901,6396,7316,7321,7531,7840,9133,9493,9702,9793,9918,10112,10197,10592,11065,22897,22933,23397,29922,80776,94239,95681,140735,255919	BUB1,CDK1,CENPF,CETN2,INCENP,NEK2,ODF2,PCM1,PLK1,PPP2R5C,PSMA5,PSMB3,PSMB5,PSMC3,PSMC5,PSMD7,PSMD13,RAN,SEC13,UBC,UBE2D1,YWHAE,ALMS1,CCNB2,KIF23,CEP57,CKAP5,NCAPD2,KIF20A,PSME3,SMC2,UBE2C,CEP164,SIRT2,NCAPH,NME7,B9D2,H2AZ2,CEP41,DYNLL2,CNEP1R1
7_Member	Reactome Gene Sets	R-HSA-69275	G2/M Transition	-16.1975	-13.8451	28/196	983,1063,1069,2305,4751,4957,5108,5347,5686,5691,5693,5702,5705,5713,5719,6500,7316,7531,7840,9133,9702,9793,9978,10197,22897,22974,29922,95681	CDK1,CENPF,CETN2,FOXM1,NEK2,ODF2,PCM1,PLK1,PSMA5,PSMB3,PSMB5,PSMC3,PSMC5,PSMD7,PSMD13,SKP1,UBC,YWHAE,ALMS1,CCNB2,CEP57,CKAP5,RBX1,PSME3,CEP164,TPX2,NME7,CEP41
7_Member	Reactome Gene Sets	R-HSA-453274	Mitotic G2-G2/M phases	-16.0797	-13.7316	28/198	983,1063,1069,2305,4751,4957,5108,5347,5686,5691,5693,5702,5705,5713,5719,6500,7316,7531,7840,9133,9702,9793,9978,10197,22897,22974,29922,95681	CDK1,CENPF,CETN2,FOXM1,NEK2,ODF2,PCM1,PLK1,PSMA5,PSMB3,PSMB5,PSMC3,PSMC5,PSMD7,PSMD13,SKP1,UBC,YWHAE,ALMS1,CCNB2,CEP57,CKAP5,RBX1,PSME3,CEP164,TPX2,NME7,CEP41
7_Member	Reactome Gene Sets	R-HSA-174143	APC/C-mediated degradation of cell cycle proteins	-12.273	-10.0077	17/88	983,4751,5347,5686,5691,5693,5702,5705,5713,5719,6500,6502,7316,7321,10197,11065,51343	CDK1,NEK2,PLK1,PSMA5,PSMB3,PSMB5,PSMC3,PSMC5,PSMD7,PSMD13,SKP1,SKP2,UBC,UBE2D1,PSME3,UBE2C,FZR1
7_Member	Reactome Gene Sets	R-HSA-453276	Regulation of mitotic cell cycle	-12.273	-10.0077	17/88	983,4751,5347,5686,5691,5693,5702,5705,5713,5719,6500,6502,7316,7321,10197,11065,51343	CDK1,NEK2,PLK1,PSMA5,PSMB3,PSMB5,PSMC3,PSMC5,PSMD7,PSMD13,SKP1,SKP2,UBC,UBE2D1,PSME3,UBE2C,FZR1
7_Member	Reactome Gene Sets	R-HSA-5358351	Signaling by Hedgehog	-12.1839	-9.92574	21/149	1452,2622,2932,5567,5686,5691,5693,5702,5705,5713,5719,6500,7316,7415,8452,9978,10197,26160,55764,57539,79659	CSNK1A1,GAS8,GSK3B,PRKACB,PSMA5,PSMB3,PSMB5,PSMC3,PSMC5,PSMD7,PSMD13,SKP1,UBC,VCP,CUL3,RBX1,PSME3,IFT172,IFT122,WDR35,DYNC2H1
7_Member	GO Biological Processes	GO:0019941	modification-dependent protein catabolic process	-12.1396	-9.88839	40/567	1452,2932,4850,5527,5686,5691,5693,5702,5705,5713,5719,5887,6500,6502,6921,7316,7321,7415,7494,8452,9320,9928,9978,10273,11065,11124,22933,23053,25793,26235,26994,51343,51465,51667,54926,55284,127733,162517,171222,222235	CSNK1A1,GSK3B,CNOT4,PPP2R5C,PSMA5,PSMB3,PSMB5,PSMC3,PSMC5,PSMD7,PSMD13,RAD23B,SKP1,SKP2,ELOC,UBC,UBE2D1,VCP,XBP1,CUL3,TRIP12,KIF14,RBX1,STUB1,UBE2C,FAF1,SIRT2,ZSWIM8,FBXO7,FBXL4,RNF11,FZR1,UBE2J1,NUB1,UBE2R2,UBE2W,UBXN10,FBXO39,UBE2L5,FBXL13
7_Member	GO Biological Processes	GO:0051603	proteolysis involved in cellular protein catabolic process	-11.9808	-9.7399	42/627	1452,2932,4850,5527,5686,5691,5693,5702,5705,5713,5719,5887,6500,6502,6921,7316,7321,7415,7494,8452,9320,9928,9978,10273,10730,10845,11065,11124,22933,23053,25793,26235,26994,51343,51465,51667,54926,55284,127733,162517,171222,222235	CSNK1A1,GSK3B,CNOT4,PPP2R5C,PSMA5,PSMB3,PSMB5,PSMC3,PSMC5,PSMD7,PSMD13,RAD23B,SKP1,SKP2,ELOC,UBC,UBE2D1,VCP,XBP1,CUL3,TRIP12,KIF14,RBX1,STUB1,YME1L1,CLPX,UBE2C,FAF1,SIRT2,ZSWIM8,FBXO7,FBXL4,RNF11,FZR1,UBE2J1,NUB1,UBE2R2,UBE2W,UBXN10,FBXO39,UBE2L5,FBXL13
7_Member	GO Biological Processes	GO:0043632	modification-dependent macromolecule catabolic process	-11.8759	-9.63841	40/578	1452,2932,4850,5527,5686,5691,5693,5702,5705,5713,5719,5887,6500,6502,6921,7316,7321,7415,7494,8452,9320,9928,9978,10273,11065,11124,22933,23053,25793,26235,26994,51343,51465,51667,54926,55284,127733,162517,171222,222235	CSNK1A1,GSK3B,CNOT4,PPP2R5C,PSMA5,PSMB3,PSMB5,PSMC3,PSMC5,PSMD7,PSMD13,RAD23B,SKP1,SKP2,ELOC,UBC,UBE2D1,VCP,XBP1,CUL3,TRIP12,KIF14,RBX1,STUB1,UBE2C,FAF1,SIRT2,ZSWIM8,FBXO7,FBXL4,RNF11,FZR1,UBE2J1,NUB1,UBE2R2,UBE2W,UBXN10,FBXO39,UBE2L5,FBXL13
7_Member	GO Biological Processes	GO:0043161	proteasome-mediated ubiquitin-dependent protein catabolic process	-11.8004	-9.56628	30/335	1452,2932,5527,5686,5691,5693,5702,5705,5713,5719,5887,6500,6502,7415,8452,9320,9928,9978,10273,11065,11124,22933,23053,26235,51343,51465,55284,127733,162517,222235	CSNK1A1,GSK3B,PPP2R5C,PSMA5,PSMB3,PSMB5,PSMC3,PSMC5,PSMD7,PSMD13,RAD23B,SKP1,SKP2,VCP,CUL3,TRIP12,KIF14,RBX1,STUB1,UBE2C,FAF1,SIRT2,ZSWIM8,FBXL4,FZR1,UBE2J1,UBE2W,UBXN10,FBXO39,FBXL13
7_Member	GO Biological Processes	GO:0006511	ubiquitin-dependent protein catabolic process	-11.7475	-9.51671	39/557	1452,2932,4850,5527,5686,5691,5693,5702,5705,5713,5719,5887,6500,6502,6921,7321,7415,7494,8452,9320,9928,9978,10273,11065,11124,22933,23053,25793,26235,26994,51343,51465,51667,54926,55284,127733,162517,171222,222235	CSNK1A1,GSK3B,CNOT4,PPP2R5C,PSMA5,PSMB3,PSMB5,PSMC3,PSMC5,PSMD7,PSMD13,RAD23B,SKP1,SKP2,ELOC,UBE2D1,VCP,XBP1,CUL3,TRIP12,KIF14,RBX1,STUB1,UBE2C,FAF1,SIRT2,ZSWIM8,FBXO7,FBXL4,RNF11,FZR1,UBE2J1,NUB1,UBE2R2,UBE2W,UBXN10,FBXO39,UBE2L5,FBXL13
7_Member	GO Biological Processes	GO:0010498	proteasomal protein catabolic process	-11.5393	-9.31832	31/366	1452,2932,5527,5686,5691,5693,5702,5705,5713,5719,5887,6500,6502,7415,7494,8452,9320,9928,9978,10273,11065,11124,22933,23053,26235,51343,51465,55284,127733,162517,222235	CSNK1A1,GSK3B,PPP2R5C,PSMA5,PSMB3,PSMB5,PSMC3,PSMC5,PSMD7,PSMD13,RAD23B,SKP1,SKP2,VCP,XBP1,CUL3,TRIP12,KIF14,RBX1,STUB1,UBE2C,FAF1,SIRT2,ZSWIM8,FBXL4,FZR1,UBE2J1,UBE2W,UBXN10,FBXO39,FBXL13
7_Member	Reactome Gene Sets	R-HSA-5610787	Hedgehog 'off' state	-11.4563	-9.24498	18/113	1452,2932,5567,5686,5691,5693,5702,5705,5713,5719,6500,7316,9978,10197,26160,55764,57539,79659	CSNK1A1,GSK3B,PRKACB,PSMA5,PSMB3,PSMB5,PSMC3,PSMC5,PSMD7,PSMD13,SKP1,UBC,RBX1,PSME3,IFT172,IFT122,WDR35,DYNC2H1
7_Member	Reactome Gene Sets	R-HSA-5610783	Degradation of GLI2 by the proteasome	-11.4051	-9.2032	14/60	1452,2932,5567,5686,5691,5693,5702,5705,5713,5719,6500,7316,9978,10197	CSNK1A1,GSK3B,PRKACB,PSMA5,PSMB3,PSMB5,PSMC3,PSMC5,PSMD7,PSMD13,SKP1,UBC,RBX1,PSME3
7_Member	Reactome Gene Sets	R-HSA-5610785	GLI3 is processed to GLI3R by the proteasome	-11.4051	-9.2032	14/60	1452,2932,5567,5686,5691,5693,5702,5705,5713,5719,6500,7316,9978,10197	CSNK1A1,GSK3B,PRKACB,PSMA5,PSMB3,PSMB5,PSMC3,PSMC5,PSMD7,PSMD13,SKP1,UBC,RBX1,PSME3
7_Member	GO Biological Processes	GO:0044257	cellular protein catabolic process	-11.3446	-9.14578	42/656	1452,2932,4850,5527,5686,5691,5693,5702,5705,5713,5719,5887,6500,6502,6921,7316,7321,7415,7494,8452,9320,9928,9978,10273,10730,10845,11065,11124,22933,23053,25793,26235,26994,51343,51465,51667,54926,55284,127733,162517,171222,222235	CSNK1A1,GSK3B,CNOT4,PPP2R5C,PSMA5,PSMB3,PSMB5,PSMC3,PSMC5,PSMD7,PSMD13,RAD23B,SKP1,SKP2,ELOC,UBC,UBE2D1,VCP,XBP1,CUL3,TRIP12,KIF14,RBX1,STUB1,YME1L1,CLPX,UBE2C,FAF1,SIRT2,ZSWIM8,FBXO7,FBXL4,RNF11,FZR1,UBE2J1,NUB1,UBE2R2,UBE2W,UBXN10,FBXO39,UBE2L5,FBXL13
7_Member	Reactome Gene Sets	R-HSA-983168	Antigen processing: Ubiquitination & Proteasome degradation	-11.1758	-8.98306	28/309	5686,5691,5693,5702,5705,5713,5719,6500,6502,6921,6923,7316,7321,8452,9320,9978,10197,10273,11065,23608,25793,26235,51343,51465,54926,55284,64320,222235	PSMA5,PSMB3,PSMB5,PSMC3,PSMC5,PSMD7,PSMD13,SKP1,SKP2,ELOC,ELOB,UBC,UBE2D1,CUL3,TRIP12,RBX1,PSME3,STUB1,UBE2C,MKRN1,FBXO7,FBXL4,FZR1,UBE2J1,UBE2R2,UBE2W,RNF25,FBXL13
7_Member	Reactome Gene Sets	R-HSA-69052	Switching of origins to a post-replicative state	-10.8546	-8.67093	16/92	898,5686,5691,5693,5702,5705,5713,5719,6500,6502,7316,7321,9978,10197,11065,51343	CCNE1,PSMA5,PSMB3,PSMB5,PSMC3,PSMC5,PSMD7,PSMD13,SKP1,SKP2,UBC,UBE2D1,RBX1,PSME3,UBE2C,FZR1
7_Member	GO Biological Processes	GO:0030163	protein catabolic process	-10.7994	-8.6186	43/711	1452,2932,4850,5527,5686,5691,5693,5702,5705,5713,5719,5887,6500,6502,6921,7316,7321,7415,7494,8452,9320,9928,9978,10273,10730,10845,11065,11124,22933,23053,25793,26235,26994,51104,51343,51465,51667,54926,55284,127733,162517,171222,222235	CSNK1A1,GSK3B,CNOT4,PPP2R5C,PSMA5,PSMB3,PSMB5,PSMC3,PSMC5,PSMD7,PSMD13,RAD23B,SKP1,SKP2,ELOC,UBC,UBE2D1,VCP,XBP1,CUL3,TRIP12,KIF14,RBX1,STUB1,YME1L1,CLPX,UBE2C,FAF1,SIRT2,ZSWIM8,FBXO7,FBXL4,RNF11,ABHD17B,FZR1,UBE2J1,NUB1,UBE2R2,UBE2W,UBXN10,FBXO39,UBE2L5,FBXL13
7_Member	Reactome Gene Sets	R-HSA-68882	Mitotic Anaphase	-10.7124	-8.53895	24/236	699,983,1063,3619,5347,5527,5686,5691,5693,5702,5705,5713,5719,5901,6396,7316,7321,9133,9793,10197,11065,22933,80776,140735	BUB1,CDK1,CENPF,INCENP,PLK1,PPP2R5C,PSMA5,PSMB3,PSMB5,PSMC3,PSMC5,PSMD7,PSMD13,RAN,SEC13,UBC,UBE2D1,CCNB2,CKAP5,PSME3,UBE2C,SIRT2,B9D2,DYNLL2
7_Member	Reactome Gene Sets	R-HSA-2555396	Mitotic Metaphase and Anaphase	-10.6735	-8.50439	24/237	699,983,1063,3619,5347,5527,5686,5691,5693,5702,5705,5713,5719,5901,6396,7316,7321,9133,9793,10197,11065,22933,80776,140735	BUB1,CDK1,CENPF,INCENP,PLK1,PPP2R5C,PSMA5,PSMB3,PSMB5,PSMC3,PSMC5,PSMD7,PSMD13,RAN,SEC13,UBC,UBE2D1,CCNB2,CKAP5,PSME3,UBE2C,SIRT2,B9D2,DYNLL2
7_Member	Reactome Gene Sets	R-HSA-176408	Regulation of APC/C activators between G1/S and early anaphase	-10.6245	-8.45829	15/81	983,5347,5686,5691,5693,5702,5705,5713,5719,6500,7316,7321,10197,11065,51343	CDK1,PLK1,PSMA5,PSMB3,PSMB5,PSMC3,PSMC5,PSMD7,PSMD13,SKP1,UBC,UBE2D1,PSME3,UBE2C,FZR1
7_Member	Reactome Gene Sets	R-HSA-8939902	Regulation of RUNX2 expression and activity	-10.1725	-8.02584	14/73	2932,5686,5691,5693,5702,5705,5713,5719,6500,6502,7316,9978,10197,10273	GSK3B,PSMA5,PSMB3,PSMB5,PSMC3,PSMC5,PSMD7,PSMD13,SKP1,SKP2,UBC,RBX1,PSME3,STUB1
7_Member	Reactome Gene Sets	R-HSA-174178	APC/C:Cdh1 mediated degradation of Cdc20 and other APC/C:Cdh1 targeted proteins in late mitosis/early G1	-10.0888	-7.95026	14/74	5347,5686,5691,5693,5702,5705,5713,5719,6502,7316,7321,10197,11065,51343	PLK1,PSMA5,PSMB3,PSMB5,PSMC3,PSMC5,PSMD7,PSMD13,SKP2,UBC,UBE2D1,PSME3,UBE2C,FZR1
7_Member	Reactome Gene Sets	R-HSA-69239	Synthesis of DNA	-9.96179	-7.8312	17/121	898,5686,5691,5693,5702,5705,5713,5719,6500,6502,7316,7321,9978,10197,11065,23649,51343	CCNE1,PSMA5,PSMB3,PSMB5,PSMC3,PSMC5,PSMD7,PSMD13,SKP1,SKP2,UBC,UBE2D1,RBX1,PSME3,UBE2C,POLA2,FZR1
7_Member	Reactome Gene Sets	R-HSA-176814	Activation of APC/C and APC/C:Cdc20 mediated degradation of mitotic proteins	-9.84567	-7.72291	14/77	983,4751,5347,5686,5691,5693,5702,5705,5713,5719,7316,7321,10197,11065	CDK1,NEK2,PLK1,PSMA5,PSMB3,PSMB5,PSMC3,PSMC5,PSMD7,PSMD13,UBC,UBE2D1,PSME3,UBE2C
7_Member	Reactome Gene Sets	R-HSA-9762114	GSK3B and BTRC:CUL1-mediated-degradation of NFE2L2	-9.8017	-7.68152	12/52	2932,5686,5691,5693,5702,5705,5713,5719,6500,7316,9978,10197	GSK3B,PSMA5,PSMB3,PSMB5,PSMC3,PSMC5,PSMD7,PSMD13,SKP1,UBC,RBX1,PSME3
7_Member	Reactome Gene Sets	R-HSA-983169	Class I MHC mediated antigen processing & presentation	-9.72077	-7.60314	29/381	5686,5691,5693,5702,5705,5713,5719,6396,6500,6502,6921,6923,7316,7321,8452,9320,9978,10197,10273,11065,23608,25793,26235,51343,51465,54926,55284,64320,222235	PSMA5,PSMB3,PSMB5,PSMC3,PSMC5,PSMD7,PSMD13,SEC13,SKP1,SKP2,ELOC,ELOB,UBC,UBE2D1,CUL3,TRIP12,RBX1,PSME3,STUB1,UBE2C,MKRN1,FBXO7,FBXL4,FZR1,UBE2J1,UBE2R2,UBE2W,RNF25,FBXL13
7_Member	Reactome Gene Sets	R-HSA-1234176	Oxygen-dependent proline hydroxylation of Hypoxia-inducible Factor Alpha	-9.64296	-7.52789	13/66	5686,5691,5693,5702,5705,5713,5719,6921,6923,7316,7321,9978,10197	PSMA5,PSMB3,PSMB5,PSMC3,PSMC5,PSMD7,PSMD13,ELOC,ELOB,UBC,UBE2D1,RBX1,PSME3
7_Member	Reactome Gene Sets	R-HSA-69242	S Phase	-9.62311	-7.51057	19/163	898,2932,4149,5686,5691,5693,5702,5705,5713,5719,6500,6502,7316,7321,9978,10197,11065,23649,51343	CCNE1,GSK3B,MAX,PSMA5,PSMB3,PSMB5,PSMC3,PSMC5,PSMD7,PSMD13,SKP1,SKP2,UBC,UBE2D1,RBX1,PSME3,UBE2C,POLA2,FZR1
7_Member	Reactome Gene Sets	R-HSA-180585	Vif-mediated degradation of APOBEC3G	-9.59573	-7.48821	12/54	5686,5691,5693,5702,5705,5713,5719,6921,6923,7316,9978,10197	PSMA5,PSMB3,PSMB5,PSMC3,PSMC5,PSMD7,PSMD13,ELOC,ELOB,UBC,RBX1,PSME3
7_Member	Reactome Gene Sets	R-HSA-195253	Degradation of beta-catenin by the destruction complex	-9.39186	-7.29176	14/83	1452,2932,5527,5686,5691,5693,5702,5705,5713,5719,6500,7316,9978,10197	CSNK1A1,GSK3B,PPP2R5C,PSMA5,PSMB3,PSMB5,PSMC3,PSMC5,PSMD7,PSMD13,SKP1,UBC,RBX1,PSME3
7_Member	Reactome Gene Sets	R-HSA-2467813	Separation of Sister Chromatids	-9.25698	-7.16176	20/191	699,1063,3619,5347,5527,5686,5691,5693,5702,5705,5713,5719,6396,7316,7321,9793,10197,11065,80776,140735	BUB1,CENPF,INCENP,PLK1,PPP2R5C,PSMA5,PSMB3,PSMB5,PSMC3,PSMC5,PSMD7,PSMD13,SEC13,UBC,UBE2D1,CKAP5,PSME3,UBE2C,B9D2,DYNLL2
7_Member	Reactome Gene Sets	R-HSA-69656	Cyclin A:Cdk2-associated events at S phase entry	-9.24928	-7.15648	14/85	898,4149,5686,5691,5693,5702,5705,5713,5719,6500,6502,7316,10197,51343	CCNE1,MAX,PSMA5,PSMB3,PSMB5,PSMC3,PSMC5,PSMD7,PSMD13,SKP1,SKP2,UBC,PSME3,FZR1
7_Member	Reactome Gene Sets	R-HSA-9755511	KEAP1-NFE2L2 pathway	-9.14825	-7.06025	15/102	2932,5686,5691,5693,5702,5705,5713,5719,6500,6502,7316,7415,8452,9978,10197	GSK3B,PSMA5,PSMB3,PSMB5,PSMC3,PSMC5,PSMD7,PSMD13,SKP1,SKP2,UBC,VCP,CUL3,RBX1,PSME3
7_Member	Reactome Gene Sets	R-HSA-69017	CDK-mediated phosphorylation and removal of Cdc6	-9.06927	-6.98602	13/73	898,5686,5691,5693,5702,5705,5713,5719,7316,7321,10197,11065,51343	CCNE1,PSMA5,PSMB3,PSMB5,PSMC3,PSMC5,PSMD7,PSMD13,UBC,UBE2D1,PSME3,UBE2C,FZR1
7_Member	Reactome Gene Sets	R-HSA-187577	SCF(Skp2)-mediated degradation of p27/p21	-9.02907	-6.95051	12/60	898,5686,5691,5693,5702,5705,5713,5719,6500,6502,7316,10197	CCNE1,PSMA5,PSMB3,PSMB5,PSMC3,PSMC5,PSMD7,PSMD13,SKP1,SKP2,UBC,PSME3
7_Member	Reactome Gene Sets	R-HSA-5610780	Degradation of GLI1 by the proteasome	-9.02907	-6.95051	12/60	5567,5686,5691,5693,5702,5705,5713,5719,6500,7316,9978,10197	PRKACB,PSMA5,PSMB3,PSMB5,PSMC3,PSMC5,PSMD7,PSMD13,SKP1,UBC,RBX1,PSME3
7_Member	Reactome Gene Sets	R-HSA-8878166	Transcriptional regulation by RUNX2	-9.01501	-6.93878	16/121	983,2932,5686,5691,5693,5702,5705,5713,5719,6500,6502,7316,8493,9978,10197,10273	CDK1,GSK3B,PSMA5,PSMB3,PSMB5,PSMC3,PSMC5,PSMD7,PSMD13,SKP1,SKP2,UBC,PPM1D,RBX1,PSME3,STUB1
7_Member	Reactome Gene Sets	R-HSA-8951664	Neddylation	-9.00802	-6.93411	22/240	5686,5691,5693,5702,5705,5713,5719,6500,6502,6921,6923,7316,7321,7415,8452,9978,10197,23038,25793,26235,51667,222235	PSMA5,PSMB3,PSMB5,PSMC3,PSMC5,PSMD7,PSMD13,SKP1,SKP2,ELOC,ELOB,UBC,UBE2D1,VCP,CUL3,RBX1,PSME3,WDTC1,FBXO7,FBXL4,NUB1,FBXL13
7_Member	Reactome Gene Sets	R-HSA-179419	APC:Cdc20 mediated degradation of cell cycle proteins prior to satisfation of the cell cycle checkpoint	-8.99273	-6.92112	13/74	983,4751,5686,5691,5693,5702,5705,5713,5719,7316,7321,10197,11065	CDK1,NEK2,PSMA5,PSMB3,PSMB5,PSMC3,PSMC5,PSMD7,PSMD13,UBC,UBE2D1,PSME3,UBE2C
7_Member	Reactome Gene Sets	R-HSA-1234174	Cellular response to hypoxia	-8.91741	-6.84809	13/75	5686,5691,5693,5702,5705,5713,5719,6921,6923,7316,7321,9978,10197	PSMA5,PSMB3,PSMB5,PSMC3,PSMC5,PSMD7,PSMD13,ELOC,ELOB,UBC,UBE2D1,RBX1,PSME3
7_Member	Reactome Gene Sets	R-HSA-176409	APC/C:Cdc20 mediated degradation of mitotic proteins	-8.84329	-6.77626	13/76	983,4751,5686,5691,5693,5702,5705,5713,5719,7316,7321,10197,11065	CDK1,NEK2,PSMA5,PSMB3,PSMB5,PSMC3,PSMC5,PSMD7,PSMD13,UBC,UBE2D1,PSME3,UBE2C
7_Member	Reactome Gene Sets	R-HSA-69620	Cell Cycle Checkpoints	-8.77873	-6.71396	24/293	699,898,983,1063,3619,5347,5527,5686,5691,5693,5702,5705,5713,5719,6396,7316,7321,7531,9133,9793,10197,11065,80776,140735	BUB1,CCNE1,CDK1,CENPF,INCENP,PLK1,PPP2R5C,PSMA5,PSMB3,PSMB5,PSMC3,PSMC5,PSMD7,PSMD13,SEC13,UBC,UBE2D1,YWHAE,CCNB2,CKAP5,PSME3,UBE2C,B9D2,DYNLL2
7_Member	Reactome Gene Sets	R-HSA-174084	Autodegradation of Cdh1 by Cdh1:APC/C	-8.68787	-6.62983	12/64	5686,5691,5693,5702,5705,5713,5719,7316,7321,10197,11065,51343	PSMA5,PSMB3,PSMB5,PSMC3,PSMC5,PSMD7,PSMD13,UBC,UBE2D1,PSME3,UBE2C,FZR1
7_Member	Reactome Gene Sets	R-HSA-8854050	FBXL7 down-regulates AURKA during mitotic entry and in early mitosis	-8.41612	-6.3798	11/54	5686,5691,5693,5702,5705,5713,5719,6500,7316,9978,10197	PSMA5,PSMB3,PSMB5,PSMC3,PSMC5,PSMD7,PSMD13,SKP1,UBC,RBX1,PSME3
7_Member	Reactome Gene Sets	R-HSA-9604323	Negative regulation of NOTCH4 signaling	-8.41612	-6.3798	11/54	5686,5691,5693,5702,5705,5713,5719,6500,7316,9978,10197	PSMA5,PSMB3,PSMB5,PSMC3,PSMC5,PSMD7,PSMD13,SKP1,UBC,RBX1,PSME3
7_Member	Reactome Gene Sets	R-HSA-69202	Cyclin E associated events during G1/S transition	-8.35525	-6.32315	13/83	898,4149,5686,5691,5693,5702,5705,5713,5719,6500,6502,7316,10197	CCNE1,MAX,PSMA5,PSMB3,PSMB5,PSMC3,PSMC5,PSMD7,PSMD13,SKP1,SKP2,UBC,PSME3
7_Member	Reactome Gene Sets	R-HSA-174113	SCF-beta-TrCP mediated degradation of Emi1	-8.3265	-6.29649	11/55	5686,5691,5693,5702,5705,5713,5719,6500,7316,10197,51343	PSMA5,PSMB3,PSMB5,PSMC3,PSMC5,PSMD7,PSMD13,SKP1,UBC,PSME3,FZR1
7_Member	Reactome Gene Sets	R-HSA-8948751	Regulation of PTEN stability and activity	-8.29568	-6.26776	12/69	5686,5691,5693,5702,5705,5713,5719,7316,10197,10273,23252,23608	PSMA5,PSMB3,PSMB5,PSMC3,PSMC5,PSMD7,PSMD13,UBC,PSME3,STUB1,OTUD3,MKRN1
7_Member	Reactome Gene Sets	R-HSA-5632684	Hedgehog 'on' state	-8.22484	-6.20164	13/85	1452,2622,5686,5691,5693,5702,5705,5713,5719,7316,8452,9978,10197	CSNK1A1,GAS8,PSMA5,PSMB3,PSMB5,PSMC3,PSMC5,PSMD7,PSMD13,UBC,CUL3,RBX1,PSME3
7_Member	Reactome Gene Sets	R-HSA-4641258	Degradation of DVL	-8.15297	-6.13531	11/57	5686,5691,5693,5702,5705,5713,5719,7316,8452,9978,10197	PSMA5,PSMB3,PSMB5,PSMC3,PSMC5,PSMD7,PSMD13,UBC,CUL3,RBX1,PSME3
7_Member	Reactome Gene Sets	R-HSA-68949	Orc1 removal from chromatin	-8.14824	-6.13261	12/71	5686,5691,5693,5702,5705,5713,5719,6500,6502,7316,9978,10197	PSMA5,PSMB3,PSMB5,PSMC3,PSMC5,PSMD7,PSMD13,SKP1,SKP2,UBC,RBX1,PSME3
7_Member	Reactome Gene Sets	R-HSA-174184	Cdc20:Phospho-APC/C mediated degradation of Cyclin A	-8.00571	-5.9941	12/73	983,5686,5691,5693,5702,5705,5713,5719,7316,7321,10197,11065	CDK1,PSMA5,PSMB3,PSMB5,PSMC3,PSMC5,PSMD7,PSMD13,UBC,UBE2D1,PSME3,UBE2C
7_Member	Reactome Gene Sets	R-HSA-69306	DNA Replication	-7.77915	-5.78133	18/188	898,5686,5691,5693,5702,5705,5713,5719,6500,6502,7316,7321,9978,10197,11065,23649,51343,94239	CCNE1,PSMA5,PSMB3,PSMB5,PSMC3,PSMC5,PSMD7,PSMD13,SKP1,SKP2,UBC,UBE2D1,RBX1,PSME3,UBE2C,POLA2,FZR1,H2AZ2
7_Member	Reactome Gene Sets	R-HSA-8852276	The role of GTSE1 in G2/M progression after G2 checkpoint	-7.7342	-5.74024	12/77	983,5347,5686,5691,5693,5702,5705,5713,5719,7316,9133,10197	CDK1,PLK1,PSMA5,PSMB3,PSMB5,PSMC3,PSMC5,PSMD7,PSMD13,UBC,CCNB2,PSME3
7_Member	Reactome Gene Sets	R-HSA-162909	Host Interactions of HIV factors	-7.66987	-5.67974	15/130	5686,5691,5693,5702,5705,5713,5719,5901,6396,6500,6921,6923,7316,9978,10197	PSMA5,PSMB3,PSMB5,PSMC3,PSMC5,PSMD7,PSMD13,RAN,SEC13,SKP1,ELOC,ELOB,UBC,RBX1,PSME3
7_Member	Reactome Gene Sets	R-HSA-69206	G1/S Transition	-7.62445	-5.63811	15/131	898,983,4149,5686,5691,5693,5702,5705,5713,5719,6500,6502,7316,10197,23649	CCNE1,CDK1,MAX,PSMA5,PSMB3,PSMB5,PSMC3,PSMC5,PSMD7,PSMD13,SKP1,SKP2,UBC,PSME3,POLA2
7_Member	Reactome Gene Sets	R-HSA-9759194	Nuclear events mediated by NFE2L2	-7.60473	-5.62027	12/79	2932,5686,5691,5693,5702,5705,5713,5719,6500,7316,9978,10197	GSK3B,PSMA5,PSMB3,PSMB5,PSMC3,PSMC5,PSMD7,PSMD13,SKP1,UBC,RBX1,PSME3
7_Member	Reactome Gene Sets	R-HSA-9711123	Cellular response to chemical stress	-7.56652	-5.58394	18/194	2168,2932,4514,5686,5691,5693,5702,5705,5713,5719,6500,6502,7316,7415,8452,9377,9978,10197	FABP1,GSK3B,COX3,PSMA5,PSMB3,PSMB5,PSMC3,PSMC5,PSMD7,PSMD13,SKP1,SKP2,UBC,VCP,CUL3,COX5A,RBX1,PSME3
7_Member	Reactome Gene Sets	R-HSA-180534	Vpu mediated degradation of CD4	-7.44981	-5.47281	10/52	5686,5691,5693,5702,5705,5713,5719,6500,7316,10197	PSMA5,PSMB3,PSMB5,PSMC3,PSMC5,PSMD7,PSMD13,SKP1,UBC,PSME3
7_Member	Reactome Gene Sets	R-HSA-75815	Ubiquitin-dependent degradation of Cyclin D	-7.44981	-5.47281	10/52	2932,5686,5691,5693,5702,5705,5713,5719,7316,10197	GSK3B,PSMA5,PSMB3,PSMB5,PSMC3,PSMC5,PSMD7,PSMD13,UBC,PSME3
7_Member	Reactome Gene Sets	R-HSA-1168372	Downstream signaling events of B Cell Receptor (BCR)	-7.35723	-5.38207	12/83	808,5534,5686,5691,5693,5702,5705,5713,5719,6500,7316,10197	CALM3,PPP3R1,PSMA5,PSMB3,PSMB5,PSMC3,PSMC5,PSMD7,PSMD13,SKP1,UBC,PSME3
7_Member	Reactome Gene Sets	R-HSA-174154	APC/C:Cdc20 mediated degradation of Securin	-7.3135	-5.342	11/68	5686,5691,5693,5702,5705,5713,5719,7316,7321,10197,11065	PSMA5,PSMB3,PSMB5,PSMC3,PSMC5,PSMD7,PSMD13,UBC,UBE2D1,PSME3,UBE2C
7_Member	Reactome Gene Sets	R-HSA-5658442	Regulation of RAS by GAPs	-7.3135	-5.342	11/68	5686,5691,5693,5702,5705,5713,5719,7316,8452,9978,10197	PSMA5,PSMB3,PSMB5,PSMC3,PSMC5,PSMD7,PSMD13,UBC,CUL3,RBX1,PSME3
7_Member	Reactome Gene Sets	R-HSA-5607764	CLEC7A (Dectin-1) signaling	-7.29915	-5.33129	13/101	808,5534,5686,5691,5693,5702,5705,5713,5719,6500,7316,7321,10197	CALM3,PPP3R1,PSMA5,PSMB3,PSMB5,PSMC3,PSMC5,PSMD7,PSMD13,SKP1,UBC,UBE2D1,PSME3
7_Member	Reactome Gene Sets	R-HSA-5362768	Hh mutants are degraded by ERAD	-7.1264	-5.16571	10/56	5686,5691,5693,5702,5705,5713,5719,7316,7415,10197	PSMA5,PSMB3,PSMB5,PSMC3,PSMC5,PSMD7,PSMD13,UBC,VCP,PSME3
7_Member	Reactome Gene Sets	R-HSA-5387390	Hh mutants abrogate ligand secretion	-6.90145	-4.9565	10/59	5686,5691,5693,5702,5705,5713,5719,7316,7415,10197	PSMA5,PSMB3,PSMB5,PSMC3,PSMC5,PSMD7,PSMD13,UBC,VCP,PSME3
7_Member	Reactome Gene Sets	R-HSA-5676590	NIK-->noncanonical NF-kB signaling	-6.90145	-4.9565	10/59	5686,5691,5693,5702,5705,5713,5719,6500,7316,10197	PSMA5,PSMB3,PSMB5,PSMC3,PSMC5,PSMD7,PSMD13,SKP1,UBC,PSME3
7_Member	Reactome Gene Sets	R-HSA-453279	Mitotic G1 phase and G1/S transition	-6.87346	-4.93022	15/149	898,983,4149,5686,5691,5693,5702,5705,5713,5719,6500,6502,7316,10197,23649	CCNE1,CDK1,MAX,PSMA5,PSMB3,PSMB5,PSMC3,PSMC5,PSMD7,PSMD13,SKP1,SKP2,UBC,PSME3,POLA2
7_Member	Reactome Gene Sets	R-HSA-5607761	Dectin-1 mediated noncanonical NF-kB signaling	-6.8295	-4.88967	10/60	5686,5691,5693,5702,5705,5713,5719,6500,7316,10197	PSMA5,PSMB3,PSMB5,PSMC3,PSMC5,PSMD7,PSMD13,SKP1,UBC,PSME3
7_Member	Reactome Gene Sets	R-HSA-5678895	Defective CFTR causes cystic fibrosis	-6.75896	-4.82251	10/61	5686,5691,5693,5702,5705,5713,5719,7316,7415,10197	PSMA5,PSMB3,PSMB5,PSMC3,PSMC5,PSMD7,PSMD13,UBC,VCP,PSME3
7_Member	Reactome Gene Sets	R-HSA-5619084	ABC transporter disorders	-6.68085	-4.74608	11/78	21,5686,5691,5693,5702,5705,5713,5719,7316,7415,10197	ABCA3,PSMA5,PSMB3,PSMB5,PSMC3,PSMC5,PSMD7,PSMD13,UBC,VCP,PSME3
7_Member	WikiPathways	WP183	Proteasome degradation	-6.55538	-4.63707	10/64	5686,5691,5693,5702,5705,5713,5719,7316,7321,10197	PSMA5,PSMB3,PSMB5,PSMC3,PSMC5,PSMD7,PSMD13,UBC,UBE2D1,PSME3
7_Member	Reactome Gene Sets	R-HSA-211733	Regulation of activated PAK-2p34 by proteasome mediated degradation	-6.50235	-4.58564	9/50	5686,5691,5693,5702,5705,5713,5719,7316,10197	PSMA5,PSMB3,PSMB5,PSMC3,PSMC5,PSMD7,PSMD13,UBC,PSME3
7_Member	Reactome Gene Sets	R-HSA-5358346	Hedgehog ligand biogenesis	-6.49005	-4.57655	10/65	5686,5691,5693,5702,5705,5713,5719,7316,7415,10197	PSMA5,PSMB3,PSMB5,PSMC3,PSMC5,PSMD7,PSMD13,UBC,VCP,PSME3
7_Member	Reactome Gene Sets	R-HSA-2871837	FCERI mediated NF-kB activation	-6.45461	-4.54429	11/82	5686,5691,5693,5702,5705,5713,5719,6500,7316,7321,10197	PSMA5,PSMB3,PSMB5,PSMC3,PSMC5,PSMD7,PSMD13,SKP1,UBC,UBE2D1,PSME3
7_Member	Reactome Gene Sets	R-HSA-9013694	Signaling by NOTCH4	-6.45461	-4.54429	11/82	5686,5691,5693,5702,5705,5713,5719,6500,7316,9978,10197	PSMA5,PSMB3,PSMB5,PSMC3,PSMC5,PSMD7,PSMD13,SKP1,UBC,RBX1,PSME3
7_Member	Reactome Gene Sets	R-HSA-69563	p53-Dependent G1 DNA Damage Response	-6.42591	-4.52116	10/66	898,5686,5691,5693,5702,5705,5713,5719,7316,10197	CCNE1,PSMA5,PSMB3,PSMB5,PSMC3,PSMC5,PSMD7,PSMD13,UBC,PSME3
7_Member	Reactome Gene Sets	R-HSA-69580	p53-Dependent G1/S DNA damage checkpoint	-6.42591	-4.52116	10/66	898,5686,5691,5693,5702,5705,5713,5719,7316,10197	CCNE1,PSMA5,PSMB3,PSMB5,PSMC3,PSMC5,PSMD7,PSMD13,UBC,PSME3
7_Member	Reactome Gene Sets	R-HSA-350562	Regulation of ornithine decarboxylase (ODC)	-6.42519	-4.52116	9/51	4953,5686,5691,5693,5702,5705,5713,5719,10197	ODC1,PSMA5,PSMB3,PSMB5,PSMC3,PSMC5,PSMD7,PSMD13,PSME3
7_Member	Reactome Gene Sets	R-HSA-1169091	Activation of NF-kappaB in B cells	-6.36293	-4.46357	10/67	5686,5691,5693,5702,5705,5713,5719,6500,7316,10197	PSMA5,PSMB3,PSMB5,PSMC3,PSMC5,PSMD7,PSMD13,SKP1,UBC,PSME3
7_Member	Reactome Gene Sets	R-HSA-349425	Autodegradation of the E3 ubiquitin ligase COP1	-6.34981	-4.45659	9/52	5686,5691,5693,5702,5705,5713,5719,7316,10197	PSMA5,PSMB3,PSMB5,PSMC3,PSMC5,PSMD7,PSMD13,UBC,PSME3
7_Member	Reactome Gene Sets	R-HSA-69601	Ubiquitin Mediated Degradation of Phosphorylated Cdc25A	-6.34981	-4.45659	9/52	5686,5691,5693,5702,5705,5713,5719,7316,10197	PSMA5,PSMB3,PSMB5,PSMC3,PSMC5,PSMD7,PSMD13,UBC,PSME3
7_Member	Reactome Gene Sets	R-HSA-69610	p53-Independent DNA Damage Response	-6.34981	-4.45659	9/52	5686,5691,5693,5702,5705,5713,5719,7316,10197	PSMA5,PSMB3,PSMB5,PSMC3,PSMC5,PSMD7,PSMD13,UBC,PSME3
7_Member	Reactome Gene Sets	R-HSA-69613	p53-Independent G1/S DNA damage checkpoint	-6.34981	-4.45659	9/52	5686,5691,5693,5702,5705,5713,5719,7316,10197	PSMA5,PSMB3,PSMB5,PSMC3,PSMC5,PSMD7,PSMD13,UBC,PSME3
7_Member	Reactome Gene Sets	R-HSA-5621481	C-type lectin receptors (CLRs)	-6.34495	-4.45325	14/142	808,5534,5567,5686,5691,5693,5702,5705,5713,5719,6500,7316,7321,10197	CALM3,PPP3R1,PRKACB,PSMA5,PSMB3,PSMB5,PSMC3,PSMC5,PSMD7,PSMD13,SKP1,UBC,UBE2D1,PSME3
7_Member	Reactome Gene Sets	R-HSA-1280218	Adaptive Immune System	-6.31381	-4.42513	36/769	808,5527,5534,5567,5686,5691,5693,5702,5705,5713,5719,6396,6500,6502,6921,6923,7316,7321,8452,9320,9493,9978,10112,10197,10273,11065,23608,25793,26235,51343,51465,54926,55284,64320,140735,222235	CALM3,PPP2R5C,PPP3R1,PRKACB,PSMA5,PSMB3,PSMB5,PSMC3,PSMC5,PSMD7,PSMD13,SEC13,SKP1,SKP2,ELOC,ELOB,UBC,UBE2D1,CUL3,TRIP12,KIF23,RBX1,KIF20A,PSME3,STUB1,UBE2C,MKRN1,FBXO7,FBXL4,FZR1,UBE2J1,UBE2R2,UBE2W,RNF25,DYNLL2,FBXL13
7_Member	Reactome Gene Sets	R-HSA-69615	G1/S DNA Damage Checkpoints	-6.30107	-4.41667	10/68	898,5686,5691,5693,5702,5705,5713,5719,7316,10197	CCNE1,PSMA5,PSMB3,PSMB5,PSMC3,PSMC5,PSMD7,PSMD13,UBC,PSME3
7_Member	Reactome Gene Sets	R-HSA-169911	Regulation of Apoptosis	-6.27615	-4.39495	9/53	5686,5691,5693,5702,5705,5713,5719,7316,10197	PSMA5,PSMB3,PSMB5,PSMC3,PSMC5,PSMD7,PSMD13,UBC,PSME3
7_Member	Reactome Gene Sets	R-HSA-4641257	Degradation of AXIN	-6.13368	-4.26128	9/55	5686,5691,5693,5702,5705,5713,5719,7316,10197	PSMA5,PSMB3,PSMB5,PSMC3,PSMC5,PSMD7,PSMD13,UBC,PSME3
7_Member	Reactome Gene Sets	R-HSA-8941858	Regulation of RUNX3 expression and activity	-6.13368	-4.26128	9/55	5686,5691,5693,5702,5705,5713,5719,7316,10197	PSMA5,PSMB3,PSMB5,PSMC3,PSMC5,PSMD7,PSMD13,UBC,PSME3
7_Member	Reactome Gene Sets	R-HSA-2262752	Cellular responses to stress	-6.11713	-4.24618	36/784	37,898,2168,2932,3301,4514,5686,5691,5693,5702,5705,5713,5719,6396,6500,6502,6921,6923,7316,7321,7415,7494,7531,8452,9377,9978,10130,10197,11065,23645,27000,27102,27230,51343,94239,140735	ACADVL,CCNE1,FABP1,GSK3B,DNAJA1,COX3,PSMA5,PSMB3,PSMB5,PSMC3,PSMC5,PSMD7,PSMD13,SEC13,SKP1,SKP2,ELOC,ELOB,UBC,UBE2D1,VCP,XBP1,YWHAE,CUL3,COX5A,RBX1,PDIA6,PSME3,UBE2C,PPP1R15A,DNAJC2,EIF2AK1,SERP1,FZR1,H2AZ2,DYNLL2
7_Member	Reactome Gene Sets	R-HSA-5687128	MAPK6/MAPK4 signaling	-6.08911	-4.21961	11/89	983,5567,5686,5691,5693,5702,5705,5713,5719,7316,10197	CDK1,PRKACB,PSMA5,PSMB3,PSMB5,PSMC3,PSMC5,PSMD7,PSMD13,UBC,PSME3
7_Member	Reactome Gene Sets	R-HSA-450408	AUF1 (hnRNP D0) binds and destabilizes mRNA	-6.06475	-4.19668	9/56	5686,5691,5693,5702,5705,5713,5719,7316,10197	PSMA5,PSMB3,PSMB5,PSMC3,PSMC5,PSMD7,PSMD13,UBC,PSME3
7_Member	Reactome Gene Sets	R-HSA-69541	Stabilization of p53	-5.99727	-4.13492	9/57	5686,5691,5693,5702,5705,5713,5719,7316,10197	PSMA5,PSMB3,PSMB5,PSMC3,PSMC5,PSMD7,PSMD13,UBC,PSME3
7_Member	Reactome Gene Sets	R-HSA-8953897	Cellular responses to stimuli	-5.93898	-4.08087	36/798	37,898,2168,2932,3301,4514,5686,5691,5693,5702,5705,5713,5719,6396,6500,6502,6921,6923,7316,7321,7415,7494,7531,8452,9377,9978,10130,10197,11065,23645,27000,27102,27230,51343,94239,140735	ACADVL,CCNE1,FABP1,GSK3B,DNAJA1,COX3,PSMA5,PSMB3,PSMB5,PSMC3,PSMC5,PSMD7,PSMD13,SEC13,SKP1,SKP2,ELOC,ELOB,UBC,UBE2D1,VCP,XBP1,YWHAE,CUL3,COX5A,RBX1,PDIA6,PSME3,UBE2C,PPP1R15A,DNAJC2,EIF2AK1,SERP1,FZR1,H2AZ2,DYNLL2
7_Member	Reactome Gene Sets	R-HSA-983705	Signaling by the B Cell Receptor (BCR)	-5.90996	-4.05325	12/112	808,5534,5686,5691,5693,5702,5705,5713,5719,6500,7316,10197	CALM3,PPP3R1,PSMA5,PSMB3,PSMB5,PSMC3,PSMC5,PSMD7,PSMD13,SKP1,UBC,PSME3
7_Member	Reactome Gene Sets	R-HSA-351202	Metabolism of polyamines	-5.86646	-4.01254	9/59	4953,5686,5691,5693,5702,5705,5713,5719,10197	ODC1,PSMA5,PSMB3,PSMB5,PSMC3,PSMC5,PSMD7,PSMD13,PSME3
7_Member	Reactome Gene Sets	R-HSA-2454202	Fc epsilon receptor (FCERI) signaling	-5.85579	-4.00326	13/134	808,5534,5686,5691,5693,5702,5705,5713,5719,6500,7316,7321,10197	CALM3,PPP3R1,PSMA5,PSMB3,PSMB5,PSMC3,PSMC5,PSMD7,PSMD13,SKP1,UBC,UBE2D1,PSME3
7_Member	GO Biological Processes	GO:0016567	protein ubiquitination	-5.76379	-3.92222	32/677	4799,4850,5347,6500,6502,6921,6923,7316,7321,7415,8452,9320,9921,9978,10273,11065,23038,23053,23608,25793,26261,26994,51343,51465,51667,54926,55148,55284,57820,64320,171222,317719	NFX1,CNOT4,PLK1,SKP1,SKP2,ELOC,ELOB,UBC,UBE2D1,VCP,CUL3,TRIP12,RNF10,RBX1,STUB1,UBE2C,WDTC1,ZSWIM8,MKRN1,FBXO7,FBXO24,RNF11,FZR1,UBE2J1,NUB1,UBE2R2,UBR7,UBE2W,CCNB1IP1,RNF25,UBE2L5,KLHL10
7_Member	KEGG Pathway	hsa03050	Proteasome	-5.72295	-3.88542	8/46	5686,5691,5693,5702,5705,5713,5719,10197	PSMA5,PSMB3,PSMB5,PSMC3,PSMC5,PSMD7,PSMD13,PSME3
7_Member	Reactome Gene Sets	R-HSA-69002	DNA Replication Pre-Initiation	-5.71828	-3.8821	14/160	5686,5691,5693,5702,5705,5713,5719,7316,7321,10197,11065,23649,51343,94239	PSMA5,PSMB3,PSMB5,PSMC3,PSMC5,PSMD7,PSMD13,UBC,UBE2D1,PSME3,UBE2C,POLA2,FZR1,H2AZ2
7_Member	Reactome Gene Sets	R-HSA-202424	Downstream TCR signaling	-5.66753	-3.83268	11/98	5686,5691,5693,5702,5705,5713,5719,6500,7316,7321,10197	PSMA5,PSMB3,PSMB5,PSMC3,PSMC5,PSMD7,PSMD13,SKP1,UBC,UBE2D1,PSME3
7_Member	CORUM	CORUM:181	26S proteasome	-5.63481	-3.80261	6/22	5686,5691,5693,5702,5705,5719	PSMA5,PSMB3,PSMB5,PSMC3,PSMC5,PSMD13
7_Member	Reactome Gene Sets	R-HSA-4608870	Asymmetric localization of PCP proteins	-5.56142	-3.73839	9/64	5686,5691,5693,5702,5705,5713,5719,7316,10197	PSMA5,PSMB3,PSMB5,PSMC3,PSMC5,PSMD7,PSMD13,UBC,PSME3
7_Member	Reactome Gene Sets	R-HSA-68867	Assembly of the pre-replicative complex	-5.53771	-3.71598	13/143	5686,5691,5693,5702,5705,5713,5719,7316,7321,10197,11065,51343,94239	PSMA5,PSMB3,PSMB5,PSMC3,PSMC5,PSMD7,PSMD13,UBC,UBE2D1,PSME3,UBE2C,FZR1,H2AZ2
7_Member	Reactome Gene Sets	R-HSA-1236978	Cross-presentation of soluble exogenous antigens (endosomes)	-5.50655	-3.68611	8/49	5686,5691,5693,5702,5705,5713,5719,10197	PSMA5,PSMB3,PSMB5,PSMC3,PSMC5,PSMD7,PSMD13,PSME3
7_Member	Reactome Gene Sets	R-HSA-382556	ABC-family proteins mediated transport	-5.45332	-3.63801	11/103	21,5686,5691,5693,5702,5705,5713,5719,7316,7415,10197	ABCA3,PSMA5,PSMB3,PSMB5,PSMC3,PSMC5,PSMD7,PSMD13,UBC,VCP,PSME3
7_Member	Reactome Gene Sets	R-HSA-9020702	Interleukin-1 signaling	-5.45332	-3.63801	11/103	5686,5691,5693,5702,5705,5713,5719,6500,7316,9978,10197	PSMA5,PSMB3,PSMB5,PSMC3,PSMC5,PSMD7,PSMD13,SKP1,UBC,RBX1,PSME3
7_Member	CORUM	CORUM:193	PA700-20S-PA28 complex	-5.41474	-3.60196	7/36	5686,5691,5693,5702,5705,5713,5719	PSMA5,PSMB3,PSMB5,PSMC3,PSMC5,PSMD7,PSMD13
7_Member	Reactome Gene Sets	R-HSA-9010553	Regulation of expression of SLITs and ROBOs	-5.37797	-3.56897	14/171	5686,5691,5693,5702,5705,5713,5719,6921,6923,7316,9939,9978,10197,23053	PSMA5,PSMB3,PSMB5,PSMC3,PSMC5,PSMD7,PSMD13,ELOC,ELOB,UBC,RBM8A,RBX1,PSME3,ZSWIM8
7_Member	GO Biological Processes	GO:0032446	protein modification by small protein conjugation	-5.33688	-3.52913	33/744	4799,4850,5347,6500,6502,6921,6923,7316,7321,7415,8452,9320,9921,9978,10273,11065,23038,23053,23608,25793,26261,26994,27304,51343,51465,51667,54926,55148,55284,57820,64320,171222,317719	NFX1,CNOT4,PLK1,SKP1,SKP2,ELOC,ELOB,UBC,UBE2D1,VCP,CUL3,TRIP12,RNF10,RBX1,STUB1,UBE2C,WDTC1,ZSWIM8,MKRN1,FBXO7,FBXO24,RNF11,MOCS3,FZR1,UBE2J1,NUB1,UBE2R2,UBR7,UBE2W,CCNB1IP1,RNF25,UBE2L5,KLHL10
7_Member	Reactome Gene Sets	R-HSA-5619115	Disorders of transmembrane transporters	-5.23249	-3.43465	14/176	21,5686,5691,5693,5702,5705,5713,5719,6396,6520,7316,7415,9152,10197	ABCA3,PSMA5,PSMB3,PSMB5,PSMC3,PSMC5,PSMD7,PSMD13,SEC13,SLC3A2,UBC,VCP,SLC6A5,PSME3
7_Member	Reactome Gene Sets	R-HSA-109581	Apoptosis	-5.11994	-3.32696	14/180	5533,5534,5686,5691,5693,5702,5705,5713,5719,6709,7316,7531,10197,140735	PPP3CC,PPP3R1,PSMA5,PSMB3,PSMB5,PSMC3,PSMC5,PSMD7,PSMD13,SPTAN1,UBC,YWHAE,PSME3,DYNLL2
7_Member	Reactome Gene Sets	R-HSA-71291	Metabolism of amino acids and derivatives	-5.07498	-3.28801	21/374	594,1160,1737,1738,1743,2653,2752,4706,4953,5162,5686,5691,5693,5702,5705,5713,5719,6520,10197,26275,57515	BCKDHB,CKMT2,DLAT,DLD,DLST,GCSH,GLUL,NDUFAB1,ODC1,PDHB,PSMA5,PSMB3,PSMB5,PSMC3,PSMC5,PSMD7,PSMD13,SLC3A2,PSME3,HIBCH,SERINC1
7_Member	Reactome Gene Sets	R-HSA-201681	TCF dependent signaling in response to WNT	-5.06875	-3.28297	16/233	1452,2932,5527,5686,5691,5693,5702,5705,5713,5719,7316,8452,9978,10197,25776,94239	CSNK1A1,GSK3B,PPP2R5C,PSMA5,PSMB3,PSMB5,PSMC3,PSMC5,PSMD7,PSMD13,UBC,CUL3,RBX1,PSME3,CBY1,H2AZ2
7_Member	Reactome Gene Sets	R-HSA-5357801	Programmed Cell Death	-4.99326	-3.21104	15/210	5533,5534,5686,5691,5693,5702,5705,5713,5719,6709,7316,7531,10197,10273,140735	PPP3CC,PPP3R1,PSMA5,PSMB3,PSMB5,PSMC3,PSMC5,PSMD7,PSMD13,SPTAN1,UBC,YWHAE,PSME3,STUB1,DYNLL2
7_Member	Reactome Gene Sets	R-HSA-6807070	PTEN Regulation	-4.89634	-3.11881	12/140	5686,5691,5693,5702,5705,5713,5719,7316,10197,10273,23252,23608	PSMA5,PSMB3,PSMB5,PSMC3,PSMC5,PSMD7,PSMD13,UBC,PSME3,STUB1,OTUD3,MKRN1
7_Member	Reactome Gene Sets	R-HSA-202403	TCR signaling	-4.8115	-3.03862	11/120	5686,5691,5693,5702,5705,5713,5719,6500,7316,7321,10197	PSMA5,PSMB3,PSMB5,PSMC3,PSMC5,PSMD7,PSMD13,SKP1,UBC,UBE2D1,PSME3
7_Member	Reactome Gene Sets	R-HSA-376176	Signaling by ROBO receptors	-4.80016	-3.02958	15/218	5567,5686,5691,5693,5702,5705,5713,5719,6921,6923,7316,9939,9978,10197,23053	PRKACB,PSMA5,PSMB3,PSMB5,PSMC3,PSMC5,PSMD7,PSMD13,ELOC,ELOB,UBC,RBM8A,RBX1,PSME3,ZSWIM8
7_Member	Reactome Gene Sets	R-HSA-195721	Signaling by WNT	-4.76373	-2.99544	19/332	808,1452,2932,5527,5534,5686,5691,5693,5702,5705,5713,5719,6500,7316,8452,9978,10197,25776,94239	CALM3,CSNK1A1,GSK3B,PPP2R5C,PPP3R1,PSMA5,PSMB3,PSMB5,PSMC3,PSMC5,PSMD7,PSMD13,SKP1,UBC,CUL3,RBX1,PSME3,CBY1,H2AZ2
7_Member	Reactome Gene Sets	R-HSA-5668541	TNFR2 non-canonical NF-kB pathway	-4.68095	-2.91608	10/102	5686,5691,5693,5702,5705,5713,5719,6500,7316,10197	PSMA5,PSMB3,PSMB5,PSMC3,PSMC5,PSMD7,PSMD13,SKP1,UBC,PSME3
7_Member	Reactome Gene Sets	R-HSA-5684996	MAPK1/MAPK3 signaling	-4.53222	-2.77854	17/286	808,983,5527,5686,5691,5693,5702,5705,5713,5719,6709,6711,7316,8452,9978,10197,51104	CALM3,CDK1,PPP2R5C,PSMA5,PSMB3,PSMB5,PSMC3,PSMC5,PSMD7,PSMD13,SPTAN1,SPTBN1,UBC,CUL3,RBX1,PSME3,ABHD17B
7_Member	Reactome Gene Sets	R-HSA-162906	HIV Infection	-4.50602	-2.75344	15/231	5686,5691,5693,5702,5705,5713,5719,5901,6396,6500,6921,6923,7316,9978,10197	PSMA5,PSMB3,PSMB5,PSMC3,PSMC5,PSMD7,PSMD13,RAN,SEC13,SKP1,ELOC,ELOB,UBC,RBX1,PSME3
7_Member	Reactome Gene Sets	R-HSA-450531	Regulation of mRNA stability by proteins that bind AU-rich elements	-4.41565	-2.6718	9/88	5686,5691,5693,5702,5705,5713,5719,7316,10197	PSMA5,PSMB3,PSMB5,PSMC3,PSMC5,PSMD7,PSMD13,UBC,PSME3
7_Member	Reactome Gene Sets	R-HSA-5683057	MAPK family signaling cascades	-4.35917	-2.61748	18/325	808,983,5527,5567,5686,5691,5693,5702,5705,5713,5719,6709,6711,7316,8452,9978,10197,51104	CALM3,CDK1,PPP2R5C,PRKACB,PSMA5,PSMB3,PSMB5,PSMC3,PSMC5,PSMD7,PSMD13,SPTAN1,SPTBN1,UBC,CUL3,RBX1,PSME3,ABHD17B
7_Member	WikiPathways	WP5124	Alzheimer's disease	-4.34299	-2.60344	16/267	808,1452,2597,2932,5533,5534,5686,5691,5693,5702,5705,5713,5719,7416,7494,9821	CALM3,CSNK1A1,GAPDH,GSK3B,PPP3CC,PPP3R1,PSMA5,PSMB3,PSMB5,PSMC3,PSMC5,PSMD7,PSMD13,VDAC1,XBP1,RB1CC1
7_Member	Reactome Gene Sets	R-HSA-1236974	ER-Phagosome pathway	-4.33782	-2.60041	9/90	5686,5691,5693,5702,5705,5713,5719,7316,10197	PSMA5,PSMB3,PSMB5,PSMC3,PSMC5,PSMD7,PSMD13,UBC,PSME3
7_Member	Reactome Gene Sets	R-HSA-4086400	PCP/CE pathway	-4.26211	-2.52894	9/92	5686,5691,5693,5702,5705,5713,5719,7316,10197	PSMA5,PSMB3,PSMB5,PSMC3,PSMC5,PSMD7,PSMD13,UBC,PSME3
7_Member	Reactome Gene Sets	R-HSA-446652	Interleukin-1 family signaling	-4.16137	-2.44778	11/141	5686,5691,5693,5702,5705,5713,5719,6500,7316,9978,10197	PSMA5,PSMB3,PSMB5,PSMC3,PSMC5,PSMD7,PSMD13,SKP1,UBC,RBX1,PSME3
7_Member	Reactome Gene Sets	R-HSA-69481	G2/M Checkpoints	-4.13842	-2.42684	12/167	983,5686,5691,5693,5702,5705,5713,5719,7316,7531,9133,10197	CDK1,PSMA5,PSMB3,PSMB5,PSMC3,PSMC5,PSMD7,PSMD13,UBC,YWHAE,CCNB2,PSME3
7_Member	Reactome Gene Sets	R-HSA-8878159	Transcriptional regulation by RUNX3	-4.11665	-2.40807	9/96	5686,5691,5693,5702,5705,5713,5719,7316,10197	PSMA5,PSMB3,PSMB5,PSMC3,PSMC5,PSMD7,PSMD13,UBC,PSME3
7_Member	Reactome Gene Sets	R-HSA-5673001	RAF/MAP kinase cascade	-4.09883	-2.39124	16/280	808,5527,5686,5691,5693,5702,5705,5713,5719,6709,6711,7316,8452,9978,10197,51104	CALM3,PPP2R5C,PSMA5,PSMB3,PSMB5,PSMC3,PSMC5,PSMD7,PSMD13,SPTAN1,SPTBN1,UBC,CUL3,RBX1,PSME3,ABHD17B
7_Member	Reactome Gene Sets	R-HSA-3858494	Beta-catenin independent WNT signaling	-4.02484	-2.32219	11/146	808,5534,5686,5691,5693,5702,5705,5713,5719,7316,10197	CALM3,PPP3R1,PSMA5,PSMB3,PSMB5,PSMC3,PSMC5,PSMD7,PSMD13,UBC,PSME3
7_Member	Reactome Gene Sets	R-HSA-5689603	UCH proteinases	-3.91214	-2.22112	9/102	5686,5691,5693,5702,5705,5713,5719,7316,10197	PSMA5,PSMB3,PSMB5,PSMC3,PSMC5,PSMD7,PSMD13,UBC,PSME3
7_Member	CORUM	CORUM:194	PA28gamma-20S proteasome	-3.86431	-2.17615	4/15	5686,5691,5693,10197	PSMA5,PSMB3,PSMB5,PSME3
7_Member	Reactome Gene Sets	R-HSA-1236975	Antigen processing-Cross presentation	-3.81549	-2.13394	9/105	5686,5691,5693,5702,5705,5713,5719,7316,10197	PSMA5,PSMB3,PSMB5,PSMC3,PSMC5,PSMD7,PSMD13,UBC,PSME3
7_Member	Reactome Gene Sets	R-HSA-5688426	Deubiquitination	-3.78647	-2.10679	16/298	983,5686,5691,5693,5702,5705,5713,5719,5887,6502,7316,7321,7415,7416,10197,23252	CDK1,PSMA5,PSMB3,PSMB5,PSMC3,PSMC5,PSMD7,PSMD13,RAD23B,SKP2,UBC,UBE2D1,VCP,VDAC1,PSME3,OTUD3
7_Member	Reactome Gene Sets	R-HSA-8939236	RUNX1 regulates transcription of genes involved in differentiation of HSCs	-3.78445	-2.1057	10/130	5686,5691,5693,5702,5705,5713,5719,7316,10197,94239	PSMA5,PSMB3,PSMB5,PSMC3,PSMC5,PSMD7,PSMD13,UBC,PSME3,H2AZ2
7_Member	Reactome Gene Sets	R-HSA-9006925	Intracellular signaling by second messengers	-3.60887	-1.95277	16/309	808,2932,5527,5567,5686,5691,5693,5702,5705,5713,5719,7316,10197,10273,23252,23608	CALM3,GSK3B,PPP2R5C,PRKACB,PSMA5,PSMB3,PSMB5,PSMC3,PSMC5,PSMD7,PSMD13,UBC,PSME3,STUB1,OTUD3,MKRN1
7_Member	WikiPathways	WP2359	Parkin-ubiquitin proteasomal system pathway	-3.49385	-1.84821	7/70	898,5702,5705,5713,5719,10273,51465	CCNE1,PSMC3,PSMC5,PSMD7,PSMD13,STUB1,UBE2J1
7_Member	KEGG Pathway	hsa05017	Spinocerebellar ataxia	-3.44903	-1.80853	10/143	5686,5691,5693,5702,5705,5713,5719,7416,7494,9821	PSMA5,PSMB3,PSMB5,PSMC3,PSMC5,PSMD7,PSMD13,VDAC1,XBP1,RB1CC1
7_Member	CORUM	CORUM:32	PA700 complex	-3.34618	-1.71494	4/20	5702,5705,5713,5719	PSMC3,PSMC5,PSMD7,PSMD13
7_Member	Reactome Gene Sets	R-HSA-157118	Signaling by NOTCH	-3.28857	-1.66723	13/236	4904,5686,5691,5693,5702,5705,5713,5719,6500,7316,9978,10197,94239	YBX1,PSMA5,PSMB3,PSMB5,PSMC3,PSMC5,PSMD7,PSMD13,SKP1,UBC,RBX1,PSME3,H2AZ2
7_Member	Reactome Gene Sets	R-HSA-1257604	PIP3 activates AKT signaling	-3.28352	-1.66299	14/267	2932,5527,5686,5691,5693,5702,5705,5713,5719,7316,10197,10273,23252,23608	GSK3B,PPP2R5C,PSMA5,PSMB3,PSMB5,PSMC3,PSMC5,PSMD7,PSMD13,UBC,PSME3,STUB1,OTUD3,MKRN1
7_Member	WikiPathways	WP2059	Alzheimer's disease and miRNA effects	-3.19681	-1.58274	16/337	808,1452,2597,2932,5533,5534,5686,5691,5693,5702,5705,5713,5719,7416,7494,9821	CALM3,CSNK1A1,GAPDH,GSK3B,PPP3CC,PPP3R1,PSMA5,PSMB3,PSMB5,PSMC3,PSMC5,PSMD7,PSMD13,VDAC1,XBP1,RB1CC1
7_Member	Reactome Gene Sets	R-HSA-5663202	Diseases of signal transduction by growth factor receptors and second messengers	-2.85924	-1.28349	18/433	808,1452,2932,5527,5686,5691,5693,5702,5705,5713,5719,6500,6711,7316,7415,9978,10197,23164	CALM3,CSNK1A1,GSK3B,PPP2R5C,PSMA5,PSMB3,PSMB5,PSMC3,PSMC5,PSMD7,PSMD13,SKP1,SPTBN1,UBC,VCP,RBX1,PSME3,MPRIP
7_Member	Reactome Gene Sets	R-HSA-8878171	Transcriptional regulation by RUNX1	-2.73596	-1.16892	12/239	5686,5691,5693,5702,5705,5713,5719,6602,7316,10197,84661,94239	PSMA5,PSMB3,PSMB5,PSMC3,PSMC5,PSMD7,PSMD13,SMARCD1,UBC,PSME3,DPY30,H2AZ2
7_Member	CORUM	CORUM:191	20S proteasome	-2.70059	-1.15186	3/14	5686,5691,5693	PSMA5,PSMB3,PSMB5
7_Member	Reactome Gene Sets	R-HSA-5689880	Ub-specific processing proteases	-2.53907	-1.01382	11/220	5686,5691,5693,5702,5705,5713,5719,6502,7316,7416,10197	PSMA5,PSMB3,PSMB5,PSMC3,PSMC5,PSMD7,PSMD13,SKP2,UBC,VDAC1,PSME3
7_Member	CORUM	CORUM:192	PA28-20S proteasome	-2.5255	-1.00447	3/16	5686,5691,5693	PSMA5,PSMB3,PSMB5
7_Member	Reactome Gene Sets	R-HSA-8953854	Metabolism of RNA	-2.38043	-0.879931	23/674	988,1655,4850,4904,5686,5691,5693,5702,5705,5713,5719,5901,6396,6636,7316,9939,10197,11017,28987,29883,51690,283989,285755	CDC5L,DDX5,CNOT4,YBX1,PSMA5,PSMB3,PSMB5,PSMC3,PSMC5,PSMD7,PSMD13,RAN,SEC13,SNRPF,UBC,RBM8A,PSME3,SNRNP27,NOB1,CNOT7,LSM7,TSEN54,PPIL6
7_Member	Reactome Gene Sets	R-HSA-422475	Axon guidance	-2.09708	-0.620553	19/552	2932,4637,5567,5686,5691,5693,5702,5705,5713,5719,6709,6711,6921,6923,7316,9939,9978,10197,23053	GSK3B,MYL6,PRKACB,PSMA5,PSMB3,PSMB5,PSMC3,PSMC5,PSMD7,PSMD13,SPTAN1,SPTBN1,ELOC,ELOB,UBC,RBM8A,RBX1,PSME3,ZSWIM8
8_Summary	GO Biological Processes	GO:0007368	determination of left/right symmetry	-19.2059	-16.7974	26/126	2622,5311,6491,6722,23639,25790,26160,27019,54806,55036,55130,55172,64446,79659,80173,83538,84100,92749,115948,123872,138162,146845,200894,219670,220136,339829,128344,55764,983,4729,9821,25776,80206	GAS8,PKD2,STIL,SRF,DNAAF11,CFAP45,IFT172,DNAI1,AHI1,CCDC40,ODAD2,DNAAF2,DNAI2,DYNC2H1,IFT74,ODAD4,ARL6,DRC1,ODAD3,DNAAF1,PIERCE1,CFAP52,ARL13B,ENKUR,CFAP53,CCDC39,PIFO,IFT122,CDK1,NDUFV2,RB1CC1,CBY1,FHOD3
8_Member	GO Biological Processes	GO:0007368	determination of left/right symmetry	-19.2059	-16.7974	26/126	2622,5311,6491,6722,23639,25790,26160,27019,54806,55036,55130,55172,64446,79659,80173,83538,84100,92749,115948,123872,138162,146845,200894,219670,220136,339829	GAS8,PKD2,STIL,SRF,DNAAF11,CFAP45,IFT172,DNAI1,AHI1,CCDC40,ODAD2,DNAAF2,DNAI2,DYNC2H1,IFT74,ODAD4,ARL6,DRC1,ODAD3,DNAAF1,PIERCE1,CFAP52,ARL13B,ENKUR,CFAP53,CCDC39
8_Member	GO Biological Processes	GO:0009855	determination of bilateral symmetry	-18.5797	-16.1859	26/133	2622,5311,6491,6722,23639,25790,26160,27019,54806,55036,55130,55172,64446,79659,80173,83538,84100,92749,115948,123872,138162,146845,200894,219670,220136,339829	GAS8,PKD2,STIL,SRF,DNAAF11,CFAP45,IFT172,DNAI1,AHI1,CCDC40,ODAD2,DNAAF2,DNAI2,DYNC2H1,IFT74,ODAD4,ARL6,DRC1,ODAD3,DNAAF1,PIERCE1,CFAP52,ARL13B,ENKUR,CFAP53,CCDC39
8_Member	GO Biological Processes	GO:0009799	specification of symmetry	-18.4935	-16.1045	26/134	2622,5311,6491,6722,23639,25790,26160,27019,54806,55036,55130,55172,64446,79659,80173,83538,84100,92749,115948,123872,138162,146845,200894,219670,220136,339829	GAS8,PKD2,STIL,SRF,DNAAF11,CFAP45,IFT172,DNAI1,AHI1,CCDC40,ODAD2,DNAAF2,DNAI2,DYNC2H1,IFT74,ODAD4,ARL6,DRC1,ODAD3,DNAAF1,PIERCE1,CFAP52,ARL13B,ENKUR,CFAP53,CCDC39
8_Member	GO Biological Processes	GO:0007389	pattern specification process	-6.97855	-5.02493	27/447	2622,5311,6491,6722,23639,25790,26160,27019,54806,55036,55130,55172,64446,79659,80173,83538,84100,92749,115948,123872,128344,138162,146845,200894,219670,220136,339829	GAS8,PKD2,STIL,SRF,DNAAF11,CFAP45,IFT172,DNAI1,AHI1,CCDC40,ODAD2,DNAAF2,DNAI2,DYNC2H1,IFT74,ODAD4,ARL6,DRC1,ODAD3,DNAAF1,PIFO,PIERCE1,CFAP52,ARL13B,ENKUR,CFAP53,CCDC39
8_Member	GO Biological Processes	GO:0035050	embryonic heart tube development	-6.40013	-4.49766	11/83	5311,6491,6722,26160,54806,55036,55764,123872,128344,200894,339829	PKD2,STIL,SRF,IFT172,AHI1,CCDC40,IFT122,DNAAF1,PIFO,ARL13B,CCDC39
8_Member	GO Biological Processes	GO:0001947	heart looping	-5.62009	-3.78921	9/63	5311,6491,6722,26160,54806,55036,123872,200894,339829	PKD2,STIL,SRF,IFT172,AHI1,CCDC40,DNAAF1,ARL13B,CCDC39
8_Member	GO Biological Processes	GO:0061371	determination of heart left/right asymmetry	-5.39181	-3.5803	9/67	5311,6491,6722,26160,54806,55036,123872,200894,339829	PKD2,STIL,SRF,IFT172,AHI1,CCDC40,DNAAF1,ARL13B,CCDC39
8_Member	GO Biological Processes	GO:0003143	embryonic heart tube morphogenesis	-5.28374	-3.48098	9/69	5311,6491,6722,26160,54806,55036,123872,200894,339829	PKD2,STIL,SRF,IFT172,AHI1,CCDC40,DNAAF1,ARL13B,CCDC39
8_Member	GO Biological Processes	GO:0060972	left/right pattern formation	-4.35596	-2.61535	5/22	26160,54806,123872,128344,200894	IFT172,AHI1,DNAAF1,PIFO,ARL13B
8_Member	GO Biological Processes	GO:0007507	heart development	-3.24046	-1.62317	22/541	983,4729,5311,6491,6722,9821,25776,26160,27019,54806,55036,55130,55764,79659,80173,80206,83538,92749,123872,128344,200894,339829	CDK1,NDUFV2,PKD2,STIL,SRF,RB1CC1,CBY1,IFT172,DNAI1,AHI1,CCDC40,ODAD2,IFT122,DYNC2H1,IFT74,FHOD3,ODAD4,DRC1,DNAAF1,PIFO,ARL13B,CCDC39
8_Member	GO Biological Processes	GO:0070986	left/right axis specification	-2.70059	-1.15186	3/14	26160,54806,200894	IFT172,AHI1,ARL13B
9_Summary	GO Biological Processes	GO:0003352	regulation of cilium movement	-18.9879	-16.5843	17/39	25790,29105,55036,55130,64147,79645,79846,80217,85478,92749,117144,123872,126731,154313,284076,339829,345895,255758,2932,5347,6491,7840,9793,22974,26146,26586,79998,225689,401236	CFAP45,CFAP20,CCDC40,ODAD2,KIF9,CLXN,CFAP69,CFAP43,CCDC65,DRC1,CATSPER1,DNAAF1,CCSAP,CFAP206,TTLL6,CCDC39,RSPH4A,DYNLT2B,GSK3B,PLK1,STIL,ALMS1,CKAP5,TPX2,TRAF3IP1,CKAP2,ANKRD53,MAPK15,STMND1
9_Member	GO Biological Processes	GO:0003352	regulation of cilium movement	-18.9879	-16.5843	17/39	25790,29105,55036,55130,64147,79645,79846,80217,85478,92749,117144,123872,126731,154313,284076,339829,345895	CFAP45,CFAP20,CCDC40,ODAD2,KIF9,CLXN,CFAP69,CFAP43,CCDC65,DRC1,CATSPER1,DNAAF1,CCSAP,CFAP206,TTLL6,CCDC39,RSPH4A
9_Member	GO Biological Processes	GO:0060632	regulation of microtubule-based movement	-17.558	-15.1831	18/54	25790,29105,55036,55130,64147,79645,79846,80217,85478,92749,117144,123872,126731,154313,255758,284076,339829,345895	CFAP45,CFAP20,CCDC40,ODAD2,KIF9,CLXN,CFAP69,CFAP43,CCDC65,DRC1,CATSPER1,DNAAF1,CCSAP,CFAP206,DYNLT2B,TTLL6,CCDC39,RSPH4A
9_Member	GO Biological Processes	GO:0003356	regulation of cilium beat frequency	-15.4795	-13.1526	11/16	25790,29105,55036,55130,80217,117144,123872,126731,154313,284076,339829	CFAP45,CFAP20,CCDC40,ODAD2,CFAP43,CATSPER1,DNAAF1,CCSAP,CFAP206,TTLL6,CCDC39
9_Member	GO Biological Processes	GO:0032886	regulation of microtubule-based process	-14.3056	-12.0028	29/250	2932,5347,6491,7840,9793,22974,25790,26146,26586,29105,55036,55130,64147,79645,79846,79998,80217,85478,92749,117144,123872,126731,154313,225689,255758,284076,339829,345895,401236	GSK3B,PLK1,STIL,ALMS1,CKAP5,TPX2,CFAP45,TRAF3IP1,CKAP2,CFAP20,CCDC40,ODAD2,KIF9,CLXN,CFAP69,ANKRD53,CFAP43,CCDC65,DRC1,CATSPER1,DNAAF1,CCSAP,CFAP206,MAPK15,DYNLT2B,TTLL6,CCDC39,RSPH4A,STMND1
9_Member	GO Biological Processes	GO:0060295	regulation of cilium movement involved in cell motility	-8.74991	-6.68964	9/29	25790,29105,64147,79645,79846,117144,126731,154313,284076	CFAP45,CFAP20,KIF9,CLXN,CFAP69,CATSPER1,CCSAP,CFAP206,TTLL6
9_Member	GO Biological Processes	GO:1902019	regulation of cilium-dependent cell motility	-8.74991	-6.68964	9/29	25790,29105,64147,79645,79846,117144,126731,154313,284076	CFAP45,CFAP20,KIF9,CLXN,CFAP69,CATSPER1,CCSAP,CFAP206,TTLL6
9_Member	GO Biological Processes	GO:0060296	regulation of cilium beat frequency involved in ciliary motility	-6.58917	-4.66271	5/9	25790,29105,117144,126731,284076	CFAP45,CFAP20,CATSPER1,CCSAP,TTLL6
10_Summary	KEGG Pathway	hsa01200	Carbon metabolism	-16.738	-14.3811	23/115	50,230,1431,1737,1738,1743,2023,2597,2653,2821,3419,3420,4191,5162,5214,5315,6390,6472,7167,8802,8803,26275,387712,47,130752,7416,2752,4144,4953	ACO2,ALDOC,CS,DLAT,DLD,DLST,ENO1,GAPDH,GCSH,GPI,IDH3A,IDH3B,MDH2,PDHB,PFKP,PKM,SDHB,SHMT2,TPI1,SUCLG1,SUCLA2,HIBCH,ENO4,ACLY,MDH1B,VDAC1,GLUL,MAT2A,ODC1
10_Member	KEGG Pathway	hsa01200	Carbon metabolism	-16.738	-14.3811	23/115	50,230,1431,1737,1738,1743,2023,2597,2653,2821,3419,3420,4191,5162,5214,5315,6390,6472,7167,8802,8803,26275,387712	ACO2,ALDOC,CS,DLAT,DLD,DLST,ENO1,GAPDH,GCSH,GPI,IDH3A,IDH3B,MDH2,PDHB,PFKP,PKM,SDHB,SHMT2,TPI1,SUCLG1,SUCLA2,HIBCH,ENO4
10_Member	KEGG Pathway	hsa00020	Citrate cycle (TCA cycle)	-14.6101	-12.2954	13/30	47,50,1431,1737,1738,1743,3419,3420,4191,5162,6390,8802,8803	ACLY,ACO2,CS,DLAT,DLD,DLST,IDH3A,IDH3B,MDH2,PDHB,SDHB,SUCLG1,SUCLA2
10_Member	GO Biological Processes	GO:0006099	tricarboxylic acid cycle	-12.8127	-10.5328	12/31	50,1431,1737,1743,3419,3420,4191,5162,6390,8802,8803,130752	ACO2,CS,DLAT,DLST,IDH3A,IDH3B,MDH2,PDHB,SDHB,SUCLG1,SUCLA2,MDH1B
10_Member	WikiPathways	WP78	TCA cycle (aka Krebs or citric acid cycle)	-12.7616	-10.4891	10/18	50,1431,1738,1743,3419,3420,4191,6390,8802,8803	ACO2,CS,DLD,DLST,IDH3A,IDH3B,MDH2,SDHB,SUCLG1,SUCLA2
10_Member	Reactome Gene Sets	R-HSA-71403	Citric acid cycle (TCA cycle)	-11.621	-9.3968	10/22	50,1431,1738,1743,3419,3420,4191,6390,8802,8803	ACO2,CS,DLD,DLST,IDH3A,IDH3B,MDH2,SDHB,SUCLG1,SUCLA2
10_Member	WikiPathways	WP4290	Metabolic reprogramming in colon cancer	-10.7336	-8.55581	12/44	47,50,1743,2023,2597,2821,3419,4191,5162,5315,6390,6472	ACLY,ACO2,DLST,ENO1,GAPDH,GPI,IDH3A,MDH2,PDHB,PKM,SDHB,SHMT2
10_Member	Reactome Gene Sets	R-HSA-71406	Pyruvate metabolism and Citric Acid (TCA) cycle	-10.7109	-8.53895	13/55	50,1431,1737,1738,1743,3419,3420,4191,5162,6390,7416,8802,8803	ACO2,CS,DLAT,DLD,DLST,IDH3A,IDH3B,MDH2,PDHB,SDHB,VDAC1,SUCLG1,SUCLA2
10_Member	KEGG Pathway	hsa01230	Biosynthesis of amino acids	-10.0065	-7.87325	14/75	50,230,1431,2023,2597,2752,3419,3420,4144,5214,5315,6472,7167,387712	ACO2,ALDOC,CS,ENO1,GAPDH,GLUL,IDH3A,IDH3B,MAT2A,PFKP,PKM,SHMT2,TPI1,ENO4
10_Member	WikiPathways	WP3925	Amino acid metabolism	-5.99106	-4.13013	11/91	47,50,1431,1738,1743,2752,4191,4953,5315,8802,26275	ACLY,ACO2,CS,DLD,DLST,GLUL,MDH2,ODC1,PKM,SUCLG1,HIBCH
10_Member	KEGG Pathway	hsa00630	Glyoxylate and dicarboxylate metabolism	-5.98565	-4.12613	7/30	50,1431,1738,2653,2752,4191,6472	ACO2,CS,DLD,GCSH,GLUL,MDH2,SHMT2
10_Member	GO Biological Processes	GO:0072350	tricarboxylic acid metabolic process	-5.42157	-3.60753	5/14	47,50,1431,3419,3420	ACLY,ACO2,CS,IDH3A,IDH3B
10_Member	GO Biological Processes	GO:0043648	dicarboxylic acid metabolic process	-4.33782	-2.60041	9/90	47,1743,2752,3420,4191,6390,6472,8803,130752	ACLY,DLST,GLUL,IDH3B,MDH2,SDHB,SHMT2,SUCLA2,MDH1B
10_Member	GO Biological Processes	GO:0006101	citrate metabolic process	-4.20745	-2.49082	3/5	47,50,1431	ACLY,ACO2,CS
10_Member	GO Biological Processes	GO:0006102	isocitrate metabolic process	-3.91247	-2.22112	3/6	50,3419,3420	ACO2,IDH3A,IDH3B
10_Member	KEGG Pathway	hsa01210	2-Oxocarboxylic acid metabolism	-3.43669	-1.79704	4/19	50,1431,3419,3420	ACO2,CS,IDH3A,IDH3B
11_Summary	GO Biological Processes	GO:0051301	cell division	-15.9542	-13.6104	43/503	699,898,983,1063,1069,1070,1164,1452,3619,3833,4751,5347,5499,5901,6711,6993,7150,8452,9055,9133,9493,9793,9918,9928,10112,10459,10592,11065,11113,11336,22897,22933,22974,23397,26586,50511,51343,55752,79998,80258,85417,114327,126731,808,2305,6491,6502,7415,8493,57562,65975,245711,10910,5719,5889,11144,29893,57820,84690,4904,5108,9342,51134,84100,84871	BUB1,CCNE1,CDK1,CENPF,CETN2,CETN3,CKS2,CSNK1A1,INCENP,KIFC1,NEK2,PLK1,PPP1CA,RAN,SPTBN1,DYNLT1,TOP1,CUL3,PRC1,CCNB2,KIF23,CKAP5,NCAPD2,KIF14,KIF20A,MAD2L2,SMC2,UBE2C,CIT,EXOC3,CEP164,SIRT2,TPX2,NCAPH,CKAP2,SYCP3,FZR1,SEPTIN11,ANKRD53,EFHC2,CCNB3,EFHC1,CCSAP,CALM3,FOXM1,STIL,SKP2,VCP,PPM1D,CEP126,STK33,SPDYA,SUGT1,PSMD13,RAD51C,DMC1,PSMC3IP,CCNB1IP1,SPATA22,YBX1,PCM1,SNAP29,CEP83,ARL6,AGBL4
11_Member	GO Biological Processes	GO:0051301	cell division	-15.9542	-13.6104	43/503	699,898,983,1063,1069,1070,1164,1452,3619,3833,4751,5347,5499,5901,6711,6993,7150,8452,9055,9133,9493,9793,9918,9928,10112,10459,10592,11065,11113,11336,22897,22933,22974,23397,26586,50511,51343,55752,79998,80258,85417,114327,126731	BUB1,CCNE1,CDK1,CENPF,CETN2,CETN3,CKS2,CSNK1A1,INCENP,KIFC1,NEK2,PLK1,PPP1CA,RAN,SPTBN1,DYNLT1,TOP1,CUL3,PRC1,CCNB2,KIF23,CKAP5,NCAPD2,KIF14,KIF20A,MAD2L2,SMC2,UBE2C,CIT,EXOC3,CEP164,SIRT2,TPX2,NCAPH,CKAP2,SYCP3,FZR1,SEPTIN11,ANKRD53,EFHC2,CCNB3,EFHC1,CCSAP
11_Member	GO Biological Processes	GO:1903047	mitotic cell cycle process	-15.6142	-13.279	43/514	699,808,898,983,1063,1164,2305,3619,3833,4751,5347,5901,6491,6502,6711,6993,7415,8452,8493,9055,9133,9493,9793,9918,9928,10112,10459,10592,11065,11113,11336,22933,22974,23397,26586,51343,57562,65975,79998,80258,85417,114327,245711	BUB1,CALM3,CCNE1,CDK1,CENPF,CKS2,FOXM1,INCENP,KIFC1,NEK2,PLK1,RAN,STIL,SKP2,SPTBN1,DYNLT1,VCP,CUL3,PPM1D,PRC1,CCNB2,KIF23,CKAP5,NCAPD2,KIF14,KIF20A,MAD2L2,SMC2,UBE2C,CIT,EXOC3,SIRT2,TPX2,NCAPH,CKAP2,FZR1,CEP126,STK33,ANKRD53,EFHC2,CCNB3,EFHC1,SPDYA
11_Member	GO Biological Processes	GO:0000278	mitotic cell cycle	-14.4293	-12.1226	45/605	699,808,898,983,1063,1069,1164,2305,3619,3833,4751,5347,5901,6491,6502,6711,6993,7415,8452,8493,9055,9133,9493,9793,9918,9928,10112,10459,10592,10910,11065,11113,11336,22933,22974,23397,26586,51343,57562,65975,79998,80258,85417,114327,245711	BUB1,CALM3,CCNE1,CDK1,CENPF,CETN2,CKS2,FOXM1,INCENP,KIFC1,NEK2,PLK1,RAN,STIL,SKP2,SPTBN1,DYNLT1,VCP,CUL3,PPM1D,PRC1,CCNB2,KIF23,CKAP5,NCAPD2,KIF14,KIF20A,MAD2L2,SMC2,SUGT1,UBE2C,CIT,EXOC3,SIRT2,TPX2,NCAPH,CKAP2,FZR1,CEP126,STK33,ANKRD53,EFHC2,CCNB3,EFHC1,SPDYA
11_Member	GO Biological Processes	GO:0000280	nuclear division	-11.1422	-8.95246	28/310	699,898,1164,3619,3833,4751,5347,5719,5889,5901,8452,9055,9133,9493,9918,9928,10592,11065,11144,22933,22974,23397,29893,50511,57820,79998,84690,245711	BUB1,CCNE1,CKS2,INCENP,KIFC1,NEK2,PLK1,PSMD13,RAD51C,RAN,CUL3,PRC1,CCNB2,KIF23,NCAPD2,KIF14,SMC2,UBE2C,DMC1,SIRT2,TPX2,NCAPH,PSMC3IP,SYCP3,CCNB1IP1,ANKRD53,SPATA22,SPDYA
11_Member	GO Biological Processes	GO:0048285	organelle fission	-10.3443	-8.18657	28/335	699,898,1164,3619,3833,4751,5347,5719,5889,5901,8452,9055,9133,9493,9918,9928,10592,11065,11144,22933,22974,23397,29893,50511,57820,79998,84690,245711	BUB1,CCNE1,CKS2,INCENP,KIFC1,NEK2,PLK1,PSMD13,RAD51C,RAN,CUL3,PRC1,CCNB2,KIF23,NCAPD2,KIF14,SMC2,UBE2C,DMC1,SIRT2,TPX2,NCAPH,PSMC3IP,SYCP3,CCNB1IP1,ANKRD53,SPATA22,SPDYA
11_Member	GO Biological Processes	GO:0098813	nuclear chromosome segregation	-8.66464	-6.60909	21/228	699,898,1063,3619,3833,4751,5347,5889,5901,8452,9055,9493,9918,9928,10592,11144,23397,29893,57820,79998,84690	BUB1,CCNE1,CENPF,INCENP,KIFC1,NEK2,PLK1,RAD51C,RAN,CUL3,PRC1,KIF23,NCAPD2,KIF14,SMC2,DMC1,NCAPH,PSMC3IP,CCNB1IP1,ANKRD53,SPATA22
11_Member	GO Biological Processes	GO:0007052	mitotic spindle organization	-8.65418	-6.60278	14/94	3619,3833,4751,5347,5901,6491,7415,9055,9493,9793,22974,57562,80258,114327	INCENP,KIFC1,NEK2,PLK1,RAN,STIL,VCP,PRC1,KIF23,CKAP5,TPX2,CEP126,EFHC2,EFHC1
11_Member	GO Biological Processes	GO:1902850	microtubule cytoskeleton organization involved in mitosis	-7.90361	-5.90189	15/125	3619,3833,4751,5347,5901,6491,6993,7415,9055,9493,9793,22974,57562,80258,114327	INCENP,KIFC1,NEK2,PLK1,RAN,STIL,DYNLT1,VCP,PRC1,KIF23,CKAP5,TPX2,CEP126,EFHC2,EFHC1
11_Member	GO Biological Processes	GO:0007059	chromosome segregation	-7.63234	-5.64411	22/285	699,898,1063,3619,3833,4751,5347,5889,5901,7150,8452,9055,9493,9918,9928,10592,11144,23397,29893,57820,79998,84690	BUB1,CCNE1,CENPF,INCENP,KIFC1,NEK2,PLK1,RAD51C,RAN,TOP1,CUL3,PRC1,KIF23,NCAPD2,KIF14,SMC2,DMC1,NCAPH,PSMC3IP,CCNB1IP1,ANKRD53,SPATA22
11_Member	GO Biological Processes	GO:0000819	sister chromatid segregation	-6.99054	-5.03517	15/146	699,3619,3833,4751,5347,5889,5901,8452,9055,9493,9918,9928,10592,23397,79998	BUB1,INCENP,KIFC1,NEK2,PLK1,RAD51C,RAN,CUL3,PRC1,KIF23,NCAPD2,KIF14,SMC2,NCAPH,ANKRD53
11_Member	GO Biological Processes	GO:0140014	mitotic nuclear division	-6.9169	-4.9685	16/169	3619,3833,4751,5347,5901,8452,9055,9493,9918,9928,10592,11065,22933,22974,23397,79998	INCENP,KIFC1,NEK2,PLK1,RAN,CUL3,PRC1,KIF23,NCAPD2,KIF14,SMC2,UBE2C,SIRT2,TPX2,NCAPH,ANKRD53
11_Member	GO Biological Processes	GO:0007051	spindle organization	-6.6479	-4.71647	15/155	3619,3833,4751,5347,5901,6491,7415,9055,9133,9493,9793,22974,57562,80258,114327	INCENP,KIFC1,NEK2,PLK1,RAN,STIL,VCP,PRC1,CCNB2,KIF23,CKAP5,TPX2,CEP126,EFHC2,EFHC1
11_Member	GO Biological Processes	GO:0000070	mitotic sister chromatid segregation	-6.45029	-4.54156	13/119	3619,3833,4751,5347,5901,8452,9055,9493,9918,9928,10592,23397,79998	INCENP,KIFC1,NEK2,PLK1,RAN,CUL3,PRC1,KIF23,NCAPD2,KIF14,SMC2,NCAPH,ANKRD53
11_Member	GO Biological Processes	GO:0032465	regulation of cytokinesis	-5.8488	-3.99766	11/94	808,1069,3619,5347,8452,9055,9493,9928,10112,11113,79998	CALM3,CETN2,INCENP,PLK1,CUL3,PRC1,KIF23,KIF14,KIF20A,CIT,ANKRD53
11_Member	GO Biological Processes	GO:0051302	regulation of cell division	-4.87827	-3.10307	14/189	808,1069,3619,4904,5347,8452,9055,9493,9928,10112,11113,22933,79998,114327	CALM3,CETN2,INCENP,YBX1,PLK1,CUL3,PRC1,KIF23,KIF14,KIF20A,CIT,SIRT2,ANKRD53,EFHC1
11_Member	GO Biological Processes	GO:0051310	metaphase plate congression	-3.06724	-1.46425	6/60	1063,3619,3833,8452,9928,79998	CENPF,INCENP,KIFC1,CUL3,KIF14,ANKRD53
11_Member	GO Biological Processes	GO:0032467	positive regulation of cytokinesis	-2.84206	-1.26704	5/45	3619,8452,9493,9928,11113	INCENP,CUL3,KIF23,KIF14,CIT
11_Member	GO Biological Processes	GO:0051781	positive regulation of cell division	-2.78174	-1.21182	7/92	3619,4904,8452,9493,9928,11113,22933	INCENP,YBX1,CUL3,KIF23,KIF14,CIT,SIRT2
11_Member	GO Biological Processes	GO:0051303	establishment of chromosome localization	-2.53513	-1.01053	6/76	1063,3619,3833,8452,9928,79998	CENPF,INCENP,KIFC1,CUL3,KIF14,ANKRD53
11_Member	GO Biological Processes	GO:0050000	chromosome localization	-2.47859	-0.961748	6/78	1063,3619,3833,8452,9928,79998	CENPF,INCENP,KIFC1,CUL3,KIF14,ANKRD53
11_Member	GO Biological Processes	GO:0051656	establishment of organelle localization	-2.33236	-0.838592	15/374	1063,3619,3833,5108,5347,5901,6993,8452,9342,9928,11336,51134,79998,84100,84871	CENPF,INCENP,KIFC1,PCM1,PLK1,RAN,DYNLT1,CUL3,SNAP29,KIF14,EXOC3,CEP83,ANKRD53,ARL6,AGBL4
12_Summary	CORUM	CORUM:563	F1F0-ATP synthase, mitochondrial	-13.4846	-11.1972	10/16	498,506,509,513,515,516,522,539,10476,93974,10989,808,31,1738,1743,2597,7913	ATP5F1A,ATP5F1B,ATP5F1C,ATP5F1D,ATP5PB,ATP5MC1,ATP5PF,ATP5PO,ATP5PD,ATP5IF1,IMMT,CALM3,ACACA,DLD,DLST,GAPDH,DEK
12_Member	CORUM	CORUM:563	F1F0-ATP synthase, mitochondrial	-13.4846	-11.1972	10/16	498,506,509,513,515,516,522,539,10476,93974	ATP5F1A,ATP5F1B,ATP5F1C,ATP5F1D,ATP5PB,ATP5MC1,ATP5PF,ATP5PO,ATP5PD,ATP5IF1
12_Member	Reactome Gene Sets	R-HSA-163210	Formation of ATP by chemiosmotic coupling	-10.9846	-8.79793	9/18	498,506,509,513,515,516,522,539,10476	ATP5F1A,ATP5F1B,ATP5F1C,ATP5F1D,ATP5PB,ATP5MC1,ATP5PF,ATP5PO,ATP5PD
12_Member	Reactome Gene Sets	R-HSA-8949613	Cristae formation	-9.85005	-7.7247	10/31	498,506,509,513,515,516,522,539,10476,10989	ATP5F1A,ATP5F1B,ATP5F1C,ATP5F1D,ATP5PB,ATP5MC1,ATP5PF,ATP5PO,ATP5PD,IMMT
12_Member	Reactome Gene Sets	R-HSA-1592230	Mitochondrial biogenesis	-5.80261	-3.95697	11/95	498,506,509,513,515,516,522,539,808,10476,10989	ATP5F1A,ATP5F1B,ATP5F1C,ATP5F1D,ATP5PB,ATP5MC1,ATP5PF,ATP5PO,CALM3,ATP5PD,IMMT
12_Member	WikiPathways	WP4932	7q11.23 copy number variation syndrome	-5.33086	-3.52562	11/106	31,498,506,513,515,516,539,1738,1743,2597,7913	ACACA,ATP5F1A,ATP5F1B,ATP5F1D,ATP5PB,ATP5MC1,ATP5PO,DLD,DLST,GAPDH,DEK
13_Summary	GO Biological Processes	GO:0006165	nucleoside diphosphate phosphorylation	-13.0139	-10.7303	15/57	203,230,2023,2597,2821,5214,5236,5315,7167,8382,29922,122481,158067,221264,387712,4907,136332,1737,1738,5162,7416,9562,4191,178,2820,5834,9821,2819,23038,27230,390637,31,47,6472,1431,2932,3419,5499,6520,5567,6396,37,2108,2110,3030,3032,4706,7494,51094,808,7316	AK1,ALDOC,ENO1,GAPDH,GPI,PFKP,PGM1,PKM,TPI1,NME5,NME7,AK7,AK8,AK9,ENO4,NT5E,LRGUK,DLAT,DLD,PDHB,VDAC1,MINPP1,MDH2,AGL,GPD2,PYGB,RB1CC1,GPD1,WDTC1,SERP1,GDPGP1,ACACA,ACLY,SHMT2,CS,GSK3B,IDH3A,PPP1CA,SLC3A2,PRKACB,SEC13,ACADVL,ETFA,ETFDH,HADHA,HADHB,NDUFAB1,XBP1,ADIPOR1,CALM3,UBC
13_Member	GO Biological Processes	GO:0006165	nucleoside diphosphate phosphorylation	-13.0139	-10.7303	15/57	203,230,2023,2597,2821,5214,5236,5315,7167,8382,29922,122481,158067,221264,387712	AK1,ALDOC,ENO1,GAPDH,GPI,PFKP,PGM1,PKM,TPI1,NME5,NME7,AK7,AK8,AK9,ENO4
13_Member	GO Biological Processes	GO:0046939	nucleotide phosphorylation	-12.7714	-10.4952	15/59	203,230,2023,2597,2821,5214,5236,5315,7167,8382,29922,122481,158067,221264,387712	AK1,ALDOC,ENO1,GAPDH,GPI,PFKP,PGM1,PKM,TPI1,NME5,NME7,AK7,AK8,AK9,ENO4
13_Member	GO Biological Processes	GO:0009132	nucleoside diphosphate metabolic process	-12.1884	-9.92671	17/89	203,230,2023,2597,2821,4907,5214,5236,5315,7167,8382,29922,122481,136332,158067,221264,387712	AK1,ALDOC,ENO1,GAPDH,GPI,NT5E,PFKP,PGM1,PKM,TPI1,NME5,NME7,AK7,LRGUK,AK8,AK9,ENO4
13_Member	GO Biological Processes	GO:0046031	ADP metabolic process	-10.244	-8.08906	12/48	203,230,2023,2597,2821,4907,5214,5236,5315,7167,221264,387712	AK1,ALDOC,ENO1,GAPDH,GPI,NT5E,PFKP,PGM1,PKM,TPI1,AK9,ENO4
13_Member	GO Biological Processes	GO:0006090	pyruvate metabolic process	-10.1962	-8.04683	13/60	230,1737,1738,2023,2597,2821,5162,5214,5236,5315,7167,7416,387712	ALDOC,DLAT,DLD,ENO1,GAPDH,GPI,PDHB,PFKP,PGM1,PKM,TPI1,VDAC1,ENO4
13_Member	GO Biological Processes	GO:0009135	purine nucleoside diphosphate metabolic process	-10.0995	-7.95827	13/61	203,230,2023,2597,2821,4907,5214,5236,5315,7167,136332,221264,387712	AK1,ALDOC,ENO1,GAPDH,GPI,NT5E,PFKP,PGM1,PKM,TPI1,LRGUK,AK9,ENO4
13_Member	GO Biological Processes	GO:0009179	purine ribonucleoside diphosphate metabolic process	-10.0995	-7.95827	13/61	203,230,2023,2597,2821,4907,5214,5236,5315,7167,136332,221264,387712	AK1,ALDOC,ENO1,GAPDH,GPI,NT5E,PFKP,PGM1,PKM,TPI1,LRGUK,AK9,ENO4
13_Member	KEGG Pathway	hsa00010	Glycolysis / Gluconeogenesis	-9.55664	-7.45161	13/67	230,1737,1738,2023,2597,2821,5162,5214,5236,5315,7167,9562,387712	ALDOC,DLAT,DLD,ENO1,GAPDH,GPI,PDHB,PFKP,PGM1,PKM,TPI1,MINPP1,ENO4
13_Member	GO Biological Processes	GO:0009185	ribonucleoside diphosphate metabolic process	-9.22621	-7.13582	13/71	203,230,2023,2597,2821,4907,5214,5236,5315,7167,136332,221264,387712	AK1,ALDOC,ENO1,GAPDH,GPI,NT5E,PFKP,PGM1,PKM,TPI1,LRGUK,AK9,ENO4
13_Member	GO Biological Processes	GO:0006757	ATP generation from ADP	-8.63396	-6.58474	10/40	230,2023,2597,2821,5214,5236,5315,7167,221264,387712	ALDOC,ENO1,GAPDH,GPI,PFKP,PGM1,PKM,TPI1,AK9,ENO4
13_Member	WikiPathways	WP534	Glycolysis and gluconeogenesis	-8.09456	-6.08094	10/45	230,1737,1738,2023,2597,2821,4191,5214,5315,7167	ALDOC,DLAT,DLD,ENO1,GAPDH,GPI,MDH2,PFKP,PKM,TPI1
13_Member	GO Biological Processes	GO:0006096	glycolytic process	-7.49621	-5.51549	9/39	230,2023,2597,2821,5214,5236,5315,7167,387712	ALDOC,ENO1,GAPDH,GPI,PFKP,PGM1,PKM,TPI1,ENO4
13_Member	GO Biological Processes	GO:0016052	carbohydrate catabolic process	-7.29915	-5.33129	13/101	178,230,2023,2597,2820,2821,5214,5236,5315,5834,7167,9821,387712	AGL,ALDOC,ENO1,GAPDH,GPD2,GPI,PFKP,PGM1,PKM,PYGB,TPI1,RB1CC1,ENO4
13_Member	GO Biological Processes	GO:0006006	glucose metabolic process	-6.49438	-4.57928	12/99	1737,2023,2597,2819,2821,5162,5214,5236,7167,23038,27230,390637	DLAT,ENO1,GAPDH,GPD1,GPI,PDHB,PFKP,PGM1,TPI1,WDTC1,SERP1,GDPGP1
13_Member	WikiPathways	WP4018	Clear cell renal cell carcinoma pathways	-6.18989	-4.31311	11/87	31,47,230,2023,2597,2821,5214,5236,5315,6472,7167	ACACA,ACLY,ALDOC,ENO1,GAPDH,GPI,PFKP,PGM1,PKM,SHMT2,TPI1
13_Member	WikiPathways	WP4629	Aerobic glycolysis	-5.81092	-3.96391	5/12	2023,2597,2821,5315,7167	ENO1,GAPDH,GPI,PKM,TPI1
13_Member	GO Biological Processes	GO:0019318	hexose metabolic process	-5.60617	-3.77924	13/141	230,1737,2023,2597,2819,2821,5162,5214,5236,7167,23038,27230,390637	ALDOC,DLAT,ENO1,GAPDH,GPD1,GPI,PDHB,PFKP,PGM1,TPI1,WDTC1,SERP1,GDPGP1
13_Member	GO Biological Processes	GO:0005975	carbohydrate metabolic process	-5.26541	-3.46389	24/454	178,230,1431,1737,2023,2597,2819,2820,2821,2932,3419,5162,5214,5236,5315,5499,5834,6520,7167,9821,23038,27230,387712,390637	AGL,ALDOC,CS,DLAT,ENO1,GAPDH,GPD1,GPD2,GPI,GSK3B,IDH3A,PDHB,PFKP,PGM1,PKM,PPP1CA,PYGB,SLC3A2,TPI1,RB1CC1,WDTC1,SERP1,ENO4,GDPGP1
13_Member	Reactome Gene Sets	R-HSA-70171	Glycolysis	-5.17938	-3.38398	9/71	230,2023,2597,2821,5214,5315,5567,6396,7167	ALDOC,ENO1,GAPDH,GPI,PFKP,PKM,PRKACB,SEC13,TPI1
13_Member	Reactome Gene Sets	R-HSA-70326	Glucose metabolism	-5.12229	-3.3281	10/91	230,2023,2597,2821,4191,5214,5315,5567,6396,7167	ALDOC,ENO1,GAPDH,GPI,MDH2,PFKP,PKM,PRKACB,SEC13,TPI1
13_Member	GO Biological Processes	GO:0005996	monosaccharide metabolic process	-4.97188	-3.19319	13/161	230,1737,2023,2597,2819,2821,5162,5214,5236,7167,23038,27230,390637	ALDOC,DLAT,ENO1,GAPDH,GPD1,GPI,PDHB,PFKP,PGM1,TPI1,WDTC1,SERP1,GDPGP1
13_Member	Reactome Gene Sets	R-HSA-70263	Gluconeogenesis	-4.46114	-2.71186	6/34	230,2023,2597,2821,4191,7167	ALDOC,ENO1,GAPDH,GPI,MDH2,TPI1
13_Member	WikiPathways	WP5049	Glycolysis in senescence	-4.45523	-2.71031	4/11	230,2023,2597,5315	ALDOC,ENO1,GAPDH,PKM
13_Member	GO Biological Processes	GO:0032787	monocarboxylic acid metabolic process	-4.23695	-2.50797	23/492	31,37,47,230,1737,1738,2023,2108,2110,2597,2821,3030,3032,4706,5162,5214,5236,5315,7167,7416,7494,51094,387712	ACACA,ACADVL,ACLY,ALDOC,DLAT,DLD,ENO1,ETFA,ETFDH,GAPDH,GPI,HADHA,HADHB,NDUFAB1,PDHB,PFKP,PGM1,PKM,TPI1,VDAC1,XBP1,ADIPOR1,ENO4
13_Member	WikiPathways	WP1946	Cori cycle	-3.63569	-1.97781	4/17	2597,2821,5214,7167	GAPDH,GPI,PFKP,TPI1
13_Member	WikiPathways	WP2456	HIF1A and PPARG regulation of glycolysis	-3.47739	-1.83347	3/8	2597,2819,7167	GAPDH,GPD1,TPI1
13_Member	Reactome Gene Sets	R-HSA-71387	Metabolism of carbohydrates	-3.33706	-1.70749	15/295	178,230,808,2023,2597,2821,4191,5214,5236,5315,5567,5834,6396,7167,7316	AGL,ALDOC,CALM3,ENO1,GAPDH,GPI,MDH2,PFKP,PGM1,PKM,PRKACB,PYGB,SEC13,TPI1,UBC
13_Member	WikiPathways	WP5178	Disorders of fructose metabolism	-2.70059	-1.15186	3/14	2821,5236,7167	GPI,PGM1,TPI1
13_Member	KEGG Pathway	hsa00030	Pentose phosphate pathway	-2.65739	-1.11549	4/30	230,2821,5214,5236	ALDOC,GPI,PFKP,PGM1
13_Member	GO Biological Processes	GO:0006094	gluconeogenesis	-2.60374	-1.07257	4/31	2819,2821,5236,7167	GPD1,GPI,PGM1,TPI1
13_Member	GO Biological Processes	GO:0019319	hexose biosynthetic process	-2.4543	-0.944299	4/34	2819,2821,5236,7167	GPD1,GPI,PGM1,TPI1
13_Member	GO Biological Processes	GO:0046364	monosaccharide biosynthetic process	-2.27776	-0.790032	4/38	2819,2821,5236,7167	GPD1,GPI,PGM1,TPI1
14_Summary	Reactome Gene Sets	R-HSA-68877	Mitotic Prometaphase	-12.0775	-9.83327	24/204	699,983,1063,1069,3619,4751,4957,5108,5347,5527,6396,7531,7840,9133,9702,9793,9918,10592,22897,23397,29922,80776,95681,140735,6500,7316,51134,54806,22974,1070,5311,6491,54875,9731,200894	BUB1,CDK1,CENPF,CETN2,INCENP,NEK2,ODF2,PCM1,PLK1,PPP2R5C,SEC13,YWHAE,ALMS1,CCNB2,CEP57,CKAP5,NCAPD2,SMC2,CEP164,NCAPH,NME7,B9D2,CEP41,DYNLL2,SKP1,UBC,CEP83,AHI1,TPX2,CETN3,PKD2,STIL,CNTLN,CEP104,ARL13B
14_Member	Reactome Gene Sets	R-HSA-68877	Mitotic Prometaphase	-12.0775	-9.83327	24/204	699,983,1063,1069,3619,4751,4957,5108,5347,5527,6396,7531,7840,9133,9702,9793,9918,10592,22897,23397,29922,80776,95681,140735	BUB1,CDK1,CENPF,CETN2,INCENP,NEK2,ODF2,PCM1,PLK1,PPP2R5C,SEC13,YWHAE,ALMS1,CCNB2,CEP57,CKAP5,NCAPD2,SMC2,CEP164,NCAPH,NME7,B9D2,CEP41,DYNLL2
14_Member	Reactome Gene Sets	R-HSA-2565942	Regulation of PLK1 Activity at G2/M Transition	-10.0857	-7.94984	15/88	983,1069,4751,4957,5108,5347,6500,7316,7531,7840,9133,9702,9793,22897,95681	CDK1,CETN2,NEK2,ODF2,PCM1,PLK1,SKP1,UBC,YWHAE,ALMS1,CCNB2,CEP57,CKAP5,CEP164,CEP41
14_Member	Reactome Gene Sets	R-HSA-5620912	Anchoring of the basal body to the plasma membrane	-9.39948	-7.29692	15/98	983,1069,4751,4957,5108,5347,7531,7840,9702,9793,22897,51134,54806,80776,95681	CDK1,CETN2,NEK2,ODF2,PCM1,PLK1,YWHAE,ALMS1,CEP57,CKAP5,CEP164,CEP83,AHI1,B9D2,CEP41
14_Member	Reactome Gene Sets	R-HSA-8854518	AURKA Activation by TPX2	-9.06927	-6.98602	13/73	983,1069,4751,4957,5108,5347,7531,7840,9702,9793,22897,22974,95681	CDK1,CETN2,NEK2,ODF2,PCM1,PLK1,YWHAE,ALMS1,CEP57,CKAP5,CEP164,TPX2,CEP41
14_Member	Reactome Gene Sets	R-HSA-380270	Recruitment of mitotic centrosome proteins and complexes	-8.42188	-6.3813	13/82	983,1069,4751,4957,5108,5347,7531,7840,9702,9793,22897,29922,95681	CDK1,CETN2,NEK2,ODF2,PCM1,PLK1,YWHAE,ALMS1,CEP57,CKAP5,CEP164,NME7,CEP41
14_Member	Reactome Gene Sets	R-HSA-380287	Centrosome maturation	-8.42188	-6.3813	13/82	983,1069,4751,4957,5108,5347,7531,7840,9702,9793,22897,29922,95681	CDK1,CETN2,NEK2,ODF2,PCM1,PLK1,YWHAE,ALMS1,CEP57,CKAP5,CEP164,NME7,CEP41
14_Member	Reactome Gene Sets	R-HSA-380259	Loss of Nlp from mitotic centrosomes	-8.22133	-6.20164	12/70	983,1069,4751,4957,5108,5347,7531,7840,9702,9793,22897,95681	CDK1,CETN2,NEK2,ODF2,PCM1,PLK1,YWHAE,ALMS1,CEP57,CKAP5,CEP164,CEP41
14_Member	Reactome Gene Sets	R-HSA-380284	Loss of proteins required for interphase microtubule organization from the centrosome	-8.22133	-6.20164	12/70	983,1069,4751,4957,5108,5347,7531,7840,9702,9793,22897,95681	CDK1,CETN2,NEK2,ODF2,PCM1,PLK1,YWHAE,ALMS1,CEP57,CKAP5,CEP164,CEP41
14_Member	Reactome Gene Sets	R-HSA-380320	Recruitment of NuMA to mitotic centrosomes	-7.68061	-5.68857	13/94	983,1069,4751,4957,5108,5347,7531,7840,9702,9793,22897,29922,95681	CDK1,CETN2,NEK2,ODF2,PCM1,PLK1,YWHAE,ALMS1,CEP57,CKAP5,CEP164,NME7,CEP41
14_Member	GO Biological Processes	GO:0007098	centrosome cycle	-6.24133	-4.36161	11/86	983,1069,1070,4751,4957,5108,5311,5347,6491,9793,54875	CDK1,CETN2,CETN3,NEK2,ODF2,PCM1,PKD2,PLK1,STIL,CKAP5,CNTLN
14_Member	GO Biological Processes	GO:0031023	microtubule organizing center organization	-5.49513	-3.67608	11/102	983,1069,1070,4751,4957,5108,5311,5347,6491,9793,54875	CDK1,CETN2,CETN3,NEK2,ODF2,PCM1,PKD2,PLK1,STIL,CKAP5,CNTLN
14_Member	WikiPathways	WP4656	Joubert syndrome	-4.03512	-2.33149	8/77	1069,5108,9731,22897,54806,80776,95681,200894	CETN2,PCM1,CEP104,CEP164,AHI1,B9D2,CEP41,ARL13B
15_Summary	GO Biological Processes	GO:0061512	protein localization to cilium	-10.1962	-8.04683	13/60	7275,23639,55764,57539,57560,79659,83538,84100,159686,200894,225689,339829,401024,808,983,3301,4904,5108,5347,5901,6396,6491,6500,7531,9512,10139,11014,23568,23645,25793,51134,54875,91949,255919,100129583	TUB,DNAAF11,IFT122,WDR35,IFT80,DYNC2H1,ODAD4,ARL6,CFAP58,ARL13B,MAPK15,CCDC39,FSIP2,CALM3,CDK1,DNAJA1,YBX1,PCM1,PLK1,RAN,SEC13,STIL,SKP1,YWHAE,PMPCB,ARFRP1,KDELR2,ARL2BP,PPP1R15A,FBXO7,CEP83,CNTLN,COG7,CNEP1R1,FAM47E
15_Member	GO Biological Processes	GO:0061512	protein localization to cilium	-10.1962	-8.04683	13/60	7275,23639,55764,57539,57560,79659,83538,84100,159686,200894,225689,339829,401024	TUB,DNAAF11,IFT122,WDR35,IFT80,DYNC2H1,ODAD4,ARL6,CFAP58,ARL13B,MAPK15,CCDC39,FSIP2
15_Member	GO Biological Processes	GO:0033365	protein localization to organelle	-7.06284	-5.10394	35/684	808,983,3301,4904,5108,5347,5901,6396,6491,6500,7275,7531,9512,10139,11014,23568,23639,23645,25793,51134,54875,55764,57539,57560,79659,83538,84100,91949,159686,200894,225689,255919,339829,401024,100129583	CALM3,CDK1,DNAJA1,YBX1,PCM1,PLK1,RAN,SEC13,STIL,SKP1,TUB,YWHAE,PMPCB,ARFRP1,KDELR2,ARL2BP,DNAAF11,PPP1R15A,FBXO7,CEP83,CNTLN,IFT122,WDR35,IFT80,DYNC2H1,ODAD4,ARL6,COG7,CFAP58,ARL13B,MAPK15,CNEP1R1,CCDC39,FSIP2,FAM47E
16_Summary	GO Biological Processes	GO:0060287	epithelial cilium movement involved in determination of left/right asymmetry	-9.26953	-7.17188	7/12	23639,25790,55036,83538,123872,220136,339829,5311,50,7494,8452,9821,11113	DNAAF11,CFAP45,CCDC40,ODAD4,DNAAF1,CFAP53,CCDC39,PKD2,ACO2,XBP1,CUL3,RB1CC1,CIT
16_Member	GO Biological Processes	GO:0060287	epithelial cilium movement involved in determination of left/right asymmetry	-9.26953	-7.17188	7/12	23639,25790,55036,83538,123872,220136,339829	DNAAF11,CFAP45,CCDC40,ODAD4,DNAAF1,CFAP53,CCDC39
16_Member	GO Biological Processes	GO:0071910	determination of liver left/right asymmetry	-5.76545	-3.92253	4/6	5311,55036,123872,339829	PKD2,CCDC40,DNAAF1,CCDC39
16_Member	GO Biological Processes	GO:0035469	determination of pancreatic left/right asymmetry	-4.20745	-2.49082	3/5	55036,123872,339829	CCDC40,DNAAF1,CCDC39
16_Member	GO Biological Processes	GO:0071907	determination of digestive tract left/right asymmetry	-3.67547	-2.01314	3/7	55036,123872,339829	CCDC40,DNAAF1,CCDC39
16_Member	GO Biological Processes	GO:0001889	liver development	-3.3275	-1.69876	9/122	50,5311,7494,8452,9821,11113,55036,123872,339829	ACO2,PKD2,XBP1,CUL3,RB1CC1,CIT,CCDC40,DNAAF1,CCDC39
16_Member	GO Biological Processes	GO:0061008	hepaticobiliary system development	-3.25053	-1.63243	9/125	50,5311,7494,8452,9821,11113,55036,123872,339829	ACO2,PKD2,XBP1,CUL3,RB1CC1,CIT,CCDC40,DNAAF1,CCDC39
17_Summary	GO Biological Processes	GO:0061966	establishment of left/right asymmetry	-8.66269	-6.60909	5/5	25790,55172,146845,219670,339829	CFAP45,DNAAF2,CFAP52,ENKUR,CCDC39
17_Member	GO Biological Processes	GO:0061966	establishment of left/right asymmetry	-8.66269	-6.60909	5/5	25790,55172,146845,219670,339829	CFAP45,DNAAF2,CFAP52,ENKUR,CCDC39
18_Summary	KEGG Pathway	hsa04114	Oocyte meiosis	-8.50153	-6.45449	16/131	699,808,898,983,5347,5499,5527,5533,5534,5567,6500,7531,9133,9978,10459,245711,2932,6502,51343,85417,1063,2305,4751,1164,8452,8493,11065,11113,5311,25793,27013,7416,6921,6923,25939,6396,255919,5889,23397,22933,10592,11124	BUB1,CALM3,CCNE1,CDK1,PLK1,PPP1CA,PPP2R5C,PPP3CC,PPP3R1,PRKACB,SKP1,YWHAE,CCNB2,RBX1,MAD2L2,SPDYA,GSK3B,SKP2,FZR1,CCNB3,CENPF,FOXM1,NEK2,CKS2,CUL3,PPM1D,UBE2C,CIT,PKD2,FBXO7,CNPPD1,VDAC1,ELOC,ELOB,SAMHD1,SEC13,CNEP1R1,RAD51C,NCAPH,SIRT2,SMC2,FAF1
18_Member	KEGG Pathway	hsa04114	Oocyte meiosis	-8.50153	-6.45449	16/131	699,808,898,983,5347,5499,5527,5533,5534,5567,6500,7531,9133,9978,10459,245711	BUB1,CALM3,CCNE1,CDK1,PLK1,PPP1CA,PPP2R5C,PPP3CC,PPP3R1,PRKACB,SKP1,YWHAE,CCNB2,RBX1,MAD2L2,SPDYA
18_Member	WikiPathways	WP179	Cell cycle	-6.32419	-4.434	13/122	699,898,983,2932,5347,6500,6502,7531,9133,9978,10459,51343,85417	BUB1,CCNE1,CDK1,GSK3B,PLK1,SKP1,SKP2,YWHAE,CCNB2,RBX1,MAD2L2,FZR1,CCNB3
18_Member	Canonical Pathways	M176	PID FOXM1 PATHWAY	-6.21103	-4.33278	8/40	898,983,1063,2305,4751,5347,6502,9133	CCNE1,CDK1,CENPF,FOXM1,NEK2,PLK1,SKP2,CCNB2
18_Member	KEGG Pathway	hsa04110	Cell cycle	-6.16191	-4.28659	13/126	699,898,983,2932,5347,6500,6502,7531,9133,9978,10459,51343,85417	BUB1,CCNE1,CDK1,GSK3B,PLK1,SKP1,SKP2,YWHAE,CCNB2,RBX1,MAD2L2,FZR1,CCNB3
18_Member	GO Biological Processes	GO:0044772	mitotic cell cycle phase transition	-5.65421	-3.82069	14/162	808,898,983,1164,2305,5347,6502,8452,8493,9133,11065,11113,85417,245711	CALM3,CCNE1,CDK1,CKS2,FOXM1,PLK1,SKP2,CUL3,PPM1D,CCNB2,UBE2C,CIT,CCNB3,SPDYA
18_Member	GO Biological Processes	GO:0044770	cell cycle phase transition	-5.37797	-3.56897	14/171	808,898,983,1164,2305,5347,6502,8452,8493,9133,11065,11113,85417,245711	CALM3,CCNE1,CDK1,CKS2,FOXM1,PLK1,SKP2,CUL3,PPM1D,CCNB2,UBE2C,CIT,CCNB3,SPDYA
18_Member	GO Biological Processes	GO:0044839	cell cycle G2/M phase transition	-4.99914	-3.21573	8/57	808,983,2305,5347,6502,8493,9133,11113	CALM3,CDK1,FOXM1,PLK1,SKP2,PPM1D,CCNB2,CIT
18_Member	GO Biological Processes	GO:0000086	G2/M transition of mitotic cell cycle	-4.2668	-2.53257	7/53	808,983,2305,5347,6502,8493,11113	CALM3,CDK1,FOXM1,PLK1,SKP2,PPM1D,CIT
18_Member	Reactome Gene Sets	R-HSA-176417	Phosphorylation of Emi1	-3.91247	-2.22112	3/6	983,5347,51343	CDK1,PLK1,FZR1
18_Member	KEGG Pathway	hsa04914	Progesterone-mediated oocyte maturation	-3.91214	-2.22112	9/102	699,983,5347,5567,9133,10459,51343,85417,245711	BUB1,CDK1,PLK1,PRKACB,CCNB2,MAD2L2,FZR1,CCNB3,SPDYA
18_Member	Reactome Gene Sets	R-HSA-156711	Polo-like kinase mediated events	-3.74578	-2.06981	4/16	1063,2305,5347,9133	CENPF,FOXM1,PLK1,CCNB2
18_Member	Reactome Gene Sets	R-HSA-2980767	Activation of NIMA Kinases NEK9, NEK6, NEK7	-3.67547	-2.01314	3/7	983,5347,9133	CDK1,PLK1,CCNB2
18_Member	GO Biological Processes	GO:0000079	regulation of cyclin-dependent protein serine/threonine kinase activity	-3.54544	-1.8946	9/114	898,1164,5311,5347,9133,25793,27013,85417,245711	CCNE1,CKS2,PKD2,PLK1,CCNB2,FBXO7,CNPPD1,CCNB3,SPDYA
18_Member	GO Biological Processes	GO:1904029	regulation of cyclin-dependent protein kinase activity	-3.46145	-1.81924	9/117	898,1164,5311,5347,9133,25793,27013,85417,245711	CCNE1,CKS2,PKD2,PLK1,CCNB2,FBXO7,CNPPD1,CCNB3,SPDYA
18_Member	KEGG Pathway	hsa04218	Cellular senescence	-3.15189	-1.54339	10/156	808,898,983,2305,5499,5533,5534,7416,9133,85417	CALM3,CCNE1,CDK1,FOXM1,PPP1CA,PPP3CC,PPP3R1,VDAC1,CCNB2,CCNB3
18_Member	Reactome Gene Sets	R-HSA-69273	Cyclin A/B1/B2 associated events during G2/M transition	-2.9613	-1.37666	4/25	983,2305,5347,9133	CDK1,FOXM1,PLK1,CCNB2
18_Member	Reactome Gene Sets	R-HSA-162658	Golgi Cisternae Pericentriolar Stack Reorganization	-2.70059	-1.15186	3/14	983,5347,9133	CDK1,PLK1,CCNB2
18_Member	KEGG Pathway	hsa05170	Human immunodeficiency virus 1 infection	-2.66323	-1.11793	11/212	808,983,5533,5534,6500,6921,6923,9133,9978,25939,85417	CALM3,CDK1,PPP3CC,PPP3R1,SKP1,ELOC,ELOB,CCNB2,RBX1,SAMHD1,CCNB3
18_Member	Reactome Gene Sets	R-HSA-2980766	Nuclear Envelope Breakdown	-2.56034	-1.03313	5/52	983,5347,6396,9133,255919	CDK1,PLK1,SEC13,CCNB2,CNEP1R1
18_Member	GO Biological Processes	GO:0007143	female meiotic nuclear division	-2.50232	-0.98484	4/33	5347,5889,9133,23397	PLK1,RAD51C,CCNB2,NCAPH
18_Member	Reactome Gene Sets	R-HSA-2995383	Initiation of Nuclear Envelope (NE) Reformation	-2.30531	-0.815174	3/19	983,9133,22933	CDK1,CCNB2,SIRT2
18_Member	WikiPathways	WP2446	Retinoblastoma gene in cancer	-2.22146	-0.737898	6/88	898,983,6502,9133,10592,11124	CCNE1,CDK1,SKP2,CCNB2,SMC2,FAF1
19_Summary	GO Biological Processes	GO:0018200	peptidyl-glutamic acid modification	-8.46044	-6.41557	9/31	9654,29105,60509,84871,95681,164395,164714,254173,284076	TTLL4,CFAP20,AGBL5,AGBL4,CEP41,TTLL9,TTLL8,TTLL10,TTLL6
19_Member	GO Biological Processes	GO:0018200	peptidyl-glutamic acid modification	-8.46044	-6.41557	9/31	9654,29105,60509,84871,95681,164395,164714,254173,284076	TTLL4,CFAP20,AGBL5,AGBL4,CEP41,TTLL9,TTLL8,TTLL10,TTLL6
19_Member	GO Biological Processes	GO:0018095	protein polyglutamylation	-5.60677	-3.77924	5/13	9654,29105,95681,164395,284076	TTLL4,CFAP20,CEP41,TTLL9,TTLL6
19_Member	Reactome Gene Sets	R-HSA-8955332	Carboxyterminal post-translational modifications of tubulin	-3.92463	-2.22881	6/42	9654,60509,84871,164395,254173,284076	TTLL4,AGBL5,AGBL4,TTLL9,TTLL10,TTLL6
20_Summary	GO Biological Processes	GO:0051321	meiotic cell cycle	-8.23303	-6.20718	21/241	699,898,1164,3619,4751,5347,5719,5889,9133,9918,10592,11144,22933,23397,29893,50511,57820,84690,85417,89765,245711	BUB1,CCNE1,CKS2,INCENP,NEK2,PLK1,PSMD13,RAD51C,CCNB2,NCAPD2,SMC2,DMC1,SIRT2,NCAPH,PSMC3IP,SYCP3,CCNB1IP1,SPATA22,CCNB3,RSPH1,SPDYA
20_Member	GO Biological Processes	GO:0051321	meiotic cell cycle	-8.23303	-6.20718	21/241	699,898,1164,3619,4751,5347,5719,5889,9133,9918,10592,11144,22933,23397,29893,50511,57820,84690,85417,89765,245711	BUB1,CCNE1,CKS2,INCENP,NEK2,PLK1,PSMD13,RAD51C,CCNB2,NCAPD2,SMC2,DMC1,SIRT2,NCAPH,PSMC3IP,SYCP3,CCNB1IP1,SPATA22,CCNB3,RSPH1,SPDYA
20_Member	GO Biological Processes	GO:1903046	meiotic cell cycle process	-7.22381	-5.25956	17/182	699,898,1164,3619,5347,5719,5889,9133,9918,10592,11144,23397,29893,50511,57820,84690,245711	BUB1,CCNE1,CKS2,INCENP,PLK1,PSMD13,RAD51C,CCNB2,NCAPD2,SMC2,DMC1,NCAPH,PSMC3IP,SYCP3,CCNB1IP1,SPATA22,SPDYA
20_Member	GO Biological Processes	GO:0140013	meiotic nuclear division	-7.0251	-5.06796	16/166	699,898,1164,3619,5347,5719,5889,9133,10592,11144,23397,29893,50511,57820,84690,245711	BUB1,CCNE1,CKS2,INCENP,PLK1,PSMD13,RAD51C,CCNB2,SMC2,DMC1,NCAPH,PSMC3IP,SYCP3,CCNB1IP1,SPATA22,SPDYA
20_Member	GO Biological Processes	GO:0070192	chromosome organization involved in meiotic cell cycle	-5.8425	-3.99274	10/76	699,898,5889,9918,10592,11144,23397,29893,57820,84690	BUB1,CCNE1,RAD51C,NCAPD2,SMC2,DMC1,NCAPH,PSMC3IP,CCNB1IP1,SPATA22
20_Member	GO Biological Processes	GO:0045132	meiotic chromosome segregation	-4.87387	-3.09983	10/97	699,898,5347,5889,10592,11144,23397,29893,57820,84690	BUB1,CCNE1,PLK1,RAD51C,SMC2,DMC1,NCAPH,PSMC3IP,CCNB1IP1,SPATA22
20_Member	GO Biological Processes	GO:0007127	meiosis I	-4.64418	-2.8827	11/125	898,1164,5347,5719,5889,9133,11144,29893,50511,57820,84690	CCNE1,CKS2,PLK1,PSMD13,RAD51C,CCNB2,DMC1,PSMC3IP,SYCP3,CCNB1IP1,SPATA22
20_Member	GO Biological Processes	GO:0061982	meiosis I cell cycle process	-4.57961	-2.82372	11/127	898,1164,5347,5719,5889,9133,11144,29893,50511,57820,84690	CCNE1,CKS2,PLK1,PSMD13,RAD51C,CCNB2,DMC1,PSMC3IP,SYCP3,CCNB1IP1,SPATA22
20_Member	GO Biological Processes	GO:0045143	homologous chromosome segregation	-2.88363	-1.30567	6/65	898,5347,11144,29893,57820,84690	CCNE1,PLK1,DMC1,PSMC3IP,CCNB1IP1,SPATA22
20_Member	GO Biological Processes	GO:0007129	homologous chromosome pairing at meiosis	-2.52388	-1.00447	5/53	898,11144,29893,57820,84690	CCNE1,DMC1,PSMC3IP,CCNB1IP1,SPATA22
