# Supplementary material for: Single-Cell RNA Sequencing of the Testis of Ciona intestinalis Reveals the Dynamic Transcriptional Profile of Spermatogenesis in Protochordates
Source: Cells. 2022 Dec 8;11(24):3978. doi: 10.3390/cells11243978 (PMC9776925; doi:10.3390/cells11243978)
Supplement: Supplementary file 1 [file cells-11-03978-s001.zip › DataSheet4-Differentially expressed genes in spermatocyte subsets of Ciona intestinalis.xlsx]

## Sheet: Pre-Lep
p_val	avg_log2FC	pct.1	pct.2	p_val_adj	cluster	gene
2.82255e-102	1.5499	0.848	0.315	3.89653e-98	Pre-Lep	LOC108950147
2.41444e-81	1.28269	0.79	0.293	3.33313e-77	Pre-Lep	LOC100184693
9.51017e-78	1.21102	0.921	0.535	1.31288e-73	Pre-Lep	LOC100186337
1.21054e-71	1.19857	0.904	0.49	1.67115e-67	Pre-Lep	LOC100181856
4.07275e-100	1.18827	0.998	0.82	5.62244e-96	Pre-Lep	LOC101242267
1.06411e-72	1.07758	0.694	0.196	1.46901e-68	Pre-Lep	LOC100176589
1.07029e-64	1.06895	0.856	0.428	1.47753e-60	Pre-Lep	LOC100182802
5.29117e-72	1.06408	0.598	0.133	7.30446e-68	Pre-Lep	LOC100180106
9.77881e-69	1.02792	0.629	0.164	1.34996e-64	Pre-Lep	LOC100186333
1.73239e-58	1.02047	0.84	0.429	2.39157e-54	Pre-Lep	LOC100182620
4.79979e-60	1.01043	0.696	0.248	6.62611e-56	Pre-Lep	LOC100179437
5.84191e-54	0.978961	0.8	0.4	8.06476e-50	Pre-Lep	LOC100179881
5.1611e-62	0.977067	0.594	0.155	7.12489e-58	Pre-Lep	LOC101242766
3.54543e-57	0.971728	0.646	0.211	4.89447e-53	Pre-Lep	LOC100183900
7.68113e-55	0.959402	0.781	0.357	1.06038e-50	Pre-Lep	uhrf2
7.71059e-63	0.951939	0.55	0.131	1.06445e-58	Pre-Lep	LOC100182328
1.02583e-64	0.938334	0.496	0.095	1.41616e-60	Pre-Lep	LOC100183184
2.95189e-43	0.92379	0.556	0.197	4.07508e-39	Pre-Lep	LOC100176577
1.34072e-49	0.909848	0.679	0.264	1.85086e-45	Pre-Lep	LOC100182224
1.26869e-59	0.90741	0.577	0.15	1.75142e-55	Pre-Lep	LOC100183654
1.51641e-52	0.902951	0.554	0.156	2.0934e-48	Pre-Lep	LOC104266811
1.05002e-47	0.8967	0.683	0.287	1.44956e-43	Pre-Lep	LOC100180219
5.75238e-41	0.889021	0.771	0.423	7.94116e-37	Pre-Lep	LOC100177254
1.20891e-46	0.885254	0.658	0.268	1.6689e-42	Pre-Lep	LOC100178209
1.40234e-47	0.878577	0.683	0.269	1.93593e-43	Pre-Lep	cirgg1
4.62367e-48	0.878394	0.696	0.28	6.38297e-44	Pre-Lep	LOC100182084
1.67604e-45	0.874383	0.719	0.307	2.31377e-41	Pre-Lep	LOC100176076
8.46431e-47	0.868713	0.765	0.358	1.1685e-42	Pre-Lep	LOC100184120
6.82705e-50	0.86764	0.871	0.539	9.42474e-46	Pre-Lep	ci-btf3
1.9655e-55	0.845992	0.973	0.753	2.71337e-51	Pre-Lep	LOC100186221
1.22162e-45	0.840482	0.865	0.551	1.68645e-41	Pre-Lep	LOC100176941
3.20476e-46	0.82703	0.625	0.226	4.42417e-42	Pre-Lep	LOC100179882
6.24716e-42	0.824993	0.494	0.151	8.6242e-38	Pre-Lep	LOC100184179
2.96888e-44	0.8032	0.702	0.302	4.09854e-40	Pre-Lep	LOC100176532
3.2655e-46	0.80147	0.631	0.231	4.50803e-42	Pre-Lep	zf(cxxc)-5
6.74227e-41	0.785455	0.75	0.367	9.3077e-37	Pre-Lep	LOC100184079
1.30284e-38	0.776697	0.494	0.163	1.79857e-34	Pre-Lep	LOC101243340
3.62184e-39	0.77643	0.575	0.22	4.99995e-35	Pre-Lep	sephs2
3.27576e-39	0.776038	0.773	0.402	4.52219e-35	Pre-Lep	LOC100179495
4.56922e-45	0.765627	0.671	0.264	6.30781e-41	Pre-Lep	LOC100184370
3.8501e-35	0.761794	0.729	0.372	5.31506e-31	Pre-Lep	LOC100186626
8.66912e-30	0.757576	0.381	0.117	1.19677e-25	Pre-Lep	LOC100179352
1.58137e-42	0.756823	0.681	0.286	2.18308e-38	Pre-Lep	LOC100179861
9.16543e-43	0.736584	0.592	0.208	1.26529e-38	Pre-Lep	LOC100183803
8.89873e-41	0.732669	0.892	0.594	1.22847e-36	Pre-Lep	LOC100183452
2.71896e-42	0.730776	0.615	0.23	3.75352e-38	Pre-Lep	LOC100178556
1.39132e-43	0.728628	0.631	0.244	1.92072e-39	Pre-Lep	dead1a
3.60734e-38	0.726916	0.89	0.607	4.97993e-34	Pre-Lep	rgc
1.694e-42	0.698995	0.585	0.21	2.33857e-38	Pre-Lep	LOC113474468
3.90875e-39	0.697222	0.565	0.203	5.39604e-35	Pre-Lep	LOC100182832
7.73583e-38	0.696107	0.827	0.5	1.06793e-33	Pre-Lep	LOC100178781
8.34263e-35	0.693011	0.713	0.345	1.1517e-30	Pre-Lep	LOC100177388
3.08458e-42	0.689822	0.527	0.165	4.25827e-38	Pre-Lep	LOC100182485
1.07224e-38	0.686612	0.577	0.215	1.48022e-34	Pre-Lep	LOC100181642
1.26061e-33	0.686134	0.61	0.264	1.74028e-29	Pre-Lep	LOC100182742
2.58006e-33	0.685822	0.721	0.363	3.56178e-29	Pre-Lep	LOC445756
1.77969e-37	0.674633	0.548	0.2	2.45687e-33	Pre-Lep	LOC100184318
9.35166e-36	0.668099	0.542	0.205	1.291e-31	Pre-Lep	LOC100184859
1.03195e-36	0.666489	0.581	0.225	1.4246e-32	Pre-Lep	LOC100177761
3.93636e-37	0.665238	0.412	0.115	5.43414e-33	Pre-Lep	LOC100175915
5.38916e-36	0.665009	0.694	0.324	7.43974e-32	Pre-Lep	LOC100183218
1.51783e-33	0.660813	0.66	0.308	2.09536e-29	Pre-Lep	LOC100181581
6.21655e-35	0.650268	0.5	0.173	8.58195e-31	Pre-Lep	LOC100178968
2.0947e-33	0.646444	0.631	0.282	2.89173e-29	Pre-Lep	LOC100186069
4.07983e-38	0.646426	0.625	0.254	5.63221e-34	Pre-Lep	LOC100185058
2.93064e-35	0.645287	0.715	0.357	4.04574e-31	Pre-Lep	LOC100182145
2.51733e-37	0.645108	0.562	0.206	3.47517e-33	Pre-Lep	LOC101242817
3.68859e-30	0.644998	0.692	0.359	5.0921e-26	Pre-Lep	LOC100181057
2.29318e-30	0.644402	0.748	0.411	3.16574e-26	Pre-Lep	zf(parp)-3
1.3896e-38	0.638275	0.442	0.127	1.91834e-34	Pre-Lep	LOC100187062
7.87569e-29	0.638102	0.681	0.362	1.08724e-24	Pre-Lep	LOC100175135
1.9947e-32	0.637373	0.598	0.252	2.75368e-28	Pre-Lep	LOC100180633
8.74168e-30	0.637287	0.608	0.283	1.20679e-25	Pre-Lep	LOC100184508
4.58643e-33	0.636436	0.735	0.383	6.33156e-29	Pre-Lep	per-like
9.85506e-30	0.634875	0.771	0.449	1.36049e-25	Pre-Lep	LOC100185978
4.22426e-37	0.633351	0.496	0.164	5.83159e-33	Pre-Lep	LOC100181332
4.74406e-43	0.630291	0.5	0.143	6.54918e-39	Pre-Lep	LOC100185372
1.5614e-35	0.628684	0.5	0.171	2.15551e-31	Pre-Lep	LOC100181094
1.26204e-30	0.627888	0.65	0.318	1.74225e-26	Pre-Lep	LOC100181376
3.22053e-20	0.623719	0.385	0.163	4.44595e-16	Pre-Lep	LOC100175066
6.84458e-27	0.623664	0.56	0.253	9.44895e-23	Pre-Lep	LOC100186610
6.06559e-37	0.620354	0.469	0.145	8.37355e-33	Pre-Lep	LOC100176170
3.25448e-35	0.619275	0.531	0.193	4.4928e-31	Pre-Lep	LOC100186627
7.51061e-31	0.618389	0.66	0.314	1.03684e-26	Pre-Lep	LOC100180143
5.58657e-27	0.616391	0.629	0.317	7.71226e-23	Pre-Lep	LOC100181382
6.63683e-29	0.615707	0.512	0.206	9.16214e-25	Pre-Lep	LOC100176150
1.85432e-28	0.607898	0.375	0.119	2.55989e-24	Pre-Lep	LOC100186643
4.28803e-33	0.607811	0.494	0.173	5.91962e-29	Pre-Lep	LOC100179093
5.07315e-33	0.607287	0.733	0.394	7.00348e-29	Pre-Lep	LOC100185025
1.01901e-31	0.606523	0.752	0.399	1.40674e-27	Pre-Lep	LOC100178424
1.15527e-22	0.606412	0.496	0.226	1.59485e-18	Pre-Lep	LOC100180662
8.57437e-31	0.605819	0.594	0.259	1.18369e-26	Pre-Lep	ssrp1
3.80162e-31	0.603813	0.537	0.213	5.24814e-27	Pre-Lep	LOC100186888
6.5429e-39	0.600024	0.419	0.11	9.03248e-35	Pre-Lep	LOC100185354
3.92496e-30	0.595002	0.631	0.294	5.41841e-26	Pre-Lep	LOC100187007
3.21953e-26	0.591881	0.596	0.29	4.44456e-22	Pre-Lep	LOC101243120
1.04495e-27	0.589732	0.84	0.531	1.44256e-23	Pre-Lep	LOC100185546
2.4674e-32	0.583745	0.442	0.144	3.40625e-28	Pre-Lep	LOC100181027
3.8037e-32	0.579857	0.465	0.157	5.251e-28	Pre-Lep	LOC100176030
1.35547e-25	0.578594	0.688	0.363	1.87122e-21	Pre-Lep	LOC100178511
1.31796e-32	0.577267	0.35	0.091	1.81945e-28	Pre-Lep	e2f1/2/3/6
4.79574e-40	0.576031	0.329	0.062	6.62052e-36	Pre-Lep	LOC100177939
1.04421e-41	0.575715	0.446	0.117	1.44154e-37	Pre-Lep	LOC100184994
1.74506e-24	0.574152	0.523	0.234	2.40905e-20	Pre-Lep	LOC100183973
3.17658e-31	0.572607	0.571	0.233	4.38526e-27	Pre-Lep	LOC100186809
1.36172e-46	0.570352	1	0.964	1.87986e-42	Pre-Lep	LOC100186763
3.65508e-31	0.568122	0.683	0.326	5.04583e-27	Pre-Lep	LOC100176501
1.17446e-25	0.567298	0.602	0.292	1.62134e-21	Pre-Lep	LOC100180108
1.33379e-31	0.567241	0.679	0.32	1.8413e-27	Pre-Lep	LOC100184078
1.30365e-27	0.562688	0.525	0.219	1.79969e-23	Pre-Lep	LOC100181169
4.02079e-34	0.559899	0.385	0.105	5.5507e-30	Pre-Lep	LOC100186181
1.14873e-31	0.559781	0.606	0.258	1.58582e-27	Pre-Lep	LOC101242947
5.01052e-26	0.559148	0.677	0.347	6.91703e-22	Pre-Lep	LOC100182450
8.10248e-32	0.557923	0.662	0.308	1.11855e-27	Pre-Lep	LOC100187419
3.66875e-51	0.55754	0.998	0.982	5.0647e-47	Pre-Lep	LOC100183477
3.02599e-27	0.555908	0.488	0.195	4.17738e-23	Pre-Lep	LOC100186555
1.32832e-29	0.555008	0.515	0.197	1.83374e-25	Pre-Lep	LOC100184358
5.78088e-24	0.55359	0.696	0.377	7.98051e-20	Pre-Lep	LOC100182212
1.15114e-40	0.552669	0.99	0.933	1.58915e-36	Pre-Lep	LOC100186361
4.97757e-25	0.551619	0.719	0.398	6.87153e-21	Pre-Lep	zf(c2h2)-43
1.01025e-30	0.551615	0.679	0.324	1.39465e-26	Pre-Lep	LOC100184470
8.2569e-29	0.550213	0.533	0.221	1.13987e-24	Pre-Lep	LOC100181799
3.04581e-53	0.548516	1	0.987	4.20473e-49	Pre-Lep	LOC101242128
9.24387e-33	0.546092	0.454	0.149	1.27612e-28	Pre-Lep	LOC100178509
3.31238e-23	0.544383	0.76	0.457	4.57274e-19	Pre-Lep	LOC100183847
3.53124e-26	0.542679	0.523	0.226	4.87488e-22	Pre-Lep	zf(rbz)-2
6.74457e-34	0.541674	0.498	0.176	9.31088e-30	Pre-Lep	LOC100175376
4.98741e-24	0.541299	0.604	0.296	6.88511e-20	Pre-Lep	LOC100180057
7.38782e-31	0.538932	0.46	0.16	1.01989e-26	Pre-Lep	zf(tim10/ddp)-2
3.91477e-26	0.537943	0.812	0.525	5.40435e-22	Pre-Lep	LOC100180874
5.20661e-22	0.537516	0.598	0.312	7.18772e-18	Pre-Lep	LOC100179353
4.38074e-34	0.537081	0.431	0.133	6.04761e-30	Pre-Lep	LOC100176051
2.19407e-26	0.536659	0.794	0.47	3.02892e-22	Pre-Lep	LOC100179870
2.1139e-19	0.5366	0.415	0.181	2.91823e-15	Pre-Lep	LOC100177125
9.4759e-28	0.535454	0.617	0.299	1.30815e-23	Pre-Lep	LOC100185317
2.52236e-34	0.535129	0.325	0.075	3.48211e-30	Pre-Lep	LOC100185508
1.07168e-26	0.534235	0.458	0.172	1.47945e-22	Pre-Lep	LOC100181485
9.88742e-26	0.526905	0.627	0.314	1.36496e-21	Pre-Lep	LOC100186757
3.60039e-42	0.52362	0.994	0.96	4.97034e-38	Pre-Lep	r35a
1.39738e-26	0.516755	0.429	0.156	1.92908e-22	Pre-Lep	LOC100182647
7.71018e-29	0.516552	0.379	0.119	1.06439e-24	Pre-Lep	LOC100187022
2.3062e-23	0.515426	0.919	0.703	3.18371e-19	Pre-Lep	LOC100183263
1.45863e-31	0.514714	0.981	0.922	2.01364e-27	Pre-Lep	LOC100185390
8.64702e-27	0.51382	0.548	0.234	1.19372e-22	Pre-Lep	LOC100178121
1.60952e-23	0.513328	0.45	0.188	2.22195e-19	Pre-Lep	swi/snf
1.12825e-26	0.512482	0.525	0.219	1.55755e-22	Pre-Lep	LOC100183707
1.0743e-43	0.512073	0.998	0.977	1.48307e-39	Pre-Lep	LOC100178295
5.06732e-27	0.510264	0.602	0.271	6.99543e-23	Pre-Lep	LOC100187206
7.12732e-31	0.508931	0.465	0.16	9.83927e-27	Pre-Lep	LOC100182417
2.8265e-31	0.508774	0.344	0.092	3.90198e-27	Pre-Lep	LOC100184614
3.07984e-40	0.507583	0.998	0.974	4.25171e-36	Pre-Lep	LOC101243418
1.18979e-44	0.504528	1	0.988	1.64251e-40	Pre-Lep	LOC100175849
1.01023e-36	0.503236	0.998	0.983	1.39463e-32	Pre-Lep	LOC100181357
7.66916e-29	0.503065	0.406	0.135	1.05873e-24	Pre-Lep	ubf
9.67818e-22	0.502277	0.637	0.341	1.33607e-17	Pre-Lep	LOC100185420
2.50539e-28	0.502195	0.396	0.13	3.45869e-24	Pre-Lep	LOC100184234
9.99797e-48	0.501628	1	0.981	1.38022e-43	Pre-Lep	LOC100176033
1.07236e-31	0.501145	0.394	0.115	1.48039e-27	Pre-Lep	LOC100184392
2.50006e-22	0.500747	0.479	0.206	3.45134e-18	Pre-Lep	LOC100175854
1.48731e-23	0.498687	0.567	0.267	2.05324e-19	Pre-Lep	LOC100182354
3.85389e-38	0.498118	0.996	0.958	5.32029e-34	Pre-Lep	LOC100183019
3.17702e-28	0.4973	0.977	0.824	4.38587e-24	Pre-Lep	LOC100180522
9.49559e-20	0.494389	0.752	0.46	1.31087e-15	Pre-Lep	if5-1
4.27736e-21	0.49405	0.733	0.456	5.9049e-17	Pre-Lep	LOC100177038
5.9571e-25	0.493992	0.488	0.204	8.22377e-21	Pre-Lep	LOC100184753
4.30538e-34	0.49376	0.504	0.173	5.94357e-30	Pre-Lep	LOC100182293
2.6592e-30	0.492637	0.408	0.127	3.67102e-26	Pre-Lep	LOC100183111
6.77709e-31	0.492389	0.354	0.099	9.35578e-27	Pre-Lep	LOC100184355
4.75839e-42	0.490613	1	0.981	6.56896e-38	Pre-Lep	LOC100177158
4.77169e-25	0.490595	0.7	0.365	6.58732e-21	Pre-Lep	LOC100183370
3.22185e-28	0.489624	0.258	0.055	4.44777e-24	Pre-Lep	LOC100176613
6.49058e-24	0.48893	0.906	0.617	8.96025e-20	Pre-Lep	LOC100179641
6.30781e-42	0.487054	1	0.994	8.70793e-38	Pre-Lep	LOC100179473
9.60424e-42	0.484784	1	0.994	1.32586e-37	Pre-Lep	LOC100179043
4.83872e-29	0.484266	0.544	0.221	6.67986e-25	Pre-Lep	LOC100177064
4.39831e-26	0.484233	0.498	0.203	6.07187e-22	Pre-Lep	zf(c2h2)-10
1.29637e-27	0.484082	0.438	0.155	1.78964e-23	Pre-Lep	LOC100175378
3.58835e-33	0.483187	0.99	0.958	4.95371e-29	Pre-Lep	LOC100185384
5.09156e-35	0.482722	1	0.96	7.0289e-31	Pre-Lep	rs23
2.71294e-39	0.482393	1	0.964	3.74521e-35	Pre-Lep	LOC100186730
5.14855e-26	0.482036	0.542	0.247	7.10758e-22	Pre-Lep	LOC100180013
1.52323e-21	0.479792	0.596	0.303	2.10282e-17	Pre-Lep	LOC100184283
1.62618e-29	0.477995	0.385	0.118	2.24494e-25	Pre-Lep	LOC100186392
3.95112e-25	0.476985	0.433	0.165	5.45453e-21	Pre-Lep	LOC100175257
1.60753e-32	0.475044	0.99	0.941	2.21919e-28	Pre-Lep	LOC100180220
6.46558e-44	0.474586	0.998	0.991	8.92574e-40	Pre-Lep	LOC100181121
2.00432e-32	0.474391	0.496	0.178	2.76696e-28	Pre-Lep	LOC100182909
3.42916e-25	0.473939	0.417	0.152	4.73396e-21	Pre-Lep	LOC100180335
6.40745e-27	0.472647	0.756	0.399	8.84548e-23	Pre-Lep	LOC100185658
2.67105e-29	0.47143	0.985	0.907	3.68738e-25	Pre-Lep	LOC100178150
3.28014e-29	0.471355	0.983	0.91	4.52823e-25	Pre-Lep	LOC100184857
9.06192e-41	0.471007	1	0.989	1.251e-36	Pre-Lep	LOC100184047
4.82464e-29	0.470933	0.415	0.137	6.66042e-25	Pre-Lep	LOC100181185
7.13843e-34	0.470105	0.308	0.065	9.8546e-30	Pre-Lep	LOC100178364
8.4386e-25	0.469012	0.31	0.093	1.16495e-20	Pre-Lep	LOC100177341
5.56739e-26	0.468638	0.996	0.946	7.68578e-22	Pre-Lep	LOC100175612
3.23188e-37	0.468346	0.994	0.965	4.46161e-33	Pre-Lep	LOC100175151
1.48631e-43	0.468194	1	0.993	2.05184e-39	Pre-Lep	LOC100175325
1.16902e-18	0.467788	0.825	0.547	1.61383e-14	Pre-Lep	LOC113473994
4.59328e-27	0.467757	0.556	0.241	6.34103e-23	Pre-Lep	LOC100183139
1.19383e-22	0.466554	0.615	0.322	1.64808e-18	Pre-Lep	LOC100175141
4.62258e-20	0.466397	0.442	0.194	6.38147e-16	Pre-Lep	LOC100183722
6.00623e-25	0.466145	0.975	0.912	8.2916e-21	Pre-Lep	zf(ring)-26
8.91323e-37	0.464767	0.994	0.956	1.23047e-32	Pre-Lep	LOC100183779
1.65593e-30	0.463238	0.992	0.947	2.28601e-26	Pre-Lep	LOC100186249
4.48227e-19	0.462295	0.458	0.207	6.18778e-15	Pre-Lep	LOC100175226
2.12782e-38	0.46174	0.996	0.981	2.93745e-34	Pre-Lep	LOC100182042
8.46954e-23	0.461707	0.506	0.221	1.16922e-18	Pre-Lep	LOC100180605
9.74056e-29	0.461404	0.579	0.244	1.34468e-24	Pre-Lep	LOC778699
1.38573e-39	0.460883	0.998	0.981	1.913e-35	Pre-Lep	LOC100181712
4.39459e-27	0.460259	0.45	0.166	6.06673e-23	Pre-Lep	LOC100184379
2.90251e-21	0.460127	0.694	0.382	4.00692e-17	Pre-Lep	LOC100181367
2.38719e-28	0.459694	0.51	0.196	3.29552e-24	Pre-Lep	LOC100183146
1.65366e-30	0.459229	0.99	0.918	2.28288e-26	Pre-Lep	LOC100177118
2.17197e-29	0.458394	0.381	0.115	2.9984e-25	Pre-Lep	adh3
1.1853e-25	0.458065	0.277	0.072	1.63631e-21	Pre-Lep	LOC113474005
3.55164e-26	0.457232	0.45	0.17	4.90305e-22	Pre-Lep	LOC100187019
3.54918e-27	0.457171	0.421	0.147	4.89965e-23	Pre-Lep	LOC100186185
2.31197e-25	0.457041	0.488	0.195	3.19168e-21	Pre-Lep	LOC100186579
4.01097e-32	0.455516	0.379	0.109	5.53714e-28	Pre-Lep	LOC100176572
2.13798e-36	0.454924	1	0.982	2.95148e-32	Pre-Lep	LOC100183027
4.41138e-27	0.45405	0.533	0.221	6.08991e-23	Pre-Lep	LOC100175182
2.32515e-34	0.453516	0.998	0.981	3.20987e-30	Pre-Lep	LOC100177507
3.2699e-34	0.453282	1	0.951	4.51409e-30	Pre-Lep	LOC100179536
7.86093e-23	0.451896	0.571	0.278	1.0852e-18	Pre-Lep	LOC100181519
1.1777e-27	0.451689	0.388	0.125	1.62581e-23	Pre-Lep	LOC100177361
7.25028e-26	0.451676	0.265	0.065	1.0009e-21	Pre-Lep	LOC100184650
2.75701e-32	0.451308	0.306	0.067	3.80606e-28	Pre-Lep	LOC100180794
9.29991e-36	0.450913	0.998	0.978	1.28385e-31	Pre-Lep	LOC100184404
1.18108e-26	0.450869	0.496	0.198	1.63048e-22	Pre-Lep	LOC100184583
6.88452e-23	0.450771	0.298	0.09	9.50408e-19	Pre-Lep	LOC100184607
3.36393e-19	0.45028	0.571	0.289	4.64391e-15	Pre-Lep	zf(phd)-1
2.34204e-24	0.450085	0.356	0.117	3.23318e-20	Pre-Lep	LOC100177117
3.22106e-35	0.450067	1	0.962	4.44668e-31	Pre-Lep	LOC100180815
1.21899e-21	0.449781	0.625	0.323	1.68281e-17	Pre-Lep	LOC100175452
8.20413e-28	0.449695	0.475	0.175	1.13258e-23	Pre-Lep	LOC100175682
1.93624e-26	0.449442	0.39	0.133	2.67298e-22	Pre-Lep	LOC104265829
1.65564e-20	0.448872	0.533	0.257	2.28562e-16	Pre-Lep	LOC100184070
7.17377e-17	0.448807	0.608	0.348	9.90338e-13	Pre-Lep	LOC100185461
7.60063e-37	0.448701	0.998	0.959	1.04927e-32	Pre-Lep	LOC100185367
4.40019e-19	0.448564	0.535	0.266	6.07447e-15	Pre-Lep	LOC100175695
1.17426e-26	0.447932	0.442	0.163	1.62107e-22	Pre-Lep	LOC100186255
6.33724e-25	0.447276	0.977	0.868	8.74856e-21	Pre-Lep	LOC108949278
2.13339e-18	0.446506	0.633	0.341	2.94515e-14	Pre-Lep	LOC100185806
1.12671e-24	0.445797	0.433	0.166	1.55542e-20	Pre-Lep	zf(c2h2)-15
1.39635e-26	0.444557	0.448	0.164	1.92766e-22	Pre-Lep	LOC100179391
1.13687e-20	0.44385	0.465	0.203	1.56945e-16	Pre-Lep	LOC100175246
8.96926e-31	0.443339	0.994	0.952	1.23821e-26	Pre-Lep	LOC100181568
1.69209e-23	0.443096	0.421	0.161	2.33593e-19	Pre-Lep	LOC100175023
1.76056e-24	0.443039	0.502	0.213	2.43046e-20	Pre-Lep	LOC100185599
1.46033e-31	0.442093	0.998	0.962	2.01599e-27	Pre-Lep	LOC100180716
1.08406e-30	0.439883	0.985	0.937	1.49655e-26	Pre-Lep	rl32
1.5357e-30	0.439062	0.396	0.122	2.12003e-26	Pre-Lep	LOC100182763
4.42869e-20	0.438316	0.65	0.341	6.1138e-16	Pre-Lep	LOC100187407
1.04126e-20	0.436297	0.569	0.285	1.43746e-16	Pre-Lep	LOC100186425
8.76998e-22	0.436115	0.698	0.383	1.2107e-17	Pre-Lep	LOC100185578
2.99396e-24	0.435988	0.417	0.16	4.13317e-20	Pre-Lep	LOC100184457
8.07588e-22	0.435985	0.444	0.189	1.11487e-17	Pre-Lep	LOC100178070
3.98477e-18	0.43568	0.8	0.502	5.50097e-14	Pre-Lep	LOC100180022
4.89254e-35	0.434979	0.998	0.976	6.75415e-31	Pre-Lep	LOC100179092
3.79542e-25	0.434979	0.525	0.223	5.23958e-21	Pre-Lep	LOC100183682
3.91971e-28	0.434655	0.996	0.958	5.41116e-24	Pre-Lep	LOC100175959
1.77368e-17	0.434035	0.696	0.416	2.44857e-13	Pre-Lep	LOC100185005
6.27402e-20	0.43341	0.321	0.114	8.66128e-16	Pre-Lep	LOC100178794
4.7193e-32	0.432437	0.29	0.062	6.515e-28	Pre-Lep	LOC100177904
2.98522e-32	0.432148	1	0.975	4.1211e-28	Pre-Lep	LOC100177652
1.24906e-32	0.430966	0.442	0.139	1.72433e-28	Pre-Lep	LOC100180245
2.74888e-22	0.430261	0.598	0.297	3.79483e-18	Pre-Lep	LOC100183677
2.25797e-26	0.430112	0.458	0.179	3.11712e-22	Pre-Lep	LOC100176682
1.17525e-30	0.429611	0.31	0.075	1.62243e-26	Pre-Lep	LOC100185895
9.92266e-24	0.428925	0.985	0.919	1.36982e-19	Pre-Lep	LOC100176316
1.11205e-20	0.428754	0.294	0.095	1.53519e-16	Pre-Lep	LOC100178291
2.40317e-23	0.428508	0.49	0.209	3.31758e-19	Pre-Lep	LOC100176145
6.19189e-23	0.428117	0.512	0.227	8.5479e-19	Pre-Lep	LOC100181765
3.22613e-29	0.427643	0.271	0.058	4.45367e-25	Pre-Lep	LOC100185603
6.6829e-27	0.427361	0.304	0.082	9.22574e-23	Pre-Lep	LOC100182003
5.56576e-18	0.427345	0.865	0.651	7.68353e-14	Pre-Lep	LOC100184300
1.06863e-26	0.427087	0.994	0.931	1.47524e-22	Pre-Lep	LOC108951018
4.11183e-24	0.426686	0.527	0.234	5.67638e-20	Pre-Lep	LOC100181343
7.06955e-19	0.426399	0.531	0.27	9.75951e-15	Pre-Lep	LOC100184492
3.1551e-21	0.426137	0.421	0.17	4.35562e-17	Pre-Lep	LOC100183240
2.56677e-33	0.426113	1	0.983	3.54342e-29	Pre-Lep	LOC100180346
3.34461e-23	0.425901	0.438	0.175	4.61723e-19	Pre-Lep	LOC100176373
3.6014e-24	0.425773	0.983	0.934	4.97174e-20	Pre-Lep	LOC100178255
3.9008e-24	0.425516	0.415	0.156	5.38505e-20	Pre-Lep	LOC100179811
1.30811e-15	0.423297	0.621	0.371	1.80584e-11	Pre-Lep	LOC100184663
4.83204e-22	0.422513	0.906	0.685	6.67064e-18	Pre-Lep	LOC100180329
4.29846e-30	0.422051	0.996	0.912	5.93402e-26	Pre-Lep	LOC100184231
2.64541e-18	0.421903	0.642	0.369	3.65198e-14	Pre-Lep	LOC100185801
1.98426e-20	0.421741	0.496	0.23	2.73927e-16	Pre-Lep	LOC100175820
4.84808e-27	0.421128	0.321	0.09	6.69278e-23	Pre-Lep	LOC100178939
3.48016e-32	0.420858	1	0.982	4.80436e-28	Pre-Lep	LOC100175749
1.4607e-12	0.420732	0.821	0.635	2.0165e-08	Pre-Lep	LOC100186266
1.55064e-13	0.420055	0.535	0.311	2.14065e-09	Pre-Lep	LOC100184688
1.64281e-27	0.419781	0.992	0.964	2.2679e-23	Pre-Lep	LOC100175217
1.87761e-21	0.418568	0.421	0.173	2.59204e-17	Pre-Lep	LOC100183671
8.32613e-25	0.418241	0.381	0.133	1.14942e-20	Pre-Lep	LOC100187346
1.13003e-32	0.417977	0.996	0.965	1.56001e-28	Pre-Lep	LOC100180455
1.19005e-22	0.417099	0.427	0.172	1.64286e-18	Pre-Lep	LOC100183379
2.40046e-18	0.416875	0.523	0.26	3.31384e-14	Pre-Lep	LOC100182844
3.07222e-22	0.416736	0.356	0.126	4.2412e-18	Pre-Lep	LOC104266474
1.60045e-17	0.416556	0.575	0.301	2.20942e-13	Pre-Lep	LOC100183745
7.01958e-29	0.416483	1	0.97	9.69053e-25	Pre-Lep	LOC100180699
3.48171e-24	0.414855	0.427	0.166	4.8065e-20	Pre-Lep	LOC113475238
8.30353e-17	0.414378	0.479	0.244	1.1463e-12	Pre-Lep	zf(cchc)-13
1.82159e-21	0.414042	0.971	0.875	2.5147e-17	Pre-Lep	LOC100175583
1.00555e-21	0.413639	0.333	0.116	1.38816e-17	Pre-Lep	LOC100186301
4.09103e-26	0.413594	0.521	0.217	5.64766e-22	Pre-Lep	LOC100180873
6.20619e-25	0.413251	0.99	0.934	8.56765e-21	Pre-Lep	LOC100177458
2.1453e-16	0.413103	0.656	0.385	2.96159e-12	Pre-Lep	LOC100175847
1.24328e-22	0.412688	0.398	0.151	1.71635e-18	Pre-Lep	LOC100177022
2.81165e-32	0.412231	0.994	0.968	3.88148e-28	Pre-Lep	rps13
7.05574e-25	0.411586	0.277	0.073	9.74045e-21	Pre-Lep	LOC100184892
7.23242e-31	0.411516	1	0.97	9.98436e-27	Pre-Lep	LOC100176881
3.67233e-29	0.410263	0.996	0.964	5.06966e-25	Pre-Lep	LOC100183305
4.53583e-17	0.410227	0.754	0.503	6.26171e-13	Pre-Lep	LOC100178674
1.1377e-20	0.408629	0.377	0.146	1.5706e-16	Pre-Lep	LOC100185343
6.3948e-23	0.408259	0.5	0.218	8.82802e-19	Pre-Lep	LOC100179515
3.24242e-26	0.408202	0.992	0.953	4.47615e-22	Pre-Lep	LOC100186308
2.32229e-28	0.407915	0.415	0.136	3.20592e-24	Pre-Lep	LOC100178056
5.16273e-15	0.407078	0.579	0.333	7.12716e-11	Pre-Lep	LOC100182400
1.34108e-23	0.406704	0.423	0.162	1.85136e-19	Pre-Lep	LOC100181635
5.33098e-32	0.406078	1	0.988	7.35942e-28	Pre-Lep	LOC100178199
6.83544e-15	0.405244	0.738	0.495	9.43632e-11	Pre-Lep	LOC100186131
4.48534e-17	0.405058	0.458	0.225	6.19202e-13	Pre-Lep	LOC101243161
4.11866e-28	0.404562	0.396	0.128	5.68581e-24	Pre-Lep	LOC100184846
2.10881e-24	0.404358	0.994	0.945	2.91121e-20	Pre-Lep	LOC100175738
4.50849e-17	0.404238	0.731	0.47	6.22397e-13	Pre-Lep	LOC100177141
5.0722e-22	0.404096	0.404	0.16	7.00217e-18	Pre-Lep	LOC100183747
3.14258e-28	0.403946	0.992	0.97	4.33834e-24	Pre-Lep	LOC100184647
6.0891e-21	0.403659	0.288	0.091	8.406e-17	Pre-Lep	LOC100183257
1.48848e-16	0.402203	0.675	0.405	2.05485e-12	Pre-Lep	LOC100186297
2.40697e-26	0.401867	0.34	0.101	3.32282e-22	Pre-Lep	zf(ring)-23
1.63823e-19	0.401233	0.633	0.34	2.26158e-15	Pre-Lep	LOC104266248
2.04512e-21	0.400748	0.369	0.137	2.82328e-17	Pre-Lep	LOC100179315
1.33482e-23	0.397791	0.283	0.08	1.84273e-19	Pre-Lep	LOC100184512
4.89369e-25	0.397643	0.379	0.129	6.75574e-21	Pre-Lep	LOC100178207
1.58553e-28	0.397008	0.996	0.956	2.18882e-24	Pre-Lep	LOC100182116
6.57373e-25	0.395972	0.394	0.138	9.07503e-21	Pre-Lep	LOC100175852
1.58771e-26	0.395659	0.996	0.985	2.19183e-22	Pre-Lep	LOC100184559
7.92729e-27	0.395496	0.994	0.971	1.09436e-22	Pre-Lep	LOC100187034
2.47548e-21	0.395469	0.329	0.113	3.4174e-17	Pre-Lep	LOC100181746
6.56685e-19	0.395065	0.581	0.302	9.06554e-15	Pre-Lep	LOC100177821
9.4794e-31	0.394798	1	0.996	1.30863e-26	Pre-Lep	LOC100184468
1.10703e-21	0.394686	0.271	0.08	1.52825e-17	Pre-Lep	zf(cchc)-15
2.30082e-20	0.393003	0.99	0.956	3.17628e-16	Pre-Lep	LOC100184655
4.98543e-19	0.392793	0.415	0.176	6.88239e-15	Pre-Lep	LOC100182767
1.71001e-19	0.391433	0.525	0.254	2.36067e-15	Pre-Lep	LOC100186145
9.48776e-25	0.390945	0.315	0.093	1.30979e-20	Pre-Lep	LOC101242114
4.21091e-11	0.38929	0.319	0.159	5.81316e-07	Pre-Lep	LOC100181302
9.38064e-19	0.389274	0.46	0.21	1.295e-14	Pre-Lep	LOC100178810
4.02726e-18	0.388552	0.535	0.27	5.55964e-14	Pre-Lep	zf(ubp)-1
4.62311e-21	0.388337	0.256	0.074	6.3822e-17	Pre-Lep	LOC100186458
8.40951e-20	0.388325	0.34	0.125	1.16093e-15	Pre-Lep	LOC100176459
1.23811e-24	0.38802	0.394	0.138	1.70921e-20	Pre-Lep	LOC100182219
5.61356e-19	0.387561	0.404	0.172	7.74951e-15	Pre-Lep	LOC100176219
3.79948e-17	0.387187	0.667	0.382	5.24518e-13	Pre-Lep	LOC100175748
3.01868e-15	0.385889	0.787	0.545	4.16729e-11	Pre-Lep	LOC100186713
2.05895e-21	0.385301	0.406	0.163	2.84238e-17	Pre-Lep	LOC100176224
1.65722e-28	0.384913	0.998	0.964	2.28779e-24	Pre-Lep	LOC100185869
3.95735e-17	0.384736	0.379	0.163	5.46312e-13	Pre-Lep	LOC100178843
7.60785e-29	0.383941	1	0.998	1.05026e-24	Pre-Lep	LOC100178571
7.79255e-25	0.382826	0.283	0.075	1.07576e-20	Pre-Lep	LOC100184449
1.6069e-24	0.382801	0.621	0.307	2.21832e-20	Pre-Lep	LOC100184289
3.11614e-26	0.382746	0.412	0.146	4.30183e-22	Pre-Lep	LOC100182717
3.78361e-26	0.382475	0.996	0.96	5.22327e-22	Pre-Lep	LOC100182402
9.63723e-25	0.382438	0.49	0.195	1.33042e-20	Pre-Lep	LOC100178515
2.30624e-26	0.382107	0.996	0.963	3.18376e-22	Pre-Lep	LOC100186399
1.90686e-15	0.382053	0.919	0.766	2.63243e-11	Pre-Lep	LOC100186672
1.07946e-16	0.381994	0.642	0.372	1.49019e-12	Pre-Lep	LOC100175421
2.29974e-24	0.3816	0.333	0.105	3.17479e-20	Pre-Lep	LOC100178200
2.02249e-22	0.380588	0.285	0.086	2.79205e-18	Pre-Lep	LOC100185383
2.36719e-20	0.380157	0.354	0.132	3.26791e-16	Pre-Lep	LOC100175178
7.02945e-17	0.379766	0.908	0.704	9.70415e-13	Pre-Lep	LOC100183855
1.68639e-19	0.379533	0.496	0.231	2.32806e-15	Pre-Lep	LOC108950637
1.28102e-22	0.379437	0.379	0.138	1.76845e-18	Pre-Lep	LOC100178001
5.46911e-19	0.37837	0.483	0.225	7.5501e-15	Pre-Lep	LOC100184517
1.95199e-20	0.377758	0.481	0.211	2.69472e-16	Pre-Lep	LOC100176674
1.83383e-22	0.377167	0.362	0.128	2.5316e-18	Pre-Lep	LOC104265339
4.5438e-23	0.376708	0.498	0.217	6.27272e-19	Pre-Lep	LOC100181679
4.18188e-21	0.376501	0.419	0.17	5.77309e-17	Pre-Lep	LOC100181958
6.46949e-19	0.375988	0.331	0.124	8.93113e-15	Pre-Lep	LOC100186347
8.87896e-21	0.375513	0.506	0.234	1.22574e-16	Pre-Lep	LOC100185737
4.28215e-28	0.375274	0.383	0.12	5.9115e-24	Pre-Lep	LOC100179499
3.48596e-17	0.375127	0.415	0.189	4.81237e-13	Pre-Lep	klp2
2.40816e-24	0.374639	0.419	0.157	3.32446e-20	Pre-Lep	LOC108949967
8.01194e-19	0.374559	0.365	0.147	1.10605e-14	Pre-Lep	LOC100181853
3.35704e-17	0.374278	0.546	0.289	4.6344e-13	Pre-Lep	LOC101243014
2.14458e-22	0.374271	0.569	0.277	2.96059e-18	Pre-Lep	LOC100175454
6.17066e-13	0.373655	0.544	0.302	8.51859e-09	Pre-Lep	LOC113474514
1.69134e-23	0.372374	0.39	0.138	2.33489e-19	Pre-Lep	LOC100185696
1.17095e-20	0.369905	0.983	0.932	1.6165e-16	Pre-Lep	LOC100186345
3.15461e-25	0.368945	0.358	0.116	4.35495e-21	Pre-Lep	cimsi
4.76165e-21	0.368828	0.383	0.148	6.57346e-17	Pre-Lep	LOC100181597
2.36848e-17	0.36877	0.592	0.319	3.26969e-13	Pre-Lep	LOC100186225
6.24107e-23	0.367155	0.379	0.134	8.61579e-19	Pre-Lep	LOC100179387
8.99067e-14	0.365934	0.706	0.448	1.24116e-09	Pre-Lep	LOC100175703
5.0407e-17	0.365929	0.271	0.097	6.95869e-13	Pre-Lep	LOC100182610
1.23493e-17	0.365493	0.356	0.144	1.70482e-13	Pre-Lep	LOC100182198
7.8183e-16	0.365389	0.35	0.156	1.07932e-11	Pre-Lep	LOC100179888
1.4768e-22	0.363774	0.417	0.164	2.03872e-18	Pre-Lep	LOC100186320
1.60109e-21	0.363429	0.488	0.22	2.2103e-17	Pre-Lep	LOC100180261
1.90061e-16	0.363359	0.521	0.276	2.62379e-12	Pre-Lep	LOC100177262
5.42902e-22	0.362689	0.367	0.135	7.49476e-18	Pre-Lep	cbf-2
1.8909e-20	0.362548	0.348	0.128	2.61038e-16	Pre-Lep	LOC113474992
8.42888e-13	0.362475	0.658	0.418	1.16361e-08	Pre-Lep	LOC100176034
1.34652e-19	0.362346	0.579	0.295	1.85888e-15	Pre-Lep	LOC100187123
4.27296e-21	0.362233	0.3	0.1	5.89882e-17	Pre-Lep	LOC100184206
3.83026e-26	0.361201	0.406	0.14	5.28768e-22	Pre-Lep	LOC100175965
4.89311e-20	0.361173	0.3	0.101	6.75494e-16	Pre-Lep	LOC100180421
2.01926e-14	0.360499	0.485	0.256	2.78759e-10	Pre-Lep	LOC100178580
2.65371e-12	0.360426	0.571	0.335	3.66345e-08	Pre-Lep	LOC100175630
1.81103e-23	0.36041	0.338	0.108	2.50013e-19	Pre-Lep	LOC100179309
6.81066e-19	0.360193	0.452	0.205	9.40211e-15	Pre-Lep	LOC100181411
2.18256e-20	0.359962	0.298	0.1	3.01302e-16	Pre-Lep	LOC100183227
1.37617e-19	0.359769	0.473	0.212	1.8998e-15	Pre-Lep	LOC100183239
3.65938e-18	0.359193	0.467	0.22	5.05178e-14	Pre-Lep	LOC100176016
1.63502e-18	0.358552	0.565	0.291	2.25714e-14	Pre-Lep	LOC100184417
4.65283e-22	0.357459	0.992	0.946	6.42323e-18	Pre-Lep	r27a
6.45347e-13	0.357212	0.429	0.223	8.90902e-09	Pre-Lep	LOC104266620
5.17177e-15	0.356825	0.444	0.22	7.13962e-11	Pre-Lep	LOC100180918
8.05543e-16	0.356541	0.26	0.097	1.11205e-11	Pre-Lep	LOC100177209
1.55662e-16	0.355946	0.34	0.141	2.14892e-12	Pre-Lep	LOC100186467
2.69328e-24	0.35591	0.994	0.961	3.71808e-20	Pre-Lep	LOC100178953
1.27026e-26	0.354853	0.254	0.056	1.75359e-22	Pre-Lep	LOC100184953
4.96149e-18	0.354628	0.465	0.217	6.84934e-14	Pre-Lep	LOC100181989
2.73732e-15	0.353614	0.421	0.202	3.77887e-11	Pre-Lep	LOC100183256
6.3057e-20	0.35331	0.392	0.158	8.70502e-16	Pre-Lep	LOC100181755
1.84624e-20	0.352705	0.637	0.336	2.54874e-16	Pre-Lep	LOC100186056
1.42924e-19	0.352243	0.581	0.288	1.97306e-15	Pre-Lep	LOC100180879
1.77351e-14	0.35208	0.7	0.457	2.44833e-10	Pre-Lep	LOC100184735
1.18595e-16	0.351793	0.515	0.262	1.6372e-12	Pre-Lep	LOC100175089
8.30595e-16	0.351701	0.54	0.288	1.14664e-11	Pre-Lep	LOC100179066
3.83626e-17	0.351033	0.39	0.171	5.29596e-13	Pre-Lep	LOC100181387
9.75584e-20	0.346676	0.277	0.09	1.34679e-15	Pre-Lep	LOC100181464
8.23164e-17	0.346437	0.787	0.527	1.13638e-12	Pre-Lep	LOC100178016
5.78982e-26	0.345627	0.415	0.144	7.99285e-22	Pre-Lep	LOC100179541
3.68754e-18	0.344636	0.31	0.114	5.09064e-14	Pre-Lep	LOC100184027
9.00888e-15	0.344105	0.331	0.145	1.24368e-10	Pre-Lep	LOC100180401
1.06145e-19	0.343928	0.527	0.255	1.46533e-15	Pre-Lep	LOC108950881
4.03035e-16	0.343837	0.644	0.373	5.56389e-12	Pre-Lep	LOC100183816
4.18399e-21	0.343802	0.377	0.142	5.776e-17	Pre-Lep	LOC100182874
1.11388e-18	0.343042	0.425	0.187	1.53772e-14	Pre-Lep	LOC100177801
6.37661e-21	0.342812	0.438	0.183	8.80291e-17	Pre-Lep	LOC100179184
5.87603e-14	0.341817	0.469	0.252	8.11186e-10	Pre-Lep	LOC100187151
9.66676e-22	0.341495	0.356	0.127	1.3345e-17	Pre-Lep	LOC100179329
2.21688e-14	0.341087	0.596	0.341	3.0604e-10	Pre-Lep	LOC100179977
2.48432e-12	0.340998	0.619	0.399	3.42961e-08	Pre-Lep	LOC100180701
1.1671e-20	0.34092	0.319	0.109	1.61118e-16	Pre-Lep	LOC100176652
8.55163e-10	0.340136	0.806	0.613	1.18055e-05	Pre-Lep	xbpa
3.02702e-19	0.339544	0.312	0.112	4.1788e-15	Pre-Lep	LOC101243016
6.11102e-18	0.339145	0.392	0.167	8.43627e-14	Pre-Lep	LOC100180259
1.9047e-16	0.338449	0.45	0.212	2.62944e-12	Pre-Lep	LOC100179816
8.22883e-20	0.337802	1	0.998	1.13599e-15	Pre-Lep	LOC100178561
9.49707e-20	0.337666	0.29	0.096	1.31107e-15	Pre-Lep	LOC100185499
9.44227e-20	0.336809	0.379	0.15	1.30351e-15	Pre-Lep	LOC100183116
1.15535e-19	0.336445	0.381	0.152	1.59496e-15	Pre-Lep	LOC100175207
3.08077e-26	0.336118	0.402	0.138	4.253e-22	Pre-Lep	LOC100187059
4.39157e-20	0.335967	0.292	0.096	6.06256e-16	Pre-Lep	LOC100185521
1.19041e-18	0.33537	0.369	0.15	1.64337e-14	Pre-Lep	LOC104266137
3.51076e-20	0.333986	0.362	0.141	4.8466e-16	Pre-Lep	LOC100176124
1.48175e-22	0.333313	0.419	0.16	2.04556e-18	Pre-Lep	LOC104266385
2.00839e-17	0.333046	0.325	0.128	2.77259e-13	Pre-Lep	LOC100179249
1.87476e-15	0.333042	0.573	0.306	2.58811e-11	Pre-Lep	LOC100182805
1.32436e-17	0.332504	0.292	0.106	1.82828e-13	Pre-Lep	LOC100183542
4.44218e-12	0.331953	0.81	0.573	6.13243e-08	Pre-Lep	LOC100185755
1.09043e-11	0.331357	0.613	0.387	1.50534e-07	Pre-Lep	LOC100184746
3.37977e-20	0.331339	0.329	0.118	4.66578e-16	Pre-Lep	LOC100181218
2.52395e-21	0.331251	0.325	0.109	3.48431e-17	Pre-Lep	LOC100186430
3.60883e-21	0.331195	0.269	0.079	4.982e-17	Pre-Lep	LOC100184530
4.76935e-14	0.330721	0.683	0.43	6.58409e-10	Pre-Lep	LOC101242470
2.6319e-27	0.329832	0.396	0.13	3.63334e-23	Pre-Lep	LOC100177218
1.19707e-19	0.329009	0.321	0.114	1.65256e-15	Pre-Lep	LOC100180777
2.16121e-12	0.327571	0.462	0.252	2.98355e-08	Pre-Lep	LOC100177539
4.84667e-19	0.327355	0.408	0.173	6.69082e-15	Pre-Lep	LOC100184002
9.70548e-15	0.327045	0.325	0.138	1.33984e-10	Pre-Lep	LOC100179438
4.25936e-14	0.326329	0.644	0.391	5.88004e-10	Pre-Lep	LOC100186678
3.55244e-17	0.325933	0.656	0.374	4.90415e-13	Pre-Lep	zf(cchc)-24
2.65625e-18	0.325796	0.467	0.22	3.66696e-14	Pre-Lep	LOC101243045
4.79016e-20	0.324151	0.369	0.142	6.61282e-16	Pre-Lep	LOC100178021
2.1398e-18	0.324003	0.39	0.165	2.95399e-14	Pre-Lep	LOC100179489
5.7682e-17	0.323913	0.992	0.983	7.96299e-13	Pre-Lep	LOC100176933
1.27725e-17	0.323638	0.415	0.184	1.76324e-13	Pre-Lep	LOC100185398
2.56218e-12	0.323475	0.975	0.916	3.53709e-08	Pre-Lep	LOC100176019
2.30284e-18	0.322963	0.333	0.128	3.17907e-14	Pre-Lep	LOC100182395
1.40871e-17	0.322368	0.258	0.086	1.94472e-13	Pre-Lep	LOC100179896
4.89407e-20	0.322145	0.3	0.1	6.75627e-16	Pre-Lep	LOC100183291
1.00316e-15	0.321974	0.433	0.208	1.38486e-11	Pre-Lep	LOC100176202
3.64104e-12	0.321885	0.719	0.477	5.02646e-08	Pre-Lep	zf(c2h2)-118
3.59934e-21	0.321828	0.996	0.995	4.96889e-17	Pre-Lep	LOC100180640
1.75212e-14	0.321719	0.577	0.329	2.4188e-10	Pre-Lep	LOC100177148
2.65884e-17	0.321099	0.288	0.104	3.67052e-13	Pre-Lep	LOC100182896
7.30117e-20	0.320685	0.331	0.119	1.00793e-15	Pre-Lep	LOC100180533
4.82273e-11	0.320091	0.754	0.559	6.65778e-07	Pre-Lep	LOC101243097
3.80984e-15	0.31991	0.408	0.193	5.25948e-11	Pre-Lep	LOC100177861
1.10016e-09	0.319588	0.677	0.445	1.51876e-05	Pre-Lep	LOC100177520
1.67397e-16	0.319371	0.546	0.274	2.31091e-12	Pre-Lep	LOC100177467
3.1467e-14	0.319107	0.279	0.113	4.34402e-10	Pre-Lep	LOC100181966
2.27644e-27	0.318804	0.298	0.077	3.14263e-23	Pre-Lep	LOC100184951
1.37196e-17	0.318072	0.267	0.092	1.89398e-13	Pre-Lep	LOC100182540
3.10517e-13	0.317466	0.398	0.198	4.28668e-09	Pre-Lep	tardbp
1.25024e-22	0.317459	0.344	0.117	1.72595e-18	Pre-Lep	LOC100177551
3.1068e-16	0.31651	0.258	0.092	4.28893e-12	Pre-Lep	LOC100184042
1.8644e-16	0.316251	0.292	0.11	2.5738e-12	Pre-Lep	LOC104266740
5.54194e-19	0.316248	0.458	0.202	7.65064e-15	Pre-Lep	LOC100183633
8.84032e-18	0.316051	0.354	0.143	1.22041e-13	Pre-Lep	LOC100184303
1.74581e-19	0.31584	0.446	0.192	2.41009e-15	Pre-Lep	LOC100181824
1.92757e-10	0.313841	0.271	0.128	2.66101e-06	Pre-Lep	LOC100187356
1.87617e-13	0.311465	0.319	0.143	2.59005e-09	Pre-Lep	LOC100176400
2.63568e-11	0.311303	0.338	0.167	3.63856e-07	Pre-Lep	cbf
3.55386e-15	0.311208	0.467	0.23	4.9061e-11	Pre-Lep	LOC100184936
6.45626e-21	0.310348	0.312	0.104	8.91287e-17	Pre-Lep	LOC100180019
8.96152e-16	0.31021	0.485	0.24	1.23714e-11	Pre-Lep	LOC100175896
7.06805e-17	0.309675	0.267	0.094	9.75744e-13	Pre-Lep	LOC100179611
9.27429e-20	0.309629	0.273	0.086	1.28032e-15	Pre-Lep	LOC100175272
1.21058e-18	0.308351	0.433	0.192	1.6712e-14	Pre-Lep	LOC100176771
1.44131e-13	0.307748	0.429	0.222	1.98973e-09	Pre-Lep	LOC100184172
3.39873e-15	0.306053	0.415	0.196	4.69195e-11	Pre-Lep	LOC100183482
8.79375e-17	0.305831	0.258	0.09	1.21398e-12	Pre-Lep	LOC100184673
2.70532e-21	0.305416	0.317	0.105	3.73469e-17	Pre-Lep	LOC100179953
4.59665e-17	0.302604	0.254	0.085	6.34568e-13	Pre-Lep	LOC100176827
2.51687e-20	0.302273	0.467	0.205	3.47454e-16	Pre-Lep	LOC100176230
8.11877e-18	0.302018	0.458	0.216	1.1208e-13	Pre-Lep	LOC100185882
1.28511e-12	0.301511	0.558	0.323	1.77409e-08	Pre-Lep	LOC100184330
5.01921e-18	0.301354	0.329	0.127	6.92901e-14	Pre-Lep	LOC100177856
2.43252e-12	0.300583	0.338	0.161	3.35809e-08	Pre-Lep	LOC100184410
2.15512e-20	0.300002	0.502	0.231	2.97514e-16	Pre-Lep	LOC100179960
3.14914e-14	0.299994	0.283	0.114	4.34738e-10	Pre-Lep	LOC100177484
2.25593e-19	0.298906	0.36	0.14	3.11431e-15	Pre-Lep	LOC100175802
1.55995e-13	0.298616	0.465	0.247	2.15351e-09	Pre-Lep	LOC100182514
1.01709e-19	0.298082	0.483	0.219	1.40409e-15	Pre-Lep	LOC100185218
9.00952e-19	0.296474	0.388	0.158	1.24376e-14	Pre-Lep	LOC100175364
1.22267e-16	0.296285	0.438	0.205	1.68789e-12	Pre-Lep	LOC100185159
9.93221e-12	0.296283	0.575	0.341	1.37114e-07	Pre-Lep	LOC100182364
4.23014e-10	0.296077	0.821	0.607	5.8397e-06	Pre-Lep	LOC100178141
1.0808e-12	0.295881	0.819	0.586	1.49205e-08	Pre-Lep	LOC100182528
3.56751e-16	0.295789	0.298	0.113	4.92495e-12	Pre-Lep	LOC100176507
4.90116e-13	0.295159	0.344	0.164	6.76605e-09	Pre-Lep	LOC100177127
5.00227e-09	0.293866	0.942	0.791	6.90564e-05	Pre-Lep	LOC100183843
4.33037e-16	0.292695	0.481	0.24	5.97808e-12	Pre-Lep	LOC100175752
3.02737e-21	0.292455	0.308	0.101	4.17928e-17	Pre-Lep	LOC100183249
1.56879e-16	0.292446	0.273	0.099	2.16571e-12	Pre-Lep	ci-zf(c2h2)-56
2.53849e-19	0.29234	0.375	0.146	3.50439e-15	Pre-Lep	LOC100181450
2.50324e-13	0.292178	0.442	0.225	3.45573e-09	Pre-Lep	LOC100178819
1.00386e-14	0.291634	0.312	0.131	1.38583e-10	Pre-Lep	LOC100185301
2.72238e-12	0.291626	0.377	0.189	3.75824e-08	Pre-Lep	LOC100176466
5.37876e-17	0.291252	0.254	0.085	7.42538e-13	Pre-Lep	LOC100176147
1.17364e-19	0.290658	0.254	0.075	1.62021e-15	Pre-Lep	LOC100179477
7.9935e-13	0.290578	0.481	0.265	1.1035e-08	Pre-Lep	LOC100183407
1.87617e-13	0.290447	0.39	0.19	2.59005e-09	Pre-Lep	LOC100178904
2.25724e-16	0.290271	0.394	0.175	3.11612e-12	Pre-Lep	LOC100175884
1.26599e-11	0.289372	0.302	0.144	1.7477e-07	Pre-Lep	LOC100180073
4.16777e-12	0.288876	0.775	0.529	5.7536e-08	Pre-Lep	ci-htf-1
8.23673e-12	0.287711	0.302	0.139	1.13708e-07	Pre-Lep	LOC100180627
1.04209e-18	0.286434	0.258	0.083	1.4386e-14	Pre-Lep	LOC100176464
2.18927e-13	0.285855	0.4	0.198	3.02229e-09	Pre-Lep	zf(c2h2)-137
1.40078e-13	0.285651	0.362	0.17	1.93378e-09	Pre-Lep	LOC104265533
4.08471e-18	0.284809	0.321	0.119	5.63894e-14	Pre-Lep	LOC100182334
2.97344e-15	0.284681	0.365	0.163	4.10484e-11	Pre-Lep	LOC100183306
1.23216e-16	0.284555	0.331	0.134	1.70099e-12	Pre-Lep	LOC100184240
7.44149e-23	0.283649	0.252	0.065	1.0273e-18	Pre-Lep	LOC100179444
7.0867e-16	0.283641	0.304	0.121	9.78319e-12	Pre-Lep	LOC100181789
6.71542e-09	0.283115	0.579	0.382	9.27063e-05	Pre-Lep	LOC100181490
7.03937e-13	0.283042	0.96	0.884	9.71785e-09	Pre-Lep	LOC109623490
9.61199e-11	0.282671	0.658	0.421	1.32694e-06	Pre-Lep	LOC100176706
2.01488e-11	0.282422	0.567	0.342	2.78154e-07	Pre-Lep	LOC100181232
8.708e-12	0.280632	0.533	0.31	1.20214e-07	Pre-Lep	LOC100181370
7.2581e-17	0.280307	0.4	0.177	1.00198e-12	Pre-Lep	LOC100183786
1.6443e-19	0.28027	0.506	0.24	2.26995e-15	Pre-Lep	LOC100180028
4.5913e-18	0.280261	0.271	0.09	6.33829e-14	Pre-Lep	LOC100176850
7.73042e-13	0.279663	0.473	0.246	1.06718e-08	Pre-Lep	LOC100176824
1.23537e-14	0.278925	0.371	0.17	1.70542e-10	Pre-Lep	LOC100182779
1.62089e-15	0.278634	0.252	0.091	2.23764e-11	Pre-Lep	LOC100175771
1.53631e-17	0.277559	0.383	0.163	2.12087e-13	Pre-Lep	LOC100181870
1.311e-15	0.277398	0.283	0.108	1.80984e-11	Pre-Lep	LOC100179775
4.21429e-10	0.27644	0.456	0.264	5.81783e-06	Pre-Lep	LOC100176997
4.12916e-16	0.27454	0.258	0.092	5.70031e-12	Pre-Lep	irf-like-6
1.35717e-12	0.274246	0.515	0.29	1.87357e-08	Pre-Lep	LOC100181347
1.07734e-11	0.274006	0.596	0.369	1.48727e-07	Pre-Lep	sir2-a
1.35785e-17	0.273937	0.315	0.118	1.87451e-13	Pre-Lep	LOC100184997
1.44635e-15	0.273848	0.369	0.162	1.99669e-11	Pre-Lep	LOC100184779
8.23415e-17	0.273254	0.285	0.103	1.13672e-12	Pre-Lep	LOC100178158
2.74136e-13	0.272503	0.335	0.154	3.78445e-09	Pre-Lep	LOC100182504
1.01683e-14	0.272301	0.362	0.164	1.40373e-10	Pre-Lep	LOC100175561
6.37118e-16	0.272098	0.512	0.267	8.79542e-12	Pre-Lep	LOC100184063
9.74412e-18	0.271795	0.379	0.156	1.34518e-13	Pre-Lep	LOC100176470
8.55805e-17	0.271387	0.254	0.087	1.18144e-12	Pre-Lep	LOC101243233
2.07989e-21	0.271384	0.288	0.089	2.87129e-17	Pre-Lep	LOC100180904
1.5782e-14	0.270635	0.569	0.321	2.1787e-10	Pre-Lep	LOC100180431
1.28237e-12	0.269266	0.479	0.258	1.77032e-08	Pre-Lep	LOC100180561
4.47348e-15	0.268595	0.292	0.118	6.17563e-11	Pre-Lep	LOC100178499
2.373e-12	0.268489	0.498	0.283	3.27592e-08	Pre-Lep	LOC104265886
8.49791e-11	0.268323	0.765	0.549	1.17314e-06	Pre-Lep	LOC100176488
6.74684e-10	0.268176	0.55	0.333	9.31402e-06	Pre-Lep	LOC100175456
4.8181e-15	0.268123	0.423	0.205	6.65139e-11	Pre-Lep	LOC100183856
1.26413e-07	0.268085	0.438	0.27	0.00174513	Pre-Lep	LOC100184077
1.77325e-12	0.267578	0.333	0.157	2.44796e-08	Pre-Lep	zf(u1like)-8
1.56965e-18	0.267097	0.362	0.143	2.16691e-14	Pre-Lep	LOC104265605
5.08077e-14	0.26701	0.502	0.262	7.01401e-10	Pre-Lep	LOC100180928
5.92306e-15	0.266884	0.412	0.197	8.17679e-11	Pre-Lep	LOC100180238
5.29717e-13	0.266559	0.515	0.277	7.31275e-09	Pre-Lep	LOC104265826
3.31117e-12	0.266271	0.352	0.174	4.57108e-08	Pre-Lep	LOC100184903
6.80689e-18	0.265511	0.335	0.129	9.39691e-14	Pre-Lep	LOC104265704
6.51197e-16	0.265367	0.373	0.164	8.98978e-12	Pre-Lep	LOC100176856
5.73001e-14	0.265314	0.442	0.225	7.91028e-10	Pre-Lep	LOC100186952
3.95354e-15	0.265063	0.281	0.107	5.45786e-11	Pre-Lep	LOC100175341
1.13805e-13	0.26485	0.602	0.348	1.57108e-09	Pre-Lep	LOC100184543
8.68125e-11	0.264821	0.327	0.162	1.19845e-06	Pre-Lep	LOC100175505
1.00983e-10	0.264475	0.592	0.366	1.39407e-06	Pre-Lep	LOC100175466
4.10954e-12	0.264436	0.61	0.366	5.67322e-08	Pre-Lep	LOC100185943
2.04293e-17	0.263899	0.448	0.204	2.82026e-13	Pre-Lep	LOC100176169
9.52292e-14	0.263556	0.392	0.189	1.31464e-09	Pre-Lep	LOC100182580
1.12208e-15	0.263272	0.406	0.191	1.54903e-11	Pre-Lep	LOC100180463
8.68527e-12	0.263044	0.29	0.129	1.199e-07	Pre-Lep	LOC100176938
6.14167e-13	0.26208	0.383	0.187	8.47857e-09	Pre-Lep	LOC100183552
8.2455e-18	0.262026	0.306	0.112	1.13829e-13	Pre-Lep	LOC100175473
1.38085e-10	0.261521	0.556	0.332	1.90627e-06	Pre-Lep	LOC100175114
1.61833e-09	0.26106	0.45	0.261	2.23411e-05	Pre-Lep	LOC100184901
2.80482e-10	0.260566	0.433	0.246	3.87206e-06	Pre-Lep	LOC100183363
2.44959e-08	0.260213	0.708	0.492	0.000338166	Pre-Lep	LOC100181361
5.43837e-13	0.260071	0.271	0.112	7.50767e-09	Pre-Lep	LOC100182308
5.18767e-11	0.259857	0.481	0.269	7.16158e-07	Pre-Lep	LOC100181209
8.20848e-13	0.259689	0.446	0.235	1.13318e-08	Pre-Lep	LOC100182980
9.38943e-12	0.258941	0.371	0.189	1.29621e-07	Pre-Lep	LOC100183489
4.22972e-09	0.258377	0.5	0.311	5.83913e-05	Pre-Lep	LOC100178567
5.80568e-15	0.257205	0.342	0.149	8.01474e-11	Pre-Lep	LOC100182568
4.02763e-14	0.256911	0.294	0.12	5.56014e-10	Pre-Lep	LOC100186946
7.38763e-15	0.256847	0.373	0.17	1.01986e-10	Pre-Lep	LOC100180799
3.22457e-14	0.256524	0.348	0.157	4.45152e-10	Pre-Lep	LOC100187261
1.236e-10	0.256279	0.579	0.351	1.7063e-06	Pre-Lep	LOC100182407
1.23603e-15	0.256196	0.315	0.126	1.70634e-11	Pre-Lep	LOC100182124
1.67762e-13	0.255932	0.59	0.336	2.31595e-09	Pre-Lep	LOC100182532
4.15425e-14	0.255881	0.267	0.105	5.73494e-10	Pre-Lep	LOC100186882
1.45352e-16	0.254931	0.26	0.091	2.00658e-12	Pre-Lep	LOC100183159
6.1225e-19	0.254001	0.39	0.162	8.45211e-15	Pre-Lep	LOC494392
1.59745e-16	0.253999	0.298	0.111	2.20529e-12	Pre-Lep	LOC100176267
6.979e-11	0.253874	0.377	0.201	9.63451e-07	Pre-Lep	LOC100185850
8.56464e-09	0.253618	0.827	0.626	0.000118235	Pre-Lep	lag1-like1
7.9058e-12	0.25304	0.567	0.329	1.0914e-07	Pre-Lep	LOC100179629
1.73283e-21	0.252272	0.373	0.138	2.39217e-17	Pre-Lep	LOC100184045
1.91714e-14	0.252142	0.254	0.096	2.64661e-10	Pre-Lep	stip
6.53562e-16	0.251982	0.348	0.144	9.02242e-12	Pre-Lep	LOC100187111
2.9046e-17	0.251817	0.277	0.098	4.00981e-13	Pre-Lep	LOC100177641
1.19679e-17	0.251535	0.285	0.101	1.65216e-13	Pre-Lep	LOC100180276
5.4331e-14	0.251376	0.304	0.129	7.5004e-10	Pre-Lep	LOC100180865
1.4185e-16	0.250584	0.373	0.157	1.95825e-12	Pre-Lep	LOC100180713
5.60355e-11	0.250332	0.379	0.194	7.7357e-07	Pre-Lep	LOC100177214
5.47347e-18	0.250178	0.275	0.093	7.55612e-14	Pre-Lep	LOC100180983

## Sheet: Lep-SPC
p_val	avg_log2FC	pct.1	pct.2	p_val_adj	cluster	gene
2.19919e-08	1.14291	0.49	0.397	0.000303599	Lep-SPC	LOC100178903
2.25692e-07	0.990248	0.678	0.661	0.00311567	Lep-SPC	LOC100175434
2.3045e-21	0.94168	0.951	0.966	3.18136e-17	Lep-SPC	LOC101243136
2.42666e-27	0.925081	0.957	0.92	3.35001e-23	Lep-SPC	LOC104266556
3.28706e-07	0.839026	0.432	0.34	0.00453778	Lep-SPC	LOC100178617
1.35681e-11	0.746331	0.752	0.693	1.87308e-07	Lep-SPC	LOC100183517
4.48812e-08	0.745236	0.49	0.413	0.000619585	Lep-SPC	LOC100180387
4.10272e-09	0.729198	0.662	0.613	5.6638e-05	Lep-SPC	LOC101242592
1.45157e-07	0.723682	0.57	0.506	0.00200389	Lep-SPC	LOC100176295
4.17654e-17	0.70919	0.978	0.985	5.76571e-13	Lep-SPC	LOC101241951
2.48504e-16	0.705114	0.866	0.808	3.43059e-12	Lep-SPC	LOC100177931
4.97562e-09	0.694283	0.553	0.476	6.86884e-05	Lep-SPC	LOC100175631
8.93961e-10	0.684813	0.642	0.565	1.23411e-05	Lep-SPC	LOC100176860
1.88148e-11	0.67662	0.859	0.834	2.59738e-07	Lep-SPC	LOC100181624
1.37761e-06	0.627221	0.499	0.417	0.0190179	Lep-SPC	LOC100186866
3.69907e-13	0.626777	0.819	0.772	5.10656e-09	Lep-SPC	LOC100180885
3.57789e-31	0.611559	0.998	0.999	4.93928e-27	Lep-SPC	LOC100178571
7.00556e-12	0.573977	0.85	0.809	9.67118e-08	Lep-SPC	LOC100180596
1.35404e-06	0.569719	0.615	0.574	0.0186925	Lep-SPC	LOC100183359
1.04312e-29	0.563839	0.987	0.973	1.44002e-25	Lep-SPC	LOC100184647
1.19066e-25	0.554453	0.98	0.937	1.64371e-21	Lep-SPC	LOC100178255
2.28579e-16	0.547134	0.984	0.953	3.15553e-12	Lep-SPC	LOC100175612
9.19437e-12	0.53316	0.855	0.799	1.26928e-07	Lep-SPC	LOC100186672
1.18974e-20	0.525205	0.98	0.966	1.64244e-16	Lep-SPC	LOC100175959
1.25098e-08	0.505125	0.917	0.922	0.000172698	Lep-SPC	LOC100178806
3.11254e-28	0.497444	1	0.996	4.29686e-24	Lep-SPC	LOC100184468
2.18901e-21	0.492355	0.978	0.954	3.02193e-17	Lep-SPC	LOC100175738
5.15982e-20	0.489915	0.987	0.975	7.12314e-16	Lep-SPC	LOC100187034
1.05779e-22	0.485084	0.984	0.971	1.46028e-18	Lep-SPC	LOC100180455
1.33427e-21	0.48315	0.987	0.97	1.84196e-17	Lep-SPC	LOC100185869
7.29056e-22	0.475835	0.973	0.964	1.00646e-17	Lep-SPC	LOC100179536
1.82327e-25	0.474212	0.991	0.987	2.51702e-21	Lep-SPC	LOC100180346
1.35047e-27	0.473154	0.998	0.989	1.86432e-23	Lep-SPC	LOC100178199
1.06893e-14	0.470964	0.928	0.896	1.47565e-10	Lep-SPC	LOC100175583
1.44379e-21	0.470822	1	0.983	1.99316e-17	Lep-SPC	LOC100181357
1.30174e-16	0.466731	0.984	0.939	1.79706e-12	Lep-SPC	rl32
1.96066e-23	0.463567	0.982	0.965	2.70669e-19	Lep-SPC	LOC100183019
5.20472e-10	0.460735	0.839	0.804	7.18512e-06	Lep-SPC	LOC108949304
7.61777e-14	0.458906	0.969	0.945	1.05163e-09	Lep-SPC	LOC100177458
3.3121e-22	0.458585	0.987	0.969	4.57235e-18	Lep-SPC	LOC100183305
3.52242e-26	0.458355	0.996	0.978	4.8627e-22	Lep-SPC	LOC100177652
4.98042e-20	0.457805	0.98	0.98	6.87547e-16	Lep-SPC	LOC100180699
1.4299e-20	0.455553	0.996	0.961	1.97397e-16	Lep-SPC	r35a
2.1524e-18	0.455204	0.989	0.976	2.97138e-14	Lep-SPC	LOC100176881
2.45968e-07	0.454959	0.74	0.688	0.00339559	Lep-SPC	LOC100178719
5.45296e-10	0.441174	0.817	0.748	7.52781e-06	Lep-SPC	LOC104266554
2.41351e-06	0.437773	0.783	0.783	0.0333185	Lep-SPC	LOC104265914
3.37155e-20	0.437388	0.993	0.987	4.65442e-16	Lep-SPC	LOC100184559
3.8057e-21	0.43679	0.989	0.968	5.25377e-17	Lep-SPC	LOC100180815
1.88952e-19	0.430707	0.969	0.929	2.60849e-15	Lep-SPC	LOC100176316
8.52792e-18	0.428585	0.991	0.966	1.17728e-13	Lep-SPC	LOC100186399
1.20455e-18	0.425449	0.993	0.986	1.66289e-14	Lep-SPC	LOC100175749
2.96944e-16	0.42454	0.957	0.922	4.09931e-12	Lep-SPC	zf(ring)-26
2.546e-14	0.4218	0.964	0.932	3.51475e-10	Lep-SPC	LOC100185390
1.06249e-19	0.420069	0.993	0.984	1.46676e-15	Lep-SPC	LOC100177507
3.21101e-14	0.419469	0.969	0.952	4.43279e-10	Lep-SPC	LOC100180220
1.92125e-12	0.418384	0.991	0.984	2.65229e-08	Lep-SPC	LOC100176933
3.42202e-17	0.41439	0.987	0.967	4.7241e-13	Lep-SPC	rs23
1.33868e-07	0.413884	0.734	0.676	0.00184804	Lep-SPC	LOC113474986
1.19109e-17	0.411496	0.993	0.966	1.6443e-13	Lep-SPC	LOC100175151
5.19354e-17	0.410199	0.98	0.971	7.16968e-13	Lep-SPC	LOC100180716
4.0351e-17	0.409872	0.984	0.952	5.57045e-13	Lep-SPC	LOC100186249
8.07391e-15	0.409317	0.975	0.961	1.1146e-10	Lep-SPC	LOC100186308
3.49971e-16	0.404695	0.971	0.965	4.83135e-12	Lep-SPC	LOC100184655
1.0782e-11	0.397413	0.978	0.964	1.48846e-07	Lep-SPC	LOC100183779
9.9505e-12	0.39713	0.962	0.947	1.37367e-07	Lep-SPC	LOC108951018
6.122e-18	0.396695	0.989	0.987	8.45142e-14	Lep-SPC	LOC100177158
6.98294e-09	0.395662	0.931	0.891	9.63995e-05	Lep-SPC	LOC108949278
3.44572e-07	0.390814	0.814	0.816	0.00475682	Lep-SPC	LOC100185859
2.20619e-22	0.388393	1	0.993	3.04565e-18	Lep-SPC	LOC100175325
3.33734e-18	0.379869	0.998	0.988	4.6072e-14	Lep-SPC	LOC101242128
4.77853e-15	0.377216	0.98	0.963	6.59676e-11	Lep-SPC	LOC100185384
2.82889e-14	0.372186	0.987	0.983	3.90529e-10	Lep-SPC	LOC100178295
9.15609e-15	0.371953	0.98	0.953	1.264e-10	Lep-SPC	r27a
6.21262e-16	0.367968	0.987	0.982	8.57652e-12	Lep-SPC	LOC100179092
4.05152e-17	0.366456	0.998	0.975	5.59312e-13	Lep-SPC	LOC101243418
8.75037e-16	0.365373	0.982	0.973	1.20799e-11	Lep-SPC	LOC100186730
7.03206e-16	0.365042	0.991	0.984	9.70776e-12	Lep-SPC	LOC100182042
8.1695e-14	0.364615	0.984	0.973	1.1278e-09	Lep-SPC	rps13
5.36102e-16	0.359531	0.991	0.963	7.40089e-12	Lep-SPC	LOC100185367
2.50991e-13	0.353366	0.984	0.968	3.46493e-09	Lep-SPC	LOC100175217
9.90053e-18	0.348769	0.996	0.99	1.36677e-13	Lep-SPC	LOC100175849
1.35231e-21	0.347987	0.993	0.994	1.86687e-17	Lep-SPC	LOC101243499
8.51533e-12	0.345636	0.975	0.97	1.17554e-07	Lep-SPC	LOC100182402
4.2104e-12	0.343623	0.951	0.955	5.81246e-08	Lep-SPC	LOC100184654
6.71429e-15	0.34287	0.998	0.983	9.26908e-11	Lep-SPC	LOC100176033
8.54223e-14	0.340179	0.98	0.964	1.17925e-09	Lep-SPC	LOC100182116
5.63538e-15	0.339972	0.98	0.987	7.77964e-11	Lep-SPC	LOC100184404
2.93979e-06	0.335775	0.884	0.879	0.0405839	Lep-SPC	LOC100179826
1.10558e-14	0.332706	1	0.989	1.52626e-10	Lep-SPC	LOC100184047
1.40518e-10	0.330789	0.96	0.921	1.93985e-06	Lep-SPC	LOC100178150
1.13679e-12	0.330531	0.975	0.941	1.56934e-08	Lep-SPC	LOC100186361
9.13324e-14	0.328377	0.998	0.994	1.26084e-09	Lep-SPC	LOC100180640
9.10589e-14	0.327944	0.996	1	1.25707e-09	Lep-SPC	LOC100178561
1.16086e-11	0.3254	0.975	0.961	1.60257e-07	Lep-SPC	LOC100181568
1.93568e-11	0.317492	0.996	0.984	2.67221e-07	Lep-SPC	LOC100183477
3.34734e-12	0.316113	0.996	0.983	4.62101e-08	Lep-SPC	LOC100181712
7.7739e-11	0.31091	0.955	0.935	1.07319e-06	Lep-SPC	LOC100177118
1.17001e-06	0.302199	0.886	0.868	0.016152	Lep-SPC	LOC100180522
2.50069e-08	0.301048	0.931	0.899	0.00034522	Lep-SPC	LOC109623490
3.5994e-12	0.299542	1	0.99	4.96896e-08	Lep-SPC	LOC100181121
3.33716e-08	0.293971	0.982	0.977	0.000460696	Lep-SPC	LOC100176427
2.09048e-08	0.282178	0.964	0.921	0.000288591	Lep-SPC	LOC100184857
1.6468e-11	0.271954	0.998	0.995	2.27341e-07	Lep-SPC	LOC100179473
4.61042e-09	0.270231	0.973	0.938	6.36468e-05	Lep-SPC	LOC100186345
2.239e-07	0.258931	0.94	0.961	0.00309094	Lep-SPC	LOC100187210
3.30643e-10	0.256315	0.989	0.987	4.56452e-06	Lep-SPC	LOC100183027

## Sheet: P-SPC
p_val	avg_log2FC	pct.1	pct.2	p_val_adj	cluster	gene
2.26224e-67	1.60383	0.777	0.315	3.12302e-63	P-SPC	LOC104265972
8.83863e-43	1.17251	0.573	0.222	1.22017e-38	P-SPC	LOC101242248
7.20358e-29	1.09441	0.648	0.392	9.94454e-25	P-SPC	LOC100180461
5.30502e-38	1.08887	0.753	0.474	7.32358e-34	P-SPC	LOC778840
2.40621e-24	1.08	0.659	0.448	3.32178e-20	P-SPC	LOC100186956
7.33302e-22	1.02263	0.53	0.308	1.01232e-17	P-SPC	LOC100175962
7.82409e-22	1.01173	0.659	0.462	1.08012e-17	P-SPC	LOC113475320
7.19093e-51	1.00605	0.941	0.723	9.92707e-47	P-SPC	LOC100183316
1.42893e-54	1.00466	0.968	0.872	1.97264e-50	P-SPC	LOC100175254
9.58078e-24	1.00407	0.812	0.67	1.32263e-19	P-SPC	LOC100175212
6.67489e-29	1.00294	0.849	0.673	9.21469e-25	P-SPC	LOC113475039
6.74633e-26	0.990106	0.551	0.286	9.31331e-22	P-SPC	LOC100181948
1.75853e-28	0.988692	0.594	0.33	2.42765e-24	P-SPC	LOC100178315
1.61253e-23	0.97651	0.664	0.441	2.2261e-19	P-SPC	LOC100180857
2.17521e-21	0.975011	0.384	0.173	3.00288e-17	P-SPC	LOC100176650
1.72122e-22	0.955144	0.497	0.254	2.37614e-18	P-SPC	LOC100184054
2.00111e-48	0.955006	0.952	0.839	2.76253e-44	P-SPC	LOC100185773
6.69313e-33	0.936207	0.745	0.453	9.23987e-29	P-SPC	ci-rsp4/6
8.1764e-28	0.934388	0.446	0.177	1.12875e-23	P-SPC	LOC100177948
1.04347e-26	0.929053	0.567	0.297	1.44051e-22	P-SPC	ci-ndk/dpy26
5.88945e-20	0.905637	0.449	0.235	8.13039e-16	P-SPC	LOC100184920
3.62515e-18	0.903467	0.591	0.408	5.00452e-14	P-SPC	LOC100176136
3.92048e-19	0.901276	0.527	0.324	5.41222e-15	P-SPC	LOC108950586
2.4357e-26	0.897603	0.457	0.187	3.36248e-22	P-SPC	efhc2
1.58989e-17	0.893732	0.554	0.364	2.19484e-13	P-SPC	LOC113475491
3.20459e-21	0.882179	0.694	0.505	4.42394e-17	P-SPC	LOC108950895
2.44413e-18	0.875711	0.454	0.248	3.37412e-14	P-SPC	LOC100186122
2.95745e-40	0.875124	0.944	0.811	4.08276e-36	P-SPC	LOC100177914
5.81436e-33	0.868511	0.815	0.588	8.02672e-29	P-SPC	LOC100177322
6.34955e-21	0.867368	0.513	0.283	8.76556e-17	P-SPC	LOC100181743
1.04214e-30	0.864855	0.866	0.677	1.43867e-26	P-SPC	LOC100180580
2.25249e-40	0.863823	0.731	0.362	3.10956e-36	P-SPC	LOC100175642
1.64179e-15	0.857086	0.468	0.279	2.26649e-11	P-SPC	LOC100179053
4.07762e-24	0.854682	0.406	0.164	5.62915e-20	P-SPC	LOC100181831
3.52678e-23	0.854548	0.715	0.518	4.86871e-19	P-SPC	LOC100179285
1.11661e-08	0.84126	0.551	0.454	0.000154148	P-SPC	hsp70
3.35888e-21	0.841175	0.626	0.426	4.63694e-17	P-SPC	ic5
2.13175e-19	0.835071	0.398	0.186	2.94289e-15	P-SPC	LOC100183471
3.98813e-26	0.832646	0.847	0.732	5.50561e-22	P-SPC	LOC100174993
1.44893e-19	0.831051	0.417	0.195	2.00025e-15	P-SPC	LOC100179897
6.05507e-17	0.824764	0.435	0.243	8.35903e-13	P-SPC	LOC104266587
3.31917e-17	0.823615	0.422	0.221	4.58211e-13	P-SPC	LOC100185035
1.42956e-14	0.8232	0.344	0.173	1.9735e-10	P-SPC	LOC100185948
1.57675e-20	0.813659	0.632	0.421	2.17671e-16	P-SPC	ic1
6.92175e-20	0.802812	0.293	0.104	9.55548e-16	P-SPC	LOC100186010
2.46276e-19	0.795308	0.546	0.318	3.39983e-15	P-SPC	LOC100177874
3.05047e-13	0.789046	0.376	0.208	4.21117e-09	P-SPC	LOC100185331
1.40876e-17	0.782928	0.538	0.326	1.94479e-13	P-SPC	ci-morn40
7.3249e-20	0.777372	0.863	0.714	1.0112e-15	P-SPC	LOC100177947
5.84828e-17	0.767518	0.5	0.285	8.07356e-13	P-SPC	LOC100182997
5.87208e-29	0.763371	0.608	0.299	8.10641e-25	P-SPC	ci-rsp9
4.4953e-13	0.758997	0.624	0.481	6.20577e-09	P-SPC	ciic3
4.9335e-18	0.758126	0.481	0.252	6.8107e-14	P-SPC	LOC100175806
2.15758e-12	0.754901	0.414	0.249	2.97854e-08	P-SPC	LOC100178116
3.86074e-16	0.745011	0.384	0.19	5.32974e-12	P-SPC	LOC100179890
3.53356e-15	0.740307	0.675	0.534	4.87808e-11	P-SPC	ND4
9.15792e-16	0.738184	0.489	0.288	1.26425e-11	P-SPC	LOC100186420
1.37446e-11	0.729939	0.47	0.323	1.89745e-07	P-SPC	LOC100179770
5.74852e-12	0.727129	0.468	0.323	7.93584e-08	P-SPC	LOC104265369
9.7453e-12	0.713497	0.578	0.438	1.34534e-07	P-SPC	LOC100180280
1.76454e-12	0.71166	0.339	0.18	2.43595e-08	P-SPC	LOC100183990
9.48794e-15	0.71013	0.414	0.232	1.30981e-10	P-SPC	LOC100177721
1.51833e-15	0.708187	0.651	0.498	2.09605e-11	P-SPC	LOC100186655
6.94404e-18	0.704487	0.798	0.692	9.58625e-14	P-SPC	CYTB
2.29893e-07	0.698445	0.341	0.234	0.00317367	P-SPC	LOC108950608
6.49189e-16	0.694736	0.761	0.653	8.96205e-12	P-SPC	LOC100175296
6.65354e-17	0.692038	0.374	0.179	9.18522e-13	P-SPC	LOC100178369
4.98329e-17	0.691309	0.532	0.315	6.87944e-13	P-SPC	pf-rib
2.38151e-17	0.690815	0.427	0.21	3.28768e-13	P-SPC	LOC100180915
4.56501e-11	0.689887	0.406	0.245	6.302e-07	P-SPC	ci-ndk/dm44
7.04687e-13	0.689511	0.586	0.455	9.72821e-09	P-SPC	srebp
2.3315e-14	0.687311	0.398	0.211	3.21864e-10	P-SPC	LOC100183942
1.31266e-13	0.682502	0.414	0.234	1.81213e-09	P-SPC	ic4
2.66689e-14	0.680313	0.398	0.211	3.68164e-10	P-SPC	LOC100177047
3.0083e-13	0.677441	0.366	0.192	4.15296e-09	P-SPC	LOC100177709
3.03949e-15	0.668408	0.457	0.26	4.19602e-11	P-SPC	pf16
4.0846e-10	0.666617	0.32	0.181	5.6388e-06	P-SPC	LOC100175239
1.58558e-07	0.6661	0.487	0.389	0.0021889	P-SPC	LOC100186076
5.21365e-07	0.665349	0.444	0.346	0.00719744	P-SPC	LOC100178782
2.57063e-13	0.66053	0.395	0.232	3.54876e-09	P-SPC	LOC100183080
3.69646e-22	0.660215	0.935	0.868	5.10296e-18	P-SPC	LOC100181800
4.23928e-15	0.657834	0.637	0.436	5.85232e-11	P-SPC	rsp3
1.36489e-06	0.655717	0.341	0.242	0.0188423	P-SPC	LOC100187171
1.22026e-21	0.653703	0.484	0.221	1.68457e-17	P-SPC	LOC100187244
7.2645e-23	0.651199	0.927	0.854	1.00286e-18	P-SPC	LOC100180959
3.79832e-14	0.651167	0.438	0.251	5.24358e-10	P-SPC	LOC100179786
1.02491e-09	0.644501	0.406	0.265	1.41488e-05	P-SPC	LOC100178848
1.4399e-17	0.643162	0.817	0.687	1.98778e-13	P-SPC	soxh
1.19293e-16	0.642488	0.454	0.243	1.64685e-12	P-SPC	LOC100180681
3.6735e-08	0.641656	0.339	0.222	0.000507127	P-SPC	LOC100180712
2.8561e-10	0.640066	0.97	0.947	3.94285e-06	P-SPC	rrnS
2.31292e-34	0.63977	0.989	0.964	3.19299e-30	P-SPC	LOC100175150
5.8744e-09	0.636442	0.468	0.346	8.1096e-05	P-SPC	LOC100180178
3.25562e-09	0.63536	0.368	0.243	4.49439e-05	P-SPC	LOC100185673
5.34283e-28	0.632703	0.978	0.949	7.37577e-24	P-SPC	LOC100176208
4.3708e-15	0.632199	0.527	0.34	6.03389e-11	P-SPC	LOC100175618
4.57628e-13	0.631367	0.433	0.252	6.31756e-09	P-SPC	LOC100181095
1.29039e-17	0.628409	0.901	0.806	1.78139e-13	P-SPC	COX3
4.77652e-07	0.628099	0.387	0.277	0.00659398	P-SPC	LOC100187194
2.70299e-07	0.626241	0.401	0.297	0.00373148	P-SPC	LOC100183886
3.35618e-09	0.625711	0.306	0.165	4.63321e-05	P-SPC	LOC100181172
3.01788e-06	0.625175	0.484	0.389	0.0416618	P-SPC	LOC100181861
4.89541e-24	0.625119	0.962	0.919	6.75811e-20	P-SPC	LOC100181963
1.36852e-09	0.62336	0.379	0.248	1.88925e-05	P-SPC	LOC104266746
1.8069e-10	0.621399	0.602	0.477	2.49442e-06	P-SPC	LOC100180675
5.19801e-09	0.619692	0.288	0.158	7.17586e-05	P-SPC	LOC100175156
6.62035e-11	0.618297	0.422	0.263	9.13939e-07	P-SPC	LOC100185656
1.7895e-10	0.616916	0.379	0.231	2.47041e-06	P-SPC	LOC100181281
1.76952e-10	0.615987	0.419	0.272	2.44283e-06	P-SPC	LOC100178079
2.0472e-07	0.615926	0.328	0.217	0.00282616	P-SPC	LOC100178068
6.5007e-13	0.613524	0.64	0.499	8.97422e-09	P-SPC	LOC100183546
1.69239e-09	0.612916	0.288	0.165	2.33634e-05	P-SPC	LOC113474441
3.27054e-10	0.612672	0.409	0.274	4.51498e-06	P-SPC	LOC101241910
1.68683e-17	0.612576	0.586	0.378	2.32867e-13	P-SPC	hsp40
3.38606e-07	0.612412	0.538	0.454	0.00467446	P-SPC	LOC104266381
3.47597e-06	0.611681	0.395	0.305	0.0479858	P-SPC	LOC100181858
8.67815e-21	0.611224	0.984	0.931	1.19802e-16	P-SPC	LOC100181688
2.70873e-11	0.609275	0.25	0.113	3.7394e-07	P-SPC	LOC100177139
1.07876e-10	0.607206	0.64	0.535	1.48923e-06	P-SPC	LOC100181980
1.64271e-09	0.606615	0.344	0.209	2.26776e-05	P-SPC	LOC100183353
3.21842e-09	0.605944	0.578	0.473	4.44303e-05	P-SPC	ND2
1.30837e-11	0.605806	0.328	0.168	1.80621e-07	P-SPC	ci-cmub116
1.91731e-06	0.597537	0.274	0.175	0.0264685	P-SPC	LOC100182910
3.28583e-11	0.596271	0.543	0.382	4.53609e-07	P-SPC	LOC100177739
5.07889e-10	0.596246	0.403	0.264	7.01141e-06	P-SPC	LOC100180550
2.94567e-10	0.594412	0.551	0.43	4.06649e-06	P-SPC	LOC100178733
2.4914e-09	0.594001	0.349	0.222	3.43937e-05	P-SPC	LOC100176238
5.01942e-13	0.591769	0.454	0.264	6.9293e-09	P-SPC	LOC100183643
1.30962e-07	0.589821	0.446	0.332	0.00180793	P-SPC	LOC100179221
1.42065e-10	0.588331	0.508	0.371	1.96121e-06	P-SPC	LOC100176990
2.93243e-08	0.584011	0.376	0.255	0.000404822	P-SPC	LOC100184474
2.18663e-07	0.583078	0.409	0.293	0.00301865	P-SPC	LOC100175077
2.52136e-12	0.582329	0.384	0.215	3.48074e-08	P-SPC	LOC100179722
2.78416e-08	0.582186	0.293	0.173	0.000384354	P-SPC	LOC100179009
1.23767e-06	0.581482	0.336	0.235	0.0170861	P-SPC	LOC778837
6.45345e-08	0.58087	0.441	0.327	0.000890898	P-SPC	LOC100175176
1.31461e-12	0.578826	0.468	0.29	1.81482e-08	P-SPC	LOC100184287
7.26168e-18	0.578727	0.427	0.208	1.00248e-13	P-SPC	LOC100182123
3.31485e-09	0.57645	0.548	0.433	4.57615e-05	P-SPC	LOC100180095
2.97356e-06	0.576129	0.315	0.214	0.0410499	P-SPC	LOC100185604
1.66969e-14	0.575267	0.358	0.171	2.30501e-10	P-SPC	LOC100186562
8.70527e-08	0.574884	0.599	0.519	0.00120176	P-SPC	ND4L
1.5626e-07	0.574542	0.323	0.207	0.00215717	P-SPC	acl
3.13465e-07	0.574049	0.508	0.403	0.00432739	P-SPC	LOC100178531
3.74129e-10	0.573484	0.261	0.128	5.16485e-06	P-SPC	LOC100183833
5.71364e-17	0.573196	0.737	0.573	7.88769e-13	P-SPC	LOC100182784
3.91488e-07	0.564069	0.325	0.219	0.00540449	P-SPC	LOC100177549
7.02469e-09	0.562303	0.54	0.412	9.69758e-05	P-SPC	LOC100176263
2.14053e-06	0.560578	0.473	0.379	0.02955	P-SPC	LOC100187303
4.24165e-10	0.558984	0.632	0.544	5.8556e-06	P-SPC	LOC100182127
1.40005e-11	0.557139	0.497	0.327	1.93277e-07	P-SPC	LOC100177695
4.62021e-09	0.556404	0.446	0.318	6.37821e-05	P-SPC	LOC100177397
8.34676e-11	0.551247	0.339	0.187	1.15227e-06	P-SPC	LOC100186183
4.95028e-11	0.546867	0.263	0.128	6.83387e-07	P-SPC	LOC100183018
1.95048e-14	0.546494	0.812	0.709	2.69263e-10	P-SPC	LOC100185860
1.46508e-19	0.546349	0.96	0.937	2.02255e-15	P-SPC	LOC100183317
4.14501e-40	0.540839	1	0.999	5.72219e-36	P-SPC	LOC100187543
1.6366e-43	0.539775	1	1	2.25932e-39	P-SPC	LOC100185176
9.10706e-07	0.539216	0.47	0.375	0.0125723	P-SPC	LOC100187197
2.73383e-16	0.536193	0.411	0.197	3.77406e-12	P-SPC	ciaxp83.9
3.23132e-08	0.535829	0.538	0.425	0.000446083	P-SPC	LOC100177498
1.85755e-12	0.534271	0.895	0.816	2.56434e-08	P-SPC	COX1
6.71238e-07	0.530004	0.578	0.494	0.00926644	P-SPC	LOC100186213
1.397e-26	0.51633	0.989	0.959	1.92857e-22	P-SPC	LOC100176946
7.02955e-13	0.515624	0.339	0.169	9.7043e-09	P-SPC	LOC100176412
7.55359e-08	0.514131	0.331	0.212	0.00104277	P-SPC	LOC100186466
1.34546e-07	0.511166	0.352	0.242	0.00185741	P-SPC	LOC100178660
1.07108e-08	0.510929	0.46	0.331	0.000147863	P-SPC	LOC100183160
1.16459e-07	0.510429	0.258	0.15	0.00160772	P-SPC	LOC100181268
2.00748e-06	0.508976	0.513	0.441	0.0277133	P-SPC	LOC100186542
1.73635e-32	0.506498	1	1	2.39704e-28	P-SPC	rrnL
1.8895e-07	0.504279	0.573	0.47	0.00260846	P-SPC	LOC100181528
8.98748e-10	0.503122	0.642	0.525	1.24072e-05	P-SPC	LOC100186925
1.28527e-07	0.501664	0.355	0.243	0.00177431	P-SPC	LOC100179171
1.08755e-09	0.499279	0.825	0.761	1.50136e-05	P-SPC	LOC100179564
3.00562e-14	0.493141	0.433	0.226	4.14925e-10	P-SPC	LOC100186493
4.66637e-11	0.488039	0.581	0.409	6.44193e-07	P-SPC	LOC100187286
2.59222e-08	0.487267	0.328	0.199	0.000357856	P-SPC	LOC100185045
2.61315e-07	0.484159	0.664	0.584	0.00360746	P-SPC	LOC100181072
1.18855e-09	0.480552	0.753	0.663	1.6408e-05	P-SPC	LOC100186299
1.08149e-06	0.479031	0.516	0.42	0.01493	P-SPC	LOC100186229
9.05774e-11	0.478782	0.301	0.154	1.25042e-06	P-SPC	LOC100178196
1.04255e-06	0.478461	0.288	0.179	0.0143924	P-SPC	LOC100185094
4.67926e-07	0.4778	0.368	0.257	0.00645972	P-SPC	LOC100183292
2.67227e-11	0.477679	0.495	0.312	3.68907e-07	P-SPC	LOC100175445
2.73776e-08	0.476126	0.363	0.227	0.000377948	P-SPC	LOC100177415
1.52352e-07	0.470682	0.694	0.606	0.00210322	P-SPC	LOC100175810
2.55788e-06	0.468928	0.629	0.571	0.0353116	P-SPC	LOC100187330
1.19809e-11	0.467955	0.285	0.132	1.65396e-07	P-SPC	LOC104265329
1.38187e-07	0.462301	0.661	0.589	0.00190767	P-SPC	LOC100184032
1.8397e-06	0.45697	0.417	0.314	0.025397	P-SPC	LOC100180203
2.30526e-08	0.456558	0.398	0.272	0.000318242	P-SPC	LOC100176326
8.90104e-07	0.45172	0.699	0.643	0.0122879	P-SPC	LOC100180014
4.03854e-07	0.449933	0.368	0.251	0.00557521	P-SPC	LOC100186004
4.83543e-08	0.449138	0.476	0.343	0.00066753	P-SPC	LOC104266549
9.55571e-11	0.448567	0.796	0.739	1.31917e-06	P-SPC	LOC113474718
2.97259e-08	0.44829	0.667	0.56	0.000410366	P-SPC	dnal1
2.37398e-10	0.444286	0.747	0.658	3.27728e-06	P-SPC	LOC101243152
2.57244e-06	0.442338	0.331	0.22	0.0355125	P-SPC	LOC100179468
4.7729e-09	0.438284	0.406	0.256	6.58898e-05	P-SPC	lrr37
9.26395e-07	0.436044	0.312	0.208	0.0127889	P-SPC	LOC100187042
6.61177e-07	0.424191	0.36	0.243	0.00912754	P-SPC	LOC100178341
1.30936e-07	0.422528	0.427	0.296	0.00180758	P-SPC	LOC100183762
2.05684e-07	0.417091	0.304	0.188	0.00283947	P-SPC	LOC100175281
1.37109e-09	0.415192	0.298	0.16	1.89278e-05	P-SPC	LOC101242669
1.05908e-18	0.413364	0.613	0.363	1.46206e-14	P-SPC	LOC100181049
1.70002e-08	0.411718	0.269	0.143	0.000234688	P-SPC	LOC100180201
1.1333e-14	0.404024	0.965	0.923	1.56452e-10	P-SPC	LOC100186457
2.59065e-06	0.401208	0.285	0.181	0.035764	P-SPC	LOC101242942
1.37096e-06	0.396518	0.25	0.148	0.0189261	P-SPC	LOC100175788
5.09963e-07	0.390877	0.366	0.243	0.00704004	P-SPC	LOC100176752
5.37487e-07	0.372402	0.304	0.184	0.00742001	P-SPC	LOC100183187
2.33503e-11	0.370725	0.941	0.937	3.22351e-07	P-SPC	LOC100186991
3.18984e-08	0.367964	0.766	0.683	0.000440357	P-SPC	LOC101243505
6.27739e-07	0.367015	0.516	0.387	0.00866594	P-SPC	LOC100185428
3.19164e-08	0.365029	0.694	0.616	0.000440605	P-SPC	LOC100175467
1.23707e-06	0.340023	0.379	0.257	0.0170777	P-SPC	LOC100178765
9.72936e-08	0.333463	0.368	0.235	0.00134314	P-SPC	LOC100184083
5.82923e-14	0.320434	1	0.998	8.04726e-10	P-SPC	LOC100177258
6.00133e-08	0.299095	0.304	0.167	0.000828483	P-SPC	LOC100186452
1.04943e-06	0.27518	0.315	0.199	0.0144874	P-SPC	tektinB1

## Sheet: D-SPC
p_val	avg_log2FC	pct.1	pct.2	p_val_adj	cluster	gene
1.0337e-97	3.02122	0.962	0.349	1.42703e-93	D-SPC	LOC100181049
6.87683e-78	2.95334	0.554	0.075	9.49346e-74	D-SPC	LOC100177715
2.05529e-91	2.91111	0.602	0.073	2.83733e-87	D-SPC	LOC100182791
1.89242e-89	2.73598	0.419	0.021	2.61248e-85	D-SPC	LOC100176282
4.63747e-68	2.594	0.941	0.691	6.40203e-64	D-SPC	LOC100178471
8.91671e-82	2.57774	0.72	0.143	1.23095e-77	D-SPC	LOC100187071
1.7735e-82	2.51183	0.887	0.33	2.44831e-78	D-SPC	LOC100186088
3.41981e-81	2.50179	0.941	0.385	4.72105e-77	D-SPC	LOC100175642
6.11548e-76	2.39317	0.366	0.019	8.44242e-72	D-SPC	LOC100181261
2.27631e-54	2.34595	0.828	0.426	3.14245e-50	D-SPC	LOC100184393
3.69641e-70	2.22627	0.565	0.089	5.10289e-66	D-SPC	LOC101242508
2.25941e-85	2.21487	0.435	0.028	3.11911e-81	D-SPC	LOC101243329
7.14456e-47	2.19905	0.645	0.223	9.86306e-43	D-SPC	LOC100183669
2.91033e-48	2.19219	0.624	0.192	4.01771e-44	D-SPC	LOC100178239
2.15106e-76	2.18159	0.591	0.089	2.96954e-72	D-SPC	LOC100181601
3.19979e-75	2.16526	0.484	0.052	4.41731e-71	D-SPC	LOC104265957
6.91465e-73	2.15024	0.333	0.015	9.54567e-69	D-SPC	LOC100178856
3.62634e-70	2.14969	0.78	0.216	5.00617e-66	D-SPC	LOC100187244
2.00983e-70	2.12942	0.763	0.208	2.77458e-66	D-SPC	LOC100186493
3.68458e-70	2.0963	0.667	0.134	5.08656e-66	D-SPC	LOC100181172
4.17414e-69	2.08946	0.763	0.214	5.7624e-65	D-SPC	LOC100181455
3.24589e-53	1.97853	0.742	0.284	4.48096e-49	D-SPC	LOC100177142
6.57819e-77	1.96467	0.43	0.034	9.08119e-73	D-SPC	LOC100175489
3.64805e-57	1.94821	0.855	0.389	5.03613e-53	D-SPC	LOC100184552
2.23754e-76	1.92745	0.387	0.024	3.08893e-72	D-SPC	LOC100185365
2.64264e-73	1.92421	0.602	0.105	3.64816e-69	D-SPC	LOC100184160
7.67807e-73	1.91749	0.672	0.134	1.05996e-68	D-SPC	LOC100186452
6.53137e-43	1.86675	0.785	0.412	9.01655e-39	D-SPC	LOC100180394
3.02648e-56	1.8525	0.726	0.234	4.17806e-52	D-SPC	LOC100180681
2.9471e-56	1.84761	0.586	0.13	4.06847e-52	D-SPC	LOC100177416
3.70591e-44	1.84135	0.833	0.498	5.11601e-40	D-SPC	LOC100179144
8.45857e-68	1.81659	0.511	0.072	1.16771e-63	D-SPC	LOC100177459
1.46744e-43	1.7963	0.624	0.202	2.0258e-39	D-SPC	LOC100176879
1.05975e-55	1.7934	0.704	0.217	1.46299e-51	D-SPC	LOC100184728
3.01191e-48	1.77422	0.656	0.213	4.15795e-44	D-SPC	LOC100176299
6.45741e-51	1.77062	0.618	0.168	8.91446e-47	D-SPC	LOC100182866
1.03163e-86	1.76358	0.462	0.033	1.42417e-82	D-SPC	LOC100183518
6.2359e-49	1.75883	0.661	0.212	8.60866e-45	D-SPC	LOC100184083
1.35748e-49	1.73768	0.866	0.49	1.874e-45	D-SPC	LOC100180663
1.07223e-41	1.73511	0.78	0.38	1.48021e-37	D-SPC	hsp40
3.70712e-46	1.72954	0.747	0.302	5.11768e-42	D-SPC	LOC100175445
2.67757e-68	1.727	0.737	0.181	3.69639e-64	D-SPC	ciaxp83.9
1.37514e-53	1.72641	0.812	0.314	1.89838e-49	D-SPC	ci-rsp9
4.58351e-60	1.69414	0.613	0.136	6.32753e-56	D-SPC	LOC100179732
3.37261e-42	1.69211	0.634	0.221	4.65588e-38	D-SPC	LOC100183783
1.28547e-63	1.68978	0.554	0.095	1.77459e-59	D-SPC	LOC100179298
2.26213e-51	1.67053	0.575	0.135	3.12287e-47	D-SPC	LOC100178196
8.25003e-50	1.66122	0.925	0.594	1.13892e-45	D-SPC	LOC100175467
2.47027e-51	1.65389	0.801	0.319	3.4102e-47	D-SPC	ci-morn40
4.76445e-47	1.64962	0.715	0.251	6.57732e-43	D-SPC	LOC100175806
3.40741e-20	1.64547	0.473	0.207	4.70393e-16	D-SPC	LOC101242519
4.9117e-52	1.64426	1	0.936	6.7806e-48	D-SPC	LOC100181688
3.0716e-37	1.6356	0.747	0.388	4.24034e-33	D-SPC	LOC101242372
5.87538e-50	1.63079	0.559	0.132	8.11096e-46	D-SPC	LOC100176346
6.55425e-51	1.6288	0.78	0.311	9.04814e-47	D-SPC	LOC100177695
1.20744e-55	1.62264	0.694	0.192	1.66688e-51	D-SPC	efhc2
1.19674e-37	1.62123	0.613	0.223	1.65209e-33	D-SPC	LOC100178341
5.10138e-41	1.61749	0.742	0.311	7.04246e-37	D-SPC	ci-ndk/dpy26
4.94108e-55	1.61713	0.914	0.47	6.82116e-51	D-SPC	ci-rsp4/6
2.22986e-54	1.61535	0.559	0.119	3.07831e-50	D-SPC	LOC100182799
1.23078e-61	1.60725	0.441	0.055	1.69909e-57	D-SPC	LOC100184138
1.02064e-53	1.60717	0.629	0.159	1.40899e-49	D-SPC	LOC100186562
1.60288e-39	1.60546	0.511	0.142	2.21278e-35	D-SPC	LOC100183793
2.01409e-54	1.60472	0.43	0.06	2.78045e-50	D-SPC	LOC113475292
1.25084e-37	1.60364	0.602	0.215	1.72678e-33	D-SPC	LOC100182123
2.72919e-55	1.58559	0.435	0.065	3.76765e-51	D-SPC	LOC113474169
3.00937e-30	1.57723	0.527	0.186	4.15443e-26	D-SPC	tektinB1
4.1343e-50	1.5661	0.425	0.065	5.70741e-46	D-SPC	LOC113475294
3.60093e-52	1.55964	0.844	0.396	4.97109e-48	D-SPC	LOC100187286
1.03165e-83	1.55181	1	0.999	1.42419e-79	D-SPC	LOC100187543
4.63427e-39	1.52398	0.624	0.224	6.39761e-35	D-SPC	LOC100179047
3.8468e-47	1.51755	0.726	0.253	5.31051e-43	D-SPC	LOC100183643
5.20516e-89	1.5173	1	1	7.18572e-85	D-SPC	LOC100185176
2.08384e-48	1.51551	0.548	0.126	2.87674e-44	D-SPC	LOC100181625
1.8452e-39	1.4812	0.699	0.283	2.5473e-35	D-SPC	LOC100184287
5.29397e-41	1.47762	0.398	0.073	7.30832e-37	D-SPC	LOC100184050
1.52811e-34	1.47332	0.806	0.453	2.10955e-30	D-SPC	LOC100180857
2.49786e-29	1.47059	0.5	0.177	3.4483e-25	D-SPC	LOC113474390
5.36362e-38	1.46631	0.672	0.257	7.40447e-34	D-SPC	pf16
7.24557e-32	1.46157	0.715	0.371	1.00025e-27	D-SPC	LOC100175718
5.29422e-31	1.45775	0.672	0.319	7.30866e-27	D-SPC	LOC100183160
2.72209e-38	1.45754	0.629	0.216	3.75784e-34	D-SPC	LOC100181281
1.24317e-43	1.45654	0.495	0.11	1.7162e-39	D-SPC	LOC100177369
1.80293e-48	1.4542	0.532	0.119	2.48894e-44	D-SPC	LOC100184431
6.45155e-47	1.44975	0.586	0.154	8.90637e-43	D-SPC	ci-cmub116
4.18514e-44	1.43597	0.844	0.435	5.77758e-40	D-SPC	rsp3
2.03388e-37	1.43359	0.382	0.076	2.80777e-33	D-SPC	LOC113474797
4.13658e-40	1.42766	0.629	0.204	5.71055e-36	D-SPC	LOC100179722
3.77048e-33	1.42714	0.823	0.517	5.20515e-29	D-SPC	LOC100178891
1.27315e-49	1.42384	0.43	0.069	1.75758e-45	D-SPC	tektinA1
1.49476e-41	1.42244	0.382	0.065	2.06352e-37	D-SPC	LOC100183298
4.19122e-33	1.41174	0.548	0.197	5.78598e-29	D-SPC	LOC113474391
6.35051e-43	1.41143	0.376	0.059	8.76687e-39	D-SPC	LOC100175990
3.21337e-58	1.40944	0.355	0.032	4.43606e-54	D-SPC	LOC100185982
7.16835e-34	1.40753	0.548	0.182	9.89591e-30	D-SPC	LOC100185893
7.04489e-33	1.40595	0.758	0.384	9.72546e-29	D-SPC	LOC104265972
6.19826e-39	1.40311	0.909	0.607	8.5567e-35	D-SPC	LOC100177322
2.57422e-59	1.39582	0.989	0.89	3.55371e-55	D-SPC	dynll6
2.72163e-46	1.39484	0.527	0.124	3.75721e-42	D-SPC	LOC100177979
3.75188e-39	1.39131	0.683	0.281	5.17947e-35	D-SPC	LOC100176437
1.06266e-23	1.39065	0.581	0.282	1.467e-19	D-SPC	LOC113474413
3.92947e-54	1.38747	0.441	0.065	5.42463e-50	D-SPC	LOC100179516
1.2605e-33	1.38411	0.758	0.4	1.74012e-29	D-SPC	LOC100176263
1.41756e-38	1.37936	0.892	0.686	1.95694e-34	D-SPC	LOC100175936
1.16206e-43	1.37883	0.629	0.195	1.60423e-39	D-SPC	LOC100181033
9.51968e-33	1.37575	0.78	0.43	1.31419e-28	D-SPC	LOC100180280
1.53124e-28	1.3746	0.269	0.047	2.11388e-24	D-SPC	LOC100175632
5.93426e-59	1.36637	1	0.962	8.19224e-55	D-SPC	LOC100176946
9.92209e-29	1.36309	0.618	0.265	1.36974e-24	D-SPC	LOC100185684
1.61072e-41	1.35632	0.349	0.055	2.2236e-37	D-SPC	LOC100179332
1.04027e-48	1.33964	0.989	0.824	1.4361e-44	D-SPC	LOC100177914
7.64167e-37	1.33712	0.511	0.146	1.05493e-32	D-SPC	LOC100175321
2.93055e-37	1.33146	0.909	0.698	4.04562e-33	D-SPC	LOC100180580
2.01995e-24	1.32448	0.5	0.2	2.78854e-20	D-SPC	LOC100177145
5.38883e-30	1.30015	0.575	0.215	7.43929e-26	D-SPC	LOC100177758
3.44536e-29	1.29953	0.473	0.154	4.75632e-25	D-SPC	LOC100187274
1.65443e-29	1.29873	0.296	0.056	2.28394e-25	D-SPC	LOC100182765
7.45122e-29	1.29823	0.586	0.245	1.02864e-24	D-SPC	LOC100178765
1.10993e-28	1.29777	0.672	0.333	1.53226e-24	D-SPC	LOC100177874
7.97593e-47	1.29447	0.435	0.078	1.10108e-42	D-SPC	LOC100177846
1.25748e-35	1.28998	0.543	0.167	1.73594e-31	D-SPC	LOC100183187
4.77227e-54	1.28557	0.478	0.08	6.58812e-50	D-SPC	LOC100176767
3.94011e-27	1.28345	0.747	0.486	5.43932e-23	D-SPC	LOC100183711
3.17563e-27	1.28259	0.586	0.252	4.38396e-23	D-SPC	lrr37
1.92242e-19	1.27861	0.387	0.142	2.6539e-15	D-SPC	LOC100182705
4.68922e-29	1.27733	0.672	0.306	6.47347e-25	D-SPC	LOC100181948
3.6712e-35	1.27507	0.683	0.289	5.0681e-31	D-SPC	LOC100182997
3.30862e-31	1.27031	0.581	0.216	4.56755e-27	D-SPC	LOC100177415
3.01009e-30	1.26688	0.855	0.58	4.15542e-26	D-SPC	LOC100182784
2.01322e-25	1.25984	0.462	0.162	2.77925e-21	D-SPC	LOC100184923
2.15908e-19	1.25793	0.452	0.199	2.98061e-15	D-SPC	LOC100177190
1.15251e-27	1.25788	0.581	0.239	1.59104e-23	D-SPC	LOC100177966
3.61523e-41	1.25531	0.457	0.095	4.99083e-37	D-SPC	ci-arm37
2.11678e-32	1.25262	0.446	0.122	2.92221e-28	D-SPC	LOC100176846
1.42695e-31	1.25077	0.473	0.139	1.96991e-27	D-SPC	LOC100179294
1.41457e-24	1.24699	0.672	0.392	1.95282e-20	D-SPC	LOC100184802
4.94074e-32	1.24542	0.586	0.211	6.8207e-28	D-SPC	LOC100177047
1.17818e-18	1.24449	0.398	0.152	1.62648e-14	D-SPC	LOC100177916
3.67955e-32	1.24175	0.737	0.377	5.07962e-28	D-SPC	LOC100177739
2.07216e-42	1.24067	0.43	0.083	2.86062e-38	D-SPC	LOC100184464
2.18159e-29	1.24001	0.581	0.219	3.01169e-25	D-SPC	LOC100180915
3.60174e-41	1.23952	0.989	0.931	4.9722e-37	D-SPC	LOC100186991
1.24255e-35	1.23875	0.581	0.186	1.71534e-31	D-SPC	LOC100177709
2.26686e-28	1.23558	0.446	0.135	3.1294e-24	D-SPC	LOC100175788
2.11388e-31	1.23438	0.43	0.112	2.91821e-27	D-SPC	LOC108949619
2.52459e-32	1.22558	0.538	0.179	3.48519e-28	D-SPC	LOC100178444
3.57992e-26	1.22078	0.763	0.482	4.94208e-22	D-SPC	LOC100185469
2.43419e-26	1.21791	0.532	0.213	3.3604e-22	D-SPC	LOC100176001
4.57367e-28	1.21237	0.629	0.27	6.31395e-24	D-SPC	LOC100184054
1.01368e-26	1.20147	0.581	0.234	1.39939e-22	D-SPC	LOC100177721
4.13886e-20	1.20043	0.704	0.443	5.71369e-16	D-SPC	ic5
2.78941e-25	1.19537	0.656	0.329	3.85078e-21	D-SPC	pf-rib
1.33882e-26	1.1925	0.597	0.254	1.84825e-22	D-SPC	LOC100181095
7.42821e-23	1.1907	0.349	0.103	1.02546e-18	D-SPC	LOC100181434
1.68603e-27	1.18944	0.548	0.219	2.32756e-23	D-SPC	LOC100178966
6.47801e-28	1.18462	0.613	0.255	8.94289e-24	D-SPC	LOC100186122
4.52232e-19	1.18406	0.339	0.113	6.24306e-15	D-SPC	LOC100186404
1.99717e-31	1.18401	0.608	0.239	2.75709e-27	D-SPC	ci-ndk/dm44
5.81504e-28	1.18371	0.575	0.232	8.02766e-24	D-SPC	LOC101242709
4.64928e-31	1.17812	0.538	0.19	6.41832e-27	D-SPC	LOC100187492
1.93134e-30	1.17572	0.462	0.138	2.66622e-26	D-SPC	LOC100184380
2.38969e-25	1.17307	0.586	0.259	3.29897e-21	D-SPC	LOC100178848
1.1197e-32	1.16603	0.462	0.123	1.54575e-28	D-SPC	LOC100187073
1.42966e-34	1.16439	0.344	0.064	1.97365e-30	D-SPC	LOC100177131
1.02475e-12	1.16275	0.446	0.242	1.41467e-08	D-SPC	LOC100180914
2.12635e-30	1.16185	0.366	0.083	2.93542e-26	D-SPC	LOC100181540
2.32844e-27	1.15844	0.559	0.226	3.21441e-23	D-SPC	LOC100182221
4.81214e-30	1.15052	0.844	0.501	6.64316e-26	D-SPC	LOC778840
1.2974e-27	1.14851	0.715	0.377	1.79106e-23	D-SPC	LOC100185428
1.04979e-23	1.14682	0.57	0.256	1.44924e-19	D-SPC	LOC100179412
8.98059e-29	1.14624	0.554	0.2	1.23977e-24	D-SPC	LOC100177948
8.5803e-38	1.14413	0.392	0.076	1.18451e-33	D-SPC	LOC100181153
2.90998e-32	1.14413	0.473	0.132	4.01722e-28	D-SPC	LOC100180201
4.15354e-28	1.14345	0.484	0.159	5.73396e-24	D-SPC	LOC100176509
2.69402e-22	1.14257	0.575	0.271	3.7191e-18	D-SPC	LOC100178079
1.06959e-35	1.13166	0.468	0.117	1.47656e-31	D-SPC	LOC100183833
4.13775e-22	1.12819	0.414	0.145	5.71216e-18	D-SPC	LOC101242095
2.86248e-23	1.12571	0.511	0.2	3.95166e-19	D-SPC	LOC100179890
1.86454e-18	1.12052	0.435	0.179	2.574e-14	D-SPC	LOC100177682
2.00404e-21	1.11517	0.538	0.243	2.76658e-17	D-SPC	LOC100186004
4.65312e-29	1.11501	0.575	0.223	6.42363e-25	D-SPC	LOC100184622
9.15492e-26	1.11339	0.543	0.209	1.26384e-21	D-SPC	LOC100179897
6.91434e-35	1.11277	0.946	0.797	9.54525e-31	D-SPC	LOC100185739
9.74718e-27	1.10938	0.419	0.122	1.3456e-22	D-SPC	LOC100184539
5.23309e-28	1.10739	0.387	0.101	7.22428e-24	D-SPC	foxm
7.99083e-49	1.10724	0.344	0.038	1.10313e-44	D-SPC	LOC108949782
4.53627e-24	1.10459	0.435	0.146	6.26232e-20	D-SPC	LOC100185048
9.36099e-16	1.10364	0.538	0.299	1.29228e-11	D-SPC	LOC100183762
2.94756e-24	1.10085	0.86	0.717	4.06911e-20	D-SPC	LOC100185860
5.28584e-19	1.09668	0.516	0.239	7.2971e-15	D-SPC	LOC100176752
4.27036e-32	1.09394	0.446	0.122	5.89523e-28	D-SPC	LOC100181386
1.02996e-38	1.09075	0.462	0.102	1.42186e-34	D-SPC	LOC100176520
4.49859e-24	1.09009	0.269	0.056	6.21031e-20	D-SPC	LOC100187008
1.54882e-22	1.08831	0.441	0.155	2.13815e-18	D-SPC	LOC100175156
5.69749e-24	1.0856	0.715	0.436	7.86539e-20	D-SPC	LOC100184544
4.05407e-28	1.08395	0.613	0.253	5.59665e-24	D-SPC	LOC100179786
1.96437e-26	1.08333	0.317	0.069	2.71181e-22	D-SPC	LOC100182941
1.02276e-31	1.08298	0.382	0.088	1.41191e-27	D-SPC	LOC113474963
1.95573e-23	1.07968	0.333	0.091	2.69988e-19	D-SPC	LOC100187348
1.00951e-35	1.07737	0.349	0.063	1.39363e-31	D-SPC	LOC100175804
3.60631e-48	1.0749	0.339	0.038	4.97851e-44	D-SPC	spata4
8.87899e-23	1.07006	0.656	0.365	1.22574e-18	D-SPC	LOC100180940
1.29434e-26	1.06851	0.806	0.555	1.78683e-22	D-SPC	dnal1
2.8508e-27	1.06587	0.398	0.111	3.93553e-23	D-SPC	LOC100182256
2.22462e-27	1.06311	0.495	0.172	3.07109e-23	D-SPC	LOC100180373
5.81005e-23	1.06293	0.425	0.148	8.02077e-19	D-SPC	LOC100187137
4.96926e-23	1.05411	0.726	0.463	6.86007e-19	D-SPC	dynlt1
3.17564e-28	1.05313	0.323	0.067	4.38397e-24	D-SPC	LOC100186830
6.66256e-20	1.05145	0.586	0.305	9.19766e-16	D-SPC	LOC100179815
1.03439e-17	1.04562	0.581	0.33	1.42798e-13	D-SPC	LOC100183880
3.05202e-28	1.04516	0.344	0.079	4.21331e-24	D-SPC	LOC100184908
2.07248e-83	1.0435	1	1	2.86106e-79	D-SPC	LOC100184511
1.03446e-22	1.03839	0.253	0.05	1.42808e-18	D-SPC	LOC100185271
6.25967e-14	1.03388	0.387	0.167	8.64147e-10	D-SPC	LOC101242669
2.27656e-19	1.03062	0.516	0.221	3.1428e-15	D-SPC	LOC100183942
3.581e-22	1.02958	0.763	0.503	4.94357e-18	D-SPC	LOC100186655
4.99796e-16	1.02818	0.586	0.346	6.89968e-12	D-SPC	LOC104266549
2.92402e-39	1.02552	0.301	0.038	4.03661e-35	D-SPC	LOC100176074
3.44026e-24	1.01998	0.392	0.122	4.74927e-20	D-SPC	LOC100175702
1.47617e-23	1.01874	0.285	0.064	2.03785e-19	D-SPC	LOC100178137
8.28054e-25	1.01783	0.484	0.172	1.14313e-20	D-SPC	LOC100176412
1.03216e-13	1.00161	0.618	0.426	1.4249e-09	D-SPC	LOC100184159
3.20882e-16	1.00055	0.538	0.286	4.42978e-12	D-SPC	LOC100176234
3.03795e-18	0.990276	0.446	0.191	4.19389e-14	D-SPC	LOC100182488
2.75238e-16	0.989473	0.742	0.543	3.79966e-12	D-SPC	LOC100179285
3.52916e-18	0.987248	0.516	0.245	4.87201e-14	D-SPC	ic4
4.51371e-29	0.986204	0.317	0.065	6.23118e-25	D-SPC	LOC100187165
2.5139e-18	0.983511	0.694	0.443	3.47045e-14	D-SPC	ic1
1.81969e-20	0.981684	0.43	0.163	2.51208e-16	D-SPC	LOC100187540
4.36364e-18	0.980704	0.543	0.269	6.024e-14	D-SPC	LOC100183493
8.28756e-16	0.979981	0.43	0.199	1.1441e-11	D-SPC	gsk
4.28086e-21	0.977384	0.715	0.488	5.90973e-17	D-SPC	ciic3
1.26641e-21	0.976019	0.731	0.416	1.74828e-17	D-SPC	LOC100180461
2.73544e-15	0.968487	0.344	0.129	3.77627e-11	D-SPC	LOC100182147
4.72255e-20	0.965211	0.398	0.138	6.51949e-16	D-SPC	LOC104265329
2.95117e-09	0.964418	0.274	0.122	4.07409e-05	D-SPC	LOC100180055
5.53903e-20	0.963472	0.522	0.242	7.64662e-16	D-SPC	LOC100185113
5.57806e-14	0.956721	0.516	0.285	7.70051e-10	D-SPC	LOC100181659
1.41736e-15	0.953439	0.473	0.229	1.95667e-11	D-SPC	LOC100178514
5.79247e-22	0.948202	0.387	0.12	7.9965e-18	D-SPC	LOC100183672
2.13496e-29	0.946722	0.403	0.102	2.94731e-25	D-SPC	LOC100175887
1.84804e-28	0.941193	0.532	0.18	2.55122e-24	D-SPC	LOC100181831
1.90907e-19	0.941142	0.376	0.13	2.63547e-15	D-SPC	LOC100177584
2.04164e-17	0.937704	0.285	0.085	2.81849e-13	D-SPC	LOC100186402
3.13089e-12	0.934095	0.36	0.158	4.32219e-08	D-SPC	calx
3.51681e-30	0.933755	0.29	0.05	4.85495e-26	D-SPC	LOC100175716
1.14988e-16	0.9331	0.296	0.092	1.58741e-12	D-SPC	LOC100182141
7.43516e-19	0.932508	0.554	0.267	1.02642e-14	D-SPC	LOC100185656
1.89592e-13	0.932212	0.591	0.379	2.61731e-09	D-SPC	LOC101242432
1.42597e-22	0.931133	0.387	0.12	1.96855e-18	D-SPC	LOC100178502
3.14501e-15	0.929366	0.538	0.293	4.34169e-11	D-SPC	LOC100183886
8.65771e-13	0.928991	0.565	0.373	1.1952e-08	D-SPC	LOC113474938
5.95389e-13	0.928251	0.317	0.133	8.21935e-09	D-SPC	LOC100182926
2.24288e-18	0.927176	0.586	0.301	3.0963e-14	D-SPC	LOC100186158
1.32851e-21	0.918742	0.468	0.182	1.83401e-17	D-SPC	LOC100185306
6.67052e-25	0.915588	0.495	0.179	9.20865e-21	D-SPC	LOC100176513
2.90132e-17	0.914731	0.672	0.423	4.00527e-13	D-SPC	LOC100176136
9.96926e-14	0.910552	0.613	0.394	1.37626e-09	D-SPC	LOC100183627
3.88408e-18	0.910476	0.285	0.08	5.36197e-14	D-SPC	LOC100179848
1.97521e-21	0.910154	0.333	0.096	2.72677e-17	D-SPC	LOC100186471
1.92538e-18	0.908879	0.349	0.114	2.65798e-14	D-SPC	LOC100185665
1.22001e-21	0.908212	0.398	0.129	1.68422e-17	D-SPC	LOC100177869
8.27621e-22	0.905096	0.349	0.104	1.14253e-17	D-SPC	LOC100182311
1.9969e-20	0.903241	0.403	0.139	2.75671e-16	D-SPC	LOC100182527
2.82529e-11	0.902279	0.349	0.171	3.90031e-07	D-SPC	LOC100179660
8.26463e-14	0.901661	0.468	0.242	1.14093e-09	D-SPC	LOC100176715
1.87202e-16	0.901045	0.532	0.276	2.58433e-12	D-SPC	LOC100179909
2.9086e-16	0.899866	0.409	0.169	4.01532e-12	D-SPC	LOC100177276
1.05548e-15	0.898753	0.414	0.178	1.45709e-11	D-SPC	LOC101242942
1.14405e-16	0.894746	0.468	0.206	1.57936e-12	D-SPC	LOC100183471
5.23876e-16	0.890077	0.57	0.305	7.23211e-12	D-SPC	LOC100186420
3.28338e-14	0.887602	0.613	0.393	4.53271e-10	D-SPC	LOC100177660
1.82319e-12	0.881712	0.516	0.312	2.51691e-08	D-SPC	LOC104265834
8.90962e-13	0.873935	0.409	0.194	1.22997e-08	D-SPC	LOC100179951
2.39323e-20	0.873805	0.333	0.095	3.30386e-16	D-SPC	LOC100187070
1.48352e-11	0.872759	0.409	0.208	2.04801e-07	D-SPC	LOC100183078
5.67183e-31	0.872197	0.387	0.088	7.82996e-27	D-SPC	LOC100184750
2.10315e-18	0.869923	0.462	0.194	2.9034e-14	D-SPC	LOC100178369
5.72573e-20	0.868941	0.36	0.112	7.90437e-16	D-SPC	LOC100180804
3.07986e-30	0.866363	0.28	0.045	4.25175e-26	D-SPC	LOC100183890
4.68758e-16	0.864147	0.532	0.283	6.4712e-12	D-SPC	LOC100185759
2.9036e-14	0.862742	0.629	0.403	4.00842e-10	D-SPC	LOC100184553
1.96537e-19	0.861904	0.36	0.117	2.71319e-15	D-SPC	LOC100177139
8.23886e-13	0.859246	0.527	0.319	1.13737e-08	D-SPC	LOC100180883
6.22868e-09	0.858777	0.414	0.239	8.59869e-05	D-SPC	LOC100185700
3.55966e-09	0.858721	0.376	0.208	4.91411e-05	D-SPC	LOC100181379
8.57674e-18	0.858612	0.333	0.112	1.18402e-13	D-SPC	LOC113474067
5.55859e-10	0.852767	0.473	0.293	7.67364e-06	D-SPC	LOC100178303
4.30058e-18	0.849823	0.747	0.503	5.93695e-14	D-SPC	LOC100183546
9.30037e-18	0.84436	0.489	0.22	1.28392e-13	D-SPC	LOC100176238
1.14419e-13	0.843783	0.661	0.446	1.57956e-09	D-SPC	LOC100184986
1.02592e-14	0.842659	0.452	0.21	1.41628e-10	D-SPC	LOC100185857
1.61561e-15	0.838692	0.72	0.492	2.23035e-11	D-SPC	LOC100182952
6.93471e-14	0.838359	0.452	0.224	9.57336e-10	D-SPC	LOC100181034
3.19667e-17	0.834952	0.419	0.171	4.413e-13	D-SPC	LOC100179155
6.43972e-18	0.829867	0.457	0.192	8.89004e-14	D-SPC	LOC100186183
1.4414e-09	0.829052	0.462	0.279	1.98985e-05	D-SPC	LOC100179011
2.84493e-11	0.828093	0.398	0.208	3.92743e-07	D-SPC	LOC100186020
3.59677e-13	0.827806	0.71	0.558	4.96535e-09	D-SPC	dlc
1.26876e-27	0.827045	0.274	0.048	1.75152e-23	D-SPC	LOC100184405
4.60776e-14	0.826269	0.344	0.136	6.36101e-10	D-SPC	LOC100175059
9.39964e-14	0.825993	0.382	0.169	1.29762e-09	D-SPC	LOC100186370
2.31391e-21	0.823632	0.339	0.097	3.19436e-17	D-SPC	LOC100181714
5.38885e-14	0.822923	0.446	0.214	7.43931e-10	D-SPC	LOC100183353
6.97004e-13	0.82288	0.645	0.44	9.62213e-09	D-SPC	LOC100178529
3.3357e-14	0.819314	0.425	0.186	4.60493e-10	D-SPC	LOC100185948
4.10658e-09	0.818854	0.5	0.318	5.66913e-05	D-SPC	LOC113474224
2.709e-16	0.818842	0.478	0.225	3.73977e-12	D-SPC	LOC100180258
2.81099e-11	0.817697	0.473	0.277	3.88057e-07	D-SPC	LOC100176954
7.54043e-14	0.816491	0.349	0.144	1.04096e-09	D-SPC	LOC100176158
4.20129e-24	0.816257	0.968	0.853	5.79987e-20	D-SPC	LOC100185773
1.5579e-11	0.815714	0.435	0.236	2.15069e-07	D-SPC	LOC100177524
3.42743e-13	0.814383	0.425	0.203	4.73157e-09	D-SPC	LOC100180408
3.37696e-14	0.814363	0.419	0.191	4.66189e-10	D-SPC	LOC100183990
5.12345e-11	0.81279	0.409	0.22	7.07293e-07	D-SPC	LOC100186311
2.76237e-21	0.812703	0.855	0.61	3.81345e-17	D-SPC	rbdlc
1.19196e-10	0.811719	0.554	0.363	1.6455e-06	D-SPC	LOC100175618
4.99276e-16	0.811469	0.532	0.272	6.89251e-12	D-SPC	LOC100187194
2.29594e-10	0.806561	0.565	0.399	3.16954e-06	D-SPC	LOC100179428
4.42451e-18	0.804765	0.312	0.095	6.10803e-14	D-SPC	LOC104266006
6.42768e-10	0.804744	0.376	0.197	8.87341e-06	D-SPC	LOC100185697
1.718e-11	0.802956	0.392	0.191	2.3717e-07	D-SPC	LOC100175239
3.9217e-21	0.79759	0.344	0.099	5.4139e-17	D-SPC	zf(c3h/ring)-1
1.24056e-08	0.794089	0.339	0.172	0.000171259	D-SPC	LOC100181093
1.47206e-10	0.794017	0.5	0.309	2.03217e-06	D-SPC	LOC100177184
3.79651e-28	0.793863	0.28	0.05	5.24108e-24	D-SPC	LOC100177725
2.29039e-16	0.792696	0.376	0.149	3.16188e-12	D-SPC	LOC100178587
2.4038e-16	0.791834	0.301	0.099	3.31844e-12	D-SPC	LOC100185937
2.47406e-10	0.79177	0.371	0.186	3.41544e-06	D-SPC	LOC100178450
9.97942e-13	0.790679	0.333	0.138	1.37766e-08	D-SPC	LOC100177706
2.45592e-09	0.790343	0.43	0.249	3.3904e-05	D-SPC	LOC100178361
5.96637e-13	0.78944	0.581	0.348	8.23657e-09	D-SPC	LOC100184236
1.04133e-15	0.787445	0.715	0.493	1.43756e-11	D-SPC	LOC100187500
5.49542e-25	0.783749	0.317	0.073	7.58643e-21	D-SPC	LOC100185731
1.36635e-13	0.783723	0.435	0.214	1.88624e-09	D-SPC	LOC100180427
1.06993e-26	0.783637	0.253	0.042	1.47704e-22	D-SPC	LOC100175719
4.31344e-14	0.781983	0.527	0.286	5.9547e-10	D-SPC	LOC100176261
8.48406e-12	0.777457	0.425	0.212	1.17122e-07	D-SPC	LOC100182151
5.23413e-11	0.777031	0.5	0.292	7.22571e-07	D-SPC	LOC100186061
1.65453e-13	0.776017	0.274	0.094	2.28408e-09	D-SPC	LOC100175388
3.61809e-13	0.77587	0.43	0.212	4.99477e-09	D-SPC	LOC100186360
1.00483e-10	0.775599	0.36	0.176	1.38717e-06	D-SPC	LOC100183679
3.35118e-08	0.769571	0.274	0.129	0.000462631	D-SPC	LOC100179342
1.87757e-11	0.768106	0.522	0.326	2.59198e-07	D-SPC	LOC100183282
8.03332e-12	0.767464	0.505	0.282	1.109e-07	D-SPC	LOC101242248
3.8389e-12	0.766593	0.392	0.191	5.2996e-08	D-SPC	LOC100177670
9.92382e-46	0.765959	1	0.998	1.36998e-41	D-SPC	LOC100177258
4.62949e-13	0.762742	0.726	0.594	6.39101e-09	D-SPC	LOC100180642
1.49264e-11	0.762002	0.371	0.175	2.06059e-07	D-SPC	LOC101243320
2.10629e-07	0.76013	0.274	0.137	0.00290773	D-SPC	ci-zf(c3h)-7
3.90515e-09	0.758487	0.398	0.229	5.39106e-05	D-SPC	LOC100178240
1.9712e-19	0.758375	0.312	0.089	2.72124e-15	D-SPC	LOC100175963
3.71916e-11	0.757549	0.441	0.235	5.1343e-07	D-SPC	LOC100180635
8.4907e-13	0.757544	0.419	0.212	1.17214e-08	D-SPC	LOC100177973
2.91923e-15	0.75174	0.28	0.089	4.03e-11	D-SPC	LOC100186794
4.05039e-10	0.749999	0.522	0.343	5.59157e-06	D-SPC	LOC100183250
1.02782e-06	0.749127	0.403	0.258	0.0141891	D-SPC	LOC100182512
2.82996e-15	0.749072	0.317	0.113	3.90677e-11	D-SPC	LOC113474066
2.72706e-10	0.745731	0.71	0.525	3.76471e-06	D-SPC	LOC100183394
2.10367e-10	0.744631	0.355	0.173	2.90412e-06	D-SPC	LOC100180806
5.32341e-13	0.742452	0.398	0.179	7.34896e-09	D-SPC	LOC100185094
8.24202e-10	0.740908	0.376	0.198	1.13781e-05	D-SPC	LOC100180257
1.20988e-12	0.739927	0.737	0.559	1.67024e-08	D-SPC	LOC100183235
1.38345e-18	0.739191	0.371	0.12	1.90986e-14	D-SPC	LOC100186010
9.88235e-14	0.739069	0.731	0.529	1.36426e-09	D-SPC	LOC100186925
3.5256e-11	0.738745	0.473	0.264	4.86709e-07	D-SPC	LOC100178116
7.73466e-10	0.73847	0.301	0.135	1.06777e-05	D-SPC	LOC100181200
1.91149e-08	0.735437	0.586	0.453	0.000263881	D-SPC	LOC100185595
2.77485e-18	0.734127	0.333	0.104	3.83067e-14	D-SPC	LOC100184718
3.58588e-11	0.730926	0.645	0.48	4.9503e-07	D-SPC	LOC100186956
9.7503e-12	0.730248	0.473	0.26	1.34603e-07	D-SPC	LOC100176988
7.64154e-12	0.730174	0.462	0.244	1.05491e-07	D-SPC	LOC100182294
7.28872e-09	0.729735	0.694	0.55	0.000100621	D-SPC	LOC100181307
1.24342e-12	0.728783	0.446	0.226	1.71653e-08	D-SPC	LOC100175258
2.79757e-13	0.727139	0.333	0.136	3.86205e-09	D-SPC	LOC104265639
3.95329e-13	0.72616	0.263	0.089	5.45751e-09	D-SPC	LOC100182232
3.40393e-12	0.724744	0.618	0.413	4.69913e-08	D-SPC	LOC100180997
5.68521e-14	0.722647	0.333	0.128	7.84843e-10	D-SPC	LOC100183492
6.78644e-23	0.719772	0.296	0.069	9.36868e-19	D-SPC	LOC101242543
1.70782e-15	0.717556	0.328	0.119	2.35765e-11	D-SPC	LOC100178916
3.7374e-11	0.717543	0.435	0.23	5.15948e-07	D-SPC	LOC100184680
4.5137e-13	0.716512	0.355	0.149	6.23116e-09	D-SPC	LOC100183479
8.12705e-13	0.716404	0.269	0.095	1.12194e-08	D-SPC	LOC100177342
1.95938e-11	0.712251	0.296	0.12	2.70492e-07	D-SPC	LOC100176662
9.52421e-14	0.711213	0.371	0.158	1.31482e-09	D-SPC	cbfb
1.60427e-07	0.710466	0.339	0.19	0.00221469	D-SPC	LOC100178596
1.52186e-09	0.707766	0.543	0.355	2.10093e-05	D-SPC	LOC100183412
5.78908e-10	0.706636	0.398	0.217	7.99182e-06	D-SPC	LOC100180978
5.6347e-08	0.704861	0.446	0.298	0.000777871	D-SPC	LOC100178754
8.32367e-17	0.704774	0.839	0.703	1.14908e-12	D-SPC	soxh
8.807e-11	0.704302	0.376	0.183	1.21581e-06	D-SPC	LOC100176890
4.81988e-08	0.70384	0.36	0.202	0.000665385	D-SPC	LOC100181199
5.16828e-11	0.703546	0.511	0.318	7.13481e-07	D-SPC	LOC100184487
6.28996e-11	0.703514	0.554	0.364	8.68329e-07	D-SPC	nf-x-like
5.2526e-10	0.699085	0.28	0.119	7.25121e-06	D-SPC	LOC100179688
1.03315e-11	0.698315	0.398	0.191	1.42626e-07	D-SPC	LOC100175281
1.25109e-11	0.697562	0.608	0.398	1.72712e-07	D-SPC	LOC100175293
2.29653e-10	0.696366	0.446	0.247	3.17036e-06	D-SPC	LOC100187417
2.09497e-08	0.696258	0.36	0.195	0.000289211	D-SPC	LOC100185988
3.98481e-09	0.695498	0.581	0.44	5.50103e-05	D-SPC	LOC100182783
1.35863e-07	0.693494	0.285	0.14	0.00187558	D-SPC	LOC100181381
5.6123e-11	0.693489	0.753	0.621	7.74777e-07	D-SPC	LOC100180320
6.45739e-11	0.693198	0.376	0.182	8.91442e-07	D-SPC	LOC100183357
7.02228e-12	0.692512	0.344	0.152	9.69425e-08	D-SPC	LOC101243137
3.07793e-06	0.690088	0.527	0.397	0.0424908	D-SPC	LOC100186076
1.39372e-07	0.689443	0.36	0.204	0.00192404	D-SPC	LOC100187140
1.80976e-11	0.688034	0.661	0.464	2.49837e-07	D-SPC	LOC100178956
1.03376e-07	0.680148	0.462	0.31	0.00142711	D-SPC	LOC100179643
3.71818e-09	0.676989	0.419	0.247	5.13295e-05	D-SPC	LOC104265657
3.16048e-11	0.672715	0.457	0.251	4.36304e-07	D-SPC	LOC100185506
1.1351e-06	0.672405	0.478	0.347	0.0156701	D-SPC	LOC100183814
1.84779e-07	0.669974	0.366	0.216	0.00255087	D-SPC	LOC100185613
2.99513e-07	0.668108	0.344	0.197	0.00413478	D-SPC	LOC100184007
1.12765e-16	0.66728	0.333	0.112	1.55672e-12	D-SPC	LOC100175895
2.1298e-15	0.666141	0.36	0.138	2.94019e-11	D-SPC	LOC100176922
1.97467e-07	0.665903	0.371	0.214	0.00272604	D-SPC	LOC100187042
9.96631e-22	0.66548	0.962	0.946	1.37585e-17	D-SPC	cam
4.30151e-12	0.66513	0.425	0.211	5.93824e-08	D-SPC	LOC108949281
9.9252e-10	0.664026	0.452	0.261	1.37017e-05	D-SPC	gi1
5.08271e-08	0.661923	0.591	0.45	0.000701668	D-SPC	LOC100180321
1.98277e-20	0.660777	0.274	0.065	2.73722e-16	D-SPC	LOC100179333
8.8603e-08	0.657119	0.301	0.151	0.00122316	D-SPC	LOC100178353
5.94495e-13	0.656779	0.285	0.104	8.20701e-09	D-SPC	LOC100177204
3.96088e-07	0.656316	0.425	0.272	0.00546799	D-SPC	LOC104266587
1.0823e-06	0.653169	0.36	0.216	0.0149411	D-SPC	LOC100184853
1.23914e-11	0.65043	0.328	0.139	1.71063e-07	D-SPC	LOC100183584
3.27434e-09	0.649048	0.349	0.174	4.52023e-05	D-SPC	LOC100183946
3.17514e-09	0.647973	0.565	0.391	4.38327e-05	D-SPC	LOC100181861
1.39927e-07	0.646578	0.565	0.419	0.00193169	D-SPC	LOC100184495
1.53846e-06	0.64602	0.441	0.297	0.0212384	D-SPC	LOC100184697
5.17776e-07	0.645846	0.274	0.139	0.0071479	D-SPC	LOC778732
1.67272e-11	0.645412	0.366	0.169	2.3092e-07	D-SPC	LOC104265738
9.31069e-08	0.645162	0.441	0.283	0.00128534	D-SPC	LOC101243169
1.66927e-07	0.637654	0.317	0.171	0.00230443	D-SPC	LOC100184624
3.74138e-08	0.636945	0.462	0.302	0.000516497	D-SPC	LOC100186489
1.44658e-10	0.636669	0.688	0.53	1.997e-06	D-SPC	LOC100179921
7.24212e-10	0.636631	0.376	0.192	9.99775e-06	D-SPC	LOC100179648
6.7875e-12	0.636266	0.586	0.369	9.37014e-08	D-SPC	LOC100178315
3.13985e-09	0.635705	0.355	0.179	4.33457e-05	D-SPC	LOC100177940
1.58156e-06	0.635159	0.285	0.158	0.0218335	D-SPC	LOC100184375
3.92252e-10	0.633955	0.403	0.213	5.41503e-06	D-SPC	LOC100182227
3.05583e-07	0.632826	0.258	0.128	0.00421858	D-SPC	LOC100175274
5.86962e-11	0.63215	0.57	0.37	8.10301e-07	D-SPC	LOC100177815
1.29115e-06	0.630545	0.419	0.274	0.0178244	D-SPC	LOC100175166
1.7679e-06	0.629397	0.312	0.182	0.0244059	D-SPC	LOC100180099
2.51923e-11	0.628071	0.382	0.178	3.4778e-07	D-SPC	LOC100179009
1.9604e-11	0.627576	0.317	0.137	2.70633e-07	D-SPC	LOC100176223
2.36546e-09	0.627132	0.462	0.281	3.26551e-05	D-SPC	LOC100177802
4.85993e-09	0.620894	0.565	0.388	6.70914e-05	D-SPC	LOC100182289
2.37913e-06	0.61896	0.457	0.324	0.0328439	D-SPC	LOC100177000
6.69474e-10	0.618343	0.495	0.302	9.24209e-06	D-SPC	LOC100179053
5.71392e-09	0.616817	0.387	0.212	7.88807e-05	D-SPC	srf
1.01303e-06	0.614786	0.581	0.445	0.0139848	D-SPC	LOC100176359
8.92396e-09	0.613761	0.339	0.17	0.000123195	D-SPC	LOC100187271
2.07174e-06	0.61347	0.581	0.462	0.0286003	D-SPC	LOC100179954
1.28998e-06	0.608851	0.473	0.333	0.0178081	D-SPC	LOC100183902
2.57577e-09	0.60849	0.323	0.153	3.55586e-05	D-SPC	LOC100178182
2.34843e-06	0.608445	0.376	0.231	0.0324201	D-SPC	LOC100180001
8.02618e-09	0.604795	0.312	0.151	0.000110801	D-SPC	LOC100187300
2.22926e-08	0.603371	0.661	0.5	0.00030775	D-SPC	LOC100175499
1.16548e-08	0.602275	0.473	0.283	0.000160894	D-SPC	LOC100177680
5.68e-09	0.601144	0.425	0.249	7.84124e-05	D-SPC	LOC100185035
3.79285e-09	0.596838	0.694	0.559	5.23603e-05	D-SPC	LOC100187015
2.55237e-09	0.595931	0.258	0.108	3.52355e-05	D-SPC	LOC100186697
1.697e-06	0.5947	0.269	0.145	0.0234271	D-SPC	LOC100185745
2.53901e-09	0.593707	0.323	0.153	3.5051e-05	D-SPC	LOC100178238
2.15322e-07	0.592124	0.468	0.315	0.00297253	D-SPC	LOC100186808
7.04199e-07	0.591782	0.613	0.483	0.00972147	D-SPC	LOC100183364
2.79017e-06	0.586488	0.511	0.376	0.0385183	D-SPC	LOC100182380
2.9026e-08	0.581245	0.355	0.187	0.000400704	D-SPC	LOC100179042
1.80865e-08	0.57861	0.349	0.186	0.000249685	D-SPC	LOC100175070
7.3594e-07	0.578025	0.43	0.28	0.0101596	D-SPC	LOC100176430
6.4099e-10	0.574861	0.387	0.197	8.84887e-06	D-SPC	LOC100175669
6.29886e-13	0.572992	0.29	0.107	8.69558e-09	D-SPC	LOC100175020
7.63845e-08	0.571663	0.672	0.58	0.00105449	D-SPC	LOC100175858
1.94146e-11	0.569994	0.263	0.099	2.68018e-07	D-SPC	LOC100179189
1.81523e-06	0.563394	0.64	0.514	0.0250593	D-SPC	LOC100180468
1.55601e-06	0.561533	0.538	0.403	0.0214807	D-SPC	LOC100185510
1.65079e-07	0.560958	0.29	0.144	0.00227892	D-SPC	LOC100180651
5.94146e-10	0.557741	0.425	0.226	8.20218e-06	D-SPC	LOC100185331
9.38493e-10	0.55634	0.403	0.222	1.29559e-05	D-SPC	LOC100176646
6.8959e-11	0.554716	0.817	0.636	9.51979e-07	D-SPC	LOC100177663
3.61826e-10	0.553551	0.296	0.127	4.99501e-06	D-SPC	LOC100186967
1.04774e-08	0.553504	0.446	0.267	0.000144641	D-SPC	LOC100175309
7.11391e-08	0.551842	0.285	0.141	0.000982075	D-SPC	LOC100179191
6.55967e-11	0.550134	0.882	0.813	9.05563e-07	D-SPC	LOC100178673
3.33118e-11	0.549788	0.317	0.133	4.59869e-07	D-SPC	LOC100181020
3.00316e-09	0.53467	0.602	0.416	4.14587e-05	D-SPC	LOC100175455
3.552e-06	0.533208	0.5	0.364	0.0490353	D-SPC	LOC100180700
3.1142e-06	0.531921	0.473	0.322	0.0429916	D-SPC	LOC100181743
9.34542e-07	0.531532	0.527	0.386	0.0129014	D-SPC	LOC100186014
2.18594e-13	0.529963	0.28	0.096	3.01769e-09	D-SPC	LOC100183021
4.80729e-07	0.528129	0.301	0.159	0.00663646	D-SPC	LOC100180563
2.46191e-07	0.526593	0.274	0.135	0.00339866	D-SPC	LOC100178592
6.79278e-07	0.526322	0.317	0.171	0.00937743	D-SPC	LOC100180039
6.00586e-08	0.522257	0.694	0.57	0.000829109	D-SPC	LOC100187330
3.918e-10	0.520042	0.28	0.115	5.4088e-06	D-SPC	LOC100181587
3.47202e-06	0.51978	0.398	0.259	0.0479312	D-SPC	LOC100185558
4.4855e-07	0.514979	0.5	0.34	0.00619224	D-SPC	LOC100179770
1.7063e-06	0.513078	0.376	0.23	0.0235554	D-SPC	LOC100178629
1.16422e-06	0.509753	0.398	0.248	0.0160721	D-SPC	LOC100187171
5.4396e-10	0.509029	0.925	0.865	7.50937e-06	D-SPC	LOC100180959
1.85777e-07	0.507718	0.387	0.227	0.00256466	D-SPC	LOC100186196
7.64581e-07	0.50518	0.317	0.176	0.010555	D-SPC	LOC100181971
3.51115e-06	0.50511	0.263	0.14	0.0484714	D-SPC	LOC100186654
2.19612e-06	0.502636	0.269	0.139	0.0303174	D-SPC	LOC100180943
8.00952e-08	0.490921	0.301	0.154	0.00110571	D-SPC	LOC100183860
1.89925e-06	0.479792	0.263	0.137	0.0262191	D-SPC	LOC113474059
4.5863e-09	0.475698	0.274	0.12	6.33139e-05	D-SPC	LOC100185256
1.57696e-08	0.473528	0.801	0.731	0.0002177	D-SPC	LOC100187533
2.13455e-07	0.468067	0.312	0.163	0.00294674	D-SPC	LOC100175367
6.59651e-07	0.466242	0.78	0.681	0.00910649	D-SPC	LOC100181511
2.88895e-06	0.463302	0.285	0.155	0.039882	D-SPC	LOC100179741
6.16886e-08	0.459115	0.323	0.163	0.000851611	D-SPC	LOC100178761
2.98711e-07	0.458618	0.339	0.183	0.00412371	D-SPC	LOC100177547
4.76178e-07	0.458181	0.349	0.198	0.00657364	D-SPC	LOC100179832
1.55794e-06	0.451614	0.484	0.343	0.0215074	D-SPC	LOC100186487
3.29641e-08	0.447525	0.86	0.781	0.000455069	D-SPC	LOC104266302
5.78248e-08	0.437791	0.306	0.151	0.000798271	D-SPC	LOC100183335
2.63439e-06	0.435296	0.263	0.133	0.0363677	D-SPC	LOC100180660
5.12693e-08	0.433981	0.328	0.166	0.000707773	D-SPC	LOC100183377
3.80086e-07	0.429227	0.849	0.768	0.00524708	D-SPC	LOC100183316
2.61149e-06	0.414218	0.844	0.778	0.0360516	D-SPC	LOC100179505
2.20561e-06	0.403679	0.382	0.229	0.0304485	D-SPC	LOC100179468
7.35057e-09	0.403438	0.344	0.167	0.000101475	D-SPC	LOC100183352
5.38357e-09	0.402065	0.876	0.809	7.43202e-05	D-SPC	LOC100175088
3.57521e-06	0.399586	0.312	0.174	0.0493557	D-SPC	LOC100179498
3.33003e-07	0.388981	0.43	0.266	0.00459711	D-SPC	LOC100178813
6.78229e-11	0.384277	0.962	0.929	9.36296e-07	D-SPC	LOC100186457
1.4095e-07	0.375834	0.935	0.881	0.00194581	D-SPC	LOC100181477
1.10826e-08	0.37466	0.903	0.821	0.000152995	D-SPC	LOC100175846
3.2408e-08	0.370169	0.946	0.871	0.000447392	D-SPC	LOC100186633
