# Supplementary material for: Single-Cell RNA Sequencing of the Testis of Ciona intestinalis Reveals the Dynamic Transcriptional Profile of Spermatogenesis in Protochordates
Source: Cells. 2022 Dec 8;11(24):3978. doi: 10.3390/cells11243978 (PMC9776925; doi:10.3390/cells11243978)
Supplement: Supplementary file 1 [file cells-11-03978-s001.zip › DataSheet5-Cross-species orthologous gene pairs.xlsx]

## Sheet: CI_CS_HS 1-1-1
C. intestinalis	C. semilaevis	H. sapiens
LOC100187448	aaas	AAAS
LOC100185593	aacs	AACS
LOC100175167	aadat	AADAT
LOC100177805	aagab	AAGAB
LOC100176761	aamp	AAMP
LOC100180520	aar2	AAR2
LOC100185883	aars	AARS1
LOC100177559	aasdh	AASDH
LOC100175821	aasdhppt	AASDHPPT
LOC104265748	aass	AASS
LOC100183752	aatf	AATF
LOC100176922	abca3	ABCA3
LOC100177150	LOC103382290	ABCA5
LOC100175889	abcb11	ABCB11
LOC100187491	abcb6	ABCB6
LOC113475741	abcb7	ABCB7
LOC100176183	abcb8	ABCB8
LOC100179980	abcb9	ABCB9
LOC100176487	abcc10	ABCC10
LOC100179917	abcc5	ABCC5
LOC100181214	abcd3	ABCD3
LOC100181360	abcd4	ABCD4
LOC100184673	abce1	ABCE1
LOC100185135	abcf2	ABCF2-H2BE1
LOC101243528	abcf3	ABCF3
LOC100176416	abhd11	ABHD11
LOC100185588	acy1	ABHD14A-ACY1
LOC101243099	abhd14b	ABHD14B
LOC100186765	abhd16a	ABHD16A
LOC100177524	abhd17b	ABHD17B
LOC100187064	abhd18	ABHD18
LOC100185645	abhd4	ABHD4
LOC100185623	fam206a	ABITRAM
LOC108949555	abra	ABRA
LOC100185846	abracl	ABRACL
LOC100181934	abt1	ABT1
LOC100176065	abtb1	ABTB1
LOC101242316	acaa2	ACAA2
LOC100175273	acad11	ACAD11
LOC100176464	acad8	ACAD8
LOC101242364	acad9	ACAD9
LOC100175610	acads	ACADS
LOC100183990	acadvl	ACADVL
LOC100177845	acat1	ACAT1
LOC100187125	acbd3	ACBD3
LOC100180899	ace	ACE
LOC100178882	acer2	ACER2
LOC100178473	acmsd	ACMSD
LOC100180641	acot13	ACOT13
LOC100182032	acot7	ACOT7
LOC100179153	acot9	ACOT9
LOC100186673	acox1	ACOX1
LOC100186652	acp1	ACP1
LOC100184796	acp5	ACP5
LOC100184506	acp6	ACP6
LOC100175199	acsf3	ACSF3
LOC104266550	LOC103398666	ACSS1
LOC100176154	acss3	ACSS3
LOC100177295	actr10	ACTR10
LOC100185499	LOC103387093	ACTR2
LOC100180073	actr6	ACTR6
LOC100181599	acyp1	ACYP1
LOC100184870	ada	ADA
LOC100185007	adal	ADAL
zf(c2h2)-84	adamts15	ADAMTS15
adamts9	adamts9	ADAMTS9
LOC100186272	adamtsl5	ADAMTSL5
arfgap-9	adap1	ADAP1
LOC100182358	adat1	ADAT1
LOC100185274	adat2	ADAT2
LOC100176610	adck1	ADCK1
LOC100181005	adcy8	ADCY8
LOC100180323	adgrd1	ADGRD1
adh3	LOC103390639	ADH5
LOC100186144	adhfe1	ADHFE1
LOC100183249	adi1	ADI1
LOC100175669	adipor1	ADIPOR1
LOC100175447	LOC103381501	ADK
LOC100175704	LOC103379918	ADPGK
LOC100185459	adprhl1	ADPRH
LOC100179757	adprhl2	ADPRS
LOC100185075	adsl	ADSL
LOC104265420	LOC103391350	ADTRP
LOC100177180	afdn	AFDN
LOC100177386	LOC103379330	AFG1L
LOC100182433	afg3l2	AFG3L2
LOC100186280	afmid	AFMID
LOC100182104	aftph	AFTPH
LOC100177204	agbl4	AGBL4
LOC100181588	agbl5	AGBL5
LOC100181125	agk	AGK
LOC100181714	agl	AGL
LOC100176978	agmo	AGMO
LOC100181160	LOC103394124	AGO2
LOC100175580	agps	AGPS
LOC100187262	agrn	AGRN
LOC100186094	agtrap	AGTRAP
LOC100178847	agxt2	AGXT2
LOC100183215	ahctf1	AHCTF1
LOC100184688	ahcy	AHCY
LOC100179770	ahi1	AHI1
LOC100176348	ahsa1	AHSA1
LOC100177745	aida	AIDA
LOC100178288	aifm1	AIFM1
LOC100183925	aifm3	AIFM3
LOC100185578	aimp1	AIMP1
LOC100183379	aimp2	AIMP2
LOC100185083	aip	AIP
LOC100182227	ak1	AK1
LOC100181027	ak2	AK2
LOC100182043	ak3	AK3
LOC100183643	LOC103381199	AK7
LOC100175806	ak9	AK9
LOC100174989	akap1	AKAP1
LOC100180891	akap17a	AKAP17A
LOC100176099	akap7	AKAP7
LOC100181308	akt1	AKT1
LOC100177890	alad	ALAD
LOC100179288	alas1	ALAS1
LOC100182755	aldh16a1	ALDH16A1
LOC100183764	aldh2	ALDH2
LOC100179556	aldh4a1	ALDH4A1
LOC100181655	aldh6a1	ALDH6A1
LOC100184485	aldh7a1	ALDH7A1
LOC100177969	aldh8a1	ALDH8A1
LOC100177331	alg1	ALG1
LOC100180498	alg11	ALG11
LOC100177471	alg12	ALG12
LOC100181785	LOC103383283	ALG13
LOC101242566	alg14	ALG14
LOC100180226	alg2	ALG2
LOC100176327	alg3	ALG3
LOC100183398	alg5	ALG5
LOC100177063	alg6	ALG6
LOC101242594	alg8	ALG8
LOC100176497	alg9	ALG9
LOC100186336	alkbh1	ALKBH1
LOC100187190	alkbh3	ALKBH3
LOC100186431	alkbh4	ALKBH4
LOC100176098	alkbh5	ALKBH5
LOC101242490	alkbh6	ALKBH6
LOC100180366	alkbh7	ALKBH7
LOC100183670	alkbh8	ALKBH8
LOC100179479	alox5	ALOX5
LOC100175132	LOC103393202	ALYREF
LOC100182682	amacr	AMACR
LOC100176090	ambra1	AMBRA1
LOC100176333	amd1	AMD1
LOC100181703	amdhd1	AMDHD1
LOC100179883	amdhd2	AMDHD2
LOC100182897	amfr	AMFR
LOC100182469	LOC103394738	AMMECR1
LOC100178913	amn	AMN
LOC100181582	ampd2	AMPD2
LOC100182526	amt	AMT
LOC100178507	amz2	AMZ2
LOC100178127	anapc1	ANAPC1
LOC100176838	anapc10	ANAPC10
LOC100176764	anapc2	ANAPC2
LOC100186302	anapc4	ANAPC4
LOC100185104	anapc5	ANAPC5
LOC108949284	anapc7	ANAPC7
LOC100185625	ankdd1a	ANKDD1A
LOC100177384	LOC103398513	ANKEF1
zf(fyve)-5	ankfy1	ANKFY1
LOC100182883	ankle2	ANKLE2
zf(mynd)-13	ankmy1	ANKMY1
LOC100187476	ankmy2	ANKMY2
LOC100185444	LOC103391827	ANKRD10
LOC100186777	ankrd16	ANKRD16
LOC100183274	ankrd27	ANKRD27
LOC100185472	ankrd45	ANKRD45
LOC100182047	ankrd53	ANKRD53
LOC101242596	LOC103384036	ANKRD66
LOC100185996	anks3	ANKS3
LOC100178485	anks6	ANKS6
LOC100184375	ankzf1	ANKZF1
LOC100184096	anln	ANLN
LOC100181951	ano10	ANO10
LOC101243428	anos1	ANOS1
LOC100176522	ap1g1	AP1G1
LOC100175300	ap1m1	AP1M1
LOC100179571	LOC103379063	AP1S2
LOC100182553	ap2m1	AP2M1
LOC100187027	ap2s1	AP2S1
LOC100175457	ap3d1	AP3D1
LOC104265915	ap4e1	AP4E1
LOC100177076	apba1	APBA1
LOC100184929	apbb1ip	APBB1IP
LOC100176229	LOC103384671	APEH
LOC100176572	apex1	APEX1
LOC100178320	api5	API5
LOC100179775	apip	APIP
LOC100183681	aplf	APLF
LOC100186031	aprt	APRT
aptx	aptx	APTX
LOC100183476	aqp3	AQP3
LOC100176371	LOC103393075	AQP8
LOC100176468	aqr	AQR
LOC100175551	arcn1	ARCN1
LOC100184182	arel1	AREL1
LOC100184752	LOC103385944	ARF3
LOC100182217	arf5	ARF5
LOC100179643	arfgap1	ARFGAP1
LOC100182519	arfgef3	ARFGEF3
LOC100184292	arfrp1	ARFRP1
LOC100177316	arhgap1	ARHGAP1
LOC100175553	LOC103387393	ARHGAP19
LOC100185268	arhgap39	ARHGAP39
LOC100177509	arhgap45	ARHGAP45
LOC100180410	LOC103389713	ARHGAP6
LOC100177782	arhgef16	ARHGEF16
LOC100185174	arhgef17	ARHGEF17
LOC100177114	arid2	ARID2
LOC100186329	LOC103387129	ARID5B
LOC100176524	arih1	ARIH1
LOC100179266	arih2	ARIH2
LOC100178782	arl13b	ARL13B
LOC100185439	arl15	ARL15
LOC100187527	arl16	ARL16
LOC100178355	arl2	ARL2
LOC100179042	arl2bp	ARL2BP
LOC100176430	arl3	ARL3
LOC100181773	arl5b	ARL5B
LOC100182512	arl6	ARL6
LOC100183264	arl6ip1	ARL6IP1
LOC100176185	armc1	ARMC1
LOC101242985	armc2	ARMC2
LOC100178369	armc3	ARMC3
LOC100177808	armc6	ARMC6
LOC100186083	armc7	ARMC7
LOC100176880	armc8	ARMC8
LOC100175629	armc9	ARMC9
LOC100175156	armh1	ARMH1
LOC100183951	armh3	ARMH3
LOC100182479	armt1	ARMT1
LOC100182145	arpc1a	ARPC1A
LOC100179260	arpc2	ARPC2
LOC100176247	arpc3	ARPC3
LOC100179659	arsg	ARSG
LOC100179278	as3mt	AS3MT
LOC100179893	asah1	ASAH1
LOC100179780	asah2	ASAH2
LOC100175172	ascc1	ASCC1
LOC100177077	ascc2	ASCC2
LOC100184080	ascc3	ASCC3
LOC778542	LOC103386851	ASCL5
LOC778906	LOC103394569	ASH1L
ash2-like	ash2l	ASH2L
LOC100186738	asic1	ASIC1
LOC100182277	asl	ASL
LOC100185185	asns	ASNS
LOC100186237	asnsd1	ASNSD1
LOC100182260	aspa	ASPA
LOC100184692	aspdh	ASPDH
LOC100187211	aspscr1	ASPSCR1
LOC100182906	asrgl1	ASRGL1
LOC100176491	ass1	ASS1
LOC100183832	aste1	ASTE1
LOC100181767	atad1	ATAD1
LOC100176493	atad5	ATAD5
LOC100182995	ate1	ATE1
LOC100185215	atg101	ATG101
LOC101242365	atg12	ATG12
LOC100186747	atg13	ATG13
LOC100182401	atg14	ATG14
LOC101242696	atg2b	ATG2B
LOC100186746	atg3	ATG3
atg5	atg5	ATG5
LOC100176035	atg7	ATG7
LOC100181201	atg9a	ATG9A
LOC100178564	atic	ATIC
LOC100183306	LOC103390736	ATL3
LOC100175590	atm	ATM
LOC778546	LOC103387473	ATOH7
LOC778686	atoh8	ATOH8
LOC100185695	atp13a1	ATP13A1
LOC100183383	atp23	ATP23
LOC100185912	atp2c1	ATP2C1
LOC100186718	atp5f1c	ATP5F1C
LOC101243330	atp5f1d	ATP5F1D
LOC100177037	LOC103383492	ATP5MF-PTCD1
LOC100177870	atp5pb	ATP5PB
LOC100176413	atp5pd	ATP5PD
LOC100178780	atp5pf	ATP5PF
LOC100179838	atp5po	ATP5PO
LOC100181839	atp6ap2	ATP6AP2
LOC100181913	atp6v0b	ATP6V0B
LOC100187083	atp6v0d1	ATP6V0D1
LOC100186335	LOC103389142	ATP6V1B2
LOC100176424	atp6v1d	ATP6V1D
LOC100186035	atp6v1f	ATP6V1F
LOC100178823	atp6v1h	ATP6V1H
LOC104265750	atpaf1	ATPAF1
LOC100179352	atpaf2	ATPAF2
LOC100185470	LOC103396664	ATPSCKMT
LOC100177614	atr	ATR
LOC100175364	atrip	ATRIP
LOC100175439	atxn10	ATXN10
LOC100184890	atxn1l	ATXN1L
LOC100178640	atxn7l3	ATXN7L3
LOC100185304	aup1	AUP1
LOC104265329	axdnd1	AXDND1
LOC100185826	azi2	AZI2
LOC100184607	b3galnt2	B3GALNT2
b3galt6	b3galt6	B3GALT6
uglcat1	b3gat3	B3GAT3
LOC104266456	LOC103378016	B3GLCT
LOC100177615	LOC103383932	B3GNTL1
LOC100175041	b4galt1	B4GALT1
b4galt	LOC103384643	B4GALT3
LOC779002	b4galt7	B4GALT7
LOC100186927	b4gat1	B4GAT1
LOC100181600	b9d1	B9D1
LOC100183352	b9d2	B9D2
LOC100176833	babam1	BABAM1
LOC100180287	bag1	BAG1
LOC100185325	bag3	BAG3
LOC100182647	banf1	BANF1
LOC100177765	bap1	BAP1
LOC100180227	barx1	BARX1
LOC100179864	bax	BAX
LOC100186225	baz1a	BAZ1A
LOC100180873	baz1b	BAZ1B
LOC100183833	bbof1	BBOF1
LOC100186922	bbs1	BBS1
LOC100184123	bbs2	BBS2
LOC100177448	bbs4	BBS4
LOC100178020	bbs5	BBS5
LOC100177775	bbs7	BBS7
LOC100181654	bbs9	BBS9
LOC101243120	bcap31	BCAP31
LOC100182504	bcas2	BCAS2
LOC100185047	bcas3	BCAS3
LOC100183647	LOC103392550	BCAT2
LOC100181185	bccip	BCCIP
LOC100184456	bckdha	BCKDHA
LOC100179963	bckdhb	BCKDHB
LOC100181118	pabpn1	BCL2L2-PABPN1
zf(btb/poz)	bcl6b	BCL6B
LOC100180348	bcl7a	BCL7A
bco	LOC103376919	BCO1
LOC100181911	LOC103380769	BCS1L
LOC100183445	bdh2	BDH2
LOC100184128	bdp1	BDP1
LOC100180762	becn1	BECN1
LOC100181776	bet1	BET1
LOC100186647	bet1l	BET1L
mist	bhlha15	BHLHA15
LOC100175731	bicc1	BICC1
LOC100185077	bin3	BIN3
LOC101243347	LOC103382361	BIRC5
LOC100187391	bivm	BIVM-ERCC5
blcap	blcap	BLCAP
LOC100183183	bloc1s1	BLOC1S1
LOC100178938	bloc1s2	BLOC1S2
LOC100181388	bloc1s6	BLOC1S6
LOC100185152	blvrb	BLVRB
LOC100186591	blzf1	BLZF1
LOC778850	bmper	BMPER
LOC100185882	bms1	BMS1
LOC100185339	bok	BOK
LOC100183436	bola1	BOLA1
LOC101242565	bola3	BOLA3
LOC100177341	bop1	BOP1
LOC104265898	bora	BORA
LOC100180414	borcs5	BORCS5
LOC100187102	borcs6	BORCS6
LOC101242531	borcs8	BORCS8
LOC100176213	bphl	BPHL
LOC100183137	bpnt1	BPNT1
LOC100178124	impad1	BPNT2
LOC778829	bptf	BPTF
raf1	braf	BRAF
zf(ubp/ring)-1	brap	BRAP
LOC100178139	brcc3	BRCC3
LOC100186636	brd7	BRD7
LOC100183676	brf1	BRF1
LOC100181276	brip1	BRIP1
LOC100175539	brix1	BRIX1
LOC100175510	brk1	BRK1
LOC100187266	LOC103380712	BRMS1L
LOC100178522	brox	BROX
LOC100183236	brpf1	BRPF1
LOC100176873	LOC103398774	BSCL2
LOC100181971	bsdc1	BSDC1
LOC100180833	btaf1	BTAF1
LOC100184864	btbd2	BTBD2
LOC100183802	btbd7	BTBD7
LOC100177736	kiaa1107	BTBD8
LOC100184365	btbd9	BTBD9
ci-btf3	btf3l4	BTF3L4
LOC100182383	bub1	BUB1
LOC100186469	bub3	BUB3
LOC100184101	bud13	BUD13
LOC100186392	bud23	BUD23
LOC100177488	bud31	BUD31
LOC100175169	bves	BVES
LOC100182572	bysl	BYSL
LOC100177643	c6h11orf49	C11orf49
LOC100177644	c19h11orf54	C11orf54
LOC100185878	c6h11orf58	C11orf58
LOC100175020	c3h11orf65	C11orf65
LOC100183572	c6h12orf29	C12orf29
LOC100186616	c6h12orf4	C12orf4
LOC100178432	c8h12orf56	C12orf56
LOC100184063	c19h17orf49	C17orf49
LOC100180894	c18h18orf21	C18orf21
LOC108949769	c3h18orf63	C18orf63
LOC100186081	c4h19orf47	C19orf47
LOC100177468	c4h19orf54	C19orf54
LOC100187267	c2h1orf112	C1orf112
LOC113474994	c7h1orf131	C1orf131
LOC100180876	c11h1orf158	C1orf158
LOC100185982	c10h1orf194	C1orf194
LOC100185669	LOC103399967	C1orf21
LOC100179238	c18h1orf43	C1orf43
LOC100175947	c11h1orf50	C1orf50
LOC100184588	c2h1orf87	C1orf87
LOC100180028	c1qbp	C1QBP
LOC104266445	LOC103398458	C1QTNF4
LOC100182101	c11h20orf85	C20orf85
LOC100183584	c9h22orf23	C22orf23
LOC100184665	c2cd3	C2CD3
LOC100180905	c2cd5	C2CD5
LOC100175860	c1h2orf50	C2orf50
LOC100178172	cwh2orf68	C2orf68
LOC101242577	c16h2orf69	C2orf69
LOC100187111	c4h3orf33	C3orf33
LOC100180117	c16h3orf38	C3orf38
LOC100181226	c16h3orf70	C3orf70
LOC100183830	c9h4orf33	C4orf33
LOC100181571	c15h4orf47	C4orf47
LOC100179992	c20h5orf22	C5orf22
LOC100177131	c12h6orf118	C6orf118
LOC100182736	c18h6orf136	C6orf136
LOC100180132	c18h6orf62	C6orf62
LOC100178800	cunh7orf25	C7orf25
LOC100186283	LOC103396200	C7orf26
LOC100179710	c13h7orf31	C7orf31
LOC100186970	c8h7orf50	C7orf50
LOC100187368	LOC103381707	C8orf33
LOC100180645	c3h8orf34	C8orf34
LOC100182799	czh9orf116	C9orf116
LOC100177511	czh9orf64	C9orf64
LOC100176884	czh9orf78	C9orf78
LOC100179412	cabcoco1	CABCOCO1
LOC100182772	cabin1	CABIN1
LOC100184706	cacfd1	CACFD1
LOC100186806	cactin	CACTIN
LOC100178496	cacul1	CACUL1
LOC100183666	cacybp	CACYBP
LOC108949273	cad	CAD
LOC100186781	LOC103398481	CALML4
LOC100181856	LOC103393161	CALR
LOC100176025	camk4	CAMK4
LOC100177796	LOC103389393	CAMKK2
LOC100179656	camkmt	CAMKMT
LOC100177977	cand1	CAND1
LOC100181727	cant1	CANT1
LOC778758	capn15	CAPN15
LOC100181402	capn7	CAPN7
LOC100185355	capn9	CAPN9
LOC100180354	capsl	CAPSL
capzb	capzb	CAPZB
LOC100182639	carm1	CARM1
LOC100184810	LOC103388325	CARMIL1
LOC100177315	carnmt1	CARNMT1
LOC100180961	cars	CARS1
LOC100180063	cars2	CARS2
LOC100178281	casc3	CASC3
LOC100177911	casd1	CASD1
LOC100176249	LOC103389708	CASK
LOC100185724	casp2	CASP2
LOC100183628	casp6	CASP6
LOC100180542	casr	CASR
zf(c2h2)-25	casz1	CASZ1
LOC100177352	cat	CAT
LOC100177369	catip	CATIP
cbfb	cbfb	CBFB
LOC100176362	cbl	CBL
LOC100186713	LOC103394257	CBX3
LOC113475723	LOC103382143	CBX7
LOC100185759	cby1	CBY1
LOC100177207	cc2d2a	CC2D2A
LOC100176015	ccdc103	CCDC103
LOC100179745	LOC103397892	CCDC112
LOC100187492	ccdc113	CCDC113
LOC104265474	ccdc115	CCDC115
LOC100179157	ccdc134	CCDC134
LOC100185144	ccdc142	CCDC142
LOC100177415	ccdc146	CCDC146
LOC100182923	ccdc148	CCDC148
LOC100175940	LOC103395074	CCDC15
LOC100177979	ccdc153	CCDC153
LOC100182336	ccdc170	CCDC170
LOC100187244	ccdc173	CCDC173
LOC100175856	ccdc174	CCDC174
LOC100185113	ccdc178	CCDC178
LOC100180402	ccdc181	CCDC181
LOC100175412	ccdc186	CCDC186
LOC100180394	ccdc189	CCDC189
LOC100177934	ccdc191	CCDC191
LOC100184397	ccdc22	CCDC22
LOC100176344	ccdc24	CCDC24
LOC100176778	ccdc25	CCDC25
LOC100176321	ccdc33	CCDC33
LOC100175445	LOC103384241	CCDC40
LOC100185712	ccdc47	CCDC47
LOC100183971	ccdc50	CCDC50
LOC100181003	ccdc51	CCDC51
LOC100180577	ccdc6	CCDC6
LOC100175600	ccdc61	CCDC61
LOC100185434	ccdc66	CCDC66
LOC100180952	ccdc77	CCDC77
LOC100177531	ccdc81	CCDC81
LOC100179191	ccdc85c	CCDC85C
LOC100184554	ccdc86	CCDC86
LOC100185042	ccdc89	CCDC89
LOC100186086	ccdc9	CCDC9
LOC100178204	ccdc92b	CCDC92B
LOC100175102	ccdc93	CCDC93
LOC100181455	ccdc96	CCDC96
LOC100187086	cchcr1	CCHCR1
LOC100177878	ccm2	CCM2
LOC100181891	ctgf	CCN2
LOC100182488	ccnb1ip1	CCNB1IP1
LOC100185167	ccnc	CCNC
LOC100186373	LOC103379657	CCND2
LOC100185796	ccne1	CCNE1
LOC100185975	ccnj	CCNJ
LOC101243154	ccnk	CCNK
LOC113473999	ccnl1	CCNL1
LOC100186282	ccnq	CCNQ
LOC100182728	ccny	CCNY
LOC100185558	ccp110	CCP110
LOC100184995	ccs	CCS
LOC100183902	LOC103378609	CCSAP
LOC100181431	cct2	CCT2
LOC100176488	cct4	CCT4
LOC100181478	cct5	CCT5
LOC100185811	cct7	CCT7
LOC100185233	cct8	CCT8
LOC100186364	LOC103381377	CD109
LOC100179589	cd2bp2	CD2BP2
LOC100187103	cd63	CD63
LOC100175373	cdc123	CDC123
LOC100179013	cdc14a	CDC14A
LOC104265889	cdc16	CDC16
LOC100179065	cdc20	CDC20
LOC100182501	cdc23	CDC23
LOC100185729	cdc27	CDC27
LOC100185452	cdc37	CDC37
LOC100184816	cdc40	CDC40
cdc45	cdc45	CDC45
LOC100186894	cdc5l	CDC5L
LOC100182084	cdc6	CDC6
LOC100179604	cdc7	CDC7
LOC100185462	cdc73	CDC73
LOC104266811	cdca7	CDCA7
LOC104266592	cdh23	CDH23
LOC101243054	cdhr2	CDHR2
LOC101243133	cdk1	CDK1
LOC104265330	cdk10	CDK10
LOC100179889	cdk15	CDK15
LOC100179255	LOC103384388	CDK20
LOC100181289	cdk5	CDK5
LOC100176277	LOC103381863	CDK5R1
LOC100175302	cdk5rap1	CDK5RAP1
LOC100182552	cdk5rap3	CDK5RAP3
LOC100182642	cdk7	CDK7
LOC100181821	cdk9	CDK9
LOC100176944	cdkal1	CDKAL1
LOC100180636	cdkl1	CDKL1
LOC100184078	cdt1	CDT1
LOC100184892	cdv3	CDV3
cdx	cdx4	CDX4
c/ebpbeta/delta/epsilon	LOC103378942	CEBPG
cbf	cebpz	CEBPZ
LOC100179806	LOC103380035	CECR2
LOC100180178	LOC103390835	CENPF
LOC100184944	cenpi	CENPI
LOC100178680	cenpj	CENPJ
LOC104265505	cenpk	CENPK
LOC100185873	LOC103385639	CENPS-CORT
LOC100179949	cenpt	CENPT
LOC100187042	cep104	CEP104
LOC100182612	cep112	CEP112
LOC100185222	cep128	CEP128
LOC100186025	cep131	CEP131
LOC100177609	cep135	CEP135
LOC100180703	cep152	CEP152
LOC100187171	cep164	CEP164
LOC100180617	cep19	CEP19
LOC100185324	cep192	CEP192
LOC101242182	fopnl	CEP20
LOC113474372	cep295	CEP295
LOC100186123	cep350	CEP350
LOC100186570	cep41	CEP41
LOC100177162	fgfr1op	CEP43
LOC100179732	cep57	CEP57
LOC100185841	cep72	CEP72
LOC100175266	cep76	CEP76
LOC100185150	cep78	CEP78
LOC100182380	cep83	CEP83
LOC100180655	cep95	CEP95
LOC100175850	cep97	CEP97
LOC100176633	cept1	CEPT1
LOC100178612	cerk	CERK
LOC100179246	cetn3	CETN3
LOC100185443	cfap126	CFAP126
LOC100175467	cfap20	CFAP20
LOC100178966	cfap206	CFAP206
LOC100182546	c11h3orf67	CFAP20DC
LOC100176988	LOC103389694	CFAP221
LOC100184287	wdr66	CFAP251
LOC100183986	cfap298	CFAP298-TCP10L
LOC100187137	cfap299	CFAP299
LOC100180635	cfap300	CFAP300
LOC100183475	cfap36	CFAP36
LOC100185951	c20h21orf2	CFAP410
LOC101242795	c13h8orf37	CFAP418
LOC100179786	cfap43	CFAP43
LOC100177322	cfap45	CFAP45
LOC100179897	cfap47	CFAP47
LOC100177721	cfap52	CFAP52
LOC100182151	cfap54	CFAP54
LOC100178196	cfap57	CFAP57
LOC100187286	cfap58	CFAP58
LOC100180804	LOC103381316	CFAP61
LOC100180110	cfap65	CFAP65
LOC100186697	cfap69	CFAP69
LOC100180201	cfap70	CFAP70
LOC100180915	cfap74	CFAP74
LOC100179298	cfap77	CFAP77
LOC100185428	maats1	CFAP91
LOC100176752	kiaa1257	CFAP92
LOC100183866	cfap97	CFAP97
LOC100183762	cfap99	CFAP99
LOC100177517	cfdp1	CFDP1
LOC104266587	ch25h	CH25H
LOC100184553	chac2	CHAC2
LOC100184960	chaf1b	CHAF1B
LOC100184091	chchd2	CHCHD2
LOC100183112	chchd4	CHCHD4
LOC100175710	LOC103386125	CHCHD6
LOC100184280	chchd7	CHCHD7
LOC100183857	chdh	CHDH
LOC100185343	chek1	CHEK1
LOC100175326	chek2	CHEK2
LOC100184289	cherp	CHERP
LOC100186192	LOC103383783	CHIC2
LOC100182328	chid1	CHID1
LOC100178975	chmp2a	CHMP2A
LOC100176174	chmp3	CHMP3
LOC100185572	chmp4b	CHMP4B
LOC100182764	LOC103377456	CHMP5
LOC100180662	chmp6	CHMP6
LOC100185525	chmp7	CHMP7
LOC100180792	chordc1	CHORDC1
LOC100178190	chp1	CHP1
LOC100177337	chrac1	CHRAC1
LOC778563	chrd	CHRD
nachr	chrnb2	CHRNB2
LOC100176291	chst14	CHST14
LOC100182354	chtf18	CHTF18
LOC100187277	chtop	CHTOP
LOC100182889	LOC103381205	CHURC1-FNTB
LOC100179970	ciao1	CIAO1
LOC100184069	fam96a	CIAO2A
LOC100177365	fam96b	CIAO2B
LOC100180065	narfl	CIAO3
LOC100178813	ciapin1	CIAPIN1
LOC100181080	cib1	CIB1
LOC100186403	fam92a	CIBAR1
LOC100178251	cinp	CINP
LOC100179686	cip2a	CIP2A
cir	cir1	CIR1
LOC100179954	cisd2	CISD2
LOC100186229	cit	CIT
LOC100175010	ckap5	CKAP5
LOC100185078	clasrp	CLASRP
LOC100186531	clcc1	CLCC1
LOC100185252	clcn4	CLCN4
LOC100174995	clcn6	CLCN6
LOC100183835	clcn7	CLCN7
LOC100176135	clec16a	CLEC16A
LOC100183269	LOC103395451	CLINT1
LOC100182816	LOC103394582	CLK2
LOC100180421	clns1a	CLNS1A
LOC100183747	clp1	CLP1
LOC100177016	clpb	CLPB
LOC100177058	clpp	CLPP
LOC100182688	clptm1	CLPTM1
LOC100177682	clpx	CLPX
LOC100179558	clspn	CLSPN
LOC100184081	cluap1	CLUAP1
LOC100185190	cluh	CLUH
LOC113474073	clybl	CLYBL
cmas	cmas	CMAS
LOC104265704	cmc1	CMC1
LOC100177401	cmip	CMIP
LOC100186749	cmpk1	CMPK1
LOC100183920	cmss1	CMSS1
LOC100185963	cmtm4	CMTM4
LOC100186865	cmtm7	CMTM7
LOC100185668	cmtr1	CMTR1
LOC100183192	cmtr2	CMTR2
LOC100184036	LOC103386829	CNBP
LOC100178514	cnep1r1	CNEP1R1
LOC100178301	LOC103395327	CNGA2
LOC100182169	cnih1	CNIH1
LOC100184829	cnih4	CNIH4
LOC100182575	cnot1	CNOT1
LOC100181899	cnot10	CNOT10
LOC100186999	cnot11	CNOT11
LOC100182542	cnot2	CNOT2
LOC100175100	cnot4	CNOT4
cnot7/8	LOC103391308	CNOT7
LOC100186939	cnot9	CNOT9
LOC100175689	cnppd1	CNPPD1
LOC100184874	cnpy4	CNPY4
LOC100186808	cntln	CNTLN
LOC100175166	LOC103398052	CNTRL
LOC100178530	LOC103376743	COA7
LOC104265593	apopt1	COA8
LOC100184845	coasy	COASY
LOC100184897	cog1	COG1
LOC100184248	cog2	COG2
LOC100177252	cog3	COG3
LOC100181244	cog4	COG4
LOC100176271	cog5	COG5
LOC100183827	cog6	COG6
LOC100185334	cog7	COG7
LOC100183319	cog8	COG8
LOC100185855	coil	COIL
LOC100182749	col22a1	COL22A1
LOC108951011	LOC112487851	COL9A1
LOC100184656	commd10	COMMD10
LOC100175995	commd2	COMMD2
LOC100187497	LOC103380219	COMMD4
LOC100181960	LOC103391123	COMMD5
LOC100183378	commd7	COMMD7
LOC100178405	commd9	COMMD9
zf(ring)-30	cop1	COP1
LOC100185196	copa	COPA
LOC100175227	copb1	COPB1
LOC100178403	copb2	COPB2
LOC100185940	cope	COPE
LOC100177051	cops2	COPS2
LOC100183592	cops4	COPS4
LOC100187322	cops5	COPS5
LOC100176116	cops6	COPS6
LOC100180172	copz1	COPZ1
LOC100178794	coq2	COQ2
LOC113475354	coq3	COQ3
LOC100184934	coq4	COQ4
LOC100179275	coq5	COQ5
LOC100175080	coq6	COQ6
LOC100177404	coq7	COQ7
LOC100182332	LOC103378264	COQ8B
LOC100181887	coq9	COQ9
LOC100180965	corin	CORIN
LOC100175730	LOC103393101	CORO7-PAM16
COX1	COX1	COX1
LOC100180555	LOC103381808	COX10
LOC100181516	LOC103382260	COX11
LOC100179184	LOC103387386	COX15
LOC100185391	LOC103391990	COX17
LOC100184581	LOC103390779	COX18
COX3	COX3	COX3
LOC100181438	cpamd8	CPAMD8
LOC100180843	cpd	CPD
LOC100184198	cpe	CPE
LOC100182966	cpeb1	CPEB1
LOC100176591	cplane1	CPLANE1
LOC100185349	cplane2	CPLANE2
LOC100179369	cpne8	CPNE8
LOC100182317	cpox	CPOX
LOC100187334	cpped1	CPPED1
LOC100183655	cpsf1	CPSF1
LOC113474389	cpsf2	CPSF2
LOC100184465	cpsf3	CPSF3
LOC100178032	cpsf4	CPSF4
LOC100178271	cpsf6	CPSF6
LOC100184443	cpt2	CPT2
LOC100181489	cptp	CPTP
LOC100177868	cramp1	CRAMP1
LOC104266596	crat	CRAT
LOC100182737	crbn	CRBN
cgrp-rcp	crcp	CRCP
creb/atf-b	LOC103399928	CREB3L3
LOC100186571	creg1	CREG1
LOC101242245	crhbp	CRHBP
LOC100181598	crim1	CRIM1
LOC100180300	crip1	CRIP1
LOC100186372	cript	CRIPT
LOC100181416	crkl	CRKL
clf-3	crlf3	CRLF3
LOC100182415	crls1	CRLS1
LOC100181928	crnkl1	CRNKL1
LOC100176436	crocc	CROCC
LOC100181040	ispd	CRPPA
LOC100176260	cryl1	CRYL1
LOC100176554	cryz	CRYZ
LOC100180788	cryzl1	CRYZL1
LOC104266666	cs	CS
LOC100177739	csde1	CSDE1
LOC100185603	cse1l	CSE1L
LOC100177660	csnk1a1	CSNK1A1
LOC100181432	LOC103394965	CSNK1G2
ck2a	LOC103388495	CSNK2A1
ck2b	LOC103388489	CSNK2B
LOC100175712	cspg4	CSPG4
LOC100182459	cspp1	CSPP1
LOC100175204	csrnp1	CSRNP1
LOC100183358	cstf1	CSTF1
LOC100177545	cstf3	CSTF3
LOC100184556	LOC103390633	CTBP1
LOC100178593	ctdnep1	CTDNEP1
LOC100180266	ctdp1	CTDP1
LOC100184574	cth	CTH
LOC100185086	cthrc1	CTHRC1
LOC100176357	ctif	CTIF
LOC100177963	ctnna1	CTNNA1
LOC100177053	ctnnbl1	CTNNBL1
LOC100187335	ctns	CTNS
LOC100176660	ctps1	CTPS1
LOC100175816	ctr9	CTR9
LOC100176903	ctsa	CTSA
LOC104266675	ctsc	CTSC
LOC100175491	LOC103391298	CTSF
LOC100184721	ctsh	CTSH
LOC100175659	cttnbp2nl	CTTNBP2NL
LOC100183519	ctu1	CTU1
LOC100186152	ctu2	CTU2
LOC113475659	cubn	CUBN
LOC100181377	cuedc1	CUEDC1
LOC100177902	cul1	CUL1
LOC100183130	cul2	CUL2
LOC100177000	cul3	CUL3
zf(c2h2)-86	cwc15	CWC15
LOC100187293	cwc22	CWC22
LOC100184392	cwf19l1	CWF19L1
LOC100186334	cwf19l2	CWF19L2
cytb561	LOC103393598	CYB561
LOC100181837	LOC103385802	CYB561D2
LOC100183973	LOC103377283	CYB5A
LOC100176001	LOC103389263	CYB5D1
LOC100182774	LOC103395190	CYB5D2
LOC100176772	LOC103382563	CYB5R3
LOC100178699	LOC103388873	CYB5R4
LOC100182370	LOC103379180	CYBA
nox2	LOC103389690	CYBB
LOC100184295	LOC103386847	CYC1
LOC100177924	LOC103387743	CYCS
LOC100180643	cyld	CYLD
LOC100177311	LOC103389605	CYP20A1
CYTB	CYTB	CYTB
LOC100175409	LOC103381773	CYTH1
LOC100183970	c20h1orf123	CZIB
LOC100177536	d2hgdh	D2HGDH
LOC100184055	LOC103377950	DAAM2
LOC100177528	dab1	DAB1
LOC100186610	dad1	DAD1
LOC104266369	dalrd3	DALRD3
LOC100185161	dap3	DAP3
LOC100183633	dapl1	DAPL1
LOC100186203	dars	DARS1
LOC100187179	dars2	DARS2
LOC100184540	daxx	DAXX
LOC100186382	dbnl	DBNL
LOC100179161	dbr1	DBR1
LOC100177209	dbt	DBT
LOC778572	dbx1	DBX1
LOC100175926	LOC103385469	DCAF1
LOC100183873	dcaf13	DCAF13
LOC100185067	dcaf17	DCAF17
LOC100178920	dcaf5	DCAF5
LOC100186524	dcaf7	DCAF7
LOC113474025	dcakd	DCAKD
LOC100181386	LOC103377984	DCDC2
LOC100184470	dck	DCK
LOC104265655	dclre1b	DCLRE1B
LOC100185732	dclre1c	DCLRE1C
LOC100182892	LOC103382800	DCP1B
LOC100185451	dcp2	DCP2
LOC100175982	LOC103391261	DCPS
LOC100179063	dcst1	DCST1
LOC104266169	dcst2	DCST2
LOC100186968	dctn1	DCTN1
LOC100175708	dctn2	DCTN2
LOC100177191	dctn3	DCTN3
LOC100180096	dctn4	DCTN4
LOC100181156	dctn5	DCTN5
LOC100180245	LOC103387471	DCTN6
LOC100186269	dcun1d3	DCUN1D3
LOC100176214	dcxr	DCXR
LOC104265547	dda1	DDA1
LOC100179243	ddah1	DDAH1
LOC100187356	ddb1	DDB1
LOC100182281	ddias	DDIAS
LOC100178567	ddost	DDOST
LOC100186953	ddrgk1	DDRGK1
LOC100183686	ddx1	DDX1
LOC100177345	ddx10	DDX10
LOC100182704	ddx11	DDX11
LOC100175182	ddx18	DDX18
LOC100183959	ddx20	DDX20
LOC100182908	ddx23	DDX23
LOC100186185	ddx24	DDX24
LOC100183701	ddx27	DDX27
LOC100185598	ddx28	DDX28
LOC100181091	ddx31	DDX31
dead1a	ddx4	DDX4
zf(cchc)-20	ddx41	DDX41
LOC100181782	ddx42	DDX42
LOC100178584	ddx46	DDX46
LOC100186483	ddx47	DDX47
LOC100187445	ddx49	DDX49
LOC100182980	ddx51	DDX51
LOC100180242	ddx52	DDX52
LOC100175891	ddx54	DDX54
LOC100185526	ddx55	DDX55
LOC100184614	ddx56	DDX56
LOC100182805	ddx6	DDX6
deaf-1	LOC103379531	DEAF1
LOC100177633	def8	DEF8
LOC100175607	degs1	DEGS1
LOC104266806	LOC103388034	DEK
LOC100183152	dele1	DELE1
LOC100187435	fam45a	DENND10
LOC100175191	kiaa1147	DENND11
LOC100179493	dennd1b	DENND1B
LOC100181589	dennd6a	DENND6A
LOC100182124	denr	DENR
LOC104266695	depdc5	DEPDC5
LOC100181303	deptor	DEPTOR
LOC100176285	dera	DERA
LOC100175110	derl1	DERL1
LOC100184155	derl2	DERL2
LOC100185783	LOC103381363	DESI2
LOC100182606	det1	DET1
LOC100186270	dgcr2	DGCR2
LOC100181045	dgcr8	DGCR8
LOC100181233	dhcr24	DHCR24
LOC100176643	dhcr7	DHCR7
LOC100179261	LOC103388088	DHDDS
LOC100175871	dhodh	DHODH
LOC100187438	LOC103392944	DHPS
LOC100176936	dhrs12	DHRS12
LOC100181503	dhrs7b	DHRS7B
LOC100179490	dhtkd1	DHTKD1
LOC100175470	dhx16	DHX16
LOC100185433	dhx33	DHX33
LOC100178637	dhx34	DHX34
LOC100182369	dhx35	DHX35
LOC100183265	dhx36	DHX36
LOC100178493	dhx37	DHX37
LOC100177285	dhx38	DHX38
LOC100177581	LOC103381856	DHX8
LOC100187517	dhx9	DHX9
LOC100181362	dicer1	DICER1
LOC100185461	dido1	DIDO1
LOC104266212	dimt1	DIMT1
LOC100180523	dio1	DIO1
LOC100183736	c3h3orf58	DIPK2A
LOC100179868	diras1	DIRAS2
LOC100187471	dis3	DIS3
LOC100176646	dis3l2	DIS3L2
LOC100183650	LOC103395685	DIXDC1
LOC100183654	dkc1	DKC1
LOC100176043	dlat	DLAT
LOC100180742	dld	DLD
LOC100187070	dlec1	DLEC1
LOC100185587	dlgap5	DLGAP5
delta	LOC103379102	DLL1
LOC100179784	dmac2	DMAC2
LOC100184322	dmap1	DMAP1
LOC100177038	dmc1	DMC1
LOC778577	LOC103397809	DMRT2
dmrt1	dmrta2	DMRTA2
LOC100184910	dmtf1	DMTF1
LOC100177218	dna2	DNA2
LOC100183546	LOC103388153	DNAAF1
LOC100179696	wdr92	DNAAF10
LOC100179291	dnaaf2	DNAAF2
LOC100182849	pih1d3	DNAAF6
LOC100186224	c1h20orf194	DNAAF9
LOC100180461	dnah10	DNAH10
LOC101242248	dnah2	DNAH2
LOC778840	dnai1	DNAI1
ic1	LOC103393851	DNAI2
LOC100179053	wdr63	DNAI3
LOC100178303	wdr78	DNAI4
ciaxp83.9	casc1	DNAI7
LOC100186653	LOC103379972	DNAJA1
LOC100180605	dnaja3	DNAJA3
LOC100187478	dnajb11	DNAJB11
LOC100183931	dnajc1	DNAJC1
LOC100179175	dnajc10	DNAJC10
LOC100179306	LOC103385332	DNAJC11
LOC100176568	dnajc12	DNAJC12
LOC100180759	dnajc13	DNAJC13
LOC100183726	dnajc17	DNAJC17
LOC100185485	dnajc19	DNAJC19
LOC100179182	dnajc2	DNAJC2
zf(u1like)-8	dnajc21	DNAJC21
LOC113474732	dnajc24	DNAJC24
LOC100184763	dnajc25	DNAJC25
rbj	dnajc27	DNAJC27
LOC100180800	dnajc3	DNAJC3
LOC100183104	dnajc4	DNAJC4
LOC100183982	dnajc8	DNAJC8
LOC100181094	dnajc9	DNAJC9
dnal1	dnal1	DNAL1
LOC100182997	dnali1	DNALI1
zf(cxxc)-5	dnmt1	DNMT1
LOC100187222	dnpep	DNPEP
LOC100180921	dnph1	DNPH1
LOC100186607	polm	DNTT
LOC100185379	dnttip1	DNTTIP1
LOC100186369	dnttip2	DNTTIP2
LOC100180246	dohh	DOHH
LOC100177194	dolpp1	DOLPP1
LOC100177723	donson	DONSON
LOC100178360	dot1l	DOT1L
LOC100185972	dpagt1	DPAGT1
LOC101242276	LOC103378992	DPEP1
LOC100175202	dph1	DPH1
LOC100181314	dph2	DPH2
LOC100181968	dph5	DPH5
LOC100180152	dph6	DPH6
LOC113475717	dph7	DPH7
LOC100180591	dpm1	DPM1
LOC100179268	dpp7	DPP7
LOC100177699	dpy30	DPY30
LOC100175681	dpyd	DPYD
LOC100175913	dpys	DPYS
LOC113474005	dr1	DR1
LOC100182050	LOC103386451	DRAM2
LOC100186645	drap1	DRAP1
LOC100186420	drc3	DRC3
LOC100181033	LOC103384446	DRC7
LOC100177117	drg1	DRG1
LOC100179994	drg2	DRG2
LOC100184388	drosha	DROSHA
LOC100183361	drp2	DRP2
LOC104266179	dscc1	DSCC1
LOC100181013	dsel	DSEL
LOC100185807	dtd1	DTD1
LOC100186590	dtd2	DTD2
LOC100181916	dtl	DTL
LOC100185868	dtwd1	DTWD1
LOC100184275	dtwd2	DTWD2
rhysin2/deltex3-c	dtx3	DTX3
LOC113474072	dtymk	DTYMK
LOC100177418	dus1l	DUS1L
LOC100176105	dus2	DUS2
zf(c3h)-5	dus3l	DUS3L
LOC100186307	dus4l	DUS4L-BCAP29
LOC100182135	dusp14	DUSP14
LOC100187482	dusp23	DUSP23
LOC100183847	dut	DUT
LOC100183246	dxo	DXO
LOC100178029	dym	DYM
LOC100176169	dync1h1	DYNC1H1
LOC100185331	dync2h1	DYNC2H1
LOC101243160	wdr60	DYNC2I1
LOC100185043	wdr34	DYNC2I2
LOC100187521	dync2li1	DYNC2LI1
dynll6	LOC103397768	DYNLL2
rbdlc	dynlrb1	DYNLRB2
dynlt1	dynlt1	DYNLT1
LOC100180883	tctex1d2	DYNLT2B
LOC100181451	LOC103395813	DYNLT5
LOC100186554	LOC103378388	DYRK1A
LOC100176767	dyrk2	DYRK2
LOC100180070	LOC103379668	DYRK4
zf(zz)-4	LOC103389841	DYTN
LOC100185306	dzank1	DZANK1
e2f1/2/3/6	e2f3	E2F3
LOC100187353	eapp	EAPP
LOC100175226	ears2	EARS2
LOC100183007	ebna1bp2	EBNA1BP2
hsignallingt1	ecd	ECD
LOC100176710	ech1	ECH1
LOC100179813	echdc3	ECHDC3
LOC100186995	echs1	ECHS1
LOC100182323	eci2	ECI2
LOC100183050	ecpas	ECPAS
LOC100178260	ecsit	ECSIT
LOC100176255	ect2	ECT2
LOC100179295	edc3	EDC3
LOC100177860	edc4	EDC4
LOC494394	edem1	EDEM1
LOC100175549	LOC103384448	EDEM2
LOC100179038	LOC103399968	EDEM3
LOC100185446	edf1	EDF1
LOC100177210	edrf1	EDRF1
zf(fyve/c2h2)-2	eea1	EEA1
LOC100180904	eed	EED
LOC100177338	eef1akmt2	EEF1AKMT2
LOC100183625	mettl13	EEF1AKNMT
LOC100184121	eef1e1	EEF1E1
LOC100187007	eef1g	EEF1G
LOC100186164	eef2k	EEF2K
LOC100186261	eefsec	EEFSEC
LOC100175688	eepd1	EEPD1
LOC100180373	LOC103378616	EFCAB2
LOC100178840	efcab7	EFCAB7
LOC100180003	LOC103388350	EFHB
efhc2	efhc2	EFHC2
LOC100178641	efhd2	EFHD2
LOC100175902	efl1	EFL1
LOC100175824	eftud2	EFTUD2
LOC100185074	ehbp1	EHBP1
LOC100180401	ehmt2	EHMT2
LOC100182820	ei24	EI24
LOC100184340	eif1ad	EIF1AD
LOC100175728	eif2a	EIF2A
LOC104266006	eif2ak1	EIF2AK1
LOC494391	eif2ak3	EIF2AK3
LOC100187226	eif2ak4	EIF2AK4
LOC101243211	eif2b1	EIF2B1
LOC100187159	eif2b2	EIF2B2
LOC100175122	eif2b3	EIF2B3
LOC100187323	eif2b4	EIF2B4
LOC100186132	eif2b5	EIF2B5
LOC100178236	eif2d	EIF2D
LOC113474014	eif2s1	EIF2S1
if5-1	eif2s2	EIF2S2
LOC100179881	eif3a	EIF3A
LOC100182767	eif3b	EIF3B
LOC100181450	eif3d	EIF3D
LOC100185058	LOC103393932	EIF3E
LOC100183816	eif3f	EIF3F
LOC100178787	eif3g	EIF3G
LOC100185410	eif3h	EIF3H
LOC100177148	LOC103394644	EIF3I
LOC100185372	eif3j	EIF3J
LOC100182909	eif3k	EIF3K
LOC100181765	eif3m	EIF3M
LOC100185906	eif4a3	EIF4A3
LOC100187540	LOC103386257	EIF4E3
LOC100187087	eif4enif1	EIF4ENIF1
LOC100180257	LOC103379577	EIF4G2
LOC100185895	eif4h	EIF4H
LOC100183412	eif5	EIF5
LOC100185599	eif5b	EIF5B
LOC100178387	eif6	EIF6
LOC100180158	eipr1	EIPR1
LOC100183389	elac1	ELAC1
LOC100186932	elmod2	ELMOD2
LOC100177815	eloc	ELOC
LOC100184118	elovl6	ELOVL6
LOC100176504	elp1	ELP1
LOC100183883	elp2	ELP2
LOC100182144	elp3	ELP3
LOC100179761	elp4	ELP4
LOC100177798	elp6	ELP6
LOC100177708	emc1	EMC1
LOC100181673	emc10	EMC10
LOC100183969	emc2	EMC2
LOC100179818	emc4	EMC4
LOC100180785	emc7	EMC7
LOC100184403	emg1	EMG1
LOC100184307	emsy	EMSY
en	en2	EN2
LOC100181026	endov	ENDOV
LOC100187187	engase	ENGASE
LOC100185589	enkd1	ENKD1
LOC100180681	enkur	ENKUR
LOC100175258	eno4	ENO4
LOC100175859	enoph1	ENOPH1
LOC100181037	enosf1	ENOSF1
LOC100186666	enpep	ENPEP
LOC100180839	enpp5	ENPP5
e(y)2	LOC103393926	ENY2
aer61	eogt	EOGT
LOC100187177	epb41l5	EPB41L5
LOC113475094	epg5	EPG5
LOC100176449	ephx1	EPHX1
LOC100179747	epn2	EPN2
LOC100175114	eprs	EPRS1
LOC100176853	eps8	EPS8
LOC100175201	eral1	ERAL1
LOC101242850	ercc1	ERCC1
LOC100177945	ercc2	ERCC2
LOC100183594	ercc3	ERCC3
LOC100176727	ercc4	ERCC4
LOC100183213	ercc6	ERCC6
ckn1	ercc8	ERCC8
LOC100186542	ergic1	ERGIC1
LOC100177223	LOC103382719	ERGIC2
LOC100187059	ergic3	ERGIC3
LOC100179085	LOC103380957	ERH
LOC100182700	eri1	ERI1
LOC100175530	LOC103396262	ERICH2
LOC104265335	erich3	ERICH3
LOC100181064	LOC112486287	ERICH6
LOC100179827	erlec1	ERLEC1
LOC100176350	ermp1	ERMP1
LOC100178253	LOC103393011	ERN1
LOC100187389	ero1b	ERO1B
LOC100176147	erp44	ERP44
LOC100178318	esco2	ESCO2
LOC100177163	esd	ESD
LOC100180561	esf1	ESF1
LOC100186946	ess2	ESS2
LOC100175820	etf1	ETF1
LOC100179156	etfa	ETFA
LOC100175883	etfb	ETFB
LOC100187271	etfdh	ETFDH
LOC100184516	etnppl	ETNPPL
LOC100184301	eva1c	EVA1C
LOC101243266	evi5l	EVI5L
LOC100183800	exd2	EXD2
LOC100185338	exd3	EXD3
LOC100183542	exo1	EXO1
LOC100184643	exoc1	EXOC1
LOC100184592	exoc2	EXOC2
LOC100175811	exoc3	EXOC3
LOC113474007	exoc4	EXOC4
LOC494428	exoc5	EXOC5
LOC100180890	exoc7	EXOC7
LOC100179362	exoc8	EXOC8
LOC100185360	exosc1	EXOSC1
LOC100184891	exosc3	EXOSC3
LOC100179476	exosc4	EXOSC4
LOC100183725	exosc5	EXOSC5
LOC100179309	exosc6	EXOSC6
LOC100184256	exosc7	EXOSC7
LOC100183089	exosc8	EXOSC8
LOC100176284	exosc9	EXOSC9
LOC100185120	LOC103388612	EXT1
LOC100176235	ext2	EXT2
LOC100184170	extl3	EXTL3
LOC100177449	ezh2	EZH2
LOC100184991	fa2h	FA2H
LOC100178903	fabp1	FABP1
LOC100187442	fadd	FADD
LOC100181381	faf1	FAF1
LOC100183177	faf2	FAF2
LOC101243511	fah	FAH
LOC100178690	faim	FAIM
LOC100180479	LOC103385108	FAIM2
LOC100186197	fam102b	FAM102B
LOC100185947	fam136a	FAM136A
LOC100179140	fam149b1	FAM149B1
LOC100187441	fam151b	FAM151B
LOC100182910	fam161a	FAM161A
LOC100179198	LOC103392491	FAM174C
LOC100185469	fam183a	FAM183A
LOC100179174	fam199x	FAM199X
LOC100175306	fam20b	FAM20B
LOC100187261	fam210b	FAM210B
LOC100175719	fam221a	FAM221A
LOC100185286	fam91a1	FAM91A1
LOC100175556	fan1	FAN1
LOC100184341	LOC103385922	FANCD2
LOC100187436	fanci	FANCI
LOC100175446	fancl	FANCL
LOC100175837	fancm	FANCM
LOC100177029	farp2	FARP2
LOC100179100	fars2	FARS2
zf(cchc)-15	farsa	FARSA
LOC100180735	farsb	FARSB
LOC100181277	fasn	FASN
LOC100177535	fastkd2	FASTKD2
LOC100180815	fau	FAU
LOC100178307	faxdc2	FAXDC2
LOC100178964	fbh1	FBH1
LOC100186181	fbl	FBL
LOC100179828	fbln2	FBLN2
LOC100181168	fbln7	FBLN7
LOC100178899	fbxl15	FBXL15
LOC100180336	fbxl17	FBXL17
LOC100177543	fbxl4	FBXL4
LOC100179689	fbxl7	FBXL7
LOC100180473	fbxo16	FBXO16
LOC100180293	fbxo21	FBXO21
LOC100182518	fbxo28	FBXO28
LOC100177722	fbxo3	FBXO3
LOC100186925	fbxo36	FBXO36
LOC100186460	fbxo4	FBXO4
LOC100179677	fbxo41	FBXO41
LOC100184214	fbxo45	FBXO45
LOC100178394	fbxo7	FBXO7
LOC100184668	fbxo8	FBXO8
LOC100182869	fbxo9	FBXO9
betaTrCP	LOC103390898	FBXW11
LOC100185879	fbxw4	FBXW4
LOC100176667	fbxw5	FBXW5
LOC100183472	fbxw7	FBXW7
LOC100177727	fcf1	FCF1
LOC100179143	fchsd2	FCHSD2
LOC100182438	fuk	FCSK
LOC100176910	fdps	FDPS
LOC100175011	fdx1	FDX1
LOC100175842	fdx2	FDX2
LOC104265727	fdxacb1	FDXACB1
LOC100177510	fdxr	FDXR
LOC100181547	fech	FECH
LOC100183697	fem1b	FEM1B
LOC100181411	fen1	FEN1
LOC100187468	fer	FER
LOC778739	ferd3l	FERD3L
LOC100178470	fgfr1op2	FGFR1OP2
LOC104266432	fgg	FGG
LOC100179764	fggy	FGGY
fibrn	fgl2	FGL2
LOC100186623	fh	FH
LOC100182732	fhdc1	FHDC1
LOC100177430	fam160a2	FHIP1B
LOC100185903	fam160b1	FHIP2A
LOC100175152	LOC103381161	FHIT
LOC100183687	fibp	FIBP
LOC100185300	fig4	FIG4
LOC100184880	fignl1	FIGNL1
LOC100176131	fip1l1	FIP1L1
LOC100185013	fis1	FIS1
LOC104265413	fitm2	FITM2
LOC101242713	fjx1	FJX1
LOC100175378	fkbp2	FKBP2
LOC100176168	fkbp3	FKBP3
LOC100178843	fkbp6	FKBP6
LOC100179953	fkbp8	FKBP8
LOC100179492	flad1	FLAD1
LOC100186629	flcn	FLCN
LOC494358	flii	FLII
LOC100186579	LOC103377937	FLOT2
LOC100183501	fmnl2	FMNL2
LOC100175560	LOC103392706	FN3KRP
LOC100180895	fnbp4	FNBP4
fta	fnta	FNTA
LOC100178039	focad	FOCAD
foxB	foxb1	FOXB1
foxf	foxf1	FOXF1
LOC778612	foxg1	FOXG1
foxh-a	LOC103376967	FOXH1
foxj2	LOC103385672	FOXJ3
foxL	foxl2	FOXL2
foxm	foxm1	FOXM1
foxq	foxq1	FOXQ1
LOC100181321	foxred1	FOXRED1
LOC100177641	LOC103381424	FRA10AC1
LOC100179503	fras1	FRAS1
LOC100175700	frem1	FREM1
LOC100179962	frg1	FRG1
LOC100184799	frk	FRK
LOC100176500	frrs1	FRRS1
LOC100187350	fscn1	FSCN1
LOC100176675	fsip1	FSIP1
LOC100184708	ftcd	FTCD
LOC100175025	ftsj1	FTSJ1
LOC100179391	ftsj3	FTSJ3
LOC100184076	fuca2	FUCA2
LOC100180987	fut8	FUT8
LOC100184520	fuz	FUZ
LOC100186459	LOC103389113	FYB1
fz4	fzd4	FZD4
LOC100179951	fzr1	FZR1
LOC100187282	gaa	GAA
LOC100186367	gabarap	GABARAP
LOC100178353	LOC103378875	GABARAPL2
LOC100177382	LOC103388862	GABBR1
gabpalpha	gabpa	GABPA
LOC100175511	gadd45gip1	GADD45GIP1
csd	LOC103385134	GADL1
LOC100182893	galc	GALC
LOC100183543	gale	GALE
LOC100177329	galk1	GALK1
LOC100178740	galk2	GALK2
LOC100177085	galns	GALNS
LOC100181305	galnt1	GALNT1
LOC100182940	galnt11	GALNT11
LOC100179270	galnt2	GALNT2
LOC100176918	LOC103394601	GALNT4
LOC100175975	galnt7	GALNT7
LOC100182353	LOC103388657	GALR1
LOC100185725	galt	GALT
LOC100184247	ganab	GANAB
LOC100186457	gapdh	GAPDH
LOC100177149	LOC103398333	GAPVD1
LOC100181113	gar1	GAR1
LOC100186583	kiaa0355	GARRE1
LOC100177674	gart	GART
LOC100176580	LOC103382179	GAS7
LOC100182123	LOC103397652	GAS8
gat-like	gatad1	GATAD1
LOC100180504	gatb	GATB
LOC100178904	gatc	GATC
LOC100179358	gatd1	GATD1
LOC100186832	gatm	GATM
LOC100183961	gba	GBA
LOC100187229	gba2	GBA2
LOC100184786	gbe1	GBE1
LOC100185387	gbf1	GBF1
LOC100179233	gcat	GCAT
LOC100185017	gcc1	GCC1
LOC100175498	LOC103378725	GCH1
LOC100180240	gck	GCK
LOC100176979	gclc	GCLC
LOC100185904	gclm	GCLM
LOC100182763	gcn1	GCN1
LOC100181834	LOC103391146	GCNA
LOC100184495	LOC103398420	GCSH
LOC100186783	gdap2	GDAP2
LOC100184749	gdpd1	GDPD1
LOC100175149	gdpgp1	GDPGP1
LOC100181701	gemin2	GEMIN2
LOC100177551	gemin5	GEMIN5
LOC100182990	gemin6	GEMIN6
LOC100179671	gemin7	GEMIN7
LOC100182716	gen1	GEN1
LOC101243091	asna1	GET3
LOC100175848	get4	GET4
LOC100178035	gfer	GFER
LOC100184797	gfm1	GFM1
LOC100186476	gfm2	GFM2
LOC100181509	LOC103398346	GFUS
LOC100179971	ggact	GGACT
ggcx	ggcx	GGCX
LOC100187092	ggnbp2	GGNBP2
LOC100181840	ggt7	GGT7
LOC100180930	ghitm	GHITM
LOC100187329	gid8	GID8
LOC100182896	gins1	GINS1
LOC100185409	gins2	GINS2
LOC100184087	gins4	GINS4
LOC100186863	LOC103392724	GIPC1
LOC100178264	gk5	GK5
LOC100178884	gkap1	GKAP1
LOC100176441	LOC103397595	GLDC
LOC100176958	glipr2	GLIPR2
zf(c2h2)-126	LOC103390154	GLIS3
LOC100186954	glmn	GLMN
LOC100176864	glod4	GLOD4
LOC100186125	glrx3	GLRX3
LOC100182247	glrx5	GLRX5
LOC100179070	glt1d1	GLT1D1
LOC100186437	gltp	GLTP
LOC100186158	glul	GLUL
LOC100183164	glyctk	GLYCTK
LOC100180692	glyr1	GLYR1
LOC100182733	gmds	GMDS
LOC113475773	gmppa	GMPPA
LOC100183658	gmppb	GMPPB
LOC100182436	gmpr	GMPR
LOC100176897	gmps	GMPS
LOC100180076	LOC103381794	GNA13
LOC100185742	gnb5	GNB5
LOC100183035	gnl1	GNL1
LOC100183745	gnl2	GNL2
LOC100185801	gnl3l	GNL3L
LOC100180471	gnpat	GNPAT
LOC100187046	gnpnat1	GNPNAT1
LOC100175423	gnptab	GNPTAB
LOC104265888	gnptg	GNPTG
LOC100187080	gns	GNS
LOC100175920	golga4	GOLGA4
LOC100184562	golga5	GOLGA5
LOC100182607	golim4	GOLIM4
LOC100184252	LOC103380555	GOLT1B
LOC100186553	gopc	GOPC
LOC100180690	gorab	GORAB
LOC100176867	LOC103396249	GORASP2
LOC100182843	gosr1	GOSR1
LOC100184992	gosr2	GOSR2
LOC100179315	got2	GOT2
LOC100178646	gpaa1	GPAA1
LOC100184761	gpam	GPAM
LOC100184230	gpatch1	GPATCH1
LOC100178370	gpatch11	GPATCH11
LOC100186379	gpatch2	GPATCH2
LOC100186951	gpatch3	GPATCH3
LOC100184826	gpatch4	GPATCH4
LOC100183868	gpcpd1	GPCPD1
LOC100183886	gpd2	GPD2
LOC100178241	gpkow	GPKOW
LOC100181218	gpn1	GPN1
LOC100181475	gpn2	GPN2
LOC100180720	gpn3	GPN3
LOC100175424	gpr108	GPR107
LOC104266517	gpr119	GPR119
LOC100177427	gpr155	GPR155
LOC100176943	gpr161	GPR161
LOC100184969	LOC103380028	GPR22
LOC100180235	LOC107988061	GPR75-ASB3
LOC100176942	gps1	GPS1
gpx7	LOC103399879	GPX7
LOC100178240	gripap1	GRIPAP1
LOC100184683	grn	GRN
LOC100187058	grpel1	GRPEL1
LOC100187304	grwd1	GRWD1
gsc	gsc	GSC
LOC100175237	gse1	GSE1
gsk	gsk3b	GSK3B
LOC100187104	gsn	GSN
LOC100185545	gsr	GSR
LOC100176274	gstcd	GSTCD
LOC100186348	gstk1	GSTK1
LOC100181506	gstz1	GSTZ1
ci-zf(c3h/u1like)-1	gtdc1	GTDC1
LOC100179515	gtf2a1	GTF2A1
LOC100182343	gtf2b	GTF2B
LOC100175005	gtf2e1	GTF2E1
LOC100180599	gtf2e2	GTF2E2
LOC100186440	gtf2f1	GTF2F1
LOC100179943	gtf2f2	GTF2F2
LOC100176629	gtf2h1	GTF2H1
LOC100184165	gtf2h3	GTF2H3
LOC100187369	gtf2h4	GTF2H4
LOC100181908	gtf3c1	GTF3C1
LOC108950317	gtf3c2	GTF3C2
LOC100178427	gtf3c3	GTF3C3
LOC100180654	gtf3c4	GTF3C4
LOC100184044	gtf3c5	GTF3C5
LOC100187256	gtf3c6	GTF3C6
LOC100186773	gtpbp10	GTPBP10
LOC100183076	gtpbp3	GTPBP3
LOC100175695	gtpbp4	GTPBP4
LOC100184445	gtpbp6	GTPBP6
LOC100183312	gucd1	GUCD1
LOC100178591	gucy1a1	GUCY1A1
LOC100178308	LOC103383673	GUCY1B1
LOC100184882	guf1	GUF1
LOC100182079	LOC103392416	GULP1
LOC104265414	gusb	GUSB
LOC108949523	gxylt2	GXYLT2
LOC100177222	LOC103381699	H1-0
LOC100182273	LOC103385823	H1-8
LOC100175986	haao	HAAO
LOC100184399	hacd1	HACD1
LOC100175762	hacd3	HACD3
LOC100186473	hace1	HACE1
LOC100178631	hacl1	HACL1
LOC100181980	hadha	HADHA
LOC100179652	hadhb	HADHB
LOC100180276	hagh	HAGH
LOC100184467	hal	HAL
LOC100184957	hao1	HAO1
LOC100184595	haspin	HASPIN
LOC100184517	hat1	HAT1
LOC100187022	haus4	HAUS4
LOC100185693	haus6	HAUS6
LOC100186450	hbs1l	HBS1L
LOC100181858	LOC103376865	HCCS
LOC100178580	hcfc2	HCFC2
LOC100178372	hdac3	HDAC3
LOC100175490	hdac8	HDAC8
LOC100179541	hddc2	HDDC2
LOC100186488	hddc3	HDDC3
LOC100178424	LOC103379197	HDGFL3
LOC100180111	hdhd2	HDHD2
LOC100184931	hdhd3	HDHD3
LOC100176627	hdlbp	HDLBP
LOC100175808	heatr1	HEATR1
LOC100180043	heatr5b	HEATR5B
LOC100176222	heatr6	HEATR6
LOC100186019	hectd1	HECTD1
LOC100179398	hectd2	HECTD2
LOC100180637	helq	HELQ
LOC100184909	henmt1	HENMT1
LOC100179171	herc1	HERC1
LOC113475623	herc2	HERC2
LOC100175761	herc4	HERC4
LOC101242211	hfm1	HFM1
LOC100176129	hgd	HGD
LOC100176484	hgh1	HGH1
zf(fyve)-11	hgs	HGS
LOC100185618	hgsnat	HGSNAT
LOC100185995	hhat	HHAT
hex	hhex	HHEX
LOC100185258	hhipl1	HHIPL1
LOC100177147	hibch	HIBCH
LOC100183409	LOC103392808	HID1
LOC100179426	hif1an	HIF1AN
LOC100178100	hikeshi	HIKESHI
LOC100186881	hinfp	HINFP
LOC100180234	hint1	HINT1
LOC494389	hip1	HIP1
LOC100181966	LOC103397989	HIRA
LOC100179742	hlcs	HLCS
psl3	hm13	HM13
LOC778606	hmbox1	HMBOX1
LOC100175647	hmbs	HMBS
LOC100184528	hmces	HMCES
LOC100186133	hmcn1	HMCN1
LOC100182203	hmg20b	HMG20B
LOC100187175	hmgcr	HMGCR
LOC100175295	LOC103389147	HMGCS1
hmg2-like	hmgxb4	HMGXB4
rhamm	LOC103391411	HMMR
LOC100175752	hnrnpul1	HNRNPUL1
LOC100176520	c17h11orf88	HOATZ
LOC100181036	hoga1	HOGA1
hox1	LOC103394234	HOXA1
hox5	LOC103385124	HOXC5
LOC100184110	LOC103394251	HPCAL1
LOC100176875	LOC103394191	HPCAL4
LOC100175865	LOC103383727	HPF1
LOC100180307	hps1	HPS1
LOC100185909	hpse	HPSE
LOC100182466	hs2st1	HS2ST1
LOC100177909	hscb	HSCB
LOC100180343	hsd17b10	HSD17B10
LOC100187421	hsd17b4	HSD17B4
LOC100184861	hsd17b8	HSD17B8
LOC100179389	hsdl1	HSDL1
LOC100181032	hsdl2	HSDL2
hsf	hsf1	HSF1
LOC100187454	hsp90b1	HSP90B1
LOC101242470	hspa5	HSPA5
LOC100175645	hspa9	HSPA9
LOC100177240	hspb1	HSPB1
LOC100187139	hspbap1	HSPBAP1
LOC100186337	hspd1	HSPD1
LOC100185615	LOC103391647	HSPE1-MOB4
LOC445626	hspg2	HSPG2
LOC778641	htatsf1	HTATSF1
LOC108949282	htd2	HTD2
htt	htt	HTT
LOC100185639	hunk	HUNK
LOC100179869	hus1	HUS1
LOC100179586	huwe1	HUWE1
hvcn1	hvcn1	HVCN1
LOC100186831	hyal1	HYAL1
LOC100183316	hydin	HYDIN
LOC100175019	hyi	HYI
LOC100179155	hyls1	HYLS1
LOC100184181	iah1	IAH1
LOC100187404	iars	IARS1
LOC100175441	iars2	IARS2
LOC100184670	ibtk	IBTK
LOC100179581	ica1	ICA1
LOC100183534	ice2	ICE2
LOC100180736	icmt	ICMT
LOC100177319	ide	IDE
LOC100181307	idh3b	IDH3B
LOC100185385	ids	IDS
LOC100183172	idua	IDUA
LOC100183615	ifrd2	IFRD2
LOC100184920	ift122	IFT122
LOC100176326	ift140	IFT140
LOC100175077	ift172	IFT172
LOC100178357	ift20	IFT20
LOC100179082	ift22	IFT22
LOC100177670	ift27	IFT27
LOC100183282	ift43	IFT43
LOC100178331	ift46	IFT46
LOC100175588	ift52	IFT52
LOC100184361	ift57	IFT57
LOC100176974	ift74	IFT74
LOC100184954	ift80	IFT80
LOC100182630	ift81	IFT81
LOC100181294	ift88	IFT88
LOC100181408	igbp1	IGBP1
LOC100186527	igf2r	IGF2R
zf(an1/a20like)-2	ighmbp2	IGHMBP2
LOC100182581	LOC103386645	IGSF21
LOC100182059	igsf22	IGSF22
LOC100178495	ik	IK
LOC100185674	LOC103387042	IKZF5
nf45	ilf2	ILF2
LOC100181128	ilkap	ILKAP
LOC101242740	ilvbl	ILVBL
LOC100186321	immp1l	IMMP1L
LOC108950015	immp2l	IMMP2L
LOC100179906	immt	IMMT
LOC100177492	imp3	IMP3
LOC100185465	imp4	IMP4
LOC100180551	LOC103377369	IMPA1
LOC104266461	impact	IMPACT
LOC100186162	incenp	INCENP
LOC100180755	LOC103389267	INF2
LOC100183795	ing3	ING3
LOC100184129	ing4	ING4
LOC100182915	LOC103394663	INIP
LOC100186474	ino80e	INO80E
LOC100182945	inpp1	INPP1
LOC100178482	inpp5a	INPP5A
LOC100180050	LOC103397902	INPP5E
LOC100180571	inppl1	INPPL1
LOC101243305	ints1	INTS1
LOC100182327	ints10	INTS10
LOC100186018	ints11	INTS11
LOC100186304	ints12	INTS12
LOC100186394	ints13	INTS13
LOC101243230	ints14	INTS14
LOC100187315	ints2	INTS2
LOC100179081	ints4	INTS4
LOC100178924	ints5	INTS5
LOC100183323	ints7	INTS7
LOC100176275	ints8	INTS8
LOC100184269	ints9	INTS9
LOC104266836	intu	INTU
LOC100181124	ipmk	IPMK
LOC100187200	ipo11	IPO11
LOC100183609	ipo13	IPO13
LOC100177301	ipo4	IPO4
LOC100179444	ipo9	IPO9
LOC100177443	ippk	IPPK
LOC100182784	iqca1	IQCA1
LOC100184818	iqcb1	IQCB1
LOC100180774	iqce	IQCE
LOC100184908	iqch	IQCH
LOC100180258	LOC103399252	IQCK
iqgap	iqgap1	IQGAP1
ci-cmub116	iqub	IQUB
LOC100177072	irak1bp1	IRAK1BP1
LOC100179860	irak4	IRAK4
LOC100183896	isca2	ISCA2
LOC101243380	iscu	ISCU
LOC100187172	isoc2	ISOC2
LOC104266595	ist1	IST1
LOC100175577	itfg1	ITFG1
LOC100180946	itfg2	ITFG2
LOC100175544	itgb1bp1	ITGB1BP1
LOC100180887	itpa	ITPA
LOC100181853	itpk1	ITPK1
LOC100182922	itpka	ITPKA
LOC100181405	ivd	IVD
LOC100186310	LOC103389251	JAGN1
LOC100176163	jhy	JHY
LOC100184136	jkamp	JKAMP
LOC100178389	jmjd4	JMJD4
LOC100176171	jmjd6	JMJD6
LOC101242901	josd1	JOSD1
LOC101242758	jtb	JTB
jun	jun	JUN
cibeta-catenin	LOC103384343	JUP
LOC100180613	kansl2	KANSL2
LOC100178064	kansl3	KANSL3
LOC100185662	kars	KARS1
LOC100186869	kat14	KAT14
LOC100177949	kat5	KAT5
zf(c2hc)-2	LOC103382372	KAT7
LOC100179857	kat8	KAT8
LOC100184384	katnal2	KATNAL2
LOC100187388	katnb1	KATNB1
LOC113474151	katnbl1	KATNBL1
LOC100183525	kiaa0556	KATNIP
LOC100175945	LOC103397971	KAZALD1
LOC100181316	LOC103385669	KAZN
kcnq1	LOC103378806	KCNQ1
LOC100176471	kcp	KCP
LOC100180969	kctd15	KCTD15
LOC100179567	kctd7	KCTD7
LOC100180860	LOC103398800	KCTD9
erd2	LOC103382198	KDELR2
LOC100187100	kdm1a	KDM1A
LOC100180474	kdm1b	KDM1B
LOC100181325	kdm8	KDM8
LOC100178248	kdsr	KDSR
LOC100177101	keap1	KEAP1
LOC100182172	khdc4	KHDC4
LOC100181324	khk	KHK
LOC100179534	kiaa0100	KIAA0100
LOC100178956	kiaa0232	KIAA0232
LOC100180957	kiaa0513	KIAA0513
LOC100177179	kiaa0753	KIAA0753
LOC104265628	kiaa0825	KIAA0825
LOC100177006	LOC103378871	KIAA0895L
LOC100180882	kiaa0930	KIAA0930
LOC100182261	kiaa1109	KIAA1109
LOC104265311	kiaa1143	KIAA1143
LOC113474828	LOC107989767	KIAA2012
LOC100177019	kiaa2013	KIAA2013
LOC100175829	c8h12orf66	KICS2
LOC100184855	kif11	KIF11
LOC100176345	kif13a	KIF13A
LOC100178705	kif14	KIF14
klp2	kif15	KIF15
LOC100176606	kif17	KIF17
LOC100181528	kif20a	KIF20A
LOC100183191	kif22	KIF22
LOC100176794	kif25	KIF25
LOC100178068	LOC103398287	KIF2A
kif3b	kif3b	KIF3B
LOC100175234	LOC103384501	KIF5A
LOC100180997	kif6	KIF6
LOC100179824	LOC103396560	KIFAP3
LOC100182026	kif1bp	KIFBP
LOC100175368	LOC103393845	KIFC1
LOC100185802	kin	KIN
LOC100185602	kiz	KIZ
klf2	LOC103391924	KLF5
zf(c2h2)-22	klf6	KLF6
LOC100185477	klhdc10	KLHDC10
LOC100187405	klhdc3	KLHDC3
LOC100184482	klhdc4	KLHDC4
LOC100179937	klhl18	KLHL18
LOC100175104	klhl20	KLHL20
LOC100185495	klhl21	KLHL21
LOC100175268	klhl24	KLHL24
LOC100185632	klhl6	KLHL6
LOC100186825	kmo	KMO
LOC100180972	kmt2a	KMT2A
LOC100176062	LOC103389958	KMT5A
LOC100183482	LOC103383940	KNOP1
LOC100187184	kntc1	KNTC1
LOC100184003	kpna4	KPNA4
LOC100184801	kpnb1	KPNB1
LOC100185290	kptn	KPTN
LOC100176459	kri1	KRI1
LOC100177533	krit1	KRIT1
LOC100178413	krr1	KRR1
LOC100178814	krtcap2	KRTCAP2
LOC113474176	kxd1	KXD1
LOC100176511	kynu	KYNU
LOC100184325	l2hgdh	L2HGDH
LOC104265446	lacc1	LACC1
LOC104265432	lactb2	LACTB2
LOC100177011	lamtor2	LAMTOR2
LOC113475835	lamtor3	LAMTOR3
LOC100176888	lap3	LAP3
LOC100185505	LOC103384619	LARP4
LOC100178604	larp6	LARP6
LOC100187160	larp7	LARP7
LOC100179230	lars	LARS1
LOC100184323	lars2	LARS2
LOC100183975	las1l	LAS1L
LOC100186621	lcmt1	LCMT1
LOC100181991	lcmt2	LCMT2
LOC104266271	lct	LCT
LOC104265662	lctl	LCTL
LOC100181845	ldah	LDAH
LOC100186045	ldhd	LDHD
LOC100179472	ldlrad2	LDLRAD2
LOC100177873	leng1	LENG1
LOC494392	leo1	LEO1
LOC100184386	letm1	LETM1
LOC100175014	letmd1	LETMD1
LOC100182585	lgmn	LGMN
LOC100185362	lhfpl2	LHFPL2
LOC100183489	lias	LIAS
LOC100181519	lig1	LIG1
zf(parp)-2	lig3	LIG3
LOC100182887	lin37	LIN37
LOC100183434	lin52	LIN52
LOC100181021	lin7c	LIN7C
LOC101241960	lin9	LIN9
LOC100184117	lipt1	LIPT1
LOC100177717	lipt2	LIPT2
LOC100184491	lix1l	LIX1L
LOC100177806	llgl1	LLGL1
LOC100176828	lman2	LMAN2
LOC100181466	lmbrd1	LMBRD1
LOC100185059	lmbrd2	LMBRD2
LOC100178519	lmf2	LMF2
LOC100179160	LOC112487971	LMLN2
LOC100186072	LOC112486278	LOC400499
LOC100178941	lonp1	LONP1
LOC100179713	lonp2	LONP2
LOC100179074	loxl3	LOXL3
LOC100186495	lpcat3	LPCAT3
LOC100181752	LOC103397917	LPXN
LOC100184695	lrch2	LRCH2
LOC100177181	LOC103386980	LRMDA
LOC104266730	lrp2	LRP2
LOC100184434	lrp4	LRP4
LOC100184447	lrpap1	LRPAP1
LOC100179279	lrr1	LRR1
LOC104266888	lrrc20	LRRC20
LOC100182446	LOC103379557	LRRC29
LOC104266573	lrrc40	LRRC40
LOC104266192	lrrc42	LRRC42
LOC100182813	lrrc45	LRRC45
LOC100183884	lrrc47	LRRC47
LOC100177155	lrrc49	LRRC49
LOC100176462	lrrc56	LRRC56
LOC100185021	lrrc57	LRRC57
LOC100182048	lrrc61	LRRC61
LOC100179899	lrrc73	LRRC73
LOC100187037	lrrc74b	LRRC74A
LOC100184689	lrrcc1	LRRCC1
LOC100175136	lrrfip2	LRRFIP2
LOC101243223	lrrk2	LRRK2
zf(ring)-19	lrsam1	LRSAM1
LOC100177800	lsg1	LSG1
LOC100185308	lsm11	LSM11
LOC100181829	lsm12	LSM12
LOC100186320	lsm3	LSM3
LOC100184512	lsm4	LSM4
LOC100180713	lsm5	LSM5
LOC100181225	lsm6	LSM6
LOC100180305	lsm7	LSM7
LOC100182395	lsm8	LSM8
LOC100176354	lta4h	LTA4H
LOC100185225	ltn1	LTN1
LOC100184303	ltv1	LTV1
LOC100184070	luc7l	LUC7L
LOC100187151	luc7l3	LUC7L3
LOC100178835	lyar	LYAR
LOC113474721	lyrm7	LYRM7
LOC104265815	lzic	LZIC
LOC100181439	lztfl1	LZTFL1
LOC104265739	m1ap	M1AP
LOC100182758	m6pr	M6PR
LOC778837	LOC103394108	MACO1
LOC100176739	macrod1	MACROD1
LOC100176070	mad1l1	MAD1L1
LOC100176682	mad2l1	MAD2L1
LOC104266327	mad2l2	MAD2L2
LOC100178549	madd	MADD
LOC100177105	maea	MAEA
LOC100185613	maf1	MAF1
LOC100184300	magoh	MAGOH
LOC100176224	mak16	MAK16
LOC100180395	malrd1	MALRD1
LOC100186222	malsu1	MALSU1
LOC100185957	malt1	MALT1
LOC100176799	LOC103383445	MAN2B1
LOC100181902	man2c1	MAN2C1
LOC100175290	manba	MANBA
LOC100178512	manf	MANF
mapkk1/2	map2k2	MAP2K1
mapkk4	map2k4	MAP2K4
LOC778673	map2k5	MAP2K5
mapkk7	map2k7	MAP2K7
LOC778675	LOC103385641	MAP3K11
LOC100179035	map3k19	MAP3K19
LOC778976	map3k20	MAP3K20
LOC778975	map3k4	MAP3K4
tak1/mapkkk7	map3k7	MAP3K7
erk1/2	LOC103397828	MAPK1
LOC100184138	mapk15	MAPK15
LOC100179314	mapkap1	MAPKAP1
LOC100180011	2022-03-05	MARCHF5
LOC100184259	2022-03-06	MARCHF6
LOC100183300	marf1	MARF1
LOC100184744	mark3	MARK3
LOC100182991	mars	MARS1
LOC100179125	mars2	MARS2
LOC100176473	mastl	MASTL
LOC100177357	mat2a	MAT2A
LOC100179336	LOC103391101	MATR3
LOC104265746	LOC103393388	MAX
LOC100183086	mb21d2	MB21D2
LOC100182357	mbip	MBIP
LOC100178012	mblac1	MBLAC1
LOC100179231	mboat7	MBOAT7
LOC100179886	LOC103382186	MBTD1
LOC100177229	mbtps1	MBTPS1
LOC100184558	mbtps2	MBTPS2
LOC100178149	mcat	MCAT
LOC100175214	mccc1	MCCC1
LOC100181141	mccc2	MCCC2
LOC100179335	mcee	MCEE
LOC100175812	mcfd2	MCFD2
LOC100180466	mcm10	MCM10
LOC100186333	mcm2	MCM2
LOC108950147	mcm3	MCM3
LOC100178754	mcm3ap	MCM3AP
LOC100176589	mcm4	MCM4
LOC100180633	LOC112486249	MCM5
LOC100180106	mcm6	MCM6
LOC100179437	mcm7	MCM7
LOC100179960	mcm8	MCM8
LOC100175750	mcm9	MCM9
LOC100183184	mcmbp	MCMBP
LOC100180865	mcph1	MCPH1
LOC100183732	mcrs1	MCRS1
LOC100177769	mctp1	MCTP1
LOC100176016	mcts1	MCTS1
LOC100175007	mcu	MCU
LOC100187217	mdh1	MDH1
LOC100178708	mdh1b	MDH1B
LOC100178529	mdh2	MDH2
LOC104265571	mdm1	MDM1
LOC100185171	mdn1	MDN1
LOC100185254	meaf6	MEAF6
LOC100187118	tldc1	MEAK7
LOC100182502	med1	MED1
LOC100175933	med10	MED10
LOC100179706	med11	MED11
LOC100175672	med14	MED14
LOC100176244	med15	MED15
LOC100185858	med16	MED16
LOC100178713	med17	MED17
LOC100177919	med19	MED19
LOC100180457	med20	MED20
LOC100177017	med21	MED21
LOC100177856	med23	MED23
LOC108951018	med24	MED24
LOC100183822	LOC103395875	MED26
LOC100178193	med27	MED27
LOC100186879	med28	MED28
LOC100183333	med29	MED29
LOC100181710	med30	MED30
LOC100177801	med31	MED31
LOC100187033	med4	MED4
LOC100177788	med6	MED6
LOC100185580	med8	MED8
LOC100176201	megf8	MEGF8
LOC100180308	melk	MELK
LOC100183576	meltf	MELTF
[truncated: 2,274 more rows]

## Sheet: HS_CI 1-1
H. sapiens	C. intestinalis
KIF3B	kif3b
TBX20	tbx20
CSNK2B	ck2b
FGL2	fibrn
CHAT	chat
POFUT2	fut13
FOXL2	foxL
PSMB7	zeta
SLC18A3	vachtp
NFX1	nf-x-like
TRAF7	zf(traf/ring)-5
NR6A1	gcnf
YBX1	yb1/2/3
MTF1	zf(c2h2)-141
YY1	zf(c2h2)-66
NME7	ci-ndk/dm44
ALKBH3	LOC100187190
UTP23	LOC100180912
SF3B4	LOC100177970
MGME1	LOC100178249
CXorf58	LOC100182974
PPM1G	LOC100180623
PSMB2	LOC100179460
HADHA	LOC100181980
ABTB1	LOC100176065
TSR2	LOC100175648
C6orf62	LOC100180132
POLDIP3	LOC100181403
C3orf38	LOC100180117
HADHB	LOC100179652
PPP2R1A	LOC100187349
SMUG1	LOC100175942
LRRIQ4	LOC100187300
ILKAP	LOC100181128
NDC80	LOC100185658
CCDC50	LOC100183971
YPEL5	LOC100185938
TCEA1	LOC100183293
PTRH2	LOC100185804
PGAM5	LOC100179628
CYP20A1	LOC100177311
LSM6	LOC100181225
KNOP1	LOC100183482
TKT	LOC100181597
PTPMT1	LOC100187351
HBS1L	LOC100186450
UTP3	LOC100179273
PSTK	LOC100177473
ERGIC1	LOC100186542
MMADHC	LOC100178060
TBL2	LOC100183273
IMPDH2	LOC100178866
RAB23	LOC100182595
ANKRD12	LOC100186759
ARHGEF16	LOC100177782
ACP5	LOC100184796
IFT57	LOC100184361
PSMB1	LOC100176741
CIAO2A	LOC100184069
RNF32	LOC100178076
C9orf116	LOC100182799
LETM1	LOC100184386
SF3B5	LOC100178572
PIK3CB	LOC100183611
USP5	zf(ubp)-1
BTBD7	LOC100183802
C12orf4	LOC100186616
GTPBP10	LOC100186773
RACK1	LOC100179473
ATG13	LOC100186747
SPR	LOC100180453
ANKZF1	LOC100184375
TMEM128	LOC100184474
EDC3	LOC100179295
PDCD6IP	LOC100187545
LRP2BP	LOC100176966
WDR44	LOC100175773
PSMA2	LOC100179585
DHX37	LOC100178493
STPG1	LOC100178916
TMEM86A	LOC100187194
CFAP52	LOC100177721
PSMD12	LOC100177732
CYB561D2	LOC100181837
RAE1	LOC100184010
ERLEC1	LOC100179827
ANKMY2	LOC100187476
LMBRD1	LOC100181466
PIK3IP1	LOC100185327
SEC62	LOC100178586
FRK	LOC100184799
ARMC1	LOC100176185
TRNAU1AP	LOC100183240
PPP1R42	LOC100178502
APIP	LOC100179775
SNF8	LOC100176704
HMCES	LOC100184528
DUSP14	LOC100182135
BBS1	LOC100186922
CCDC62	LOC100183507
PAQR5	LOC100186043
NOL10	LOC100183227
ARHGAP39	LOC100185268
TRAPPC9	LOC100182907
XPNPEP2	LOC100184503
PPP1R7	LOC100182429
MCPH1	LOC100180865
SPG21	LOC100182140
LPCAT3	LOC100186495
SELENOI	LOC100181257
SHMT2	LOC100176513
C1orf50	LOC100175947
ASIC1	LOC100186738
MRPL28	LOC100178785
TMED6	LOC100175125
CABCOCO1	LOC100179412
SURF1	LOC100180405
RETREG3	LOC100179736
CCDC92B	LOC100178204
ADHFE1	LOC100186144
GOLPH3	LOC100180419
RNASEH2C	LOC100178947
ATP5PD	LOC100176413
PIM3	LOC100178258
PSMB6	LOC100181414
NUDT8	LOC100177773
TENT2	LOC100181643
TSN	LOC100183012
NACA2	LOC100178016
RCC2	LOC100176196
TAF3	LOC100175083
THOC6	LOC100181107
WDR48	LOC100187510
SGPL1	LOC100185245
C12orf56	LOC100178432
PRIM2	LOC100181367
ATP6V1D	LOC100176424
NSMCE1	LOC100179021
RPL19	LOC100178295
NTMT1	LOC100185139
BRD7	LOC100186636
EXOSC7	LOC100184256
SCYL2	LOC100178463
LNPK	LOC100180661
MED4	LOC100187033
SCYL3	LOC100179773
ATG3	LOC100186746
SNX33	LOC100184638
AGAP3	LOC100177219
POGLUT2	LOC100185081
DCPS	LOC100175982
NELFA	LOC100183386
SLC25A29	LOC100175857
TEX49	LOC100179848
KRTCAP2	LOC100178814
GOLIM4	LOC100182607
CASD1	LOC100177911
CIB1	LOC100181080
MCM7	LOC100179437
CWC15	zf(c2h2)-86
RTCA	LOC100181920
PTPA	LOC100185791
KANSL2	LOC100180613
MFAP1	LOC100184917
COG7	LOC100185334
UBA3	LOC100183602
USP15	LOC100185456
COQ4	LOC100184934
DLD	LOC100180742
CCDC124	LOC100184918
RUVBL1	LOC100183367
DYM	LOC100178029
MRPL57	LOC100176523
ACOT7	LOC100182032
SLC25A40	LOC100179526
CYB5D1	LOC100176001
WDR33	LOC100178312
SCO1	LOC100184221
ABT1	LOC100181934
ZPR1	LOC100182660
SCLY	LOC100185216
CBX3	LOC100186713
NAA10	LOC100186199
CLNS1A	LOC100180421
EIF4A2	LOC100177596
IFT88	LOC100181294
TVP23B	LOC100180313
BNIP1	LOC100185029
DTD2	LOC100186590
IMP4	LOC100185465
LSM12	LOC100181829
PEBP1	LOC100175630
RYK	LOC100177957
SS18L2	LOC100182754
TMEM115	LOC100183463
WDR82	LOC100181112
MKLN1	LOC100178284
PSMD3	LOC100181298
POP1	LOC100175786
HIBADH	LOC100178943
ELOC	LOC100177815
PEX5	LOC100183934
POLR3GL	LOC100181260
SLC7A6	LOC100178457
NDUFAF5	LOC100176583
CCDC112	LOC100179745
RIDA	LOC100186804
HACD1	LOC100184399
PLOD3	LOC100178986
LRRC47	LOC100183884
D2HGDH	LOC100177536
RPP21	LOC100182886
ODC1	LOC100186880
DNAJC2	LOC100179182
MRPS25	LOC100184321
CFAP100	LOC100181948
DLG1	LOC100177284
PEX16	LOC100175223
SUCLA2	LOC100175858
MBLAC1	LOC100178012
SUMF1	LOC100187124
RBM25	LOC100185301
API5	LOC100178320
TNFAIP8L1	LOC100178055
NLE1	LOC100176561
CHMP5	LOC100182764
SNRNP70	LOC100178141
UBE2M	LOC100177347
PASK	LOC100186012
KICS2	LOC100175829
YRDC	LOC100179694
CUEDC1	LOC100181377
FBXO36	LOC100186925
SEH1L	LOC100177327
DIS3	LOC100187471
PSMA3	LOC100177476
TCTE1	LOC100186830
CCDC166	LOC100184431
CHEK1	LOC100185343
SIGMAR1	LOC100178261
CFAP300	LOC100180635
OSBPL8	LOC100175952
OGFOD3	LOC101242851
ATP5MC1	LOC101243499
POLN	LOC101242017
RNF103	LOC101242554
AGPS	LOC100175580
MRPL13	LOC100187383
NIF3L1	LOC100186638
NDUFA12	LOC100175455
DKC1	LOC100183654
MIEN1	LOC101243377
GET3	LOC101243091
CDC5L	LOC100186894
MYL6	LOC100183406
MRPL35	LOC100177123
TM9SF2	LOC100179723
NDUFB10	LOC100182566
ABCF3	LOC101243528
ANKRD66	LOC101242596
MRPL22	LOC100175042
EZH2	LOC100177449
INPPL1	LOC100180571
LASP1	lasp
ARFGEF2	LOC100184439
DNAJC3	LOC100180800
RAB35	LOC100183846
MRPS11	LOC101242937
HNRNPK	LOC100181155
HPGDS	LOC100177239
SPO11	LOC100180409
TARS1	LOC100178842
TMEM201	LOC104266800
USP14	LOC100177289
ITFG1	LOC100175577
TNIK	LOC100184515
KATNAL1	LOC100178737
PIGZ	LOC100176426
RPA2	LOC100184994
DEK	LOC104266806
C1orf158	LOC100180876
TMEM68	LOC100184157
CDCA7	LOC104266811
TMEM67	LOC100179751
BRCC3	LOC100178139
CAB39	dkc1
SLC39A10	LOC100186515
ITGB1	LOC100181753
RPRD2	LOC100178865
BIN3	LOC100185077
SRP14	LOC100184140
INTU	LOC104266836
AXDND1	LOC104265329
CCDC150	golgb1
SLC9A9	LOC100184733
DNLZ	LOC104266847
NR2C2AP	LOC100177780
MRRF	LOC104266851
MMAB	LOC104266852
SLC25A11	LOC100175272
PMVK	LOC104266854
POLR3H	LOC104266855
TPP2	LOC100177474
GTPBP4	LOC100175695
SLC25A12	LOC100186157
N6AMT1	LOC100181953
ZFAND4	zf(an1)-3
DHX34	LOC100178637
VPS53	LOC100181726
SFXN2	LOC100184963
SORT1	LOC100183632
YME1L1	LOC100179733
NSMCE4A	LOC100178121
TEX36	LOC101242356
TMEM214	LOC100186389
NTPCR	LOC104266877
MIB1	zf(zz)-7
NMNAT1	LOC100178979
REEP2	LOC100180090
LRRC20	LOC104266888
NCSTN	LOC100184851
TSTD1	LOC100180651
TEP1	LOC100181249
ABCB11	LOC100175889
HERC4	LOC100175761
PRR11	LOC108949460
ANAPC4	LOC100186302
HMBOX1	LOC778606
ABRA	LOC108949555
DNAH2	LOC101242248
CATIP	LOC100177369
RO60	LOC100185788
WASL	LOC100179781
CFAP46	LOC100175618
FBLN2	LOC100179828
HCFC2	LOC100178580
TTC34	LOC100176663
VGLL4	LOC100175154
XPO7	LOC100180025
KIFAP3	LOC100179824
SHQ1	LOC100178095
CPOX	LOC100182317
STRADA	LOC100176369
RRAGA	LOC100179600
ZNF830	LOC100179292
UXT	LOC100179830
ATP5F1C	LOC100186718
DEPTOR	LOC100181303
HIP1	LOC494389
CASZ1	zf(c2h2)-25
RGS22	LOC100176615
SF3B1	LOC100176532
MRPS10	LOC100175178
EFCAB12	LOC104266817
WASHC5	LOC100175056
ACSS3	LOC100176154
RTTN	LOC100175652
TIMELESS	LOC100182717
POLQ	LOC100179525
COL9A1	LOC108951011
SPEN	LOC100182364
SLC49A4	LOC100184913
PAQR3	LOC108951060
TMCO3	LOC100183520
GRTP1	LOC100185754
TEX261	LOC100186517
CAPZB	capzb
KLHL5	LOC100181969
NUS1	LOC100176533
DIO1	LOC100180523
LAMA2	LOC100182119
TRIP12	LOC100176261
COL4A6	LOC100186775
USP8	LOC100186923
UBA1	LOC100176463
TDRD1	LOC104265339
EXOC4	LOC113474007
GPR155	LOC100177427
EPB41L3	LOC100186400
CASK	LOC100176249
UVRAG	LOC100176751
ANOS1	LOC101243428
MMP14	LOC100181407
CSPP1	LOC100182459
CCDC15	LOC100175940
TMEM209	LOC100176709
ADCK1	LOC100176610
SLC19A2	LOC100181333
KIF17	LOC100176606
DDX39B	LOC100182155
CCDC51	LOC100181003
NAPG	LOC113474350
UST	LOC100177245
RMDN1	LOC100183569
STMND1	LOC100187274
COPS7A	LOC113474404
NDUFB8	LOC100184020
CINP	LOC100178251
IMMP2L	LOC108950015
RAB7A	LOC100183094
GNAI1	gi1
HDLBP	LOC100176627
TUBGCP6	LOC100181771
GRWD1	LOC100187304
EFHD2	LOC100178641
MASTL	LOC100176473
CARS1	LOC100180961
SDF4	LOC100182114
GRN	LOC100184683
RAD50	LOC113474647
DDX10	LOC100177345
HPD	LOC100185199
POLR3F	LOC100182884
NUDT21	LOC104266883
PSMC3IP	LOC100185988
MRS2	LOC100182226
TINAG	LOC100185298
MRPS22	LOC100175906
STT3B	LOC100182725
LYRM7	LOC113474721
ENKUR	LOC100180681
VAMP3	LOC100183031
PGD	LOC100187169
DDX1	LOC100183686
MPHOSPH10	LOC100178939
PRCP	LOC100177495
MVD	LOC100178513
TGS1	LOC100179712
ANK1	LOC100176624
TTLL10	LOC100186709
KCND2	LOC100185178
PGS1	LOC100182278
FBXL2	LOC100180425
GYG1	LOC100178599
KCNAB1	LOC100184363
HMG20B	LOC100182203
MPDU1	LOC100186714
RAN	LOC100181477
SSU72	LOC100187321
NCAPD2	LOC100185221
GPR161	LOC100176943
PROM1	LOC100182870
CCDC57	LOC100177136
SLC12A8	LOC100185686
CPT2	LOC100184443
BICC1	LOC100175731
DENND1B	LOC100179493
PLEKHM2	LOC100176982
SEL1L	LOC113475629
DNAH10	LOC100180461
HMMR	rhamm
PTPN4	ptp
ADH5	adh3
SLC32A1	vgat
RBPJ	su(h)
TH	th
DNAJC27	rbj
ASCL5	LOC778542
E2F3	e2f1/2/3/6
MSL3	LOC778671
SMAD1	smad1/5
TARDBP	tardbp
PHF10	zf(phd)-1
AGFG1	arfgap-7
CXXC1	zf(cxxc)-2
ZCCHC7	zf(cchc)-22
EFHC1	LOC778994
ZDHHC15	zf(dhhc)-1
DUS3L	zf(c3h)-5
RNF14	zf(ring/c6hc)-7
SELENON	sepn1
LRRC74A	LOC100187037
POLR2C	LOC100177395
CAMK2D	LOC100181678
GGT7	LOC100181840
KCTD20	LOC100184644
ZDHHC16	zf(dhhc)-8
ATG7	LOC100176035
RFC1	LOC100183212
ASL	LOC100182277
GPCPD1	LOC100183868
TNPO3	LOC100181882
NARS2	LOC100179750
PCBD2	LOC100175992
ANAPC1	LOC100178127
MRPL30	LOC100175065
INTS5	LOC100178924
DPYS	LOC100175913
PIGA	LOC100178746
SEPSECS	LOC100178161
SLC3A2	LOC100180722
SDCCAG8	LOC100181988
CATSPER4	LOC100187121
DHX36	LOC100183265
RGN	LOC100184729
ARL2	LOC100178355
MOGAT1	LOC100187260
EXTL3	LOC100184170
H1-0	LOC100177222
ADA	LOC100184870
ARHGAP1	LOC100177316
DCAF13	LOC100183873
VPS8	LOC100183099
DHDH	LOC100186038
DCTN1	LOC100186968
SYS1	LOC100181137
PLEKHB2	LOC100177232
SRSF7	zf(cchc)-24
APLF	LOC100183681
RPN2	LOC100176594
CNOT4	LOC100175100
BIVM-ERCC5	LOC100187391
UBXN1	LOC100179475
EXOSC1	LOC100185360
WASHC4	LOC100187065
UFD1	LOC100177140
AAGAB	LOC100177805
GUCY1B1	LOC100178308
AMZ2	LOC100178507
USE1	LOC100177138
EIPR1	LOC100180158
ADAM17	LOC100175230
GALC	LOC100182893
YIPF6	LOC100177274
GLYR1	LOC100180692
BORCS5	LOC100180414
FAM199X	LOC100179174
POLR2H	LOC100178283
C2orf68	LOC100178172
INTS9	LOC100184269
NOM1	LOC100176850
DDX6	LOC100182805
TES	LOC100175863
PAICS	LOC100177417
NOL9	LOC100179576
KHK	LOC100181324
NUP37	LOC100184979
SIN3A	LOC100174991
SYNRG	LOC100183194
TBC1D15	LOC100184766
ACTL6B	LOC100185398
WDR55	LOC100185530
RAB37	LOC100186168
WDR19	LOC100183018
CNGA2	LOC100178301
XPNPEP3	LOC100179874
NAE1	LOC100185177
GEN1	LOC100182716
ST13	LOC100182212
UQCRQ	LOC100180671
SLC35C1	LOC100186387
MORF4L1	LOC100175686
RPS3A	LOC100183027
TBCC	LOC100178006
CALML4	LOC100186781
AARS1	LOC100185883
DDIAS	LOC100182281
DNAJC12	LOC100176568
MRPL3	LOC100175965
CTU1	LOC100183519
DDX27	LOC100183701
CCNA1	LOC100176577
CHIC2	LOC100186192
SAT2	LOC100178309
COMMD2	LOC100175995
GOT2	LOC100179315
CKAP2	LOC100186196
CAPS2	LOC100178790
FAM8A1	LOC100179729
PDZD11	LOC100181059
COPS8	LOC100182035
C4orf33	LOC100183830
C7orf25	LOC100178800
ODF3B	LOC100177342
CSTF3	LOC100177545
VCPIP1	LOC100186232
MET	LOC445767
GCLC	LOC100176979
RRM1	LOC100183856
STARD10	LOC100183930
PRODH2	LOC100180610
MARS2	LOC100179125
CCDC134	LOC100179157
TMCO4	LOC100175233
PSMD4	LOC100183046
MFN2	LOC100186475
TMEM216	LOC100186699
MOS	LOC100177088
MED11	LOC100179706
FAM47E	LOC100177276
PTPRG	LOC100179453
SCOC	LOC100179621
FAXDC2	LOC100178307
CIAO2B	LOC100177365
TTC29	LOC100184622
C2orf81	LOC100177758
UXS1	LOC100178328
DHCR7	LOC100176643
POLR2D	LOC100182759
KDSR	LOC100178248
FTSJ1	LOC100175025
NPC2	LOC100175939
FUCA2	LOC100184076
PPM1D	LOC100183669
NCBP2	LOC100181697
SDR39U1	LOC100181474
ELOVL6	LOC100184118
SLC30A5	LOC100184105
IGBP1	LOC100181408
CPSF3	LOC100184465
EXT1	LOC100185120
GLT1D1	LOC100179070
ALDH16A1	LOC100182755
CORO7-PAM16	LOC100175730
NCDN	LOC100179873
UBE3A	LOC100184928
EIF2AK3	LOC494391
TBC1D30	LOC100185436
ACSF3	LOC100175199
SLC6A13	LOC100185397
ACTR6	LOC100180073
GPN3	LOC100180720
GTPBP3	LOC100183076
POMT1	LOC100181205
ZC3HC1	LOC100187036
GABARAPL2	LOC100178353
FKBP6	LOC100178843
NAXD	LOC100183233
RPL31	LOC100180716
OSTM1	LOC100184642
GSPT1	LOC100177861
SDF2L1	LOC100186246
UFSP2	LOC100176038
RPS3	LOC100176033
PCYOX1	LOC100186242
SRD5A3	LOC100181505
PKM	LOC100180014
ARIH1	LOC100176524
CFAP97	LOC100183866
BTBD19	LOC100186748
CLPS	LOC100184348
PAWR	LOC100181983
DDX5	LOC100183169
TMEM41B	LOC100182206
CHEK2	LOC100175326
CAMKMT	LOC100179656
FANCD2	LOC100184341
PLPP6	LOC100185112
RAD9B	LOC100175771
DNALI1	LOC100182997
C8orf34	LOC100180645
PRAF2	LOC100183811
DDX46	LOC100178584
CWF19L2	LOC100186334
TECR	LOC100183960
QARS1	LOC100185430
RPS26	LOC100180455
RPL10A	LOC100181568
PRELID1	LOC100179114
PSMD13	LOC100184104
USB1	LOC100184605
CNOT11	LOC100186999
SLC10A7	LOC100184617
ADRM1	LOC100179410
MRPL44	LOC100176475
C11orf58	LOC100185878
MRGBP	LOC100183508
AASDH	LOC100177559
RPLP1	LOC100176933
RRAS2	LOC100179263
LYAR	LOC100178835
CNOT2	LOC100182542
PGRMC1	LOC100183066
EIF2B2	LOC100187159
DCTN5	LOC100181156
MCTS1	LOC100176016
DHX33	LOC100185433
PPP6R3	LOC100177844
EIF3G	LOC100178787
TMEM169	LOC100175513
AIFM1	LOC100178288
NDUFS3	LOC100183052
TXNDC9	LOC100180700
GEMIN5	LOC100177551
LACTB	LOC100185711
PDRG1	LOC100183348
DBR1	LOC100179161
PPIL4	LOC100181001
RBM42	LOC100178635
ANAPC10	LOC100176838
SPCS3	LOC100184661
SLC22A15	LOC100179456
RPL3	LOC100177118
OBI1	LOC100185382
C16orf78	LOC100187344
RRAGC	LOC100180665
ATP6V0C	LOC100175987
MTERF3	LOC100183014
ITFG2	LOC100180946
UBXN11	LOC100185765
PRXL2C	LOC100176262
DDX56	LOC100184614
BUD13	LOC100184101
SPATA5	LOC100182252
MKI67	LOC100179407
PICK1	LOC100187297
TBCK	LOC100177070
HENMT1	LOC100184909
BRK1	LOC100175510
ZMYND10	LOC100177840
ELMOD3	LOC100183344
HACL1	LOC100178631
ARL2BP	LOC100179042
LIN9	LOC101241960
CATSPER3	LOC101243493
ZFAND2A	LOC100182904
ABHD17B	LOC100177524
TM9SF3	LOC100181892
CYB5R4	LOC100178699
UBR7	LOC100175841
RPL7	LOC101242128
LRMDA	LOC100177181
ESD	LOC100177163
SYT1	syt1
ST3GAL2	siat4
NAPRT	LOC445731
PAPSS1	asak
NFXL1	zf(nfx1)
NR1H4	fxr
SERINC1	LOC104265369
RDH13	LOC100186057
TBC1D9	LOC100183548
CDC27	LOC100185729
RPL17-C18orf32	LOC100184404
UTP15	LOC100176040
SRL	LOC104265388
SLX4	LOC100186194
SRBD1	LOC104265394
LARS1	LOC100179230
NGRN	LOC104265406
UBOX5	LOC100179665
USP22	LOC100175972
PDCL	LOC100179946
USP40	LOC100179363
NRBF2	LOC100175435
RGS7	LOC100185386
PTGR2	LOC100183016
FRG1	LOC100179962
GUSB	LOC104265414
PPME1	LOC100176026
PLBD2	LOC108949274
ASNS	LOC100185185
WBP2	LOC104265415
CHMP2A	LOC100178975
GCK	LOC100180240
ALMS1	LOC100178629
LACTB2	LOC104265432
CRYZL1	LOC100180788
ATR	LOC100177614
HEATR4	LOC100185731
LACC1	LOC104265446
CCDC115	LOC104265474
TMTC2	LOC100184098
UBTF	ubf
CORIN	LOC100180965
HIF1AN	LOC100179426
PDE10A	LOC100184573
WASHC3	LOC100181722
NIPAL2	LOC100185559
FOCAD	LOC100178039
AGO2	LOC100181160
METTL18	LOC108951015
NCAPD3	LOC100187019
NBR1	LOC100178505
NPC1	LOC778696
TUB	LOC100181434
PARVA	LOC100177690
MTCH2	LOC100185510
MED24	LOC108951018
NBEA	LOC100177959
PHKA2	LOC101243227
FCHSD2	LOC100179143
HEATR9	LOC100177248
MICU3	LOC100176527
HARS1	LOC100185889
MOB2	LOC100175203
CDKL5	LOC101242942
KCP	LOC100176471
USP47	LOC100177599
UBR5	ci-zf(ubr)-5
KIFC3	LOC108951043
INTS12	LOC100186304
ARID2	LOC100177114
NEK10	LOC100175797
ABCD2	LOC100182016
WDR93	LOC100179688
ELOVL4	LOC100182495
SVOP	LOC100183551
STK33	LOC100178036
C2CD3	LOC100184665
HPS1	LOC100180307
KIF3A	LOC100180674
CAPN15	LOC778758
SPON1	LOC100176773
ASAP1	ci-arfgap-11
GABPA	gabpalpha
SFRP2	sfrp2
DEAF1	deaf-1
SMG6	LOC100184868
ASPSCR1	LOC100187211
PTPRB	LOC100184833
CEP135	LOC100177609
KDM1B	LOC100180474
USP6NL	LOC100186824
GNPAT	LOC100180471
MTBP	LOC100183629
ALG1	LOC100177331
EPB41L5	LOC100187177
REXO4	LOC113475750
TRMO	LOC104265417
ADTRP	LOC104265420
ATP8A1	LOC100186827
TRMT44	LOC100186778
GMPPA	LOC113475773
CWH43	LOC100178194
SLC36A4	LOC100187544
POLH	LOC100179427
NSUN7	LOC100186183
CLYBL	LOC113474073
FITM2	LOC104265413
UTP11	LOC100182210
GSTZ1	LOC100181506
FBXO8	LOC100184668
HUS1	LOC100179869
MARCHF6	LOC100184259
NUP54	LOC100185127
SYT7	LOC100177313
RP9	LOC100176341
IBTK	LOC100184670
SPAG9	LOC100186844
IMPA1	LOC100180551
SCRIB	LOC100183941
PHOSPHO2	LOC113475804
PDIA6	LOC100175296
CFAP47	LOC100179897
PFDN2	LOC100177542
EIF2S1	LOC113474014
SLC25A45	LOC100175209
MRPL15	LOC100175207
C7orf50	LOC100186970
HID1	LOC100183409
ARHGAP6	LOC100180410
TMEM144	LOC100176798
SNX25	LOC100177186
ARHGEF17	LOC100185174
SRPK3	LOC100185710
SLC30A9	LOC100181166
DIDO1	LOC100185461
SLC17A5	LOC100187364
SEC31A	LOC100185688
RPAP2	LOC100177812
PGLS	LOC100187363
KIAA1109	LOC100182261
NEK3	LOC104265466
LAMTOR3	LOC113475835
TMTC3	LOC100176519
RTF1	LOC100175277
SGSH	LOC113474074
MICAL3	LOC100175527
TUBGCP2	LOC100184353
DOCK7	LOC100185115
FJX1	LOC101242713
KIF15	klp2
RSPH3	rsp3
RAB2A	rab2
CALM3	cam
TEKT4	tektinA1
ACLY	acl
CRCP	cgrp-rcp
GADL1	csd
WDR59	ci-zf(ring)-3
CEBPG	c/ebpbeta/delta/epsilon
FOXF1	foxf
BHLHA15	mist
SSRP1	ssrp1
ZNF341	zf(c2h2)-26
ZNF236	zf(c2h2)-5
ZFPL1	LOC778831
FBXO11	zf(ubr)-2
EIF2S2	if5-1
SOCS6	socs6
CYBA	LOC100182370
SSB	LOC100184543
FBXL17	LOC100180336
SRSF3	LOC100180129
BLOC1S6	LOC100181388
SART1	LOC100178443
POLR2G	LOC100177778
PEX3	LOC100175349
USP10	LOC100176909
MRPL18	LOC100179281
IDUA	LOC100183172
HSPA9	LOC100175645
PRPSAP2	LOC100186347
PAPLN	LOC100186845
CCP110	LOC100185558
KIF22	LOC100183191
SIRT7	LOC100185848
COIL	LOC100185855
ANKRD60	LOC100183479
COQ5	LOC100179275
EPHX1	LOC100176449
ACYP1	LOC100181599
CDKAL1	LOC100176944
CCS	LOC100184995
VAPB	LOC100181593
CYB5A	LOC100183973
SPAG1	LOC100186061
SNX14	LOC100176088
WARS1	LOC100180832
GALR1	LOC100182353
PPP1R16A	LOC100179271
CEP152	LOC100180703
MPRIP	LOC100177668
KIAA0895L	LOC100177006
DBX1	LOC778572
PRPF39	LOC100179276
PITHD1	LOC100176678
TSEN34	LOC100186340
NOP2	LOC100184370
YWHAE	LOC100175088
SF3B6	LOC100181343
GGACT	LOC100179971
EEFSEC	LOC100186261
CEP95	LOC100180655
ANKS6	LOC100178485
ISOC2	LOC100187172
UNC13A	LOC100176945
KATNIP	LOC100183525
DDOST	LOC100178567
CMPK2	LOC100186893
TEX11	LOC100178810
RBBP8	LOC100186670
EIF2S3	LOC100179499
SUGCT	LOC100182301
GPR137B	LOC100186466
SYCP3	LOC100187231
IFT140	LOC100176326
PRORP	LOC100187385
RRS1	LOC100179977
SCCPDH	LOC100181896
PNO1	LOC100180019
THNSL2	LOC100179675
BBS4	LOC100177448
PGAP3	LOC100182625
GALK1	LOC100177329
MEAK7	LOC100187118
CEP43	LOC100177162
MBIP	LOC100182357
ERO1B	LOC100187389
ATP6V0D1	LOC100187083
PDE9A	LOC100184226
AHCY	LOC100184688
SLC38A7	LOC100177154
IFT81	LOC100182630
TRIQK	LOC100180378
VPS25	LOC100177673
MSH6	LOC100185806
EMC4	LOC100179818
FA2H	LOC100184991
TELO2	LOC100181893
OSTF1	LOC100182722
ACO1	LOC100186938
FDXR	LOC100177510
PPP6C	LOC100177460
NEURL2	LOC100187195
WDTC1	LOC100181066
PSKH1	LOC100182287
SCGN	LOC100177639
NT5C1A	LOC100185509
TRMT12	LOC100176207
CCDC61	LOC100175600
DNAAF5	LOC100177605
ADAM10	LOC100184040
PATL1	LOC100175139
TAF13	LOC100179955
CUL2	LOC100183130
NAF1	LOC100176324
MSTO1	LOC100183653
TACO1	LOC100179843
DENND11	LOC100175191
PPP2R3C	LOC100181302
CLEC16A	LOC100176135
CPEB1	LOC100182966
ZW10	LOC100183428
LRPAP1	LOC100184447
TXN2	LOC100180659
GLRX3	LOC100186125
JMJD6	LOC100176171
YTHDC1	LOC100184234
GCSH	LOC100184495
NSRP1	LOC100179470
LHFPL2	LOC100185362
ALDH2	LOC100183764
GPATCH1	LOC100184230
ATP5F1B	LOC100177133
CTSH	LOC100184721
TPM3	LOC100181855
VPS26B	LOC100179535
MMS19	LOC100179544
CIAPIN1	LOC100178813
DRC3	LOC100186420
RABGGTA	LOC100182669
SYNGR1	LOC100185045
ENTPD5	LOC100181442
MRPL11	LOC100187432
ABCG4	LOC100179107
TATDN1	LOC100180107
TRIM71	LOC100175640
SEPTIN9	LOC100180404
ABHD2	LOC100185844
GNPNAT1	LOC100187046
LARS2	LOC100184323
ANO10	LOC100181951
PDCD6	LOC100185622
PSMC6	LOC100187162
TPX2	LOC100183356
NUTF2	LOC100181596
CZIB	LOC100183970
TSR3	LOC100176322
ABCF2-H2BE1	LOC100185135
GPAA1	LOC100178646
SAYSD1	LOC100181778
EIF3B	LOC100182767
ARL6IP1	LOC100183264
RPL7A	LOC100186345
DSEL	LOC100181013
TTC26	LOC100177132
OXNAD1	LOC100177554
NEK11	LOC100175739
CYCS	LOC100177924
HAGH	LOC100180276
TEX10	LOC100182618
RECQL4	LOC100175589
RNF2	LOC100181787
SCPEP1	LOC100181075
TRAPPC2L	LOC100182304
EXOSC4	LOC100179476
DAD1	LOC100186610
NOC4L	LOC100184672
SETD3	LOC100183922
LOC102725191	LOC100178860
CNEP1R1	LOC100178514
UBE2S	LOC100180099
NUP93	LOC100177747
PIP5K1A	LOC100187365
FIGNL1	LOC100184880
RAB11B	LOC100175425
PTGES3L-AARSD1	LOC100182665
NT5C3A	LOC100184046
CTNNA1	LOC100177963
LAMTOR2	LOC100177011
ATPAF2	LOC100179352
TBL3	LOC100178525
CEP72	LOC100185841
BCL2L2-PABPN1	LOC100181118
CTDP1	LOC100180266
DNAJA1	LOC100186653
SLC39A11	LOC100182614
PSMD11	LOC100186374
PSMB5	LOC100186602
AFG3L2	LOC100182433
AIDA	LOC100177745
SNRPB2	LOC100175421
YIF1B	LOC100176210
BROX	LOC100178522
PMM2	LOC100177626
ARMT1	LOC100182479
ACAA2	LOC101242316
SELENOT	LOC100181742
GRID2IP	LOC101242752
RANBP1	LOC100180626
OPA3	LOC100185809
USP7	LOC100177157
UBE2C	LOC100176437
AIP	LOC100185083
CFAP418	LOC101242795
PSMG3	LOC101242679
BOLA1	LOC100183436
NUMB	numb
SNRNP200	LOC100176960
DNAAF2	LOC100179291
KIZ	LOC100185602
MRE11	LOC100185652
BIRC5	LOC101243347
MRPL43	LOC104265492
ADAP1	arfgap-9
RSPRY1	zf(ring)-26
USF1	usf
EDC4	LOC100177860
KARS1	LOC100185662
ECI2	LOC100182323
APOD	LOC100182368
LIG1	LOC100181519
DUS2	LOC100176105
SCLT1	LOC100177688
TADA2B	LOC100182149
CDO1	LOC101242078
MPG	LOC100178994
UQCRFS1	LOC100177491
MFSD10	LOC100182178
ARHGAP44	LOC100175720
WDR54	LOC104265525
DPEP1	LOC101242276
FER	LOC100187468
MYLK4	LOC100177233
ACO2	LOC101243152
WDR35	LOC100185035
TMEM64	LOC100181842
POLR3A	LOC100185039
KIN	LOC100185802
PYM1	LOC100178760
HSP90AB1	LOC100176019
PRKCA	LOC100186768
VAC14	LOC100181175
ZGRF1	LOC100180327
NALCN	LOC100175593
MDM1	LOC104265571
TECPR2	LOC100177602
GCN1	LOC100182763
TTLL6	LOC100185893
DCXR	LOC100176214
SNX13	LOC100177236
CEP112	LOC100182612
CEP164	LOC100187171
PLEKHG4B	LOC100183129
DDA1	LOC104265547
SBDS	LOC100182003
TXNL4A	LOC100179239
ERN1	LOC100178253
TRRAP	LOC100183703
RHPN2	LOC100179540
SPTBN1	LOC100183466
MFSD6L	LOC100178399
HGD	LOC100176129
NPHP1	LOC100178238
METTL5	LOC100184601
HSPG2	LOC445626
DHX38	LOC100177285
SPHK1	LOC100183047
NFAT5	LOC100187129
LLGL1	LOC100177806
PHLDB2	LOC100186226
RPGRIP1L	LOC100180808
ATG9A	LOC100181201
FBXO41	LOC100179677
XYLT2	xt
TLN2	LOC100176155
OPLAH	LOC100176159
ADAMTS18	LOC100180886
ERCC6L	LOC100180937
SPIDR	LOC100177741
NSUN2	LOC100184803
EXOC7	LOC100180890
SLC9A8	LOC100177813
CSNK2A1	ck2a
HNF4G	hnf4
MEGF8	LOC100176201
ECHS1	LOC100186995
PMFBP1	LOC100186346
FARS2	LOC100179100
CCDC25	LOC100176778
PREP	LOC100187168
PLCG1	LOC100178711
PEX11G	LOC100187475
GPS1	LOC100176942
MYO10	LOC100187113
DYNC1H1	LOC100176169
IPO7	LOC100175483
CCDC102B	LOC100185536
NCBP1	LOC100187372
USP31	LOC100180695
BAG1	LOC100180287
VPS51	LOC100181549
MOSMO	LOC100177667
ZC3H18	LOC100179844
DHODH	LOC100175871
TMX3	LOC100185726
SECISBP2L	LOC100183173
TEX2	LOC100176940
RIPK2	LOC100181177
CCDC191	LOC100177934
KIF5A	LOC100175234
MIPEP	LOC113473986
RMND1	LOC100176852
PALS1	LOC100178334
RRN3	LOC100182246
MAP3K20	LOC778976
GARS1	LOC100185799
CRIM1	LOC100181598
GMPS	LOC100176897
SLC25A27	LOC113474123
PSMB3	LOC113474124
IGSF22	LOC100182059
CFAP20	LOC100175467
GLG1	LOC100175586
TRMT10C	LOC100182308
PRKDC	LOC100185020
GOLGA5	LOC100184562
UBE2O	LOC101243326
TENT4B	LOC100183193
WDR45	LOC100181401
STUB1	LOC100183417
MED19	LOC100177919
SYNE1	LOC100181629
NUP85	LOC100182998
TAF4B	LOC100175488
SLC6A18	LOC100186059
RBBP6	LOC100177084
WDR90	LOC100183480
PMS1	LOC113474142
LRRC63	LOC100180427
SLC25A19	LOC100176542
PGAP1	LOC100182492
ANGEL2	LOC100178596
KATNBL1	LOC113474151
PRKAG1	LOC100177756
FOXB1	foxB
THBS1	LOC619278
GSC	gsc
HSF1	hsf
NFKBIA	ikappab
ZFP36L1	zf(c3h)
FOXM1	foxm
UNKL	zf(c3h)-17
TRAF4	zf(traf/ring)-2
SELENOH	selh
WDHD1	LOC100186467
SLC37A2	LOC100186540
HAO1	LOC100184957
MTR	LOC100179361
TMEM47	LOC100183468
PI4KB	LOC100177020
IFT80	LOC100184954
MINDY4	LOC100182787
TAF1A	LOC100186239
GPR75-ASB3	LOC100180235
PSMD8	LOC100182491
BTBD2	LOC100184864
HGSNAT	LOC100185618
THADA	LOC100181194
SNRK	LOC100178830
ELP6	LOC100177798
GTF2H3	LOC100184165
PCNX4	LOC100181014
ENDOD1	LOC100183258
TTC16	LOC100179452
ELP4	LOC100179761
GALNT4	LOC100176918
GDPD1	LOC100184749
SPAG8	LOC100177416
DDX42	LOC100181782
USP48	LOC100182089
ERMARD	LOC100186780
ARCN1	LOC100175551
ADAMTS12	LOC100178881
ASH1L	LOC778906
HACD3	LOC100175762
TMEM245	LOC100182025
MLKL	LOC100185956
SRPRA	LOC100175861
SNCAIP	LOC100185205
CNTLN	LOC100186808
ITIH4	LOC100180496
PROX1	LOC778983
GGA1	LOC100177371
CASP2	LOC100185724
MRPL40	LOC100177514
BAX	LOC100179864
SEPTIN11	LOC100183588
ENPP5	LOC100180839
SNRPF	LOC100181243
TMEM145	LOC100177246
ZC3H10	LOC100175198
TBC1D16	LOC100183410
WFDC1	LOC100183997
LSM1	LOC100185388
INO80E	LOC100186474
FAM216A	LOC100187295
TRMT5	LOC100180256
AGTPBP1	LOC100185011
NAA25	LOC100184097
SPRYD7	LOC100183694
NUP133	LOC100186719
KIF6	LOC100180997
NKPD1	LOC100182058
ULK4	LOC100185424
LRRC43	LOC100176420
ARL14EPL	LOC100176567
TIPIN	LOC100185057
GKAP1	LOC100178884
KPNA4	LOC100184003
MAP10	LOC100175068
HHIPL1	LOC100185258
ARMC6	LOC100177808
CWC22	LOC100187293
NADSYN1	LOC100181628
DDX24	LOC100186185
CEP120	LOC100178293
SLC25A10	LOC100186682
EXOSC6	LOC100179309
G6PD	LOC100183819
EIF3D	LOC100181450
MICOS10	LOC100176975
B3GALNT2	LOC100184607
POLR1F	LOC100187206
TXNDC16	LOC100177836
ACAD8	LOC100176464
TMED3	LOC100180963
BAZ1A	LOC100186225
MINDY2	LOC100177354
UNC119B	LOC100182443
RSU1	LOC100176592
CDK5R1	LOC100176277
TAF2	LOC100186812
CYC1	LOC100184295
TIGAR	LOC100178594
SMURF2	LOC100175038
FNBP4	LOC100180895
YIPF4	LOC100185673
CSNK1G2	LOC100181432
EMC10	LOC100181673
STYXL1	LOC100184050
MDH2	LOC100178529
NOP53	LOC100176217
GATD1	LOC100179358
ALKBH4	LOC100186431
MICU1	LOC100178483
MRPS17	LOC100184002
PHAX	LOC100177793
MED21	LOC100177017
CCNB1IP1	LOC100182488
KIAA1143	LOC104265311
IFT74	LOC100176974
STIP1	LOC100181490
RITA1	LOC100179159
WBP11	LOC100177211
DDX49	LOC100187445
LIMS2	LOC100184812
WIPI2	LOC100185670
DNAI1	LOC778840
AKT1	LOC100181308
MCM8	LOC100179960
C9orf64	LOC100177511
CPD	LOC100180843
BCL7A	LOC100180348
TEX55	LOC100183205
PRADC1	LOC100180430
ADIPOR1	LOC100175669
EIF3M	LOC100181765
SLC8B1	LOC100175614
MRPL10	LOC100178933
BCKDHA	LOC100184456
DNAJC11	LOC100179306
DRG1	LOC100177117
SNRPG	LOC100175847
NFU1	LOC100185240
WDR83	LOC100187342
ORC5	LOC100180237
POLR2E	LOC100182874
ZNHIT1	LOC100186032
PAM	LOC100186640
ATP6V1A	LOC100184809
ARHGAP19	LOC100175553
PUDP	LOC100175744
RABGEF1	LOC100184203
LGMN	LOC100182585
BRF1	LOC100183676
GNPDA2	LOC100184260
NPRL3	LOC100177888
FLOT2	LOC100186579
BTBD6	LOC100181320
CDK9	LOC100181821
FAM227B	LOC100180943
EIF3F	LOC100183816
CRYL1	LOC100176260
RAB27A	LOC100185936
ERGIC2	LOC100177223
AP3B1	LOC100181883
FBL	LOC100186181
TBC1D25	LOC100179569
TKFC	LOC100182010
KAT8	LOC100179857
GFM2	LOC100186476
C3orf70	LOC100181226
STT3A	LOC100177361
TUBGCP3	LOC100185275
PEX11A	LOC100180565
GINS1	LOC100182896
ETFB	LOC100175883
PRKD3	LOC100180505
AASDHPPT	LOC100175821
CCDC86	LOC100184554
NPEPL1	LOC100183061
NIT2	LOC100180707
CFAP91	LOC100185428
BCAT2	LOC100183647
LRRC69	LOC100186230
ALYREF	LOC100175132
SNX6	LOC100179728
PIGM	LOC101243010
CEP20	LOC101242182
GDPD5	LOC100175063
ZNHIT2	LOC101242714
TPCN1	LOC101243248
MRPL20	LOC101243542
MMACHC	LOC100181296
GARRE1	LOC100186583
USP2	LOC100186834
COA8	LOC104265593
RGP1	LOC100185231
LRRC61	LOC100182048
PTCD3	LOC100179249
POU2F3	LOC778732
ANKEF1	LOC100177384
MEN1	LOC104265605
TIMM29	LOC104265610
CTHRC1	LOC100185086
SLC39A9	LOC100182194
MED23	LOC100177856
TASP1	LOC100178578
CAMK4	LOC100176025
GLRX5	LOC100182247
TBCE	LOC100187005
EHBP1	LOC100185074
EIF4G2	LOC100180257
NFYA	LOC778705
MYBBP1A	LOC100176373
KIAA0825	LOC104265628
MRPL46	LOC100182692
MGAT2	LOC104265636
LONP1	LOC100178941
CSPG4	LOC100175712
ERICH3	LOC104265335
TTC37	LOC100183447
SLC45A2	LOC100184858
XBP1	xbpa
PROX2	prox-b
ABCC5	LOC100179917
LRP4	LOC100184434
KIF1B	LOC100184391
CHURC1-FNTB	LOC100182889
GTF3C6	LOC100187256
VIRMA	LOC100177606
LMLN2	LOC100179160
ANKRD39	LOC100180104
PRX	LOC100177398
RALGAPA1	LOC100182811
SBNO1	LOC100185568
NAT10	LOC100179811
KIF12	LOC100179715
CLK2	LOC100182816
PPTC7	LOC100181266
SSR1	LOC100177374
FASN	LOC100181277
PSMD2	LOC100181495
JHY	LOC100176163
MYO1C	LOC100176258
POLR1B	LOC100183393
TBL1XR1	LOC100187205
VWA8	LOC100181759
LCTL	LOC104265662
THSD4	LOC100181247
OTOF	LOC100183261
CROCC	LOC100176436
NDUFA10	LOC100183017
FAM184B	LOC113474156
RILPL1	LOC100178577
SEPTIN2	LOC100177068
NDUFAF7	LOC100183392
MLH3	LOC100175979
TRMT10A	LOC100180545
MALRD1	LOC100180395
TUBGCP5	LOC101241978
SPAG17	LOC100176412
CKMT2	LOC100181049
PTS	LOC100183853
PGGT1B	LOC100186051
CCNB2	LOC100184393
SNX27	LOC100178144
ABCC4	LOC100182586
HUWE1	LOC100179586
LEKR1	LOC100183357
GSTCD	LOC100176274
FAM184A	LOC101243320
KXD1	LOC113474176
ATP6V0A1	LOC100175508
IGSF21	LOC100182581
SLC35F6	LOC113474004
TLCD5	LOC100181445
HPSE	LOC100185909
CIC	LOC778912
CACNA1D	LOC100184376
CCDC33	LOC100176321
IQCH	LOC100184908
QRICH2	LOC100186493
DCLRE1B	LOC104265655
AKAP1	LOC100174989
TOP3B	LOC100179759
DCAF5	LOC100178920
CAPN9	LOC100185355
ADAMTSL5	LOC100186272
RIOK1	LOC100178061
MBTPS2	LOC100184558
GALNS	LOC100177085
MFSD5	LOC100187309
IMMP1L	LOC100186321
UFC1	LOC100180518
MSMP	LOC113474197
TTC27	LOC100175047
FKBP3	LOC100176168
CTR9	LOC100175816
NPC1L1	LOC778978
TRMT2A	LOC113473990
RMDN3	LOC100184436
SMARCB1	LOC100175060
YEATS4	LOC100182070
UBA52	LOC100185384
SMIM14	LOC113474059
ACSS2	LOC100179555
DPH6	LOC100180152
IKZF5	LOC100185674
DBNL	LOC100186382
RANGAP1	LOC100178936
PPIP5K2	LOC100182708
PAXBP1	LOC113474000
TRAF3IP2	LOC100187055
FBXW11	betaTrCP
RPL32	rl32
LRRC23	lrr37
RAP1B	rap1b
CIR1	cir
CBFB	cbfb
RFX3	rfx1/2/3
KLF2	zf(c2h2)-24
ZNF367	zf(c2h2)-76
TRIM23	zf(bbox/ring)-4
GLIS3	zf(c2h2)-126
USP19	zf(mynd)-3
JUN	jun
SYN3	syn
HTT	htt
CLDN16	LOC100186332
SLC35E1	LOC100175259
TCP1	LOC100175456
NAGK	LOC100183285
MAN2C1	LOC100181902
EDRF1	LOC100177210
PLPP4	LOC100180341
CKM	LOC100178756
ALKBH8	LOC100183670
DHDDS	LOC100179261
SSX2IP	LOC100187444
GLDC	LOC100176441
SPEF2	LOC100181095
ARMC9	LOC100175629
CEPT1	LOC100176633
ENO4	LOC100175258
FAM151B	LOC100187441
ORC4	LOC100183401
TRMU	LOC100175674
VCP	LOC100187157
FYB1	LOC100186459
FGGY	LOC100179764
B4GALT7	LOC779002
LSM8	LOC100182395
SACM1L	LOC100182691
MCCC2	LOC100181141
DAG1	LOC100180077
VBP1	LOC100183491
STOML2	LOC100186852
PORCN	LOC100184764
MRPL41	LOC100185051
WDR61	LOC100182087
NGLY1	LOC100181653
ELOVL7	LOC100184237
PIGV	LOC100184333
VPS33B	LOC100180059
NIM1K	LOC100176045
NAGPA	LOC100184943
LTA4H	LOC100176354
ADPRS	LOC100179757
NDUFB7	LOC100183394
GIPC1	LOC100186863
RUVBL2	LOC100177411
RAB3GAP1	LOC100176460
CEP41	LOC100186570
MUL1	LOC100179597
SKP2	LOC100177208
GEMIN2	LOC100181701
HEATR1	LOC100175808
ATP6V1FNB	LOC100185271
PXK	LOC100184084
MCM10	LOC100180466
PC	LOC100181512
AMDHD1	LOC100181703
RRP36	LOC100184197
SLC38A9	LOC100185028
ZBBX	LOC100176447
IFT22	LOC100179082
PHAF1	LOC100181048
LRRC71	LOC100175788
ALAS1	LOC100179288
MFSD13A	LOC100174994
ACTR1A	LOC100184579
EFCAB7	LOC100178840
VEZT	LOC100182419
TAX1BP3	LOC100176585
NTN4	LOC100185186
CACTIN	LOC100186806
ZSWIM2	LOC100177940
AP3M1	LOC100179714
SARS1	LOC100183239
PSMA5	LOC100176195
DGCR8	LOC100181045
MANF	LOC100178512
EIF5B	LOC100185599
DDX31	LOC100181091
DPH5	LOC100181968
SLC35E3	LOC100180875
MRPL37	LOC100186298
CARM1	LOC100182639
POC1A	LOC100184030
NDUFB6	LOC100178719
SASS6	LOC100182613
HYAL1	LOC100186831
NOP14	LOC100180269
HCCS	LOC100181858
SEC61A2	LOC100176997
PDHB	LOC100181861
MLYCD	LOC100184837
NNT	LOC100177202
BLVRB	LOC100185152
DYNC2LI1	LOC100187521
SPATA17	LOC100185048
BUB3	LOC100186469
ISY1-RAB43	LOC100175454
DDHD1	LOC100180467
POLE4	LOC100179904
GINS4	LOC100184087
IDH3B	LOC100181307
ALG6	LOC100177063
CFAP58	LOC100187286
TOE1	LOC100186753
PRMT5	LOC100186564
RHOT1	LOC100186040
PSMD10	LOC100183552
RBM28	LOC100183682
ATP9A	LOC100179447
DPYD	LOC100175681
KATNAL2	LOC100184384
RRP15	LOC100175679
ARFRP1	LOC100184292
PRPF38A	LOC100180196
ZNF598	LOC100179598
MTREX	LOC100182540
FBXL7	LOC100179689
GADD45GIP1	LOC100175511
COPA	LOC100185196
KMO	LOC100186825
PCCA	LOC100177936
PCLAF	LOC100182832
FH	LOC100186623
CALR	LOC100181856
TLCD4	LOC100177199
CMPK1	LOC100186749
TRAPPC5	LOC100179545
STK39	LOC100181936
ALKBH7	LOC100180366
ATP6AP1	LOC101242403
ANKRD13C	LOC100176931
ATP5F1D	LOC101243330
CTIF	LOC100176357
TRUB2	LOC100178774
NUDCD2	LOC100178976
CFAP53	LOC100181281
STK4	LOC101242287
GATC	LOC100178904
LRRC45	LOC100182813
DRC1	LOC100178765
MRPS7	LOC100184336
ZNF207	zf(c2h2)-28
OGT	LOC100181206
CDC20	LOC100179065
CMC1	LOC104265704
NUDT12	LOC100177271
EMSY	LOC100184307
IWS1	LOC100187539
CAPSL	LOC100180354
HS2ST1	LOC100182466
RPS2	LOC100178561
ABHD4	LOC100185645
GTF2H1	LOC100176629
UBE2N	LOC100184240
TNPO2	LOC100181135
TUT4	zf(cchc/c2h2)-1
WDPCP	LOC100182266
CCDC189	LOC100180394
TBC1D24	LOC104265738
M1AP	LOC104265739
SPATA48	LOC100185401
POLE	LOC100175840
UNCX	LOC778789
MAX	LOC104265746
FANCI	LOC100187436
ACOT11	LOC100176351
PPARGC1A	LOC100184997
TDRD12	LOC100179489
FOXE1	foxE
WDR1	LOC100185976
DEGS1	LOC100175607
ECPAS	LOC100183050
TRPM3	LOC100178950
MVP	LOC100185054
SMG9	LOC108949276
FBXW4	LOC100185879
POFUT1	LOC100181584
RAD17	LOC100179734
TYSND1	LOC108949513
MPDZ	LOC100186631
SURF6	LOC100175854
RBSN	LOC100185016
C3orf20	LOC100175408
SPATA1	LOC100183485
RNF123	LOC100182416
DOCK1	LOC100176641
SLK	LOC100179766
ZFYVE9	zf(fyve)-3
AASS	LOC104265748
GXYLT2	LOC108949523
SLC51A	LOC100178963
LEXM	LOC100182803
ERCC8	ckn1
EEA1	zf(fyve/c2h2)-2
ZFP1	zf(c2h2)-27
KDM8	LOC100181325
MATR3	LOC100179336
DOT1L	LOC100178360
FBH1	LOC100178964
CFAP69	LOC100186697
U2SURP	LOC100177335
FGFRL1	LOC104265710
DPH2	LOC100181314
MFSD14A	LOC100182806
NASP	LOC100180522
GPAT4	LOC100179614
TRAPPC13	LOC100186853
ADAR	LOC100183336
ATPAF1	LOC104265750
DAB1	LOC100177528
ATP5IF1	LOC100185859
UMPS	LOC100180443
UBXN4	LOC101242599
FDXACB1	LOC104265727
MMP21	LOC100183446
CLCN2	LOC113474026
LMBRD2	LOC100185059
CLPTM1	LOC100182688
RPRD1B	LOC100181755
RELN	LOC100184419
TTC28	LOC100179612
RWDD3	LOC113474266
CNOT1	LOC100182575
DMTF1	LOC100184910
HMGCS1	LOC100175295
SARAF	LOC100178096
CCNJ	LOC100185975
AK3	LOC100182043
MAGED2	LOC100181542
ELOB	LOC100186014
CD109	LOC100186364
MYO7A	LOC100185950
SVEP1	LOC100177891
IARS1	LOC100187404
ORC1	LOC100179807
THOC3	LOC100176365
NOX4	nox4
GATAD1	gat-like
SMAD4	smad4
CYBB	nox2
SELENOO	selo
MRM3	LOC100179690
GDAP2	LOC100186783
CIP2A	LOC100179686
FBXO3	LOC100177722
SPG7	LOC100181644
IQANK1	LOC100183353
LDHD	LOC100186045
FIBP	LOC100183687
TFG	LOC100181329
TIPRL	LOC100182021
CFAP61	LOC100180804
NDUFAF1	LOC100179693
MAN1A2	LOC100185200
KHDC4	LOC100182172
ATP5PO	LOC100179838
BVES	LOC100175169
AFG1L	LOC100177386
PAAF1	LOC100185356
TK1	LOC100182994
FABP2	LOC100183635
GLUL	LOC100186158
PSMC2	LOC100185096
FEM1B	LOC100183697
IPPK	LOC100177443
NDUFAF4	LOC100180370
WTAP	LOC100186919
MIX23	LOC100177160
MEPCE	LOC100175253
ARL15	LOC100185439
BOP1	LOC100177341
TP53I11	LOC100180866
TEKT1	LOC100186452
TAF12	LOC100181502
RPS6KA3	LOC100175855
SF3A3	LOC100184779
MTTP	LOC100183073
SFT2D2	LOC100177665
ZDHHC3	LOC100185534
RBM48	LOC100183170
CCDC83	LOC100180806
ARIH2	LOC100179266
DHRS12	LOC100176936
STK38	LOC100184769
ABHD14B	LOC101243099
RPL13A	LOC101243418
RPL24	LOC100175217
ZMPSTE24	LOC100176674
MAN2B1	LOC100176799
URB1	LOC100181585
MCM2	LOC100186333
SYTL1	LOC100182830
TEX264	LOC104265776
SNRPD1	LOC100177388
MCFD2	LOC100175812
TMEM170B	LOC100182421
MCRS1	LOC100183732
RINT1	LOC100181370
ARF3	LOC100184752
PARP4	LOC100175119
THBS3	thbsb
FZD4	fz4
MAP3K7	tak1/mapkkk7
PRSS16	LOC100183631
OCRL	LOC100177344
SIRT1	LOC101242972
TMEM181	LOC100176703
UNG	LOC100184071
OPA1	LOC100179216
CACNA1I	LOC100175809
TRAPPC10	LOC104265790
HSPD1	LOC100186337
DLG5	LOC100185197
E2F5	e2f4/5
CELF3	LOC100176847
CEP57	LOC100179732
CHRD	LOC778563
SMYD4	LOC100182064
MRM1	LOC100187112
CMSS1	LOC100183920
MTAP	LOC100177521
PHB2	LOC100186056
ENKD1	LOC100185589
NOSTRIN	LOC100179250
KYNU	LOC100176511
ADK	LOC100175447
WARS2	LOC100175684
CEP97	LOC100175850
KLHL10	LOC100175380
DDX20	LOC100183959
DENND6A	LOC100181589
TBX10	tbx1
EN2	en
RPL35A	r35a
RHOA	rhoc
APTX	aptx
NFKB1	nfkbp105
SUPT4H1	spt4
DNAI2	ic1
TRIM37	zf(bbox/ring)-2
BCL6B	zf(btb/poz)
DYTN	zf(zz)-4
MKRN1	zf(c3h/ring)-1
CYHR1	zf(traf/ring)-4
SELENOK	selk
RCC1	rcc1
ERCC3	LOC100183594
COPS4	LOC100183592
RUSF1	LOC100182577
AURKC	LOC100176829
GSR	LOC100185545
CCDC13	LOC100182783
MICALL2	LOC100185097
EFCAB9	LOC100185500
ARL16	LOC100187527
TBCCD1	LOC100180988
MELTF	LOC100183576
ORC3	LOC100177877
ACP1	LOC100186652
PEX14	LOC100180448
TUBGCP4	LOC100180749
RAB6B	LOC100178081
ATAD3A	LOC100177022
NSFL1C	LOC100180229
RAB36	LOC100179448
RAB19	LOC100186779
TRAPPC12	LOC100183138
OTUD5	LOC100187208
CRYZ	LOC100176554
EIF3I	LOC100177148
L3MBTL3	zf(c2hc)-1
TRNT1	LOC100187258
CCM2	LOC100177878
RTN4IP1	LOC100186318
ZDHHC6	zf(dhhc/fyve/phd)-1
TMEM106B	LOC100184867
GAS1	LOC100185778
CLSPN	LOC100179558
CUL1	LOC100177902
BCS1L	LOC100181911
CENPI	LOC100184944
C22orf23	LOC100183584
CLCN6	LOC100174995
VPS52	LOC100176467
ANKRD42	LOC100184405
DUSP23	LOC100187482
LSG1	LOC100177800
SNAPC4	LOC100184273
BBS5	LOC100178020
TMEM65	LOC100184985
HPCAL4	LOC100176875
PSMB4	LOC100183387
STPG3	LOC100175702
HOGA1	LOC100181036
TBC1D23	LOC100184699
RAB33B	LOC100180386
ATPSCKMT	LOC100185470
CHMP4B	LOC100185572
TMEM127	LOC100178677
UBE2G1	LOC100182334
RIOK2	LOC100177064
GTF3C4	LOC100180654
SEC24C	LOC100184298
TYW5	LOC100178290
PPP1R8	LOC100182616
SLC35B1	LOC100185019
HECTD2	LOC100179398
FBXO45	LOC100184214
DARS1	LOC100186203
SNRPD3	LOC100181057
PRKX	LOC100175976
BLZF1	LOC100186591
LZTFL1	LOC100181439
BCCIP	LOC100181185
IFT52	LOC100175588
SDHAF4	LOC100184899
MTFR2	LOC100185797
GPN2	LOC100181475
RARS2	LOC100177260
HADH	LOC100187496
SDHB	LOC100181830
SUCO	LOC100179144
SNRNP27	LOC100176822
KIAA0753	LOC100177179
PPOX	LOC100177594
GNB1	LOC100182745
RBMX2	LOC100187410
PRMT3	LOC100186368
SLC6A5	LOC100185022
CFAP298-TCP10L	LOC100183986
SPATS1	LOC100179294
RNF4	LOC100182651
DAW1	LOC100181614
LSM7	LOC100180305
COX11	LOC100181516
IFT46	LOC100178331
MALSU1	LOC100186222
FECH	LOC100181547
PFDN6	LOC100179681
CCDC103	LOC100176015
RHEB	LOC100179217
GFM1	LOC100184797
SRM	LOC100176863
CCNL1	LOC113473999
NDUFB5	LOC100176872
NFYC	LOC100182928
PUS1	LOC100182320
PRPF6	LOC100176856
INTS11	LOC100186018
[truncated: 3,267 more rows]

## Sheet: CI_CS 1-1
C. intestinalis	C. semilaevis
kif3b	kif3b
tbx20	tbx20
fibrn	LOC103385943
chat	LOC103381961
fut13	pofut2
foxL	foxl2
zeta	LOC103389639
nf-x-like	LOC103377401
zf(traf/ring)-5	traf7
yb1/2/3	ybx1
zf(c2h2)-141	mtf1
ci-ndk/dm44	nme7
LOC100187190	alkbh3
LOC100180912	utp23
LOC100177970	sf3b4
LOC100178249	mgme1
LOC100180623	ppm1g
LOC100179460	psmb2
LOC100181980	hadha
LOC100176065	abtb1
LOC100175648	tsr2
LOC100180132	c18h6orf62
LOC100181403	poldip3
LOC100180117	c16h3orf38
LOC100179652	hadhb
LOC100187349	LOC103378498
LOC100175942	smug1
LOC100181128	ilkap
LOC100185658	ndc80
LOC100183971	ccdc50
LOC100185938	ypel5
LOC100183293	LOC103385145
LOC100185804	ptrh2
LOC100177311	LOC103389605
LOC100181225	lsm6
LOC100183482	LOC103383940
LOC100181597	LOC103384521
LOC100178569	LOC103386132
LOC100187351	ptpmt1
LOC100186450	hbs1l
LOC100179273	utp3
LOC100177473	pstk
LOC100186542	ergic1
LOC100178060	mmadhc
LOC100183273	tbl2
LOC100178866	impdh2
LOC100182595	rab23
LOC100186759	LOC112486586
LOC100177782	arhgef16
LOC100184361	ift57
LOC100176741	psmb1
LOC100184069	fam96a
LOC100178076	rnf32
LOC100182799	czh9orf116
LOC100184386	letm1
LOC100178572	sf3b5
LOC100183611	pik3cb
zf(ubp)-1	usp5
LOC100183802	btbd7
LOC100186616	c6h12orf4
LOC100186773	gtpbp10
LOC100179473	rack1
LOC100186747	atg13
LOC100184283	rcn1
LOC100184375	ankzf1
LOC100184474	tmem128
LOC100179295	edc3
LOC100187545	pdcd6ip
LOC100175773	wdr44
LOC100179585	psma2
LOC100178493	dhx37
LOC100187194	tmem86a
LOC100177721	cfap52
LOC100177732	psmd12
LOC100181837	LOC103385802
LOC100184010	rae1
LOC100179827	erlec1
LOC100181466	lmbrd1
LOC100178586	sec62
LOC100184799	frk
LOC100183240	LOC103396562
LOC100178502	ppp1r42
LOC100179775	apip
LOC100176704	snf8
LOC100184528	hmces
LOC100182135	dusp14
LOC100186922	bbs1
LOC100184420	mmel1
LOC100183227	nol10
LOC100185268	arhgap39
LOC100182907	trappc9
LOC100184503	xpnpep1
LOC100182429	ppp1r7
LOC100180865	mcph1
LOC100182140	spg21
LOC100186495	lpcat3
LOC100181257	selenoi
LOC100176513	shmt2
LOC100175947	c11h1orf50
LOC100186738	asic1
LOC100178785	mrpl28
LOC100175125	tmed6
LOC100179412	cabcoco1
LOC100179736	retreg2
LOC100178204	ccdc92b
LOC100186144	adhfe1
LOC100175895	cntd1
LOC100178947	rnaseh2c
LOC100176413	atp5pd
LOC100178258	pim3
LOC100181414	psmb6
LOC100177773	LOC103378276
LOC100181643	tent2
LOC100183012	tsn
LOC100178016	LOC103388566
LOC100176196	rcc2
LOC100175083	taf3
LOC100181107	thoc6
LOC100187510	wdr48
LOC100185245	sgpl1
LOC100181367	prim2
LOC100176424	atp6v1d
LOC100179021	nsmce1
LOC100185139	ntmt1
LOC100186636	brd7
LOC100184256	exosc7
LOC100178463	scyl2
LOC100181879	LOC103396229
LOC100187033	med4
LOC100179773	scyl3
LOC100186746	atg3
LOC100185081	kdelc1
LOC100175982	LOC103391261
LOC100180375	rnf181
LOC100183386	nelfa
LOC100178814	krtcap2
LOC100182607	golim4
LOC100178010	tmem196
LOC100177911	casd1
LOC100181080	cib1
LOC100179437	mcm7
zf(c2h2)-86	cwc15
LOC100181920	rtca
LOC100185791	ptpa
LOC100180613	kansl2
LOC100184917	mfap1
LOC100176396	bdh1
LOC100183602	uba3
LOC100185456	usp15
LOC100184934	coq4
LOC100180742	dld
LOC100177280	LOC103395611
LOC100180218	eme1
LOC100175875	LOC103395653
LOC100186064	ppp2ca
LOC100183367	ruvbl1
LOC100178029	dym
LOC100181056	LOC103392749
LOC100182032	acot7
LOC100179526	slc25a40
LOC100176001	LOC103389263
LOC100178312	wdr33
LOC100184221	LOC103392507
LOC100181934	abt1
LOC100182660	zpr1
LOC100186713	LOC103394257
LOC100186199	naa10
LOC100180421	clns1a
LOC100177596	eif4a1
LOC100183834	dnajb9
LOC100181294	ift88
LOC100180313	LOC103392804
LOC100182072	LOC103398686
LOC100186590	dtd2
LOC100185465	imp4
LOC100181829	lsm12
LOC100175630	pebp1
LOC100177957	ryk
LOC100182754	ss18l2
LOC100183463	tmem115
LOC100181112	wdr82
LOC100178284	mkln1
LOC100181298	psmd3
LOC100175786	pop1
LOC100176619	stard3
LOC100177815	eloc
LOC100183934	pex5
LOC100181260	polr3gl
LOC100178457	LOC103378974
LOC100176583	ndufaf5
LOC100179745	LOC103397892
LOC100178986	LOC103389255
LOC100177461	LOC103399367
LOC100183884	lrrc47
LOC100177536	d2hgdh
LOC100182886	LOC103376670
LOC100186880	odc1
LOC100179182	dnajc2
LOC100184321	mrps25
LOC100177284	dlg3
LOC100175223	pex16
LOC100176859	LOC103384378
LOC100175858	sucla2
LOC100178012	mblac1
LOC100187124	sumf1
LOC100178320	api5
LOC100176561	nle1
LOC100182764	LOC103377456
LOC100178141	snrnp70
LOC100177347	ube2m
LOC100186012	pask
LOC100175829	c8h12orf66
LOC100179694	yrdc
LOC100181377	cuedc1
LOC100179032	LOC103388936
LOC100186925	fbxo36
LOC100184533	fam185a
LOC100177327	seh1l
LOC100187471	dis3
LOC100177476	psma3
LOC100186830	tcte1
LOC100185343	chek1
LOC100178261	sigmar1
LOC100180635	cfap300
LOC100175952	osbpl8
LOC101242837	slc25a26
LOC101242851	ogfod3
LOC101242554	rnf103
LOC100175580	agps
LOC100187383	mrpl13
LOC100186638	nif3l1
LOC100183654	dkc1
LOC101243377	mien1
LOC101243091	asna1
LOC100186894	cdc5l
LOC100177123	mrpl35
LOC100179723	LOC103387766
LOC100182566	ndufb10
LOC101242532	cnpy2
LOC101242596	LOC103384036
LOC100175042	mrpl22
LOC100179028	gcc2
LOC100177449	ezh2
LOC104265362	LOC103399026
LOC100180571	inppl1
lasp	LOC103392738
LOC100184439	arfgef2
LOC100180800	dnajc3
LOC100183846	LOC103397428
LOC101242937	mrps11
LOC100185082	LOC103390965
LOC100180409	spo11
LOC100178842	tars
LOC104266800	tmem201
LOC100177289	usp14
LOC100175577	itfg1
LOC100184515	LOC103378925
LOC100178737	LOC103391940
LOC100184994	rpa2
LOC104266806	LOC103388034
LOC100180876	c11h1orf158
LOC100184157	tmem68
LOC104266811	LOC103386383
LOC100179751	tmem67
LOC100178139	brcc3
dkc1	LOC103391284
LOC100186515	LOC103396833
LOC100178622	LOC103385130
LOC100184140	srp14
LOC104266836	intu
LOC104265329	axdnd1
LOC100177780	nr2c2ap
LOC104266851	mrrf
LOC104266852	mmab
LOC100175272	slc25a11
LOC104266854	pmvk
LOC104266855	polr3h
LOC100177474	tpp2
LOC100175695	gtpbp4
LOC100186157	LOC103395900
LOC100181953	n6amt1
zf(an1)-3	zfand4
LOC100178637	dhx34
LOC100181726	vps53
LOC100184963	sfxn2
LOC100178121	LOC103387539
LOC100182022	LOC103393217
LOC100186785	LOC103379758
LOC101242356	tex36
LOC100186389	tmem214
LOC104266877	ntpcr
zf(zz)-7	mib1
LOC104266888	lrrc20
LOC100184851	ncstn
LOC100180651	LOC103390726
LOC100181249	tep1
LOC100175889	abcb11
LOC100175761	herc4
LOC100186302	anapc4
LOC108949555	LOC103388596
LOC101242248	dnah2
LOC100177369	catip
LOC100182770	dcaf8
LOC100176663	ttc34
LOC100180025	xpo7
LOC100179824	LOC103396560
LOC100178095	shq1
LOC100182317	cpox
LOC100176369	strada
LOC100179600	LOC103395326
LOC100179292	znf830
LOC100186718	atp5f1c
LOC494389	hip1
duox-b	duox1
zf(c2h2)-25	casz1
LOC100184347	taf1c
LOC100176615	rgs22
LOC100176532	sf3b1
LOC100175178	mrps10
LOC100175056	washc5
LOC100181616	kcnb1
LOC100176154	acss3
LOC100175652	rttn
LOC100182717	timeless
LOC100179525	polq
LOC100184913	dirc2
LOC100183520	tmco3
LOC100186517	tex261
capzb	capzb
LOC100181969	LOC103391049
LOC100176533	nus1
LOC100180510	LOC103383283
LOC100180523	dio1
LOC100182119	lama2
LOC100176261	trip12
LOC100186923	usp8
LOC100178062	ipo5
LOC100176463	uba1
LOC104265339	tdrd1
LOC113474007	exoc4
LOC100177427	gpr155
LOC100182549	LOC103382581
LOC100186400	LOC103392023
LOC100182051	rad50
LOC100183775	cep85
LOC100176751	uvrag
LOC100175940	LOC103395074
LOC100176709	tmem209
LOC100176610	adck1
LOC100181333	slc19a2
LOC100176606	kif17
LOC100182155	LOC103383573
LOC100181003	ccdc51
LOC113474350	napg
LOC100177245	ust
LOC100176817	LOC103399977
LOC100183569	rmdn1
LOC113474404	cops7a
LOC100184020	ndufb8
LOC100178251	cinp
LOC108950015	immp2l
LOC100183094	LOC103386171
gi1	LOC103382723
LOC100176627	hdlbp
LOC100181771	tubgcp6
LOC100187304	grwd1
LOC100178641	efhd2
LOC100176473	mastl
LOC100180961	cars
LOC100182114	sdf4
LOC100184683	grn
LOC100177345	ddx10
LOC100182884	polr3f
LOC104266883	nudt21
LOC100186044	maip1
LOC100185988	psmc3ip
LOC100182226	mrs2
LOC100185298	tinagl1
LOC100175906	mrps22
LOC100182725	LOC103388881
LOC113474721	lyrm7
LOC100180681	enkur
LOC100187169	pgd
LOC100183686	ddx1
LOC100178939	mphosph10
LOC113474739	LOC103392231
LOC100177495	prcp
LOC100178513	mvd
LOC100179712	tgs1
LOC100186709	ttll10
LOC100185178	LOC103384414
LOC100182278	pgs1
LOC100180425	fbxl2
LOC100178599	LOC103377265
LOC100184363	kcnab1
LOC100186714	mpdu1
LOC100178853	ndufs7
LOC100181477	ran
LOC100187321	ssu72
LOC100185221	ncapd2
LOC100176943	gpr161
LOC100186260	rnf13
LOC100185686	slc12a8
LOC100186841	ece1
LOC100184443	cpt2
LOC100175731	bicc1
LOC100179493	dennd1a
LOC100176982	plekhm2
LOC100182812	LOC112486324
LOC113475629	sel1l
LOC100180461	dnah10
rhamm	LOC103391411
ptp	ptpn4
adh3	LOC103390639
su(h)	rbpj
th	LOC103380366
vsp	LOC103395088
rbj	dnajc27
LOC778542	LOC103382907
e2f1/2/3/6	e2f3
LOC778671	msl3
smad1/5	LOC103391130
zf(phd)-1	phf10
LOC778994	LOC103380965
zf(dhhc)-1	zdhhc20
zf(c3h)-5	dus3l
zf(ring/c6hc)-7	rnf14
kcnq4/5	kcnq4
sepn1	selenon
LOC100187037	lrrc74b
LOC100177395	polr2c
LOC100181840	ggt7
LOC100184644	btbd10
LOC100176035	atg7
LOC100183212	rfc1
LOC100182277	asl
LOC100186760	tmem185a
LOC100183868	gpcpd1
LOC100181882	tnpo3
LOC100179750	nars2
LOC100178127	anapc1
LOC100175065	mrpl30
LOC100178924	ints5
LOC100175913	dpys
LOC100178746	piga
LOC100178161	sepsecs
LOC100181988	sdccag8
LOC100183265	dhx36
LOC100184729	rgn
LOC100178355	arl2
LOC778670	nr1h3
LOC100187260	LOC103392138
LOC100184170	extl3
LOC100177222	LOC103381699
LOC100184870	ada
LOC100183487	LOC103396489
LOC100177316	arhgap1
LOC100183873	dcaf13
LOC100183099	vps8
LOC100181137	sys1
zf(cchc)-24	srsf7
LOC100183681	aplf
LOC100176594	rpn2
LOC100175100	cnot4
LOC100187391	ercc5
LOC100179475	ubxn1
LOC100185360	exosc1
LOC100187065	washc4
LOC100177805	aagab
LOC100186704	supt20h
LOC100178308	LOC103383673
LOC100178507	amz2
LOC100177138	use1
LOC100180158	eipr1
LOC100182893	galc
LOC100177274	yipf6
LOC100187504	LOC107990229
LOC100180692	glyr1
LOC100180414	borcs5
LOC100179174	fam199x
LOC100178283	polr2h
LOC100178172	cwh2orf68
LOC100184269	ints9
LOC100176850	nom1
LOC100182805	LOC103393952
LOC100175863	tes
LOC100177417	paics
LOC100179576	nol9
LOC100181324	khk
LOC100184979	nup37
LOC100174991	sin3a
LOC100183194	synrg
LOC100184766	LOC103379607
LOC100179965	tmem70
LOC100185398	actl6a
LOC100185530	wdr55
LOC100183018	wdr19
LOC100178301	LOC103395327
LOC100179874	xpnpep3
LOC100185177	nae1
LOC100182716	gen1
LOC100182212	st13
LOC100182996	mlf1
LOC100180671	LOC103391219
LOC100186387	slc35c1
LOC100183027	rps3a
LOC100178006	tbcc
LOC100185883	aars
LOC100176568	dnajc12
LOC100175965	mrpl3
LOC100183519	ctu1
LOC100183701	ddx27
LOC100176577	ccna2
LOC100186192	LOC103383783
LOC100175995	commd2
LOC100179315	got2
LOC100186196	ckap2l
LOC100175487	LOC103387801
LOC100181059	pdzd11
LOC100183830	c9h4orf33
LOC100178800	cunh7orf25
LOC100177342	LOC103380122
LOC100177545	cstf3
LOC100186232	vcpip1
LOC100176979	gclc
LOC100180610	prodh2
LOC100179125	mars2
LOC100179157	ccdc134
LOC100175233	tmco4
LOC100186475	mfn2
LOC100186699	LOC103391080
LOC100177088	mos
LOC100179706	med11
LOC100177276	LOC103397713
LOC100179453	ptprg
LOC100179621	scoc
LOC100178307	faxdc2
LOC100177365	fam96b
LOC100178328	uxs1
LOC100176643	dhcr7
LOC100182759	polr2d
LOC100178248	kdsr
LOC100175025	ftsj1
LOC100175939	npc2
LOC100181697	ncbp2
LOC100178138	LOC112487466
LOC100181474	sdr39u1
LOC100184105	slc30a5
LOC100181408	igbp1
LOC100184465	cpsf3
LOC100185120	LOC103388612
LOC100179070	glt1d1
LOC100182755	aldh16a1
LOC100175730	LOC103393101
LOC100179873	ncdn
LOC494391	eif2ak3
LOC100185436	tbc1d30
LOC100175199	acsf3
LOC100180073	actr6
LOC100180720	gpn3
LOC100183076	gtpbp3
LOC100187036	zc3hc1
LOC100178843	fkbp6
LOC100183233	naxd
LOC100180716	rpl31
LOC100184642	ostm1
LOC100177861	gspt1
LOC100186246	sdf2
LOC100176038	ufsp2
LOC100176033	rps3
LOC100181505	srd5a3
LOC100180014	LOC103380453
LOC100176524	arih1
LOC100183866	cfap97
LOC100183169	LOC103383782
LOC100182206	tmem41b
LOC100175326	chek2
LOC100179656	camkmt
LOC100184341	LOC103385922
LOC100183149	LOC103380107
LOC100182997	dnali1
LOC100180645	c3h8orf34
LOC100183811	praf2
LOC100178584	ddx46
LOC100186334	cwf19l2
LOC100183960	tecr
LOC100185430	qars
LOC100180455	rps26
LOC100181586	trib2
LOC100181568	rpl10a
LOC100184104	psmd13
LOC100184605	usb1
LOC100186999	cnot11
LOC100184617	slc10a7
LOC100179410	LOC103385601
LOC100176475	mrpl44
LOC100182243	LOC103388416
LOC100185878	c6h11orf58
LOC100183508	mrgbp
LOC100177559	aasdh
LOC100176933	rplp1
LOC100179263	rras2
LOC100178835	lyar
LOC100183066	pgrmc1
LOC100187159	eif2b2
LOC100181156	dctn5
LOC100178332	LOC103391151
LOC100176016	mcts1
LOC100185433	dhx33
LOC100177844	LOC103379518
LOC100178787	eif3g
LOC100175513	tmem169
LOC100178288	aifm1
LOC100183052	ndufs3
LOC100180700	txndc9
LOC100177551	gemin5
LOC100183348	pdrg1
LOC100179161	dbr1
LOC100181001	ppil4
LOC100178635	rbm42
LOC100176838	anapc10
LOC100184661	spcs3
LOC100179456	slc22a15
LOC100177118	LOC103392522
LOC100180665	rragc
LOC100183014	mterf3
LOC100183817	smox
LOC100180946	itfg2
LOC100185765	ubxn11
LOC100176262	aaed1
LOC100184614	ddx56
LOC100184101	bud13
LOC100182252	spata5
LOC100177557	ccdc12
LOC100179407	rara
LOC100187297	pick1
LOC100177070	tbck
LOC100184909	henmt1
LOC100175510	brk1
LOC100177840	zmynd10
LOC100178631	hacl1
LOC100179042	arl2bp
LOC101241960	lin9
LOC100182904	zfand2a
LOC100187016	pam16
LOC100177524	abhd17b
LOC100181892	tm9sf3
LOC100178699	LOC103388873
LOC100183774	LOC103379955
LOC100175841	LOC103381373
LOC101242128	rpl7
LOC100177181	LOC103386980
LOC100177163	esd
LOC101243508	ankrd49
syt1	syt1
siat4	LOC103386354
LOC445731	naprt
zf(nfx1)	nfxl1
zf(c2h2)-12	LOC103387095
fxr	nr1h4
LOC104265369	serinc1
LOC100175717	kiaa0319l
LOC100183548	tbc1d9b
LOC100185729	cdc27
LOC100184404	rpl17
LOC100176040	utp15
LOC104265388	srl
LOC100186194	slx4
LOC104265394	srbd1
LOC100179230	lars
LOC100179665	ubox5
LOC100179946	pdc
LOC100179363	usp40
LOC100175435	nrbf2
LOC100185386	rgs7
LOC100183016	ptgr2
LOC100179962	frg1
LOC104265414	gusb
LOC100176026	ppme1
LOC108949274	plbd2
LOC100185185	asns
LOC100178975	chmp2a
LOC100180240	gck
LOC100178629	alms1
LOC104265432	lactb2
LOC100180788	cryzl1
LOC100177614	atr
LOC104265446	lacc1
LOC104265463	LOC103398225
LOC104265467	LOC103377252
LOC104265474	ccdc115
LOC100180965	corin
LOC100179426	hif1an
LOC100184573	pde10a
LOC100181722	washc3
LOC100181160	LOC103394124
LOC108951015	mettl18
LOC100187019	LOC103387751
LOC100181341	polr2j
LOC778696	npc1
LOC100187458	svip
LOC100181434	tub
LOC100177690	LOC103379681
LOC100185510	mtch2
LOC100182539	mrps26
LOC108951018	med24
LOC100177959	lrba
LOC100176821	LOC103392693
LOC101243227	phka1
LOC100180967	hcrtr2
LOC100179618	LOC103395739
LOC100185889	hars
LOC100175203	mob2
LOC100176471	kcp
LOC100177599	usp47
ci-zf(ubr)-5	ubr5
LOC108951043	kifc3
LOC100186304	ints12
LOC100175797	nek10
LOC100182016	abcd1
LOC100186121	LOC103388305
LOC100182495	LOC103393619
LOC100176220	arhgap18
LOC100178036	stk33
LOC100184665	c2cd3
LOC100180307	hps1
LOC100180674	kif3a
LOC778758	capn15
ci-arfgap-11	asap1
gabpalpha	gabpa
sfrp2	sfrp2
LOC100184868	smg6
LOC100187211	aspscr1
LOC100178274	cux1
LOC100177609	cep135
LOC100180474	kdm1b
LOC100183629	mtbp
LOC100177331	alg1
LOC100187177	epb41l5
LOC113475750	rexo4
LOC104265417	trmo
LOC100180531	LOC103386207
LOC100186827	atp8a2
LOC100186778	trmt44
LOC100176890	mipol1
LOC113475773	gmppa
LOC100187544	LOC103391073
LOC100179427	polh
LOC100180213	LOC103378547
LOC100186183	LOC103390986
LOC100187006	LOC103395744
LOC113474073	clybl
LOC104265413	fitm2
LOC100182210	utp11
LOC100181506	gstz1
LOC100184668	fbxo8
LOC100179869	hus1
LOC100187107	ppp1r12a
centd2	arap1
LOC100185127	nup54
LOC100186556	nup210
LOC100181253	cttn
LOC100176341	rp9
LOC100184670	ibtk
LOC100178393	cracr2b
LOC100182348	eloa
LOC100180551	LOC103398746
LOC100183941	scrib
LOC113475804	phospho2
LOC100175296	pdia6
LOC100179897	cfap47
LOC100177542	pfdn2
LOC113474014	eif2s1
LOC100181763	theg
LOC100175209	slc25a48
LOC100175207	mrpl15
LOC100186970	c8h7orf50
LOC100176802	lama5
LOC100183409	LOC103392808
LOC100186331	atp10b
LOC100176798	tmem144
LOC100182751	urb2
LOC100177186	snx25
LOC100185174	arhgef17
LOC100185710	LOC103386139
LOC100181166	slc30a9
LOC100187364	LOC103386880
LOC100185688	LOC103381934
LOC108951018	rpl21
LOC100177812	rpap2
LOC100187363	pgls
LOC100182261	kiaa1109
LOC113475835	lamtor3
LOC100176519	tmtc3
LOC113474008	LOC103392034
LOC100175277	rtf1
LOC100175527	mical2
LOC100184353	tubgcp2
LOC100185115	LOC103395416
zf(c2h2)-59	osr2
LOC101242713	fjx1
klp2	kif15
rsp3	LOC103380872
rab2	rab2a
tektinA1	tekt4
acl	acly
cgrp-rcp	crcp
ci-zf(ring)-3	wdr59
atf4/5	atf5
c/ebpbeta/delta/epsilon	LOC103378942
mist	bhlha15
ssrp1	ssrp1
zf(c2h2)-26	znf341
zf(c2h2)-5	znf236
LOC778831	zfpl1
if5-1	eif2s2
lefty/antivin	LOC103398527
socs6	socs6
rbp1-like	arid4b
LOC100182370	LOC103379180
LOC100184543	ssb
LOC100180336	fbxl17
LOC100181388	bloc1s6
LOC100178443	sart1
LOC100177778	polr2g
LOC100175349	pex3
LOC100176909	usp10
LOC100179281	mrpl18
LOC100183172	idua
LOC100175645	hspa9
LOC100186347	LOC103393631
LOC100186845	papln
LOC100185558	ccp110
LOC100183191	kif22
LOC100185848	sirt7
LOC100185855	coil
LOC100179275	coq5
LOC100176449	ephx1
LOC100176944	cdkal1
LOC100184995	ccs
LOC100183973	LOC103398424
LOC100175596	LOC103396474
LOC100180832	wars
LOC100178767	LOC103398610
LOC100176941	eef1b2
LOC100180703	cep152
LOC100177668	mprip
LOC100177006	kiaa0895
LOC100179276	prpf39
LOC100176678	pithd1
LOC100186340	tsen34
LOC100184370	nop2
LOC100175088	ywhae
LOC100181343	sf3b6
LOC100179971	ggact
LOC100186261	eefsec
LOC100180655	cep95
LOC100178485	anks6
LOC100187172	isoc2
LOC100176945	LOC103399932
LOC100183525	kiaa0556
LOC100178567	ddost
LOC100178810	tex11
LOC100176454	LOC103379737
LOC100186670	rbbp8
LOC100179499	eif2s3
LOC100182301	sugct
LOC100187231	sycp3
LOC100176326	ift140
LOC100179799	LOC103388633
LOC100187385	kiaa0391
LOC100179977	rrs1
LOC100181896	sccpdh
LOC100180019	pno1
LOC100179675	thnsl2
LOC100177448	bbs4
LOC100182625	pgap3
LOC100177329	galk1
LOC100187118	tldc1
LOC100177162	fgfr1op
LOC100182357	mbip
LOC100187389	ero1b
LOC100187083	atp6v0d1
LOC100184688	ahcy
LOC100177154	slc38a7
LOC100182630	ift81
LOC100180378	triqk
LOC100177673	vps25
LOC100185806	msh6
LOC100179818	emc4
LOC100184991	fa2h
LOC100181893	telo2
LOC100186938	aco1
LOC100177510	fdxr
LOC100177460	LOC103397477
LOC100187195	neurl2
LOC100181066	wdtc1
LOC100182287	pskh1
LOC100185509	LOC103381220
LOC100176207	trmt12
LOC100175600	ccdc61
LOC100175139	patl1
LOC100179955	taf13
LOC100183130	cul2
LOC100176324	LOC103383875
LOC100183653	msto1
LOC100179843	LOC103381604
LOC100181302	ppp2r3c
LOC100176135	clec16a
LOC100182966	cpeb1
LOC100183428	zw10
LOC100184447	lrpap1
LOC100180659	txn2
LOC100186125	glrx3
LOC100176171	jmjd6
LOC100184234	ythdc1
LOC100179470	nsrp1
LOC100183764	aldh2
LOC100184230	gpatch1
LOC100184721	ctsh
LOC100179544	mms19
LOC100178813	ciapin1
LOC100186420	drc3
LOC100182669	rabggta
LOC100187432	mrpl11
LOC100179107	LOC103377770
LOC100180107	tatdn1
LOC100175640	trim71
LOC100180404	LOC103392936
LOC100187046	gnpnat1
LOC100184323	lars2
LOC100176276	tedc1
LOC100181951	ano10
LOC100185622	pdcd6
LOC100178444	map1lc3a
LOC100187162	psmc6
LOC100181596	nutf2
LOC100183970	c20h1orf123
LOC100176322	tsr3
LOC100185135	abcf2
LOC100178646	gpaa1
LOC100182767	eif3b
LOC100186345	rpl7a
LOC100181013	dsel
LOC100184004	vti1b
LOC100177132	ttc26
LOC100177554	oxnad1
LOC100180276	hagh
LOC100182618	tex10
LOC100175589	recql4
LOC100181787	rnf2
LOC100175410	ubald1
LOC100181075	scpep1
LOC100185601	LOC112486240
LOC100182304	trappc2l
LOC100179476	exosc4
LOC100186610	dad1
LOC100184672	noc4l
LOC100183922	setd3
LOC100178514	cnep1r1
LOC100180099	ube2s
LOC100177747	nup93
LOC100187365	LOC103394543
LOC100184880	fignl1
LOC100175425	LOC103378951
LOC100182665	aarsd1
LOC100177963	ctnna2
LOC100177011	lamtor2
LOC100179352	atpaf2
LOC100178525	tbl3
LOC100185841	cep72
LOC100181118	pabpn1
LOC100180266	ctdp1
LOC100186653	LOC103379972
LOC100183299	otud6b
LOC100182614	slc39a11
LOC100186374	LOC103393606
LOC100179300	capsl
LOC100186602	LOC103396604
LOC100182433	afg3l2
LOC100177745	aida
LOC100175421	snrpb2
LOC100185612	pgam5
LOC100183254	LOC103397294
LOC100176210	yif1b
LOC100178522	brox
LOC100186424	LOC103391605
LOC100177626	pmm2
LOC100182479	armt1
LOC101242316	acaa2
LOC100181742	LOC103396045
LOC100185809	opa3
LOC100177157	usp7
LOC100176437	ube2c
LOC100185083	aip
LOC101242795	c13h8orf37
LOC101242679	psmg3
LOC100183436	bola1
numb	numb
LOC100176960	snrnp200
LOC100179291	dnaaf2
LOC100185602	kiz
LOC100185652	mre11
LOC104265492	mrpl43
zf(ring)-26	rspry1
LOC100177860	edc4
LOC100185662	kars
LOC100182560	leng8
LOC100182323	eci2
LOC100181519	lig1
LOC100176105	dus2
LOC100177688	sclt1
LOC100182149	tada2b
LOC100178994	mpg
LOC100177491	LOC103379188
LOC100182178	mfsd10
LOC100179495	srcap
LOC101242276	LOC103378992
LOC100187468	fer
LOC100177233	mylk4
LOC101243152	LOC103393323
LOC100185035	wdr35
LOC100181842	tmem64
LOC100185039	polr3a
LOC100185802	kin
LOC100178760	pym1
LOC100176019	LOC103380891
LOC100186768	prkca
LOC100181175	vac14
LOC100176399	LOC103385247
LOC100175593	nalcn
LOC100177602	tecpr2
LOC100182763	gcn1
LOC100185893	ttll6
LOC100176214	dcxr
LOC100177236	snx13
LOC100182612	cep112
LOC100187171	cep164
LOC100183129	plekhg4b
LOC100178747	LOC103398613
LOC100182003	sbds
LOC100179239	txnl4a
LOC100178253	LOC103393011
LOC100177620	slc9a5
LOC100183703	trrap
LOC100179540	rhpn1
LOC100183466	LOC103383402
LOC100178399	mfsd6l
LOC100176129	hgd
LOC100178238	nphp1
LOC100184601	mettl5
LOC445626	hspg2
LOC100177285	dhx38
LOC100177806	llgl1
LOC100180808	LOC103379770
LOC108949340	LOC103382633
LOC100181201	LOC103396326
LOC100179677	fbxo41
xt	xylt2
LOC100176155	tln2
zf(c3h/c2h2)-1	zc3h7a
LOC100176159	oplah
LOC100180886	adamts16
LOC100180937	LOC103398018
LOC100177741	spidr
LOC100184803	nsun2
LOC100180890	exoc7
LOC100177813	slc9a8
ck2a	LOC103388495
hnf4	hnf4a
LOC100176201	megf8
LOC100186995	echs1
LOC100186346	LOC103376915
LOC100179100	fars2
LOC100176778	ccdc25
LOC100187168	prep
LOC100178711	plcg1
LOC100176942	gps1
LOC100176169	dync1h1
LOC100175483	ipo7
LOC100185536	ccdc102a
LOC100187372	ncbp1
LOC100180287	bag1
LOC100181549	vps51
LOC100177667	mosmo
LOC100179844	zc3h18
LOC100175871	dhodh
LOC100185726	LOC103377382
LOC100183173	secisbp2l
LOC100180212	LOC103382368
LOC100177934	ccdc191
LOC100175234	LOC103384501
LOC113473986	mipep
LOC100184043	sipa1l2
LOC100176852	rmnd1
LOC113474121	LOC103377748
LOC100182246	rrn3
LOC100185799	LOC103377215
LOC100181598	crim1
LOC100176897	gmps
LOC113474124	psmb3
LOC100182059	igsf22
LOC100180095	LOC103380882
LOC100176197	lig4
LOC100175467	cfap20
LOC100185020	prkdc
LOC100184562	golga5
LOC101243326	ube2o
LOC100183193	tent4b
LOC100181401	wdr45
LOC100183417	LOC103381902
LOC100177919	med19
LOC100182998	nup85
LOC100186059	LOC103394652
LOC100177084	LOC103397550
LOC100183480	wdr90
LOC113474142	pms1
LOC100176402	LOC103377596
LOC100176542	slc25a19
LOC100182492	pgap1
LOC100178596	LOC103381275
LOC100177756	prkag1
LOC619278	thbs2
gsc	gsc
ikappab	nfkbie
foxm	foxm1
tgfbeta-na1	gdf3
zf(c3h)-17	LOC103392770
zf(traf/ring)-2	traf4
selh	selenoh
LOC100186467	wdhd1
LOC100186540	slc37a2
LOC100184957	hao1
LOC100179361	mtr
LOC100177020	LOC103388053
LOC100184954	ift80
LOC100182787	mindy4
LOC100186239	taf1a
LOC100180235	LOC107988061
LOC100182491	psmd8
LOC100184864	LOC103379061
LOC100182740	pisd
LOC100185618	hgsnat
LOC100181194	thada
LOC100184460	msrb3
LOC100177798	elp6
LOC100184165	gtf2h3
LOC100181014	pcnx4
LOC100179761	elp4
LOC100176918	LOC103394601
LOC100184749	gdpd1
LOC100177416	LOC103389030
LOC100181782	ddx42
LOC100182089	usp48
LOC100175551	arcn1
LOC100178881	LOC103397743
LOC778906	LOC103394569
LOC100175762	hacd3
LOC100185956	mlkl
LOC100175861	srpra
LOC100185205	sncaip
LOC100186808	cntln
LOC778983	LOC103376725
LOC100177371	gga3
LOC100183638	ston1
LOC100185724	casp2
LOC100177514	mrpl40
LOC100186833	gpr139
LOC100179864	bax
LOC100183588	sept6
LOC100187361	LOC103380847
LOC100180839	enpp5
LOC100181243	snrpf
LOC100177246	tmem145
LOC100175198	zc3h10
LOC100183410	tbc1d16
LOC100183997	wfdc1
LOC100186474	ino80e
LOC100180256	trmt5
LOC100185011	agtpbp1
LOC100184097	naa25
LOC100183694	spryd7
LOC100186719	nup133
LOC100180997	kif6
LOC100182058	nkpd1
LOC100185424	ulk4
LOC100176567	LOC103398629
LOC100185057	tipin
LOC100178884	gkap1
LOC100184003	kpna4
LOC100185258	hhipl1
LOC100177808	armc6
LOC100187293	cwc22
LOC100181628	nadsyn1
LOC100186185	ddx24
LOC100186682	slc25a10
LOC100179309	exosc6
LOC100183819	LOC103384588
LOC100181450	eif3d
LOC100176975	minos1
LOC100184607	b3galnt2
LOC100187206	twistnb
LOC100176464	acad8
LOC100186225	baz1a
LOC100177354	mindy2
LOC100182443	unc119
LOC100176592	rsu1
LOC100186812	taf2
LOC100184295	LOC103386847
LOC100175244	LOC103392347
LOC100175038	LOC103393707
LOC100180895	fnbp4
LOC100185673	yipf4
LOC100181432	LOC103394965
LOC100181673	emc10
LOC100178529	mdh2
LOC100176217	nop53
LOC100179358	gatd1
LOC100186431	alkbh4
LOC100178483	micu1
LOC100184002	mrps17
LOC100179308	dgkq
LOC100177793	phax
LOC100177017	med21
LOC100182488	ccnb1ip1
LOC104265311	kiaa1143
LOC100176974	ift74
LOC100181490	stip1
LOC100180148	LOC103394533
LOC100177211	wbp11
LOC100187445	ddx49
LOC100175472	ubqln4
LOC100184812	LOC103378628
LOC100185670	wipi2
LOC778840	dnai1
LOC100181308	akt1
LOC100179960	mcm8
LOC100177511	czh9orf64
LOC100180843	cpd
LOC100177392	chsy1
LOC100180430	pradc1
LOC100175669	adipor1
LOC100181765	eif3m
LOC100175614	slc8b1
LOC100178933	mrpl10
LOC100185250	lysmd2
LOC100184456	bckdha
LOC100177117	drg1
LOC100175847	snrpg
LOC100185240	LOC103398243
LOC100187342	wdr83
LOC100180237	orc5
LOC100182874	polr2e
LOC100186032	znhit1
LOC100186640	pam
LOC100184809	atp6v1a
LOC100175744	pudp
LOC100178157	pafah1b3
LOC100182585	lgmn
LOC100183676	brf1
LOC100184260	LOC103391187
LOC100177888	nprl3
LOC100186579	LOC103377937
LOC100181320	LOC103383385
LOC100181821	cdk9
LOC100183816	eif3f
LOC100176260	cryl1
LOC100185936	rab27a
LOC100181883	ap3b1
LOC100186181	fbl
LOC100186595	sppl2b
LOC100179569	tbc1d25
LOC100182010	tkfc
LOC100179857	kat8
LOC100186476	gfm2
LOC100181226	c16h3orf70
LOC100177361	stt3a
LOC100179111	sh2b2
LOC100185275	tubgcp3
LOC100179057	ddx3x
LOC100180565	pex11b
LOC100182896	gins1
LOC100175883	etfb
LOC100180505	prkd3
LOC100175821	aasdhppt
LOC100184554	ccdc86
LOC100183061	npepl1
LOC100180707	nit2
LOC100185428	maats1
LOC100183647	LOC103392550
LOC100179728	snx6
LOC101243010	pigm
LOC101242182	fopnl
LOC101242789	LOC103380461
LOC101242714	znhit2
LOC101243248	LOC103383361
LOC101243542	mrpl20
LOC100181296	mmachc
LOC100186583	kiaa0355
LOC100180445	LOC103389253
LOC100182844	LOC103384121
LOC104265593	apopt1
LOC100179578	dopey1
LOC100185231	rgp1
LOC100182048	lrrc61
LOC100179249	ptcd3
LOC778732	LOC103395072
LOC100177384	LOC103398513
LOC104265605	LOC103391704
LOC104265610	timm29
LOC100185086	cthrc1
LOC100182194	slc39a9
LOC100177856	med23
LOC100178578	tasp1
LOC100184664	bicral
LOC100176025	camk4
LOC100182247	glrx5
LOC100187005	tbce
LOC778705	nfya
LOC100176373	mybbp1a
LOC100181833	nap1l1
LOC104265628	kiaa0825
LOC100182692	mrpl46
LOC104265636	mgat2
LOC100178941	lonp1
LOC104265335	erich3
LOC100183447	ttc37
LOC100184858	slc45a2
LOC108949408	LOC103396443
LOC100179917	abcc5
LOC100182678	gsap
LOC100184434	lrp4
LOC100184391	kif1a
LOC100182889	LOC103381205
LOC100187256	gtf3c6
LOC100185666	sbf2
LOC100177606	virma
LOC100179160	LOC112487971
LOC100180104	ankrd1
LOC100177398	LOC103377893
LOC100182811	ralgapa2
LOC100185568	sbno1
LOC100179811	nat10
LOC100182816	LOC103394582
LOC100181277	fasn
LOC100181495	psmd2
LOC100176258	myo1c
LOC100183393	polr1b
LOC100187205	LOC103392009
LOC100181759	vwa8
LOC104265662	LOC103390561
LOC100181247	thsd4
LOC100183261	LOC103380976
LOC100176436	crocc
LOC100183017	ndufa10
LOC100178577	rilpl1
LOC100177068	LOC103397778
LOC100183392	ndufaf7
LOC100175979	mlh3
LOC100180545	trmt10a
LOC100180395	malrd1
LOC101241978	tubgcp5
LOC100176412	spag17
LOC100181049	LOC103379800
LOC100183853	pts
LOC100184393	ccnb1
LOC113474172	ccdc28b
LOC100182586	abcc4
LOC100179586	huwe1
LOC100176274	gstcd
LOC113474176	kxd1
LOC108949422	LOC112487638
LOC100175508	LOC103393166
LOC113474004	slc35f6
LOC100177393	ak6
LOC100184376	LOC103384525
LOC100176321	ccdc33
LOC100184908	iqch
LOC104265655	dclre1b
LOC100174989	akap1
LOC100179759	top3b
LOC100184099	cul9
LOC100178920	dcaf5
LOC100176066	fpgt
LOC100186272	adamtsl5
LOC100178061	riok1
LOC100184558	mbtps2
LOC100177085	galns
LOC100187309	mfsd5
LOC100180518	ufc1
LOC100175047	ttc27
LOC100176168	fkbp3
LOC100175816	ctr9
LOC113473990	trmt2a
LOC100184436	rmdn2
LOC100175060	smarcb1
LOC100182070	yeats4
LOC100185384	uba52
LOC113474059	smim14
LOC100179555	acss2
LOC100180152	dph6
LOC100182708	LOC103379791
LOC113474000	paxbp1
betaTrCP	LOC103390898
rl32	rpl32
rap1b	LOC103386699
arnt	arnt2
cir	cir1
cbfb	cbfb
rfx1/2/3	rfx2
zf(c2h2)-24	LOC103396584
zf(c2h2)-76	znf367
zf(bbox/ring)-4	trim23
zf(mynd)-3	usp19
syn	LOC103385537
LOC494405	fam98a
htt	htt
LOC100175259	slc35e1
LOC100175456	tcp1
LOC100183285	nagk
LOC100181902	man2c1
LOC100177210	edrf1
LOC100179210	sac3d1
LOC100178756	ckb
LOC100183670	alkbh8
LOC100179261	LOC103388088
LOC100176002	LOC103379409
LOC100176441	LOC103397595
LOC100181095	spef2
LOC100175629	armc9
LOC100176633	cept1
LOC100183623	amylase
LOC100175258	eno4
LOC100187441	fam151b
LOC100182681	oraov1
LOC100183401	orc4
LOC100175674	trmu
LOC100187157	LOC103397105
LOC100179764	fggy
LOC779002	b4galt7
LOC100182395	lsm8
LOC100181141	mccc2
LOC100183491	vbp1
LOC100186852	stoml2
LOC100182087	wdr61
LOC100181653	ngly1
LOC100184333	pigv
LOC100180059	vps33b
LOC100176045	nim1k
LOC100184943	nagpa
LOC100176354	lta4h
LOC100179757	adprhl2
LOC100183394	ndufb7
LOC100177411	ruvbl2
LOC100176460	rab3gap1
LOC100186570	cep41
LOC100181701	gemin2
LOC100175808	heatr1
LOC100184084	pxk
LOC100180466	mcm10
LOC100181512	pc
LOC100181703	amdhd1
LOC100184197	rrp36
LOC100185028	slc38a9
LOC100179082	ift22
LOC100181048	c6h16orf70
LOC100179288	alas1
LOC100174994	mfsd13a
LOC100176359	LOC103387331
LOC100183675	LOC103378552
LOC100184579	LOC103389844
LOC100178840	efcab7
LOC100182419	vezt
LOC100180291	efcab14
LOC100176585	tax1bp3
LOC100182216	ranbp3
LOC100186806	cactin
LOC100179714	LOC103397469
LOC100183239	sars
LOC100176195	psma5
LOC100181045	dgcr8
LOC100178512	manf
LOC100185599	eif5b
LOC100181091	ddx31
LOC778697	nkx6-2
LOC100181968	dph5
LOC100180875	slc35e3
LOC100186298	mrpl37
LOC100182639	carm1
LOC100184030	poc1a
LOC100178719	ndufb6
LOC100182613	sass6
LOC100186831	LOC103379872
LOC100180269	nop14
LOC100181858	LOC103376865
LOC100177918	cdc25b
LOC100176997	sec61a1
LOC100181861	pdhb
LOC100184837	mlycd
LOC100177202	LOC103389110
LOC100185152	blvrb
LOC100187521	dync2li1
LOC100185048	spata17
LOC100186469	bub3
LOC100175454	LOC103386836
LOC100179904	pole4
LOC100184087	gins4
LOC100181307	idh3b
LOC100177063	alg6
LOC100187286	cfap58
LOC100186753	toe1
LOC100186564	prmt5
LOC100186040	rhot2
LOC100183682	rbm28
LOC100179447	atp9b
LOC100175681	dpyd
LOC100184384	katnal2
LOC100181241	chmp2b
LOC100175679	rrp15
LOC100181919	LOC103394165
LOC100184292	arfrp1
LOC100180196	prpf38a
LOC100179598	znf598
LOC100182540	mtrex
LOC100175511	gadd45gip1
LOC100185196	copa
LOC100186825	kmo
LOC100177936	pcca
LOC100182832	pclaf
LOC100187488	depdc1
LOC100186623	fh
LOC100181856	LOC103393161
LOC100186749	cmpk1
LOC100179545	trappc5
LOC100180366	alkbh7
LOC101243330	atp5f1d
LOC100176357	mif4gd
LOC100178976	nudcd2
LOC100181281	LOC103390389
LOC101242287	LOC103394381
LOC100178904	gatc
LOC100182813	lrrc45
LOC100184336	mrps7
zf(c2h2)-28	znf207
LOC100181206	ogt
LOC104265697	chtf8
LOC100179065	cdc20
LOC104265704	cmc1
LOC100176480	LOC103380161
LOC100184307	emsy
LOC104265717	LOC103399323
LOC100178561	rps2
LOC100185645	abhd4
LOC100176629	gtf2h1
LOC100181135	tnpo1
zf(cchc/c2h2)-1	tut4
LOC100182266	wdpcp
LOC100180394	ccdc189
LOC100184290	LOC103378164
LOC104265739	m1ap
LOC100175840	pole
LOC100187436	fanci
LOC100184997	ppargc1a
LOC100179489	LOC103379892
LOC101243424	kiaa0408
LOC100185976	wdr1
LOC100175607	degs2
LOC100183050	ecpas
LOC100178950	trpm1
LOC100185054	mvp
LOC108949276	smg9
LOC100185879	fbxw4
LOC100181584	pofut1
LOC100179734	rad17
LOC108949513	tysnd1
LOC100186631	mpdz
LOC100175854	surf6
LOC100185016	rbsn
LOC100177299	otulin
LOC100183485	spata1
LOC100184194	LOC103381959
LOC100182416	rnf123
LOC100176641	dock1
LOC104265748	aass
LOC100183462	eif4b
LOC100182088	LOC103387245
ckn1	ercc8
zf(fyve/c2h2)-2	eea1
LOC100181325	kdm8
LOC100178360	dot1l
LOC100178964	fbh1
LOC100186697	cfap69
LOC100177335	u2surp
LOC100181314	dph2
LOC100182806	LOC103396487
LOC100179614	gpat4
LOC100186853	trappc13
LOC104265750	atpaf1
LOC100177165	LOC103397832
LOC100185859	atp5if1
LOC100180443	umps
LOC101242599	ubxn4
LOC104265727	fdxacb1
LOC100183446	uros
LOC113474026	LOC103396072
LOC100185059	lmbrd2
LOC100182688	clptm1
LOC104265765	LOC112486771
LOC100181755	rprd1b
LOC100184419	reln
LOC113474031	LOC103385304
LOC104265764	rexo1
LOC100182575	cnot1
LOC100184910	dmtf1
LOC100175295	LOC103389147
LOC100178096	saraf
LOC100177659	LOC103387723
LOC100182043	ak3
LOC100181542	LOC103384531
LOC100185950	myo7a
LOC100177891	svep1
LOC100177948	dnah12
LOC100187404	iars
LOC100179807	orc1
LOC100176365	thoc3
gat-like	gatad1
smad4	LOC103390155
nox2	LOC103389690
selo	selenoo
LOC100177386	LOC103389306
LOC100179690	mrm3
LOC100186783	gdap2
LOC100185571	kpna6
LOC100179686	cip2a
LOC100177722	fbxo3
LOC100183228	emc8
LOC100181644	spg7
LOC100186045	ldhd
LOC100183687	fibp
LOC100178877	LOC103381032
LOC100181329	tfg
LOC100182021	tiprl
LOC100180804	LOC103381316
LOC100179693	ndufaf1
LOC100177346	LOC103395883
LOC100185200	man1a2
LOC100182172	khdc4
LOC100179838	atp5po
LOC100175169	bves
LOC100177386	LOC103379330
LOC100182994	tk1
LOC100186158	glul
LOC100185096	LOC103382982
LOC100183697	fem1b
LOC100177443	ippk
LOC100180370	ndufaf4
LOC100186919	wtap
LOC100177160	ccdc58
LOC100175253	LOC103395562
LOC100185439	arl15
LOC100177341	bop1
LOC100180866	tp53i11
LOC100181502	taf12
LOC100175855	rps6ka3
LOC100184779	sf3a3
LOC100184571	prss35
LOC100183073	mttp
LOC100177665	sft2d1
LOC100185534	zdhhc3
LOC100183170	rbm48
LOC100179266	arih2
LOC100176936	LOC103396002
LOC100184769	stk38l
LOC101243099	abhd14b
LOC101243418	LOC103378172
LOC100175217	rpl24
LOC100176674	zmpste24
LOC104265772	tpk1
LOC100176799	LOC103383445
LOC100181585	urb1
LOC100186333	mcm2
LOC100182830	sytl1
LOC104265776	LOC103385908
LOC100177388	snrpd1
LOC100175812	mcfd2
LOC100183732	mcrs1
LOC100181370	rint1
LOC100184752	LOC103381629
LOC100177701	gabpb2
LOC100175119	parp4
thbsb	comp
fz4	fzd4
tak1/mapkkk7	map3k7
LOC100183631	prss16
LOC100177344	ocrl
LOC100184998	LOC103398038
LOC101242972	sirt1
LOC100176703	tmem181
LOC100184071	ung
LOC100179216	opa1
LOC100185193	celsr1
LOC100175809	cacna1g
LOC104265790	trappc10
LOC100186337	hspd1
e2f4/5	e2f4
LOC100179732	cep57
LOC778563	chrd
LOC100182064	smyd4
LOC100187112	mrm1
LOC100183920	cmss1
LOC100177521	mtap
LOC100186056	phb2
LOC100185589	enkd1
LOC100183353	bbs10
LOC100179250	nostrin
LOC100176511	kynu
LOC100175684	wars2
LOC100175850	cep97
LOC100180080	lats1
LOC100183959	ddx20
tbx1	LOC103378270
r35a	rpl35a
rhoc	LOC103385138
aptx	aptx
nfkbp105	nfkb1
spt4	supt4h1
ic1	LOC103393851
zf(bbox/ring)-2	trim37
zf(c3h/ring)-1	mkrn1
zf(traf/ring)-4	cyhr1
selk	selenok
rcc1	rcc1
LOC100183594	ercc3
LOC100183592	cops4
LOC100182577	c17h16orf58
LOC100175749	LOC103391408
LOC100176829	LOC103390609
LOC100185545	gsr
LOC100187527	arl16
LOC100180988	tbccd1
LOC100183576	meltf
LOC100177877	orc3
LOC494371	uhrf1bp1l
LOC100186652	acp1
LOC100180448	pex14
LOC100180749	tubgcp4
LOC100178081	rab41
LOC100178872	LOC103393476
LOC100177022	atad3a
LOC100180229	nsfl1c
LOC100183138	LOC103399919
LOC100187208	otud5
LOC100176554	cryz
LOC100177148	LOC103394644
zf(c2hc)-1	LOC103391999
LOC100187258	trnt1
LOC100177878	ccm2
zf(dhhc/fyve/phd)-1	zdhhc6
LOC100177962	cep162
LOC100179558	clspn
LOC100179591	LOC103393029
LOC100177902	cul1
LOC100181911	LOC103380769
LOC100184944	cenpi
LOC100183584	c9h22orf23
LOC100177249	terf1
LOC100175093	slc43a3
LOC100174995	clcn6
LOC100176364	samd9
LOC100176467	vps52
LOC100180155	pdpk1
LOC100187482	dusp23
LOC100177800	lsg1
LOC100184273	snapc4
LOC100176599	nipal2
LOC100178020	bbs5
LOC100184985	LOC103388291
LOC100183387	psmb4
LOC100179582	LOC103384179
LOC100181036	hoga1
LOC100182054	fam120c
LOC100184699	tbc1d23
LOC100180386	LOC103391449
LOC100185470	LOC103396664
LOC100177064	riok2
LOC100180654	gtf3c4
LOC100184298	sec24d
LOC100178290	tyw5
LOC100182616	ppp1r8
LOC100185019	slc35b1
LOC100179398	hectd2
LOC100184214	fbxo45
LOC100186203	dars
LOC100181057	snrpd3
LOC100175976	prkx
LOC100186591	blzf1
LOC100181439	lztfl1
LOC100181185	bccip
LOC100175588	ift52
LOC100184899	sdhaf4
LOC100185797	mtfr2
LOC100181475	gpn2
LOC100177260	rars2
LOC100187496	LOC103384097
LOC100181830	sdhb
LOC100179144	suco
LOC100176822	snrnp27
LOC100177179	kiaa0753
LOC100180185	cdan1
LOC100177594	ppox
LOC100182745	gnb1
LOC100187410	rbmx2
LOC100186368	prmt3
LOC100185022	slc6a5
LOC100183986	cfap298
LOC100182651	rnf4
LOC100180305	lsm7
LOC100181516	LOC103382260
LOC100178331	ift46
LOC100186222	malsu1
LOC100181547	fech
LOC100179681	pfdn6
LOC100176015	ccdc103
LOC100179217	LOC103385951
LOC100184797	gfm1
LOC100176863	srm
LOC113473999	ccnl1
LOC100185653	LOC103389804
LOC100176872	ndufb5
LOC100182928	nfyc
LOC100182320	pus1
LOC100176856	prpf6
LOC100186018	ints11
LOC100181971	bsdc1
LOC100183248	pcid2
LOC100180883	tctex1d2
LOC100178347	LOC103391942
LOC100178079	LOC112488011
LOC100182469	LOC103394738
LOC100176625	tyw3
LOC100177333	pdia5
LOC100181274	spag7
LOC100185506	LOC103389752
LOC100185502	fam32a
LOC100187015	rnf10
LOC100186846	yeats2
LOC100184449	pinx1
LOC100178917	slc30a3
LOC100184621	trappc8
LOC100182047	ankrd53
LOC100180617	cep19
LOC100182258	LOC103397866
LOC100184520	fuz
LOC100184252	LOC103380555
LOC100182153	wdr24
LOC100186818	polr3c
LOC100184422	LOC103394410
LOC100185451	dcp2
LOC100175266	cep76
LOC100183090	tpi1
LOC100175043	sssca1
LOC100181839	atp6ap2
LOC100178153	pak2
LOC100175842	fdx2
LOC100185969	usp30
LOC100186025	cep131
LOC100183606	LOC103397488
LOC100185266	lamc1
LOC100186083	armc7
LOC101242392	eif4e2
LOC101242405	LOC103395970
LOC100182531	tmem104
LOC100178241	gpkow
LOC100185150	cep78
zf(cchc)-12	slu7
zf(ring)-20	vps41
LOC100181232	znf622
LOC100175566	ttc19
LOC100183407	kansl1
LOC100175933	med10
LOC100176013	ufsp1
LOC100180736	icmt
LOC104265809	pqbp1
LOC104265811	ttll1
LOC104265815	lzic
LOC101242565	bola3
LOC101242590	ndufa13
LOC100186678	zc3h13
LOC100175077	ift172
LOC104265830	mrpl14
LOC100176662	ube4b
LOC100180784	smkr1
LOC100186362	taf6
LOC100184138	mapk15
LOC100185755	LOC103392296
LOC100175620	pik3c2a
LOC100185463	pxdn
LOC100178200	polr1a
LOC101243154	ccnk
ap-2-like2	LOC103381152
LOC108949601	LOC112487631
LOC108949279	LOC103376954
LOC100185959	LOC103383910
LOC100175461	si
LOC100186418	polr3e
LOC100182118	LOC103379845
LOC100176379	cdrt1
LOC100175477	tm9sf1
LOC100185189	xylb
LOC100176854	csnk1e
LOC100175356	LOC103388678
LOC100187042	cep104
LOC100186133	hmcn1
LOC100183624	tbc1d32
LOC100183500	vps13d
LOC100183501	fmnl2
zf(mynd)-13	ankmy1
LOC100182704	ddx11
LOC100182472	olfml2a
LOC100184324	LOC103391480
LOC100177464	stk25
LOC100175768	mrpl4
LOC100186355	tbpl1
LOC100181365	tm9sf4
LOC100183492	scyl1
LOC113474332	ttll11
LOC100180398	tbc1d14
LOC101243223	lrrk2
LOC100183888	preb
LOC100187419	LOC112488424
LOC113474339	oma1
LOC100180620	chd1
LOC100182772	cabin1
LOC113474347	nup205
LOC100176516	myo1d
LOC100180301	ralbp1
LOC100183051	trip6
LOC100184206	wdr74
LOC100178733	degs1
LOC100178690	faim
LOC100180699	rpl36
LOC100178807	fam122b
LOC100177328	pheta1
LOC100187092	ggnbp2
LOC100184697	otud3
LOC108949611	mrpl47
LOC100179770	ahi1
LOC113474002	vps13b
LOC100181562	piezo1
LOC100187080	gns
LOC100179185	arglu1
LOC100175747	upf2
LOC100179063	dcst1
LOC100183671	xab2
LOC100180022	smc4
LOC100181558	LOC103386878
LOC113474372	cep295
LOC100183661	mettl15
LOC100178625	LOC103394332
LOC100181845	ldah
LOC100183944	polg2
LOC100183181	psmd7
LOC100183625	eef1akmt4
LOC113474384	ppie
LOC101243380	iscu
LOC113474389	cpsf2
LOC100177738	pccb
LOC100180930	ghitm
LOC100184468	rps12
LOC100177272	polr2a
LOC100179643	arfgap1
LOC100183865	tmc5
LOC100179362	exoc8
LOC100176906	rock1
LOC100175214	mccc1
LOC100175544	itgb1bp1
LOC100184088	pfdn1
LOC100185951	c20h21orf2
pk1	prickle2
uni3	tubd1
ar20	LOC103385929
aer61	eogt
cytb561	LOC103393598
ci-zf(cchc)-1	srek1ip1
ikk-epsilon	tbk1
mapkk4	map2k4
zf(matrin)-2	sf3a2
nk4	LOC103398267
ci-tlr2	LOC103377476
sephs2	sephs1
txnrd3	LOC103386336
ppan	LOC103392573
LOC100177873	leng1
LOC100181776	bet1
LOC100185750	txndc12
LOC100180439	tmem43
LOC100179466	wdr37
LOC100180482	smc2
LOC100182298	LOC103383645
[truncated: 2,822 more rows]

## Sheet: CS_HS 1-1
C. semilaevis	H. sapiens
a1cf	A1CF
aaas	AAAS
aacs	AACS
aadat	AADAT
aaed1	PRXL2C
aagab	AAGAB
aamdc	AAMDC
aamp	AAMP
aar2	AAR2
aars	AARS1
aars2	AARS2
aarsd1	PTGES3L-AARSD1
aasdh	AASDH
aasdhppt	AASDHPPT
aass	AASS
aatf	AATF
abat	ABAT
abca2	ABCA2
abca3	ABCA3
abcb10	ABCB10
abcb11	ABCB11
abcb6	ABCB6
abcb7	ABCB7
abcb8	ABCB8
abcb9	ABCB9
abcc10	ABCC10
abcc2	ABCC2
abcc5	ABCC5
abcd3	ABCD3
abcd4	ABCD4
abce1	ABCE1
abcf2	ABCF2-H2BE1
abcf3	ABCF3
abcg5	ABCG5
abcg8	ABCG8
abhd10	ABHD10
abhd11	ABHD11
abhd13	ABHD13
abhd14b	ABHD14B
abhd16a	ABHD16A
abhd17b	ABHD17B
abhd17c	ABHD17C
abhd18	ABHD18
abhd3	ABHD3
abhd4	ABHD4
abhd5	ABHD5
abi2	ABI2
abl1	ABL1
abl2	ABL2
ablim1	ABLIM1
ablim2	ABLIM2
abra	ABRA
abracl	ABRACL
abt1	ABT1
abtb1	ABTB1
abtb2	ABTB2
acaa1	ACAA1
acaa2	ACAA2
acad11	ACAD11
acad8	ACAD8
acad9	ACAD9
acadm	ACADM
acads	ACADS
acadsb	ACADSB
acadvl	ACADVL
acat1	ACAT1
acat2	ACAT2
acbd3	ACBD3
acbd6	ACBD6
acbd7	CROT
ace	ACE
ace2	ACE2
acer1	ACER1
acer2	ACER2
acer3	ACER3
ackr3	ACKR3
acmsd	ACMSD
acod1	ACOD1
acot13	ACOT13
acot7	ACOT7
acot8	ACOT8
acot9	ACOT9
acox1	ACOX1
acox3	ACOX3
acp1	ACP1
acp2	ACP2
acp5	ACP5
acp6	ACP6
acp7	ACP7
acsf3	ACSF3
acsl4	ACSL4
acss3	ACSS3
actl6a	ACTL6A
actr10	ACTR10
actr5	ACTR5
actr6	ACTR6
actr8	ACTR8
acvr1	ACVR1
acvr2a	ACVR2A
acy1	ABHD14A-ACY1
acyp1	ACYP1
ada	ADA
adal	ADAL
adam19	ADAM19
adam22	ADAM22
adam23	ADAM23
adam9	ADAM9
adamts1	ADAMTS1
adamts15	ADAMTS15
adamts5	ADAMTS5
adamts8	ADAMTS8
adamts9	ADAMTS9
adamtsl5	ADAMTSL5
adap1	ADAP1
adarb1	ADARB1
adarb2	ADARB2
adat1	ADAT1
adat2	ADAT2
adat3	ADAT3
adck1	ADCK1
adck2	ADCK2
adck5	ADCK5
adcy3	ADCY3
adcy8	ADCY8
add1	ADD1
adgra2	ADGRA2
adgra3	ADGRA3
adgrd1	ADGRD1
adgrl4	ADGRL4
adgrv1	ADGRV1
adhfe1	ADHFE1
adi1	ADI1
adipor1	ADIPOR1
adm	ADM
adm2	ADM2
ado	ADO
adprhl1	ADPRH
adprhl2	ADPRS
adprm	ADPRM
adra1d	ADRA1D
adrb1	ADRB1
adsl	ADSL
afap1	AFAP1
afap1l2	AFAP1L2
afdn	AFDN
afg3l2	AFG3L2
afmid	AFMID
aftph	AFTPH
aga	AGA
agbl4	AGBL4
agbl5	AGBL5
aggf1	AGGF1
agk	AGK
agl	AGL
agmat	AGMAT
agmo	AGMO
agpat3	AGPAT3
agpat4	AGPAT4
agpat5	AGPAT5
agps	AGPS
agrn	AGRN
agt	AGT
agtrap	AGTRAP
agxt2	AGXT2
ahctf1	AHCTF1
ahcy	AHCY
ahdc1	AHDC1
ahi1	AHI1
ahnak	AHNAK
ahrr	AHRR
ahsa1	AHSA1
aicda	AICDA
aida	AIDA
aif1l	AIF1
aifm1	AIFM1
aifm2	AIFM2
aifm3	AIFM3
aig1	AIG1
aimp1	AIMP1
aimp2	AIMP2
aip	AIP
aipl1	AIPL1
ajap1	AJAP1
ak1	AK1
ak2	AK2
ak3	AK3
ak4	AK4
ak5	AK5
ak9	AK9
akap1	AKAP1
akap10	AKAP10
akap12	AKAP12
akap17a	AKAP17A
akap6	AKAP6
akap7	AKAP7
akap9	AKAP9
akip1	AKIP1
akirin1	AKIRIN1
akr1a1	AKR1A1
akt1	AKT1
akt1s1	AKT1S1
aktip	AKTIP
alad	ALAD
alas1	ALAS1
aldh16a1	ALDH16A1
aldh18a1	ALDH18A1
aldh1a2	ALDH1A2
aldh2	ALDH2
aldh4a1	ALDH4A1
aldh5a1	ALDH5A1
aldh6a1	ALDH6A1
aldh7a1	ALDH7A1
aldh8a1	ALDH8A1
alg1	ALG1
alg11	ALG11
alg12	ALG12
alg14	ALG14
alg2	ALG2
alg3	ALG3
alg5	ALG5
alg6	ALG6
alg8	ALG8
alg9	ALG9
alkbh1	ALKBH1
alkbh2	ALKBH2
alkbh3	ALKBH3
alkbh4	ALKBH4
alkbh5	ALKBH5
alkbh6	ALKBH6
alkbh7	ALKBH7
alkbh8	ALKBH8
allc	ALLC
alox5	ALOX5
alpk1	ALPK1
alpk2	ALPK2
alpl	ALPL
als2	ALS2
alx1	ALX1
alx3	ALX3
amacr	AMACR
ambp	AMBP
ambra1	AMBRA1
amd1	AMD1
amdhd1	AMDHD1
amdhd2	AMDHD2
amer2	AMER2
amfr	AMFR
amh	AMH
amn	AMN
ampd1	AMPD1
ampd2	AMPD2
amt	AMT
amz2	AMZ2
anapc1	ANAPC1
anapc10	ANAPC10
anapc13	ANAPC13
anapc15	ANAPC15
anapc16	ANAPC16
anapc2	ANAPC2
anapc4	ANAPC4
anapc5	ANAPC5
anapc7	ANAPC7
angpt2	ANGPT2
angptl4	ANGPTL4
angptl7	ANGPTL7
ank2	ANK2
ankdd1a	ANKDD1A
ankfn1	ANKFN1
ankfy1	ANKFY1
ankh	ANKH
ankle1	ANKLE1
ankle2	ANKLE2
ankmy1	ANKMY1
ankmy2	ANKMY2
ankra2	ANKRA2
ankrd1	ANKRD1
ankrd13b	ANKRD13B
ankrd13d	ANKRD13D
ankrd16	ANKRD16
ankrd22	ANKRD22
ankrd27	ANKRD27
ankrd28	ANKRD28
ankrd29	ANKRD29
ankrd34c	ANKRD34C
ankrd40	ANKRD40
ankrd45	ANKRD45
ankrd46	ANKRD46
ankrd49	ANKRD49
ankrd50	ANKRD50
ankrd52	ANKRD52
ankrd53	ANKRD53
ankrd54	ANKRD54
ankrd6	ANKRD6
ankrd61	ANKRD61
ankrd63	ANKRD63
ankrd9	ANKRD9
anks1a	ANKS1A
anks3	ANKS3
anks4b	ANKS4B
anks6	ANKS6
ankub1	ANKUB1
ankzf1	ANKZF1
anln	ANLN
ano10	ANO10
ano6	ANO6
anos1	ANOS1
anxa1	ANXA1
anxa3	ANXA3
anxa4	ANXA4
anxa6	ANXA6
aoc1	AOC1
ap1ar	AP1AR
ap1g1	AP1G1
ap1m1	AP1M1
ap2m1	AP2M1
ap2s1	AP2S1
ap3d1	AP3D1
ap4b1	AP4B1
ap4e1	AP4E1
ap4m1	AP4M1
ap4s1	AP4S1
ap5b1	AP5B1
ap5m1	AP5M1
ap5s1	AP5S1
ap5z1	AP5Z1
apaf1	APAF1
apba1	APBA1
apbb1	APBB1
apbb1ip	APBB1IP
apbb2	APBB2
apbb3	APBB3
apc	APC
apc2	APC2
apex1	APEX1
apex2	APEX2
aph1a	APH1B
api5	API5
apip	APIP
aplf	APLF
apmap	APMAP
apobec2	APOBEC2
apof	APOF
apoh	APOH
apopt1	COA8
appbp2	APPBP2
appl1	APPL1
appl2	APPL2
aprt	APRT
aptx	APTX
aqp3	AQP3
aqp4	AQP4
aqr	AQR
ar	AR
arap1	ARAP1
arap2	ARAP2
arap3	ARAP3
arcn1	ARCN1
arel1	AREL1
arf5	ARF5
arfgap1	ARFGAP1
arfgap2	ARFGAP2
arfgap3	ARFGAP3
arfgef3	ARFGEF3
arfip1	ARFIP1
arfrp1	ARFRP1
arg2	ARG2
arhgap1	ARHGAP1
arhgap18	ARHGAP18
arhgap22	ARHGAP22
arhgap24	ARHGAP24
arhgap31	ARHGAP31
arhgap32	ARHGAP32
arhgap39	ARHGAP39
arhgap42	ARHGAP42
arhgap45	ARHGAP45
arhgap5	ARHGAP5
arhgap8	PRR5-ARHGAP8
arhgef1	ARHGEF1
arhgef10	ARHGEF10
arhgef10l	ARHGEF10L
arhgef11	ARHGEF11
arhgef16	ARHGEF16
arhgef17	ARHGEF17
arhgef19	ARHGEF19
arhgef33	ARHGEF33
arhgef37	ARHGEF37
arhgef38	ARHGEF38
arhgef39	ARHGEF39
arhgef6	ARHGEF6
arhgef7	ARHGEF7
arhgef9	ARHGEF9
arid2	ARID2
arid3a	ARID3A
arih1	ARIH1
arih2	ARIH2
arl13b	ARL13B
arl15	ARL15
arl16	ARL16
arl2	ARL2
arl2bp	ARL2BP
arl3	ARL3
arl4c	ARL4C
arl5a	ARL5A
arl5b	ARL5B
arl6	ARL6
arl6ip1	ARL6IP1
arl6ip6	ARL6IP6
arl8b	ARL8B
arl9	ARL9
armc1	ARMC1
armc2	ARMC2
armc3	ARMC3
armc4	ODAD2
armc5	ARMC5
armc6	ARMC6
armc7	ARMC7
armc8	ARMC8
armc9	ARMC9
armh1	ARMH1
armh3	ARMH3
armh4	ARMH4
armt1	ARMT1
arnt2	ARNT2
arntl	ARNTL
arpc1a	ARPC1A
arpc2	ARPC2
arpc3	ARPC3
arpc5	ARPC5
arrb2	ARRB2
arrdc1	ARRDC1
arrdc2	ARRDC2
arsa	ARSA
arsg	ARSG
arsi	ARSI
arsk	ARSK
arv1	ARV1
arvcf	ARVCF
arx	ARX
as3mt	AS3MT
asah1	ASAH1
asah2	ASAH2
asb1	ASB1
asb4	ASB4
asb6	ASB6
asb7	ASB7
asb8	ASB8
ascc1	ASCC1
ascc2	ASCC2
ascc3	ASCC3
ascl1	ASCL1
asdurf	ASDURF
ash2l	ASH2L
asic1	ASIC1
asic2	ASIC2
asic4	ASIC4
asip	ASIP
asl	ASL
asmtl	ASMTL
asna1	GET3
asns	ASNS
asnsd1	ASNSD1
aspa	ASPA
aspdh	ASPDH
aspg	ASPG
aspm	ASPM
aspscr1	ASPSCR1
asrgl1	ASRGL1
ass1	ASS1
aste1	ASTE1
astn1	ASTN1
astn2	ASTN2
asxl2	ASXL2
asz1	ASZ1
atad1	ATAD1
atad5	ATAD5
ate1	ATE1
atf2	ATF2
atf3	ATF3
atf5	ATF5
atf6	ATF6
atf6b	ATF6B
atg10	ATG10
atg101	ATG101
atg12	ATG12
atg13	ATG13
atg14	ATG14
atg16l1	ATG16L1
atg2a	ATG2A
atg2b	ATG2B
atg3	ATG3
atg4b	ATG4B
atg4c	ATG4C
atg5	ATG5
atg7	ATG7
atg9a	ATG9A
atic	ATIC
atm	ATM
atmin	ATMIN
atoh8	ATOH8
atox1	ATOX1
atp11b	ATP11B
atp11c	ATP11C
atp13a1	ATP13A1
atp13a2	ATP13A2
atp1b4	ATP1B4
atp23	ATP23
atp2c1	ATP2C1
atp5f1c	ATP5F1C
atp5f1d	ATP5F1D
atp5f1e	ATP5F1E
atp5mc3	ATP5MC3
atp5md	ATP5MK
atp5mg	ATP5MG
atp5pb	ATP5PB
atp5pd	ATP5PD
atp5pf	ATP5PF
atp5po	ATP5PO
atp5s	DMAC2L
atp6ap2	ATP6AP2
atp6v0b	ATP6V0B
atp6v0d1	ATP6V0D1
atp6v1d	ATP6V1D
atp6v1f	ATP6V1F
atp6v1g1	ATP6V1G1
atp6v1h	ATP6V1H
atp8b1	ATP8B1
atpaf1	ATPAF1
atpaf2	ATPAF2
atr	ATR
atraid	ATRAID
atrip	ATRIP
atrn	ATRN
atrnl1	ATRNL1
atrx	ATRX
atxn1	ATXN1
atxn10	ATXN10
atxn1l	ATXN1L
atxn7l3	ATXN7L3
aup1	AUP1
aven	AVEN
avl9	AVL9
axdnd1	AXDND1
axin1	AXIN1
axl	AXL
azi2	AZI2
b3galnt2	B3GALNT2
b3galt6	B3GALT6
b3gat1	B3GAT1
b3gat2	B3GAT2
b3gat3	B3GAT3
b3gnt2	B3GNT2
b3gnt7	B3GNT7
b3gnt9	B3GNT9
b4galt1	B4GALT1
b4galt7	B4GALT7
b4gat1	B4GAT1
b9d1	B9D1
b9d2	B9D2
babam1	BABAM1
babam2	BABAM2
bace1	BACE1
bad	BAD
bag1	BAG1
bag2	BAG2
bag3	BAG3
bag5	BAG5
baiap2	BAIAP2
baiap3	BAIAP3
banf1	BANF1
banp	BANP
bap1	BAP1
barhl1	BARHL1
barhl2	BARHL2
barx1	BARX1
barx2	BARX2
bax	BAX
baz1a	BAZ1A
baz1b	BAZ1B
bbof1	BBOF1
bbox1	BBOX1
bbs1	BBS1
bbs10	BBS10
bbs12	BBS12
bbs2	BBS2
bbs4	BBS4
bbs5	BBS5
bbs7	BBS7
bbs9	BBS9
bbx	BBX
bcam	BCAM
bcap31	BCAP31
bcar1	BCAR1
bcar3	BCAR3
bcas2	BCAS2
bcas3	BCAS3
bccip	BCCIP
bcdin3d	BCDIN3D
bckdha	BCKDHA
bckdhb	BCKDHB
bckdk	BCKDK
bcl10	BCL10
bcl2	BCL2
bcl2l1	BCL2L1
bcl2l11	BCL2L11
bcl2l12	BCL2L12
bcl2l13	BCL2L13
bcl2l14	BCL2L14
bcl6	BCL6
bcl6b	BCL6B
bcl7a	BCL7A
bcl7b	BCL7B
bclaf3	BCLAF3
bdh2	BDH2
bdnf	BDNF
bdp1	BDP1
becn1	BECN1
bend3	BEND3
bend4	BEND4
best4	BEST4
bet1	BET1
bet1l	BET1L
bfar	BFAR
bfsp1	BFSP1
bfsp2	BFSP2
bhlha15	BHLHA15
bhlha9	BHLHA9
bhlhe40	BHLHE40
bhlhe41	BHLHE41
bicc1	BICC1
bicra	BICRA
bicral	BICRAL
bin3	BIN3
birc6	BIRC6
bivm	BIVM-ERCC5
blcap	BLCAP
blm	BLM
blmh	BLMH
bloc1s1	BLOC1S1
bloc1s2	BLOC1S2
bloc1s5	BLOC1S5
bloc1s6	BLOC1S6
blvrb	BLVRB
blzf1	BLZF1
bmf	BMF
bmp15	BMP15
bmp2	BMP2
bmp2k	BMP2K
bmp3	BMP3
bmp4	BMP4
bmp5	BMP5
bmper	BMPER
bmpr1a	BMPR1A
bmpr1b	BMPR1B
bmpr2	BMPR2
bms1	BMS1
bmt2	BMT2
bnip2	BNIP2
bnip3	BNIP3
boc	BOC
bok	BOK
bola1	BOLA1
bola3	BOLA3
bop1	BOP1
bora	BORA
borcs5	BORCS5
borcs6	BORCS6
borcs7	BORCS7
borcs8	BORCS8
bpgm	BPGM
bphl	BPHL
bpnt1	BPNT1
bptf	BPTF
braf	BRAF
brap	BRAP
brat1	BRAT1
brca1	BRCA1
brca2	BRCA2
brcc3	BRCC3
brd1	BRD1
brd3os	BRD3OS
brd7	BRD7
brd9	BRD9
brf1	BRF1
bri3	BRI3
bri3bp	BRI3BP
bricd5	BRICD5
brinp1	BRINP1
brip1	BRIP1
brix1	BRIX1
brk1	BRK1
brox	BROX
brpf1	BRPF1
bsdc1	BSDC1
bsnd	BSND
bsx	BSX
btaf1	BTAF1
btbd10	BTBD10
btbd2	BTBD2
btbd7	BTBD7
btbd9	BTBD9
btd	BTD
btf3l4	BTF3L4
btg1	BTG1
btk	BTK
bub1	BUB1
bub1b	BUB1B
bub3	BUB3
bud13	BUD13
bud23	BUD23
bud31	BUD31
bves	BVES
bysl	BYSL
c10h1orf194	C1orf194
c11h12orf10	MYG1
c11h1orf158	C1orf158
c11h1orf50	C1orf50
c11h1orf74	C1orf74
c11h20orf85	C20orf85
c11h3orf67	CFAP20DC
c11h6orf89	C6orf89
c12h6orf118	C6orf118
c13h7orf31	C7orf31
c13h8orf37	CFAP418
c13h8orf88	C8orf88
c14h18orf25	C18orf25
c14h2orf42	C2orf42
c14h5orf30	MACIR
c15h3orf85	C3orf85
c15h4orf45	C4orf45
c15h4orf47	C4orf47
c16h13orf42	C13orf42
c16h2orf40	ECRG4
c16h2orf49	C2orf49
c16h2orf69	C2orf69
c16h2orf80	C2orf80
c16h3orf38	C3orf38
c16h3orf70	C3orf70
c16hxorf21	TASL
c17h11orf88	HOATZ
c17h16orf58	RUSF1
c17h16orf89	C16orf89
c17h17orf53	HROB
c17h17orf75	C17orf75
c18h18orf21	C18orf21
c18h1orf216	C1orf216
c18h1orf43	C1orf43
c18h6orf136	C6orf136
c18h6orf62	C6orf62
c19h11orf54	C11orf54
c19h17orf49	C17orf49
c19h17orf97	C17orf97
c19h21orf91	C21orf91
c19h5orf15	C5orf15
c19h7orf43	TRAPPC14
c1h11orf68	C11orf68
c1h14orf132	C14orf132
c1h14orf28	C14orf28
c1h15orf41	CDIN1
c1h20orf194	DNAAF9
c1h20orf27	C20orf27
c1h2orf50	C2orf50
c1h4orf48	C4orf48
c1h6orf203	MTRES1
c1h9orf72	C9orf72
c1qbp	C1QBP
c1ql3	C1QL3
c1qtnf12	C1QTNF12
c1qtnf5	C1QTNF5
c1qtnf7	C1QTNF7
c20h14orf119	C14orf119
c20h1orf123	CZIB
c20h1orf35	C1orf35
c20h21orf2	CFAP410
c20h5orf22	C5orf22
c2cd2	C2CD2
c2cd3	C2CD3
c2cd5	C2CD5
c2h19orf25	C19orf25
c2h19orf70	MICOS13
c2h1orf112	C1orf112
c2h1orf146	C1orf146
c2h1orf210	C1orf210
c2h1orf52	C1orf52
c2h1orf53	C1orf53
c2h1orf87	C1orf87
c2h8orf82	C8orf82
c3h11orf65	C11orf65
c3h18orf63	C18orf63
c3h3orf58	DIPK2A
c3h8orf34	C8orf34
c4h11orf53	C11orf53
c4h19orf47	C19orf47
c4h19orf54	C19orf54
c4h22orf31	C22orf31
c4h3orf33	C3orf33
c4h3orf80	C3orf80
c5h15orf48	C15orf48
c5h15orf59	INSYN1
c5h16orf87	C16orf87
c6	C6
c6h11orf16	C11orf16
c6h11orf49	C11orf49
c6h11orf58	C11orf58
c6h11orf96	C11orf96
c6h12orf29	C12orf29
c6h12orf4	C12orf4
c6h12orf75	C12orf75
c6h15orf39	C15orf39
c6h15orf40	C15orf40
c6h15orf61	C15orf61
c6h16orf70	PHAF1
c6hxorf56	STEEP1
c7h12orf57	C12orf57
c7h1orf131	C1orf131
c7h1orf198	C1orf198
c7h6orf58	C6orf58
c8g	C8G
c8h10orf88	C10orf88
c8h12orf40	C12orf40
c8h12orf45	NOPCHAP1
c8h12orf56	C12orf56
c8h12orf66	KICS2
c8h7orf50	C7orf50
c8h8orf59	RBIS
c9h16orf45	BMERB1
c9h17orf58	C17orf58
c9h17orf67	C17orf67
c9h19orf53	C19orf53
c9h19orf67	C19orf67
c9h22orf23	C22orf23
c9h4orf33	C4orf33
c9h6orf120	C6orf120
ca10	CA10
ca12	CA12
ca14	CA14
ca6	CA6
ca7	CA7
ca8	CA8
caap1	CAAP1
cabcoco1	CABCOCO1
cabin1	CABIN1
cables1	CABLES1
cabp7	CABP7
cacfd1	CACFD1
cachd1	CACHD1
cacna2d2	CACNA2D2
cacng2	CACNG2
cacng3	CACNG3
cacng5	CACNG5
cactin	CACTIN
cacul1	CACUL1
cacybp	CACYBP
cad	CAD
calb2	CALB2
calcoco2	CALCOCO2
calcrl	CALCRL
calhm1	CALHM1
calhm3	CALHM3
calml6	CALML6
calu	CALU
camk2a	CAMK2A
camk2n2	CAMK2N2
camk4	CAMK4
camkk1	CAMKK1
camkmt	CAMKMT
camkv	CAMKV
camlg	CAMLG
camsap2	CAMSAP2
camsap3	CAMSAP3
cand1	CAND1
cant1	CANT1
capg	CAPG
capn15	CAPN15
capn7	CAPN7
capn9	CAPN9
caprin2	CAPRIN2
capsl	CAPSL
capza2	CAPZA2
capzb	CAPZB
card19	CARD19
carhsp1	CARHSP1
carm1	CARM1
carnmt1	CARNMT1
cars	CARS1
cars2	CARS2
casc1	DNAI7
casc3	CASC3
casc4	GOLM2
casd1	CASD1
casp2	CASP2
casp6	CASP6
casp7	CASP7
casp9	CASP9
casr	CASR
cast	CAST
castor2	CASTOR2
casz1	CASZ1
cat	CAT
catip	CATIP
cav1	CAV1
cav2	CAV2
cav3	CAV3
cbfb	CBFB
cbl	CBL
cblb	CBLB
cbln1	CBLN1
cbln2	CBLN2
cbln4	CBLN4
cbr4	CBR4
cbx1	CBX1
cbx5	CBX5
cbx6	CBX6
cby1	CBY1
cc2d2a	CC2D2A
ccar1	CCAR1
ccbe1	CCBE1
ccdc102a	CCDC102A
ccdc103	CCDC103
ccdc113	CCDC113
ccdc115	CCDC115
ccdc117	CCDC117
ccdc12	CCDC12
ccdc125	CCDC125
ccdc126	CCDC126
ccdc127	CCDC127
ccdc130	YJU2B
ccdc134	CCDC134
ccdc137	CCDC137
ccdc142	CCDC142
ccdc146	CCDC146
ccdc148	CCDC148
ccdc152	CCDC152
ccdc153	CCDC153
ccdc158	CCDC158
ccdc167	CCDC167
ccdc170	CCDC170
ccdc171	CCDC171
ccdc172	CCDC172
ccdc173	CCDC173
ccdc174	CCDC174
ccdc177	CCDC177
ccdc178	CCDC178
ccdc18	CCDC18
ccdc181	CCDC181
ccdc186	CCDC186
ccdc189	CCDC189
ccdc191	CCDC191
ccdc197	CCDC197
ccdc22	CCDC22
ccdc24	CCDC24
ccdc25	CCDC25
ccdc28b	CCDC28A
ccdc30	CCDC30
ccdc32	CCDC32
ccdc33	CCDC33
ccdc36	IHO1
ccdc43	CCDC43
ccdc47	CCDC47
ccdc50	CCDC50
ccdc51	CCDC51
ccdc58	MIX23
ccdc59	CCDC59
ccdc6	CCDC6
ccdc61	CCDC61
ccdc66	CCDC66
ccdc71	CCDC71
ccdc77	CCDC77
ccdc78	CCDC78
ccdc80	CCDC80
ccdc81	CCDC81
ccdc84	CENATAC
ccdc85b	CCDC85B
ccdc85c	CCDC85C
ccdc86	CCDC86
ccdc88a	CCDC88A
ccdc89	CCDC89
ccdc9	CCDC9
ccdc92b	CCDC92B
ccdc93	CCDC93
ccdc96	CCDC96
ccdc97	CCDC97
ccdc9b	CCDC9B
cchcr1	CCHCR1
cck	CCK
ccm2	CCM2
ccm2l	CCM2L
ccna2	CCNA2
ccnb1	CCNB1
ccnb1ip1	CCNB1IP1
ccnc	CCNC
ccne1	CCNE1
ccne2	CCNE2
ccnf	CCNF
ccni	CCNI
ccnj	CCNJ
ccnk	CCNK
ccnl1	CCNL1
ccno	CCNO
ccnq	CCNQ
ccny	CCNY
ccp110	CCP110
ccpg1	CCPG1
ccr7	CCR7
ccs	CCS
ccser1	CCSER1
ccser2	CCSER2
cct2	CCT2
cct3	CCT3
cct4	CCT4
cct5	CCT5
cct7	CCT7
cct8	CCT8
cd164	CD164
cd226	CD226
cd276	CD276
cd2bp2	CD2BP2
cd36	CD36
cd3eap	POLR1G
cd63	CD63
cd74	CD74
cd79a	CD79A
cda	CDA
cdadc1	CDADC1
cdan1	CDAN1
cdc123	CDC123
cdc14a	CDC14A
cdc16	CDC16
cdc20	CDC20
cdc23	CDC23
cdc25b	CDC25A
cdc26	CDC26
cdc27	CDC27
cdc37	CDC37
cdc37l1	CDC37L1
cdc40	CDC40
cdc45	CDC45
cdc5l	CDC5L
cdc6	CDC6
cdc7	CDC7
cdc73	CDC73
cdca4	CDCA4
cdca7	CDCA7
cdca8	CDCA8
cdcp2	CDCP2
cdh13	CDH13
cdh17	CDH17
cdh22	CDH22
cdh23	CDH23
cdh8	CDH8
cdhr2	CDHR2
cdipt	CDIPT
cdk1	CDK1
cdk10	CDK10
cdk14	CDK14
cdk15	CDK15
cdk18	CDK18
cdk2	CDK2
cdk2ap1	CDK2AP1
cdk4	CDK4
cdk5	CDK5
cdk5rap1	CDK5RAP1
cdk5rap3	CDK5RAP3
cdk6	CDK6
cdk7	CDK7
cdk8	CDK8
cdk9	CDK9
cdkal1	CDKAL1
cdkl1	CDKL1
cdkn1b	CDKN1B
cdkn2aipnl	CDKN2AIPNL
cdkn2d	CDKN2D
cdkn3	CDKN3
cdpf1	CDPF1
cdt1	CDT1
cdv3	CDV3
cdx4	CDX4
cebpa	CEBPA
cebpz	CEBPZ
cebpzos	CEBPZOS
cemip	CEMIP
cemip2	CEMIP2
cenpi	CENPI
cenpj	CENPJ
cenpk	CENPK
cenpl	CENPL
cenpm	CENPM
cenpo	CENPO
cenpp	CENPP
cenpt	CENPT
cenpx	CENPX
cep104	CEP104
cep112	CEP112
cep128	CEP128
cep131	CEP131
cep135	CEP135
cep152	CEP152
cep162	CEP162
cep164	CEP164
cep170	CEP170
cep19	CEP19
cep192	CEP192
cep295	CEP295
cep350	CEP350
cep41	CEP41
cep44	CEP44
cep55	CEP55
cep57	CEP57
cep70	CEP70
cep72	CEP72
cep76	CEP76
cep78	CEP78
cep83	CEP83
cep85	CEP85
cep89	CEP89
cep95	CEP95
cep97	CEP97
cept1	CEPT1
cerk	CERK
cerkl	CERKL
cers1	CERS1
cers6	CERS6
cetn3	CETN3
cetp	CETP
cfap126	CFAP126
cfap20	CFAP20
cfap206	CFAP206
cfap298	CFAP298-TCP10L
cfap299	CFAP299
cfap300	CFAP300
cfap36	CFAP36
cfap43	CFAP43
cfap45	CFAP45
cfap47	CFAP47
cfap52	CFAP52
cfap54	CFAP54
cfap57	CFAP57
cfap58	CFAP58
cfap65	CFAP65
cfap69	CFAP69
cfap70	CFAP70
cfap74	CFAP74
cfap77	CFAP77
cfap97	CFAP97
cfap99	CFAP99
cfd	CFD
cfdp1	CFDP1
cfi	CFI
cfl2	CFL2
cflar	CFLAR
cfp	CFP
cftr	CFTR
cga	CGA
cgnl1	CGNL1
cgrrf1	CGRRF1
ch25h	CH25H
chac2	CHAC2
chad	CHAD
chaf1a	CHAF1A
chaf1b	CHAF1B
champ1	CHAMP1
chchd1	CHCHD1
chchd10	CHCHD10
chchd2	CHCHD2
chchd4	CHCHD4
chchd5	CHCHD5
chchd7	CHCHD7
chd1l	CHD1L
chdh	CHDH
chek1	CHEK1
chek2	CHEK2
cherp	CHERP
chga	CHGA
chid1	CHID1
chmp2a	CHMP2A
chmp2b	CHMP2B
chmp3	CHMP3
chmp4b	CHMP4B
chmp6	CHMP6
chmp7	CHMP7
chordc1	CHORDC1
chp1	CHP1
chrac1	CHRAC1
chrd	CHRD
chrdl2	CHRDL2
chrm2	CHRM2
chrna5	CHRNA5
chrnb2	CHRNB2
chst1	CHST1
chst10	CHST10
chst11	CHST11
chst14	CHST14
chst15	CHST15
chst2	CHST2
chst3	CHST3
chst7	CHST7
chsy1	CHSY1
chtf18	CHTF18
chtop	CHTOP
ciao1	CIAO1
ciapin1	CIAPIN1
cib1	CIB1
cib3	CIB3
cidec	CIDEC
ciita	CIITA
cilp	CILP
cinp	CINP
cip2a	CIP2A
cir1	CIR1
cisd1	CISD1
cisd2	CISD2
cisd3	CISD3
cit	CIT
cited1	CITED1
ckap4	CKAP4
ckap5	CKAP5
clasrp	CLASRP
clcc1	CLCC1
clcf1	CLCF1
clcn4	CLCN4
clcn6	CLCN6
clcn7	CLCN7
cldn1	CLDN1
cldn12	CLDN12
cldn19	CLDN19
clec16a	CLEC16A
clec3a	CLEC3A
clhc1	CLHC1
clic2	CLIC2
clic4	CLIC4
clip2	CLIP2
clip3	CLIP3
clip4	CLIP4
clmn	CLMN
cln3	CLN3
cln5	CLN5
cln6	CLN6
cln8	CLN8
clns1a	CLNS1A
clp1	CLP1
clpb	CLPB
clpp	CLPP
clptm1	CLPTM1
clptm1l	CLPTM1L
clpx	CLPX
clrn1	CLRN1
clrn2	CLRN2
clspn	CLSPN
clstn1	CLSTN1
clstn2	CLSTN2
clstn3	CLSTN3
cltrn	CLTRN
clu	CLU
cluap1	CLUAP1
cluh	CLUH
clul1	CLUL1
clybl	CLYBL
cmas	CMAS
cmbl	CMBL
cmc1	CMC1
cmc2	CMC2
cmc4	CMC4
cmip	CMIP
cmpk1	CMPK1
cmss1	CMSS1
cmtm4	CMTM4
cmtm6	CMTM6
cmtm7	CMTM7
cmtr1	CMTR1
cmtr2	CMTR2
cndp2	CNDP2
cnep1r1	CNEP1R1
cnfn	CNFN
cnih1	CNIH1
cnih2	CNIH2
cnih4	CNIH4
cnksr3	CNKSR3
cnmd	CNMD
cnnm2	CNNM2
cnnm3	CNNM3
cnot1	CNOT1
cnot10	CNOT10
cnot11	CNOT11
cnot2	CNOT2
cnot4	CNOT4
cnot8	CNOT8
cnot9	CNOT9
cnppd1	CNPPD1
cnpy2	CNPY2
cnpy3	CNPY3
cnpy4	CNPY4
cnr1	CNR1
cntd1	CNTD1
cntd2	CCNP
cntfr	CNTFR
cntln	CNTLN
cntn2	CNTN2
cntnap1	CNTNAP1
coasy	COASY
coch	COCH
cog1	COG1
cog2	COG2
cog3	COG3
cog4	COG4
cog5	COG5
cog6	COG6
cog7	COG7
cog8	COG8
coil	COIL
col19a1	COL19A1
col20a1	COL20A1
col22a1	COL22A1
col23a1	COL23A1
col25a1	COL25A1
col26a1	COL26A1
col6a1	COL6A1
col7a1	COL7A1
col8a2	COL8A2
col9a2	COL9A2
col9a3	COL9A3
colec11	COLEC11
commd1	COMMD1
commd10	COMMD10
commd2	COMMD2
commd6	COMMD6
commd7	COMMD7
commd8	COMMD8
commd9	COMMD9
cop1	COP1
copa	COPA
copb1	COPB1
copb2	COPB2
cope	COPE
cops2	COPS2
cops3	COPS3
cops4	COPS4
cops5	COPS5
cops6	COPS6
cops9	COPS9
copz1	COPZ1
coq10b	COQ10B
coq2	COQ2
coq3	COQ3
coq4	COQ4
coq5	COQ5
coq6	COQ6
coq7	COQ7
coq9	COQ9
corin	CORIN
coro2b	CORO2B
cotl1	COTL1
COX1	COX1
COX2	COX2
COX3	COX3
cpa1	CPA1
cpa6	CPA6
cpamd8	CPAMD8
cpb2	CPB2
cpd	CPD
cpe	CPE
cpeb1	CPEB1
cpeb3	CPEB3
cped1	CPED1
cplane1	CPLANE1
cplane2	CPLANE2
cplx3	CPLX3
cplx4	CPLX4
cpm	CPM
cpn1	CPN1
cpne2	CPNE2
cpne8	CPNE8
cpo	CPO
cpox	CPOX
cpped1	CPPED1
cpq	CPQ
cps1	CPS1
cpsf1	CPSF1
cpsf2	CPSF2
cpsf3	CPSF3
cpsf4	CPSF4
cpsf6	CPSF6
cpt1a	CPT1A
cpt2	CPT2
cptp	CPTP
cpvl	CPVL
cpxm2	CPXM2
crabp1	CRABP1
cramp1	CRAMP1
crat	CRAT
crbn	CRBN
crcp	CRCP
creb3l1	CREB3L1
creb3l2	CREB3L2
creb3l4	CREB3L4
crebl2	CREBL2
crebrf	CREBRF
crebzf	CREBZF
creg1	CREG1
crh	CRH
crhbp	CRHBP
crim1	CRIM1
crip1	CRIP1
cript	CRIPT
crispld1	CRISPLD1
crispld2	CRISPLD2
crkl	CRKL
crlf3	CRLF3
crls1	CRLS1
crnkl1	CRNKL1
crocc	CROCC
crtac1	CRTAC1
crtc3	CRTC3
cryba2	CRYBA2
cryba4	CRYBA4
crygn	CRYGN
cryl1	CRYL1
crym	CRYM
cryz	CRYZ
cryzl1	CRYZL1
cs	CS
csde1	CSDE1
cse1l	CSE1L
csgalnact1	CSGALNACT1
csgalnact2	CSGALNACT2
cskmt	CSKMT
csnk1a1	CSNK1A1
csnk1g1	CSNK1G1
csnk2a2	CSNK2A2
cspg4	CSPG4
cspg5	CSPG5
cspp1	CSPP1
csrnp1	CSRNP1
csrp2	CSRP2
csrp3	CSRP3
cst7	CST7
cstf1	CSTF1
cstf3	CSTF3
ctbs	CTBS
ctdnep1	CTDNEP1
ctdp1	CTDP1
ctdspl2	CTDSPL2
ctgf	CCN2
cth	CTH
cthrc1	CTHRC1
ctif	CTIF
ctnna1	CTNNA1
ctnna2	CTNNA2
ctnnal1	CTNNAL1
ctnnb1	CTNNB1
ctnnbip1	CTNNBIP1
ctnnbl1	CTNNBL1
ctns	CTNS
ctps1	CTPS1
ctr9	CTR9
ctrl	CTRL
ctsa	CTSA
ctsc	CTSC
ctsh	CTSH
ctso	CTSO
cttnbp2nl	CTTNBP2NL
ctu1	CTU1
ctu2	CTU2
ctxn2	CTXN2
ctxnd1	CTXND1
cubn	CUBN
cuedc1	CUEDC1
cuedc2	CUEDC2
cul1	CUL1
cul2	CUL2
cul3	CUL3
cunh7orf25	C7orf25
cunh9orf3	AOPEP
cuta	CUTA
cutc	CUTC
cux1	CUX1
cwc15	CWC15
cwc22	CWC22
cwc25	CWC25
cwc27	CWC27
cwf19l1	CWF19L1
cwf19l2	CWF19L2
cwh2orf68	C2orf68
cxadr	CXADR
cxcl14	CXCL14
cxcr4	CXCR4
cxxc4	CXXC4
cygb	CYGB
cyhr1	CYHR1
cyld	CYLD
cyr61	CCN1
CYTB	CYTB
cytip	CYTIP
cyyr1	CYYR1
czh12orf43	C12orf43
czh12orf65	MTRFR
czh22orf15	CXorf65
czh22orf39	C22orf39
czh9orf116	C9orf116
czh9orf64	C9orf64
czh9orf78	C9orf78
czh9orf84	SHOC1
czh9orf85	C9orf85
d2hgdh	D2HGDH
daam1	DAAM1
dab1	DAB1
dab2	DAB2
dact1	DACT1
dad1	DAD1
dagla	DAGLA
daglb	DAGLB
dalrd3	DALRD3
dao	DAO
dap	DAP
dap3	DAP3
dapk1	DAPK1
dapk2	DAPK2
dapk3	DAPK3
dapl1	DAPL1
dars	DARS1
dars2	DARS2
daxx	DAXX
dazap1	DAZAP1
dazap2	DAZAP2
dbf4	DBF4
dbn1	DBN1
dbndd1	DBNDD1
dbnl	DBNL
dbr1	DBR1
dbt	DBT
dbx1	DBX1
dbx2	DBX2
dcaf10	DCAF10
dcaf11	DCAF11
dcaf12	DCAF12
dcaf13	DCAF13
dcaf15	DCAF15
dcaf17	DCAF17
dcaf5	DCAF5
dcaf6	DCAF6
dcaf7	DCAF7
dcakd	DCAKD
dcbld2	DCBLD2
dcc	DCC
dchs2	DCHS2
dck	DCK
dclre1a	DCLRE1A
dclre1b	DCLRE1B
dclre1c	DCLRE1C
dcp1a	DCP1A
dcp2	DCP2
dcst1	DCST1
dcst2	DCST2
dcstamp	DCSTAMP
dct	DCT
dctd	DCTD
dctn1	DCTN1
dctn2	DCTN2
dctn3	DCTN3
dctn4	DCTN4
dctn5	DCTN5
dcun1d3	DCUN1D3
dcun1d4	DCUN1D4
dcun1d5	DCUN1D5
dcx	DCX
dcxr	DCXR
dda1	DDA1
ddah1	DDAH1
ddb1	DDB1
ddb2	DDB2
ddc	DDC
ddhd2	DDHD2
ddi2	DDI2
ddias	DDIAS
ddit3	DDIT3
ddo	DDO
ddost	DDOST
ddrgk1	DDRGK1
ddx1	DDX1
ddx10	DDX10
ddx11	DDX11
ddx18	DDX18
ddx20	DDX20
ddx23	DDX23
ddx24	DDX24
ddx27	DDX27
ddx28	DDX28
ddx31	DDX31
ddx4	DDX4
ddx41	DDX41
ddx42	DDX42
ddx46	DDX46
ddx47	DDX47
ddx49	DDX49
ddx51	DDX51
ddx52	DDX52
ddx54	DDX54
ddx55	DDX55
ddx56	DDX56
ddx59	DDX59
ddx6	DDX6
decr1	DECR1
decr2	DECR2
def6	DEF6
def8	DEF8
degs1	DEGS1
degs2	DEGS2
dele1	DELE1
dennd1a	DENND1A
dennd1b	DENND1B
dennd2d	DENND2D
dennd4b	DENND4B
dennd4c	DENND4C
dennd5a	DENND5A
dennd6a	DENND6A
denr	DENR
depdc4	DEPDC4
depdc5	DEPDC5
depdc7	DEPDC7
deptor	DEPTOR
dera	DERA
derl1	DERL1
derl2	DERL2
det1	DET1
dexi	DEXI
dffa	DFFA
dffb	DFFB
dgat2	DGAT2
dgcr2	DGCR2
dgcr8	DGCR8
dgke	DGKE
dgkq	DGKQ
dhcr24	DHCR24
dhcr7	DHCR7
dhodh	DHODH
dhrs1	DHRS1
dhrs11	DHRS11
dhrs12	DHRS12
dhrs3	DHRS3
dhrs7	DHRS7
dhrs7b	DHRS7B
dhtkd1	DHTKD1
dhx16	DHX16
dhx29	DHX29
dhx30	DHX30
dhx33	DHX33
dhx34	DHX34
dhx35	DHX35
dhx36	DHX36
dhx37	DHX37
dhx38	DHX38
dhx40	DHX40
dhx57	DHX57
dhx58	DHX58
dhx9	DHX9
diaph1	DIAPH1
dicer1	DICER1
dido1	DIDO1
dimt1	DIMT1
dio1	DIO1
dio2	DIO2
diras1	DIRAS2
dirc2	SLC49A4
dis3	DIS3
dis3l	DIS3L
dis3l2	DIS3L2
disc1	DISC1
disp3	DISP3
dkc1	DKC1
dkk2	DKK2
dlat	DLAT
dld	DLD
dlec1	DLEC1
dlg3	DLG3
dlg4	DLG4
dlgap5	DLGAP5
dlx1	DLX1
dlx2	DLX2
dlx3	DLX3
dlx5	DLX5
dlx6	DLX6
dmac2	DMAC2
dmap1	DMAP1
dmc1	DMC1
dmgdh	DMGDH
dmpk	DMPK
dmrt3	DMRT3
dmrta2	DMRTA2
dmtf1	DMTF1
dna2	DNA2
dnaaf2	DNAAF2
dnah10	DNAH10
dnah2	DNAH2
dnai1	DNAI1
dnaja2	DNAJA2
dnaja3	DNAJA3
dnajb1	DNAJB1
dnajb11	DNAJB11
dnajb4	DNAJB4
dnajb6	DNAJB8
dnajb9	DNAJB9
dnajc1	DNAJC1
dnajc10	DNAJC10
dnajc12	DNAJC12
dnajc13	DNAJC13
dnajc14	DNAJC14
dnajc15	DNAJC15
dnajc17	DNAJC17
dnajc19	DNAJC19
dnajc2	DNAJC2
dnajc21	DNAJC21
dnajc22	DNAJC22
dnajc24	DNAJC24
dnajc25	DNAJC25
dnajc27	DNAJC27
dnajc3	DNAJC3
dnajc4	DNAJC4
dnajc6	DNAJC6
dnajc8	DNAJC8
dnajc9	DNAJC9
dnal1	DNAL1
dnal4	DNAL4
dnali1	DNALI1
dnase2	DNASE2
dnase2b	DNASE2B
dnd1	DND1
dner	DNER
dnhd1	DNHD1
dnmbp	DNMBP
dnmt1	DNMT1
dnpep	DNPEP
dnph1	DNPH1
dnttip1	DNTTIP1
dnttip2	DNTTIP2
doc2b	DOC2B
dock10	DOCK10
dock4	DOCK4
dohh	DOHH
dok6	DOK6
dok7	DOK7
dolpp1	DOLPP1
donson	DONSON
dopey1	DOP1A
dopey2	DOP1B
dot1l	DOT1L
dpagt1	DPAGT1
dpf1	DPF1
dph1	DPH1
dph2	DPH2
dph3	DPH3
dph5	DPH5
dph6	DPH6
dph7	DPH7
dpm1	DPM1
dpm2	DPM2
dpp3	DPP3
dpp7	DPP7
dpp9	DPP9
dpt	DPT
dpy19l3	DPY19L3
dpy19l4	DPY19L4
dpy30	DPY30
dpyd	DPYD
dpys	DPYS
dr1	DR1
dram1	DRAM1
drap1	DRAP1
draxin	DRAXIN
drc3	DRC3
drd1	DRD1
drd2	DRD2
drd3	DRD3
drg1	DRG1
drg2	DRG2
drosha	DROSHA
drp2	DRP2
dscc1	DSCC1
dse	DSE
dsel	DSEL
dstyk	DSTYK
dtd1	DTD1
dtd2	DTD2
dthd1	DTHD1
dtl	DTL
dtnbp1	DTNBP1
dtwd1	DTWD1
dtwd2	DTWD2
dtx1	DTX1
dtx3	DTX3
dtymk	DTYMK
dus1l	DUS1L
dus2	DUS2
dus3l	DUS3L
dus4l	DUS4L-BCAP29
dusp1	DUSP1
dusp10	DUSP10
dusp12	DUSP12
dusp14	DUSP14
dusp16	DUSP16
dusp23	DUSP23
dusp27	STYXL2
dusp5	DUSP5
dusp8	DUSP8
dut	DUT
dvl1	DVL1
dvl2	DVL2
dvl3	DVL3
dxo	DXO
dym	DYM
dync1h1	DYNC1H1
dync1li2	DYNC1LI2
dync2h1	DYNC2H1
dync2li1	DYNC2LI1
dynlrb1	DYNLRB2
dynlt1	DYNLT1
dyrk2	DYRK2
dzank1	DZANK1
e2f1	E2F1
e2f2	E2F2
e2f3	E2F3
e2f4	E2F4
e2f8	E2F8
e4f1	E4F1
eaf1	EAF1
eapp	EAPP
ears2	EARS2
ebag9	EBAG9
ebi3	EBI3
ebna1bp2	EBNA1BP2
ebp	EBP
ebpl	EBPL
ecd	ECD
ece1	ECE1
ecel1	ECEL1
ech1	ECH1
echdc1	ECHDC1
echdc3	ECHDC3
echs1	ECHS1
eci1	ECI1
eci2	ECI2
ecm2	ECM2
ecpas	ECPAS
ecsit	ECSIT
ect2	ECT2
ect2l	ECT2L
eda	EDA
edar	EDAR
edaradd	EDARADD
edc3	EDC3
edc4	EDC4
edem1	EDEM1
edf1	EDF1
edn1	EDN1
ednra	EDNRA
edrf1	EDRF1
eea1	EEA1
eed	EED
eef1akmt1	EEF1AKMT1
eef1akmt2	EEF1AKMT2
eef1akmt3	EEF1AKMT3
eef1e1	EEF1E1
eef1g	EEF1G
eef2	EEF2
eef2k	EEF2K
eefsec	EEFSEC
eepd1	EEPD1
efcab14	EFCAB14
efcab7	EFCAB7
efemp2	EFEMP2
efhc2	EFHC2
efhd2	EFHD2
efl1	EFL1
efna4	EFNA4
efnb1	EFNB1
efr3a	EFR3A
efr3b	EFR3B
eftud2	EFTUD2
egf	EGF
egfl6	EGFL6
egfl7	EGFL7
egflam	EGFLAM
egfr	EGFR
egln1	EGLN1
egln3	EGLN3
egr1	EGR1
egr2	EGR2
ehbp1	EHBP1
ehf	EHF
ehhadh	EHHADH
ehmt2	EHMT2
ei24	EI24
eif1ad	EIF1AD
eif2a	EIF2A
eif2ak1	EIF2AK1
eif2ak3	EIF2AK3
eif2ak4	EIF2AK4
eif2b1	EIF2B1
eif2b2	EIF2B2
eif2b3	EIF2B3
eif2b4	EIF2B4
eif2b5	EIF2B5
eif2d	EIF2D
eif2s1	EIF2S1
eif2s2	EIF2S2
eif3a	EIF3A
eif3b	EIF3B
eif3d	EIF3D
eif3f	EIF3F
eif3g	EIF3G
eif3h	EIF3H
eif3j	EIF3J
eif3k	EIF3K
eif3l	EIF3L
eif3m	EIF3M
eif4a3	EIF4A3
eif4b	EIF4B
eif4e2	CAPN10
eif4ebp2	EIF4EBP2
eif4enif1	EIF4ENIF1
eif4h	EIF4H
eif5	EIF5
eif5a	EIF5AL1
eif5b	EIF5B
eif6	EIF6
eipr1	EIPR1
elac1	ELAC1
elac2	ELAC2
elf2	ELF2
elf4	ELF1
elmo2	ELMO2
elmod1	ELMOD1
elmod2	ELMOD2
eloc	ELOC
elovl5	ELOVL5
elovl6	ELOVL6
elp1	ELP1
elp2	ELP2
elp3	ELP3
elp4	ELP4
elp5	ELP5
elp6	ELP6
emb	EMB
emc1	EMC1
emc10	EMC10
emc2	EMC2
emc4	EMC4
emc6	EMC6
emc7	EMC7
emc8	EMC8
eme1	EME1
emg1	EMG1
eml4	EML4
emp2	EMP2
emsy	EMSY
en2	EN2
endog	ENDOG
endou	ENDOU
endov	ENDOV
engase	ENGASE
enkd1	ENKD1
enkur	ENKUR
eno4	ENO4
enoph1	ENOPH1
enosf1	ENOSF1
enox2	ENOX2
enpep	ENPEP
enpp4	ENPP4
enpp5	ENPP5
enpp6	ENPP6
entpd4	ENTPD4
entpd6	ENTPD6
entr1	ENTR1
eogt	EOGT
epb41l4a	EPB41L4A
epb41l5	EPB41L5
epc1	EPC1
epdr1	EPDR1
epg5	EPG5
epha4	EPHA4
epha7	EPHA7
epha8	EPHA8
ephx1	EPHX1
ephx4	EPHX4
epm2a	EPM2A
epn2	EPN2
epn3	EPN3
epo	EPO
eppk1	EPPK1
eprs	EPRS1
eps8	EPS8
eps8l2	EPS8L2
eral1	ERAL1
erbin	ERBIN
ercc1	ERCC1
ercc2	ERCC2
ercc3	ERCC3
ercc4	ERCC4
ercc6	ERCC6
ercc8	ERCC8
ereg	EREG
erg28	ERG28
[truncated: 7,052 more rows]

## Sheet: CS_HS all orthologs
C. semilaevis	H. sapiens
LOC103382630	OR52N1
LOC103382630	OR52J3
LOC103382630	OR52B2
LOC103382630	OR52M1
LOC103382630	OR51L1
LOC103382630	OR52A5
LOC103382630	OR52D1
LOC103382630	OR52E2
LOC103382630	OR52E4
LOC103382630	OR52E5
LOC103382630	OR52E8
LOC103382630	OR52K1
LOC103382630	OR52K2
LOC103382630	OR52L1
LOC103382630	OR52N2
LOC103382630	OR52R1
LOC103382630	OR52W1
LOC103382630	OR52H1
LOC103382630	OR52N5
LOC103382630	OR52A1
LOC103382630	OR51E2
LOC103382630	OR51E1
LOC103382630	OR52N4
LOC103388816	CEACAM21
LOC103388816	CEACAM7
LOC103388816	PSG1
LOC103388816	CEACAM4
LOC103388816	CEACAM1
LOC103388816	CEACAM3
LOC103388816	CEACAM6
LOC103388816	PSG6
LOC103388816	PSG7
LOC103388816	PSG11
LOC103388816	CEACAM5
LOC103388816	PSG3
LOC103388816	PSG2
LOC103388816	PSG8
LOC103388816	CEACAM8
LOC103388816	CEACAM18
LOC103388816	CEACAM16
LOC103388816	PSG4
LOC103388816	PSG5
LOC103388816	PSG9
LOC103399249	CEACAM21
LOC103399249	CEACAM7
LOC103399249	PSG1
LOC103399249	CEACAM4
LOC103399249	CEACAM1
LOC103399249	CEACAM3
LOC103399249	CEACAM6
LOC103399249	PSG6
LOC103399249	PSG7
LOC103399249	PSG11
LOC103399249	CEACAM5
LOC103399249	PSG3
LOC103399249	PSG2
LOC103399249	PSG8
LOC103399249	CEACAM8
LOC103399249	CEACAM18
LOC103399249	CEACAM16
LOC103399249	PSG4
LOC103399249	PSG5
LOC103399249	PSG9
LOC103388856	CEACAM21
LOC103388856	CEACAM7
LOC103388856	PSG1
LOC103388856	CEACAM4
LOC103388856	CEACAM1
LOC103388856	CEACAM3
LOC103388856	CEACAM6
LOC103388856	PSG6
LOC103388856	PSG7
LOC103388856	PSG11
LOC103388856	CEACAM5
LOC103388856	PSG3
LOC103388856	PSG2
LOC103388856	PSG8
LOC103388856	CEACAM8
LOC103388856	CEACAM18
LOC103388856	CEACAM16
LOC103388856	PSG4
LOC103388856	PSG5
LOC103388856	PSG9
LOC103388817	CEACAM21
LOC103388817	CEACAM7
LOC103388817	PSG1
LOC103388817	CEACAM4
LOC103388817	CEACAM1
LOC103388817	CEACAM3
LOC103388817	CEACAM6
LOC103388817	PSG6
LOC103388817	PSG7
LOC103388817	PSG11
LOC103388817	CEACAM5
LOC103388817	PSG3
LOC103388817	PSG2
LOC103388817	PSG8
LOC103388817	CEACAM8
LOC103388817	CEACAM18
LOC103388817	CEACAM16
LOC103388817	PSG4
LOC103388817	PSG5
LOC103388817	PSG9
LOC103399716	MEFV
LOC103399716	TRIM17
LOC103399716	TRIM60
LOC103399716	TRIM40
LOC103399716	BTN1A1
LOC103399716	TRIM21
LOC103399716	TRIM27
LOC103399716	TRIM10
LOC103399716	BTN3A3
LOC103399716	BTN2A1
LOC103399716	TRIM58
LOC103399716	TRIM17
LOC103399716	TRIM68
LOC103399716	TRIM39
LOC103399716	TRIM4
LOC103399716	TRIM11
LOC103399716	TRIML1
LOC103399716	TRIM7
LOC103399716	BTN2A2
LOC103399716	ERMAP
LOC103399716	TRIM38
LOC103390467	MEFV
LOC103390467	TRIM17
LOC103390467	TRIM60
LOC103390467	TRIM40
LOC103390467	BTN1A1
LOC103390467	TRIM21
LOC103390467	TRIM27
LOC103390467	TRIM10
LOC103390467	BTN3A3
LOC103390467	BTN2A1
LOC103390467	TRIM58
LOC103390467	TRIM17
LOC103390467	TRIM68
LOC103390467	TRIM39
LOC103390467	TRIM4
LOC103390467	TRIM11
LOC103390467	TRIML1
LOC103390467	TRIM7
LOC103390467	BTN2A2
LOC103390467	ERMAP
LOC103390467	TRIM38
LOC103390920	MEFV
LOC103390920	TRIM17
LOC103390920	TRIM60
LOC103390920	TRIM40
LOC103390920	BTN1A1
LOC103390920	TRIM21
LOC103390920	TRIM27
LOC103390920	TRIM10
LOC103390920	BTN3A3
LOC103390920	BTN2A1
LOC103390920	TRIM58
LOC103390920	TRIM17
LOC103390920	TRIM68
LOC103390920	TRIM39
LOC103390920	TRIM4
LOC103390920	TRIM11
LOC103390920	TRIML1
LOC103390920	TRIM7
LOC103390920	BTN2A2
LOC103390920	ERMAP
LOC103390920	TRIM38
LOC103380761	NLRP7
LOC103380761	NLRP12
LOC103380761	NLRP10
LOC103380761	NLRP11
LOC103380761	RNH1
LOC103380761	NLRP2
LOC103380761	NLRP1
LOC103380761	NLRP4
LOC103380761	NLRP6
LOC103380761	NLRP5
LOC103380761	NLRP13
LOC103380761	NLRP8
LOC103380761	NLRP9
LOC103380761	NLRP14
LOC103380761	RNH1
LOC103380761	NLRP3
LOC107990239	NLRP7
LOC107990239	NLRP12
LOC107990239	NLRP10
LOC107990239	NLRP11
LOC107990239	RNH1
LOC107990239	NLRP2
LOC107990239	NLRP1
LOC107990239	NLRP4
LOC107990239	NLRP6
LOC107990239	NLRP5
LOC107990239	NLRP13
LOC107990239	NLRP8
LOC107990239	NLRP9
LOC107990239	NLRP14
LOC107990239	RNH1
LOC107990239	NLRP3
LOC103379498	MYH2
LOC103379498	MYH6
LOC103379498	MYH8
LOC103379498	MYH13
LOC103379498	MYH1
LOC103379498	MYH4
LOC103379498	MYH15
LOC103379498	MYH3
LOC103379498	MYH7
LOC103379498	MYH7B
LOC103379499	MYH2
LOC103379499	MYH6
LOC103379499	MYH8
LOC103379499	MYH13
LOC103379499	MYH1
LOC103379499	MYH4
LOC103379499	MYH15
LOC103379499	MYH3
LOC103379499	MYH7
LOC103379499	MYH7B
LOC103381356	MYH2
LOC103381356	MYH6
LOC103381356	MYH8
LOC103381356	MYH13
LOC103381356	MYH1
LOC103381356	MYH4
LOC103381356	MYH15
LOC103381356	MYH3
LOC103381356	MYH7
LOC103381356	MYH7B
LOC103396567	MYH2
LOC103396567	MYH6
LOC103396567	MYH8
LOC103396567	MYH13
LOC103396567	MYH1
LOC103396567	MYH4
LOC103396567	MYH15
LOC103396567	MYH3
LOC103396567	MYH7
LOC103396567	MYH7B
LOC103385795	MYH2
LOC103385795	MYH6
LOC103385795	MYH8
LOC103385795	MYH13
LOC103385795	MYH1
LOC103385795	MYH4
LOC103385795	MYH15
LOC103385795	MYH3
LOC103385795	MYH7
LOC103385795	MYH7B
LOC103386323	MYH2
LOC103386323	MYH6
LOC103386323	MYH8
LOC103386323	MYH13
LOC103386323	MYH1
LOC103386323	MYH4
LOC103386323	MYH15
LOC103386323	MYH3
LOC103386323	MYH7
LOC103386323	MYH7B
LOC103392864	MYH2
LOC103392864	MYH6
LOC103392864	MYH8
LOC103392864	MYH13
LOC103392864	MYH1
LOC103392864	MYH4
LOC103392864	MYH15
LOC103392864	MYH3
LOC103392864	MYH7
LOC103392864	MYH7B
LOC103396570	MYH2
LOC103396570	MYH6
LOC103396570	MYH8
LOC103396570	MYH13
LOC103396570	MYH1
LOC103396570	MYH4
LOC103396570	MYH15
LOC103396570	MYH3
LOC103396570	MYH7
LOC103396570	MYH7B
LOC103384707	ZNF749
LOC103384707	ZNF772
LOC103384707	ZNF154
LOC103384707	ZNF548
LOC103384707	ZNF549
LOC103384707	ZNF211
LOC103384707	ZNF304
LOC103384707	ZNF17
LOC103384707	ZNF132
LOC103384707	ZNF134
LOC103384707	ZNF256
LOC103384707	ZNF530
LOC103384707	ZNF552
LOC103384707	ZNF671
LOC103384707	ZNF551
LOC103384707	ZNF792
LOC103384707	ZNF418
LOC103383374	GPR156
LOC103383408	GPR156
LOC103383873	GPR156
LOC103383884	GPR156
LOC103384513	GPR156
LOC103384865	GPR156
LOC103384925	GPR156
LOC103384933	GPR156
LOC103386568	GPR156
LOC103392701	GPR156
LOC103399484	GPR156
LOC103388454	GPR156
LOC103384206	GPR156
LOC103384879	GPR156
LOC103391983	GPR156
gpr156	GPR156
LOC103379245	H4C15
LOC103379245	H4C9
LOC103379245	H4C1
LOC103379245	H4C4
LOC103379245	H4C6
LOC103379245	H4C12
LOC103379245	H4C3
LOC103379245	H4C8
LOC103379245	H4C2
LOC103379245	H4C5
LOC103379245	H4C13
LOC103379245	H4C14
LOC103379245	H4C11
LOC103379245	H4-16
LOC103381128	H4C15
LOC103381128	H4C9
LOC103381128	H4C1
LOC103381128	H4C4
LOC103381128	H4C6
LOC103381128	H4C12
LOC103381128	H4C3
LOC103381128	H4C8
LOC103381128	H4C2
LOC103381128	H4C5
LOC103381128	H4C13
LOC103381128	H4C14
LOC103381128	H4C11
LOC103381128	H4-16
LOC103395677	H4C15
LOC103395677	H4C9
LOC103395677	H4C1
LOC103395677	H4C4
LOC103395677	H4C6
LOC103395677	H4C12
LOC103395677	H4C3
LOC103395677	H4C8
LOC103395677	H4C2
LOC103395677	H4C5
LOC103395677	H4C13
LOC103395677	H4C14
LOC103395677	H4C11
LOC103395677	H4-16
LOC103398979	HLA-DQB1
LOC103398979	HLA-DQB1
LOC103398979	HLA-DRB1
LOC103398979	HLA-DQB2
LOC103398979	HLA-DRB1
LOC103398979	HLA-DRB1
LOC103398979	HLA-DOB
LOC103398979	HLA-DPB1
LOC103398979	HLA-DRB1
LOC103398979	HLA-DRB4
LOC103398979	HLA-DRB3
LOC103398979	HLA-DRB5
LOC103398979	HLA-DRB1
LOC103388186	HLA-DQB1
LOC103388186	HLA-DQB1
LOC103388186	HLA-DRB1
LOC103388186	HLA-DQB2
LOC103388186	HLA-DRB1
LOC103388186	HLA-DRB1
LOC103388186	HLA-DOB
LOC103388186	HLA-DPB1
LOC103388186	HLA-DRB1
LOC103388186	HLA-DRB4
LOC103388186	HLA-DRB3
LOC103388186	HLA-DRB5
LOC103388186	HLA-DRB1
LOC103390015	HLA-DQB1
LOC103390015	HLA-DQB1
LOC103390015	HLA-DRB1
LOC103390015	HLA-DQB2
LOC103390015	HLA-DRB1
LOC103390015	HLA-DRB1
LOC103390015	HLA-DOB
LOC103390015	HLA-DPB1
LOC103390015	HLA-DRB1
LOC103390015	HLA-DRB4
LOC103390015	HLA-DRB3
LOC103390015	HLA-DRB5
LOC103390015	HLA-DRB1
LOC103380285	ANKRD62
LOC103380285	ANKRD36C
LOC103380285	ANKRD18B
LOC103380285	ANKRD30B
LOC103380285	ANKRD36B
LOC103380285	ANKRD20A1
LOC103380285	ANKRD36
LOC103380285	LOC105375816
LOC103380285	ANKRD30A
LOC103380285	LOC101927345
LOC103380285	LOC105375817
LOC103380285	ANKRD26
LOC103380285	POTEA
LOC103380285	ANKRD18A
LOC103380285	CCDC144A
LOC103389431	FCGR3A
LOC103389431	FCRLA
LOC103389431	FCRL5
LOC103389431	FCGR3B
LOC103389431	FCRLB
LOC103389431	FCRL3
LOC103389431	FCGR1A
LOC103389431	FCER1A
LOC103389431	FCRL4
LOC103389431	FCRL1
LOC103389431	FCRL6
LOC103389431	FCGR2A
LOC103389431	FCRL2
LOC103389431	FCGR2B
LOC103389469	FCGR3A
LOC103389469	FCRLA
LOC103389469	FCRL5
LOC103389469	FCGR3B
LOC103389469	FCRLB
LOC103389469	FCRL3
LOC103389469	FCGR1A
LOC103389469	FCER1A
LOC103389469	FCRL4
LOC103389469	FCRL1
LOC103389469	FCRL6
LOC103389469	FCGR2A
LOC103389469	FCRL2
LOC103389469	FCGR2B
LOC103377492	HIPK4
LOC103384863	HIPK4
LOC103386101	HIPK4
LOC103389581	HIPK4
LOC103389616	HIPK4
LOC103396428	HIPK4
LOC103388885	HIPK4
LOC103394208	HIPK4
LOC112486853	HIPK4
LOC107988359	HIPK4
LOC103377545	HIPK4
LOC103382478	HIPK4
LOC103385287	HIPK4
LOC112488406	HIPK4
LOC103391753	ZNF774
LOC103391753	ZNF497
LOC103391753	ZNF70
LOC103392365	ZNF774
LOC103392365	ZNF497
LOC103392365	ZNF70
LOC103393802	ZNF774
LOC103393802	ZNF497
LOC103393802	ZNF70
LOC103398484	ZNF774
LOC103398484	ZNF497
LOC103398484	ZNF70
LOC103398485	ZNF774
LOC103398485	ZNF497
LOC103398485	ZNF70
LOC103398486	ZNF774
LOC103398486	ZNF497
LOC103398486	ZNF70
LOC103378219	ZNF774
LOC103378219	ZNF497
LOC103378219	ZNF70
LOC103391632	ZNF774
LOC103391632	ZNF497
LOC103391632	ZNF70
LOC103397470	ZNF774
LOC103397470	ZNF497
LOC103397470	ZNF70
LOC112488263	ZNF774
LOC112488263	ZNF497
LOC112488263	ZNF70
LOC103391534	ZNF774
LOC103391534	ZNF497
LOC103391534	ZNF70
LOC103391633	ZNF774
LOC103391633	ZNF497
LOC103391633	ZNF70
LOC107989960	HLA-F
LOC107989960	MICA
LOC107989960	AZGP1
LOC107989960	HLA-A
LOC107989960	HLA-C
LOC107989960	HLA-G
LOC107989960	HFE
LOC107989960	MR1
LOC107989960	HLA-A
LOC107989960	HLA-C
LOC107989960	HLA-B
LOC107989960	HLA-E
LOC107989960	HLA-A
LOC103393860	HLA-F
LOC103393860	MICA
LOC103393860	AZGP1
LOC103393860	HLA-A
LOC103393860	HLA-C
LOC103393860	HLA-G
LOC103393860	HFE
LOC103393860	MR1
LOC103393860	HLA-A
LOC103393860	HLA-C
LOC103393860	HLA-B
LOC103393860	HLA-E
LOC103393860	HLA-A
LOC103379239	ASTL
LOC103379240	ASTL
LOC103379289	ASTL
LOC103379527	ASTL
LOC103392199	ASTL
LOC103398457	ASTL
LOC103399268	ASTL
LOC103378955	ASTL
LOC103378956	ASTL
LOC103379241	ASTL
LOC103381002	ASTL
LOC103390327	ASTL
LOC103389435	SCN4A
LOC103389435	SCN2A
LOC103389435	SCN5A
LOC103389435	SCN8A
LOC103389435	SCN1A
LOC103389435	SCN10A
LOC103389435	SCN9A
LOC103389435	SCN3A
LOC103381562	SCN4A
LOC103381562	SCN2A
LOC103381562	SCN5A
LOC103381562	SCN8A
LOC103381562	SCN1A
LOC103381562	SCN10A
LOC103381562	SCN9A
LOC103381562	SCN3A
LOC103384623	SCN4A
LOC103384623	SCN2A
LOC103384623	SCN5A
LOC103384623	SCN8A
LOC103384623	SCN1A
LOC103384623	SCN10A
LOC103384623	SCN9A
LOC103384623	SCN3A
LOC103385974	SCN4A
LOC103385974	SCN2A
LOC103385974	SCN5A
LOC103385974	SCN8A
LOC103385974	SCN1A
LOC103385974	SCN10A
LOC103385974	SCN9A
LOC103385974	SCN3A
LOC103392165	SCN4A
LOC103392165	SCN2A
LOC103392165	SCN5A
LOC103392165	SCN8A
LOC103392165	SCN1A
LOC103392165	SCN10A
LOC103392165	SCN9A
LOC103392165	SCN3A
LOC103397604	UGT2B11
LOC103397604	UGT2B7
LOC103397604	UGT2B10
LOC103397604	UGT2B15
LOC103397604	UGT2B17
LOC103397604	UGT2A1
LOC103397604	UGT2B4
LOC103397604	UGT2A3
LOC103397604	UGT2B28
LOC103397604	LOC101929773
LOC103397605	UGT2B11
LOC103397605	UGT2B7
LOC103397605	UGT2B10
LOC103397605	UGT2B15
LOC103397605	UGT2B17
LOC103397605	UGT2A1
LOC103397605	UGT2B4
LOC103397605	UGT2A3
LOC103397605	UGT2B28
LOC103397605	LOC101929773
LOC103397218	UGT2B11
LOC103397218	UGT2B7
LOC103397218	UGT2B10
LOC103397218	UGT2B15
LOC103397218	UGT2B17
LOC103397218	UGT2A1
LOC103397218	UGT2B4
LOC103397218	UGT2A3
LOC103397218	UGT2B28
LOC103397218	LOC101929773
LOC103380293	TRIM35
LOC103385387	TRIM35
LOC103385397	TRIM35
LOC103386433	TRIM35
LOC103392715	TRIM35
LOC103399128	TRIM35
LOC103392723	TRIM35
LOC103382746	TRIM35
LOC112487880	TRIM35
LOC103388850	TRIM35
LOC103392845	TRIM35
LOC103380731	SERPINA1
LOC103380731	SERPINA5
LOC103380731	SERPINA11
LOC103380731	SERPINA1
LOC103380731	SERPINA4
LOC103380731	SERPINA12
LOC103380731	SERPINA3
LOC103380731	SERPINA6
LOC103380731	SERPINA2
LOC103380731	SERPINA9
LOC103380731	SERPINA7
LOC103397088	GTF2IRD2
LOC103397088	GTF2IRD2B
LOC107989128	GTF2IRD2
LOC107989128	GTF2IRD2B
LOC107990188	GTF2IRD2
LOC107990188	GTF2IRD2B
LOC107990216	GTF2IRD2
LOC107990216	GTF2IRD2B
LOC107990240	GTF2IRD2
LOC107990240	GTF2IRD2B
LOC103396893	GTF2IRD2
LOC103396893	GTF2IRD2B
LOC103397152	GTF2IRD2
LOC103397152	GTF2IRD2B
LOC103397226	GTF2IRD2
LOC103397226	GTF2IRD2B
LOC103396976	GTF2IRD2
LOC103396976	GTF2IRD2B
LOC103398875	GTF2IRD2
LOC103398875	GTF2IRD2B
LOC103382388	TINF2
LOC103382690	TINF2
LOC103382825	TINF2
LOC103388390	TINF2
LOC103389802	TINF2
LOC103396228	TINF2
LOC103382810	TINF2
LOC103382579	TINF2
LOC103382786	TINF2
LOC103383082	TINF2
LOC103379031	HCN2
LOC103379031	HCN4
LOC103379031	HCN3
LOC103379031	HCN1
LOC103390262	HCN2
LOC103390262	HCN4
LOC103390262	HCN3
LOC103390262	HCN1
LOC103394547	HCN2
LOC103394547	HCN4
LOC103394547	HCN3
LOC103394547	HCN1
LOC103395957	HCN2
LOC103395957	HCN4
LOC103395957	HCN3
LOC103395957	HCN1
LOC103399914	HCN2
LOC103399914	HCN4
LOC103399914	HCN3
LOC103399914	HCN1
LOC103380454	HCN2
LOC103380454	HCN4
LOC103380454	HCN3
LOC103380454	HCN1
LOC103383988	MAST1
LOC103383988	MAST3
LOC103383988	MAST2
LOC103383988	MAST4
mast4	MAST1
mast4	MAST3
mast4	MAST2
mast4	MAST4
mast2	MAST1
mast2	MAST3
mast2	MAST2
mast2	MAST4
mast3	MAST1
mast3	MAST3
mast3	MAST2
mast3	MAST4
LOC103395879	MAST1
LOC103395879	MAST3
LOC103395879	MAST2
LOC103395879	MAST4
LOC103393731	MAST1
LOC103393731	MAST3
LOC103393731	MAST2
LOC103393731	MAST4
LOC103376847	TUBA1A
LOC103376847	TUBA1B
LOC103376849	TUBA1A
LOC103376849	TUBA1B
LOC103384726	TUBA1A
LOC103384726	TUBA1B
LOC103385187	TUBA1A
LOC103385187	TUBA1B
LOC103385300	TUBA1A
LOC103385300	TUBA1B
LOC103389240	TUBA1A
LOC103389240	TUBA1B
LOC103389754	TUBA1A
LOC103389754	TUBA1B
LOC103392216	TUBA1A
LOC103392216	TUBA1B
LOC103377847	CYP2A6
LOC103377847	CYP2A7
LOC103377847	CYP2A13
LOC103377847	CYP2B6
LOC103377847	CYP2C19
LOC103377847	CYP2C8
LOC103377847	CYP2C9
LOC103377847	CYP2C18
LOC103377847	CYP2E1
plxna4	PLXNA4
plxna4	PLXNA3
plxna4	PLXNA1
plxna4	PLXNA2
LOC103385266	PLXNA4
LOC103385266	PLXNA3
LOC103385266	PLXNA1
LOC103385266	PLXNA2
plxna3	PLXNA4
plxna3	PLXNA3
plxna3	PLXNA1
plxna3	PLXNA2
LOC103384739	PLXNA4
LOC103384739	PLXNA3
LOC103384739	PLXNA1
LOC103384739	PLXNA2
LOC103386584	PLXNA4
LOC103386584	PLXNA3
LOC103386584	PLXNA1
LOC103386584	PLXNA2
plxna1	PLXNA4
plxna1	PLXNA3
plxna1	PLXNA1
plxna1	PLXNA2
LOC103383246	ICAM1
LOC103383246	ICAM4
LOC103383246	ICAM2
LOC103383246	ICAM5
LOC103383272	ICAM1
LOC103383272	ICAM4
LOC103383272	ICAM2
LOC103383272	ICAM5
LOC103392579	ICAM1
LOC103392579	ICAM4
LOC103392579	ICAM2
LOC103392579	ICAM5
LOC107989866	ICAM1
LOC107989866	ICAM4
LOC107989866	ICAM2
LOC107989866	ICAM5
LOC103392578	ICAM1
LOC103392578	ICAM4
LOC103392578	ICAM2
LOC103392578	ICAM5
LOC112488404	ICAM1
LOC112488404	ICAM4
LOC112488404	ICAM2
LOC112488404	ICAM5
LOC103383943	GIMAP1-GIMAP5
LOC103383943	GIMAP6
LOC103383943	GIMAP4
LOC103383943	GIMAP2
LOC103383943	GIMAP7
LOC103388099	GIMAP1-GIMAP5
LOC103388099	GIMAP6
LOC103388099	GIMAP4
LOC103388099	GIMAP2
LOC103388099	GIMAP7
LOC103393346	GIMAP1-GIMAP5
LOC103393346	GIMAP6
LOC103393346	GIMAP4
LOC103393346	GIMAP2
LOC103393346	GIMAP7
LOC103399679	GIMAP1-GIMAP5
LOC103399679	GIMAP6
LOC103399679	GIMAP4
LOC103399679	GIMAP2
LOC103399679	GIMAP7
LOC103388098	GIMAP1-GIMAP5
LOC103388098	GIMAP6
LOC103388098	GIMAP4
LOC103388098	GIMAP2
LOC103388098	GIMAP7
LOC103390006	HLA-DPA1
LOC103390006	HLA-DOA
LOC103390006	HLA-DQA1
LOC103390006	HLA-DRA
LOC103390006	HLA-DQA2
LOC103390006	HLA-DPA1
LOC103388185	HLA-DPA1
LOC103388185	HLA-DOA
LOC103388185	HLA-DQA1
LOC103388185	HLA-DRA
LOC103388185	HLA-DQA2
LOC103388185	HLA-DPA1
LOC103398980	HLA-DPA1
LOC103398980	HLA-DOA
LOC103398980	HLA-DQA1
LOC103398980	HLA-DRA
LOC103398980	HLA-DQA2
LOC103398980	HLA-DPA1
LOC103383575	CLEC20A
LOC103384722	CLEC20A
LOC103388130	CLEC20A
LOC103389565	CLEC20A
LOC107989251	CLEC20A
LOC103388360	CLEC20A
LOC103382030	CLEC20A
LOC112487926	CLEC20A
LOC103378341	ACAP1
LOC103378341	IWS1
LOC103378341	ACAP3
LOC103378341	ACAP2
acap1	ACAP1
acap1	IWS1
acap1	ACAP3
acap1	ACAP2
acap3	ACAP1
acap3	IWS1
acap3	ACAP3
acap3	ACAP2
LOC103386130	ACAP1
LOC103386130	IWS1
LOC103386130	ACAP3
LOC103386130	ACAP2
acap2	ACAP1
acap2	IWS1
acap2	ACAP3
acap2	ACAP2
LOC103385976	CD244
LOC103385976	CD84
LOC103385976	SLAMF1
LOC103385976	SLAMF8
LOC103385976	SLAMF6
LOC103385976	LY9
LOC103385976	SLAMF9
LOC103385976	SLAMF7
LOC103396502	PTPRD
LOC103396502	PTPRS
LOC103396502	PTPRF
LOC103395918	PTPRD
LOC103395918	PTPRS
LOC103395918	PTPRF
LOC103394331	PTPRD
LOC103394331	PTPRS
LOC103394331	PTPRF
LOC103399836	PTPRD
LOC103399836	PTPRS
LOC103399836	PTPRF
LOC103383746	PTPRD
LOC103383746	PTPRS
LOC103383746	PTPRF
LOC112486248	PTPRD
LOC112486248	PTPRS
LOC112486248	PTPRF
cfh	CFH
cfh	CFHR4
cfh	CFHR1
cfh	CFHR2
cfh	CFHR3
cfh	F13B
cfh	CFHR5
LOC103399787	CFH
LOC103399787	CFHR4
LOC103399787	CFHR1
LOC103399787	CFHR2
LOC103399787	CFHR3
LOC103399787	F13B
LOC103399787	CFHR5
cacna1a	CACNA1B
cacna1a	CACNA1A
cacna1a	CACNA1E
LOC103396303	CACNA1B
LOC103396303	CACNA1A
LOC103396303	CACNA1E
LOC103397386	CACNA1B
LOC103397386	CACNA1A
LOC103397386	CACNA1E
LOC103389024	CACNA1B
LOC103389024	CACNA1A
LOC103389024	CACNA1E
LOC103392961	CACNA1B
LOC103392961	CACNA1A
LOC103392961	CACNA1E
LOC103393243	CACNA1B
LOC103393243	CACNA1A
LOC103393243	CACNA1E
wnk4	WNK2
wnk4	WNK1
wnk4	WNK4
wnk4	WNK3
wnk2	WNK2
wnk2	WNK1
wnk2	WNK4
wnk2	WNK3
LOC103380145	WNK2
LOC103380145	WNK1
LOC103380145	WNK4
LOC103380145	WNK3
LOC103382797	WNK2
LOC103382797	WNK1
LOC103382797	WNK4
LOC103382797	WNK3
LOC112487631	WNK2
LOC112487631	WNK1
LOC112487631	WNK4
LOC112487631	WNK3
LOC103383562	MYH11
LOC103383562	MYH9
LOC103383562	MYH10
LOC103383562	MYH14
myh11	MYH11
myh11	MYH9
myh11	MYH10
myh11	MYH14
LOC103393680	MYH11
LOC103393680	MYH9
LOC103393680	MYH10
LOC103393680	MYH14
LOC103383769	MYH11
LOC103383769	MYH9
LOC103383769	MYH10
LOC103383769	MYH14
LOC103393402	MYH11
LOC103393402	MYH9
LOC103393402	MYH10
LOC103393402	MYH14
rbmx	RBMY1J
rbmx	RBMY1E
rbmx	RBMY1B
rbmx	RBMX
rbmx	RBMY1A1
rbmx	RBMXL2
rbmx	RBMY1F
rbmx	RBMY1D
LOC103392282	RGPD8
LOC103392282	RGPD4
LOC103392282	RANBP2
LOC103392282	RGPD5
LOC103392282	RGPD1
LOC103392282	RGPD3
LOC103392282	RGPD6
LOC103392282	RGPD2
LOC103378615	ACTA2
LOC103378615	ACTC1
LOC103378761	ACTA2
LOC103378761	ACTC1
LOC103381182	ACTA2
LOC103381182	ACTC1
LOC103382302	ACTA2
LOC103382302	ACTC1
LOC103383882	ACTA2
LOC103383882	ACTC1
LOC103386973	ACTA2
LOC103386973	ACTC1
LOC103379009	TUBB4B
LOC103383945	TUBB4B
tubb	TUBB4B
LOC103392716	TUBB4B
LOC103392997	TUBB4B
LOC103393868	TUBB4B
LOC103398887	TUBB4B
LOC103377102	SLC12A5
LOC103377102	SLC12A4
LOC103377102	SLC12A7
LOC103377102	SLC12A6
slc12a6	SLC12A5
slc12a6	SLC12A4
slc12a6	SLC12A7
slc12a6	SLC12A6
LOC103396662	SLC12A5
LOC103396662	SLC12A4
LOC103396662	SLC12A7
LOC103396662	SLC12A6
slc12a4	SLC12A5
slc12a4	SLC12A4
slc12a4	SLC12A7
slc12a4	SLC12A6
LOC103385749	CCL3L3
LOC103385749	CCL3
LOC103385749	CCL4
LOC103385749	CCL18
LOC103385749	CCL3L1
LOC103385749	CCL14
LOC103385749	CCL4L1
LOC103378925	TNIK
LOC103378925	MAP4K4
LOC103378925	MINK1
LOC103377179	TNIK
LOC103377179	MAP4K4
LOC103377179	MINK1
LOC103389885	TNIK
LOC103389885	MAP4K4
LOC103389885	MINK1
LOC103391611	TNIK
LOC103391611	MAP4K4
LOC103391611	MINK1
LOC103395422	TNIK
LOC103395422	MAP4K4
LOC103395422	MINK1
LOC103394931	NSD1
LOC103394931	NSD3
LOC103394931	NSD2
LOC103397008	NSD1
LOC103397008	NSD3
LOC103397008	NSD2
LOC103397827	NSD1
LOC103397827	NSD3
LOC103397827	NSD2
nsd2	NSD1
nsd2	NSD3
nsd2	NSD2
LOC103391225	NSD1
LOC103391225	NSD3
LOC103391225	NSD2
LOC103391367	FGFR4
LOC103391367	FGFR3
LOC103391367	FGFR2
LOC103391367	FGFR1
LOC103394934	FGFR4
LOC103394934	FGFR3
LOC103394934	FGFR2
LOC103394934	FGFR1
fgfr3	FGFR4
fgfr3	FGFR3
fgfr3	FGFR2
fgfr3	FGFR1
LOC103389364	FGFR4
LOC103389364	FGFR3
LOC103389364	FGFR2
LOC103389364	FGFR1
LOC103376866	CTAGE15
LOC103376866	CTAGE9
LOC103376866	CTAGE8
LOC103376866	CTAGE1
LOC103376866	CTAGE6
LOC103376866	CTAGE4
LOC103376866	MIA2
LOC103380252	TLE2
LOC103380252	TLE1
LOC103380252	TLE4
LOC103380252	TLE3
LOC103397886	TLE2
LOC103397886	TLE1
LOC103397886	TLE4
LOC103397886	TLE3
LOC103398165	TLE2
LOC103398165	TLE1
LOC103398165	TLE4
LOC103398165	TLE3
LOC103379113	TLE2
LOC103379113	TLE1
LOC103379113	TLE4
LOC103379113	TLE3
pfkl	PFKP
pfkl	PFKM
pfkl	PFKL
pfkp	PFKP
pfkp	PFKM
pfkp	PFKL
LOC103384618	PFKP
LOC103384618	PFKM
LOC103384618	PFKL
LOC103396649	PFKP
LOC103396649	PFKM
LOC103396649	PFKL
LOC103385968	PFKP
LOC103385968	PFKM
LOC103385968	PFKL
LOC103389440	KCNH2
LOC103389440	KCNH6
LOC103389440	KCNH7
kcnh6	KCNH2
kcnh6	KCNH6
kcnh6	KCNH7
kcnh2	KCNH2
kcnh2	KCNH6
kcnh2	KCNH7
LOC103381603	KCNH2
LOC103381603	KCNH6
LOC103381603	KCNH7
kcnh7	KCNH2
kcnh7	KCNH6
kcnh7	KCNH7
LOC103383471	COL5A1
LOC103383471	COL5A3
LOC103383471	COL11A1
LOC103392558	COL5A1
LOC103392558	COL5A3
LOC103392558	COL11A1
LOC103396492	COL5A1
LOC103396492	COL5A3
LOC103396492	COL11A1
col11a1	COL5A1
col11a1	COL5A3
col11a1	COL11A1
LOC103390068	COL5A1
LOC103390068	COL5A3
LOC103390068	COL11A1
LOC103378288	HSPA2
LOC103378288	HSPA1A
LOC103378288	HSPA1B
LOC103378288	HSPA8
LOC103388515	HSPA2
LOC103388515	HSPA1A
LOC103388515	HSPA1B
LOC103388515	HSPA8
LOC103395051	HSPA2
LOC103395051	HSPA1A
LOC103395051	HSPA1B
LOC103395051	HSPA8
LOC103395053	HSPA2
LOC103395053	HSPA1A
LOC103395053	HSPA1B
LOC103395053	HSPA8
LOC103390675	TENM3
LOC103390675	TENM2
LOC103390675	TENM4
LOC103390675	TENM1
LOC103391380	TENM3
LOC103391380	TENM2
LOC103391380	TENM4
LOC103391380	TENM1
tenm4	TENM3
tenm4	TENM2
tenm4	TENM4
tenm4	TENM1
tenm3	TENM3
tenm3	TENM2
tenm3	TENM4
tenm3	TENM1
chd7	CHD8
chd7	CHD7
chd7	CHD6
chd7	CHD9
chd8	CHD8
chd8	CHD7
chd8	CHD6
chd8	CHD9
chd9	CHD8
chd9	CHD7
chd9	CHD6
chd9	CHD9
LOC103386569	CHD8
LOC103386569	CHD7
LOC103386569	CHD6
LOC103386569	CHD9
LOC103388570	CRP
LOC103388570	APCS
LOC103388164	CRP
LOC103388164	APCS
LOC103388165	CRP
LOC103388165	APCS
LOC103388208	CRP
LOC103388208	APCS
LOC103379390	CRP
LOC103379390	APCS
LOC103388193	CRP
LOC103388193	APCS
ppfia3	PPFIA1
ppfia3	PPFIA3
ppfia3	PPFIA4
ppfia3	PPFIA2
ppfia1	PPFIA1
ppfia1	PPFIA3
ppfia1	PPFIA4
ppfia1	PPFIA2
LOC103382027	PPFIA1
LOC103382027	PPFIA3
LOC103382027	PPFIA4
LOC103382027	PPFIA2
ppfia4	PPFIA1
ppfia4	PPFIA3
ppfia4	PPFIA4
ppfia4	PPFIA2
LOC103379866	GRM4
LOC103379866	GRM8
LOC103379866	GRM7
LOC103385464	GRM4
LOC103385464	GRM8
LOC103385464	GRM7
LOC103386478	GRM4
LOC103386478	GRM8
LOC103386478	GRM7
LOC103382858	GRM4
LOC103382858	GRM8
LOC103382858	GRM7
LOC103385318	GRM4
LOC103385318	GRM8
LOC103385318	GRM7
LOC103382082	TNRC6B
LOC103382082	TNRC6A
LOC103382082	TNRC6C
LOC103383553	TNRC6B
LOC103383553	TNRC6A
LOC103383553	TNRC6C
tnrc6a	TNRC6B
tnrc6a	TNRC6A
tnrc6a	TNRC6C
LOC103393354	TNRC6B
LOC103393354	TNRC6A
LOC103393354	TNRC6C
LOC103392930	TNRC6B
LOC103392930	TNRC6A
LOC103392930	TNRC6C
LOC103382311	HBG2
LOC103382311	HBB
LOC103382311	HBD
LOC103382311	HBG1
LOC103382311	HBE1
LOC103382312	HBG2
LOC103382312	HBB
LOC103382312	HBD
LOC103382312	HBG1
LOC103382312	HBE1
LOC103382309	HBG2
LOC103382309	HBB
LOC103382309	HBD
LOC103382309	HBG1
LOC103382309	HBE1
LOC103384719	ATP2B1
LOC103384719	ATP2B4
LOC103384719	ATP2B2
LOC103384719	ATP2B3
LOC103386363	ATP2B1
LOC103386363	ATP2B4
LOC103386363	ATP2B2
LOC103386363	ATP2B3
LOC103382755	ATP2B1
LOC103382755	ATP2B4
LOC103382755	ATP2B2
LOC103382755	ATP2B3
LOC103386459	ATP2B1
LOC103386459	ATP2B4
LOC103386459	ATP2B2
LOC103386459	ATP2B3
LOC103383914	DNM2
LOC103383914	DNM1
LOC103383914	DNM3
dnm1	DNM2
dnm1	DNM1
dnm1	DNM3
LOC103397947	DNM2
LOC103397947	DNM1
LOC103397947	DNM3
dnm2	DNM2
dnm2	DNM1
dnm2	DNM3
LOC103396183	DNM2
LOC103396183	DNM1
LOC103396183	DNM3
ina	NEFM
ina	NEFH
ina	INA
LOC103397462	NEFM
LOC103397462	NEFH
LOC103397462	INA
nefh	NEFM
nefh	NEFH
nefh	INA
LOC103397106	NEFM
LOC103397106	NEFH
LOC103397106	INA
nefm	NEFM
nefm	NEFH
nefm	INA
LOC103385987	SLC4A7
LOC103385987	SLC4A10
LOC103385987	SLC4A8
LOC103388096	SLC4A7
LOC103388096	SLC4A10
LOC103388096	SLC4A8
slc4a10	SLC4A7
slc4a10	SLC4A10
slc4a10	SLC4A8
LOC103394292	SLC4A7
LOC103394292	SLC4A10
LOC103394292	SLC4A8
LOC103389447	SLC4A7
LOC103389447	SLC4A10
LOC103389447	SLC4A8
LOC103386947	CGB3
LOC103386947	LHB
LOC103386947	CGB7
LOC103386947	CGB5
LOC103386947	CGB8
LOC103386947	CGB1
LOC103386947	CGB2
atp1a3	ATP1A1
atp1a3	ATP1A2
atp1a3	ATP1A3
atp1a3	ATP1A4
LOC103389243	ATP1A1
LOC103389243	ATP1A2
LOC103389243	ATP1A3
LOC103389243	ATP1A4
LOC103389243	ATP1A1
LOC103389243	ATP1A2
LOC103389243	ATP1A3
LOC103389243	ATP1A4
LOC103393877	ATP1A1
LOC103393877	ATP1A2
LOC103393877	ATP1A3
LOC103393877	ATP1A4
LOC103388769	CCR2
LOC103388769	CCR1
LOC103388769	CCR5
LOC103388769	CCR8
LOC103388769	CCR4
LOC103388769	CCR3
LOC103388786	CCR2
LOC103388786	CCR1
LOC103388786	CCR5
LOC103388786	CCR8
LOC103388786	CCR4
LOC103388786	CCR3
LOC103389940	IL36B
LOC103389940	IL37
LOC103389940	IL36G
LOC103389940	IL1F10
LOC103389940	IL36RN
LOC103389940	IL1RN
LOC103389940	IL36A
LOC103390398	AFF1
LOC103390398	AFF2
LOC103390398	AFF4
LOC103390398	AFF3
LOC103391713	AFF1
LOC103391713	AFF2
LOC103391713	AFF4
LOC103391713	AFF3
LOC103391271	AFF1
LOC103391271	AFF2
LOC103391271	AFF4
LOC103391271	AFF3
aff4	AFF1
aff4	AFF2
aff4	AFF4
aff4	AFF3
LOC103392863	ZNF746
LOC103392863	ZNF212
LOC103392863	ZNF786
LOC103392863	ZNF777
LOC103392863	ZNF282
LOC103392863	ZNF783
LOC103392863	ZNF398
actn4	ACTN3
actn4	ACTN2
actn4	ACTN4
actn1	ACTN3
actn1	ACTN2
actn1	ACTN4
actn3	ACTN3
actn3	ACTN2
actn3	ACTN4
LOC103387249	ACTN3
LOC103387249	ACTN2
LOC103387249	ACTN4
LOC103385815	HNRNPCL1
LOC103385815	HNRNPCL2
LOC103385815	HNRNPCL4
LOC103385815	HNRNPCL3
LOC103385815	HNRNPC
hnrnpc	HNRNPCL1
hnrnpc	HNRNPCL2
hnrnpc	HNRNPCL4
hnrnpc	HNRNPCL3
hnrnpc	HNRNPC
sipa1l2	SIPA1L3
sipa1l2	SIPA1L1
sipa1l2	SIPA1L2
sipa1l3	SIPA1L3
sipa1l3	SIPA1L1
sipa1l3	SIPA1L2
LOC103381203	SIPA1L3
LOC103381203	SIPA1L1
LOC103381203	SIPA1L2
LOC103393083	SIPA1L3
LOC103393083	SIPA1L1
LOC103393083	SIPA1L2
LOC103384730	TNFRSF14
LOC103391504	TNFRSF14
LOC103395179	TNFRSF14
LOC103398930	TNFRSF14
LOC103384738	TNFRSF14
LOC103388810	TNFRSF14
kdm6a	KDM6B
kdm6a	UTY
kdm6a	KDM6A
LOC103394748	KDM6B
LOC103394748	UTY
LOC103394748	KDM6A
kdm6b	KDM6B
kdm6b	UTY
kdm6b	KDM6A
LOC103391558	KDM6B
LOC103391558	UTY
LOC103391558	KDM6A
cntnap5	CNTNAP3B
cntnap5	CNTNAP5
cntnap5	CNTNAP4
cntnap5	CNTNAP3
LOC103396327	CNTNAP3B
LOC103396327	CNTNAP5
LOC103396327	CNTNAP4
LOC103396327	CNTNAP3
LOC103396794	CNTNAP3B
LOC103396794	CNTNAP5
LOC103396794	CNTNAP4
LOC103396794	CNTNAP3
LOC103396333	DSG4
LOC103396333	DSG1
LOC103396333	DSG2
LOC103396333	DSG3
LOC103399868	DSG4
LOC103399868	DSG1
LOC103399868	DSG2
LOC103399868	DSG3
LOC103399843	DSG4
LOC103399843	DSG1
LOC103399843	DSG2
LOC103399843	DSG3
LOC103379363	TPM4
LOC103379363	TPM3
LOC103379363	TPM2
tpm1	TPM4
tpm1	TPM3
tpm1	TPM2
LOC103396474	TPM4
LOC103396474	TPM3
LOC103396474	TPM2
tpm4	TPM4
tpm4	TPM3
tpm4	TPM2
LOC103377436	CDH12
LOC103377436	CDH9
LOC103377436	CDH10
LOC103377436	CDH6
LOC103377439	CDH12
LOC103377439	CDH9
LOC103377439	CDH10
LOC103377439	CDH6
LOC103396526	CDH12
LOC103396526	CDH9
LOC103396526	CDH10
LOC103396526	CDH6
ncoa2	NCOA3
ncoa2	NCOA1
ncoa2	NCOA2
LOC103381159	NCOA3
LOC103381159	NCOA1
LOC103381159	NCOA2
ncoa3	NCOA3
ncoa3	NCOA1
ncoa3	NCOA2
LOC103386331	NCOA3
LOC103386331	NCOA1
LOC103386331	NCOA2
LOC103377405	SLC4A1
LOC103377405	SLC4A3
LOC103377405	SLC4A2
LOC103381599	SLC4A1
LOC103381599	SLC4A3
LOC103381599	SLC4A2
LOC103392421	SLC4A1
LOC103392421	SLC4A3
LOC103392421	SLC4A2
slc4a1	SLC4A1
slc4a1	SLC4A3
slc4a1	SLC4A2
LOC103387754	GH1
LOC103387754	CSH1
LOC103387754	CSH2
LOC103387754	GH2
LOC103387754	CSHL1
LOC103377636	GH1
LOC103377636	CSH1
LOC103377636	CSH2
LOC103377636	GH2
LOC103377636	CSHL1
LOC103377851	RYR1
LOC103377851	RYR3
LOC103377851	RYR2
ryr3	RYR1
ryr3	RYR3
ryr3	RYR2
ryr2	RYR1
ryr2	RYR3
ryr2	RYR2
LOC103395719	RYR1
LOC103395719	RYR3
LOC103395719	RYR2
LOC103378636	CTRB2
LOC103378636	CTRB1
LOC103378813	CTRB2
LOC103378813	CTRB1
LOC103378814	CTRB2
LOC103378814	CTRB1
LOC103378820	CTRB2
LOC103378820	CTRB1
LOC103378818	CTRB2
LOC103378818	CTRB1
LOC103378785	A3GALT2
LOC103378786	A3GALT2
LOC103378789	A3GALT2
LOC103378800	A3GALT2
LOC103378787	A3GALT2
LOC103385676	A3GALT2
csmd2	CSMD2
csmd2	CSMD1
csmd2	CSMD3
LOC103379122	CSMD2
LOC103379122	CSMD1
LOC103379122	CSMD3
csmd3	CSMD2
csmd3	CSMD1
csmd3	CSMD3
LOC103394153	CSMD2
LOC103394153	CSMD1
LOC103394153	CSMD3
pik3c2a	PIK3C2A
pik3c2a	PIK3C2B
pik3c2a	PIK3C2G
pik3c2g	PIK3C2A
pik3c2g	PIK3C2B
pik3c2g	PIK3C2G
LOC103399018	PIK3C2A
LOC103399018	PIK3C2B
LOC103399018	PIK3C2G
pik3c2b	PIK3C2A
pik3c2b	PIK3C2B
pik3c2b	PIK3C2G
itpr2	ITPR3
itpr2	ITPR1
itpr2	ITPR2
itpr3	ITPR3
itpr3	ITPR1
itpr3	ITPR2
LOC103386616	ITPR3
LOC103386616	ITPR1
LOC103386616	ITPR2
itpr1	ITPR3
itpr1	ITPR1
itpr1	ITPR2
ezr	RDX
ezr	EZR
ezr	MSN
LOC103391967	RDX
LOC103391967	EZR
LOC103391967	MSN
LOC103395301	RDX
LOC103395301	EZR
LOC103395301	MSN
LOC103391227	RDX
LOC103391227	EZR
LOC103391227	MSN
LOC103381587	ATP2A2
LOC103381587	ATP2A1
LOC103389400	ATP2A2
LOC103389400	ATP2A1
atp2a3	ATP2A2
atp2a3	ATP2A1
LOC103397440	ATP2A2
LOC103397440	ATP2A1
atp2a1	ATP2A2
atp2a1	ATP2A1
LOC103381588	SULT1A4
LOC103381588	SULT1A2
LOC103381588	SULT1C4
LOC103381588	SULT1C2
LOC103381588	SULT1A3
LOC103381588	SULT1B1
LOC103382184	DNAH12
LOC103382184	DNAH7
LOC103382184	DNAH3
dnah12	DNAH12
dnah12	DNAH7
dnah12	DNAH3
dnah7	DNAH12
dnah7	DNAH7
dnah7	DNAH3
LOC103394246	DNAH12
LOC103394246	DNAH7
LOC103394246	DNAH3
LOC103392914	CACNA1G
LOC103392914	CACNA1I
LOC103392914	CACNA1H
LOC103393184	CACNA1G
LOC103393184	CACNA1I
LOC103393184	CACNA1H
cacna1g	CACNA1G
cacna1g	CACNA1I
cacna1g	CACNA1H
LOC103383447	CACNA1G
LOC103383447	CACNA1I
LOC103383447	CACNA1H
LOC103383730	CRMP1
LOC103383730	DPYSL2
LOC103383730	DPYSL3
LOC103389296	CRMP1
LOC103389296	DPYSL2
LOC103389296	DPYSL3
LOC103395272	CRMP1
LOC103395272	DPYSL2
LOC103395272	DPYSL3
LOC103397699	CRMP1
LOC103397699	DPYSL2
LOC103397699	DPYSL3
LOC103383821	TAAR2
LOC103383821	TAAR5
LOC103383821	TAAR8
LOC103383821	TAAR1
LOC103383821	TAAR9
LOC103383821	TAAR6
LOC103390498	BMP1
LOC103390498	TLL1
LOC103390498	TLL2
LOC103397185	BMP1
LOC103397185	TLL1
LOC103397185	TLL2
LOC103398239	BMP1
LOC103398239	TLL1
LOC103398239	TLL2
LOC103383464	BMP1
LOC103383464	TLL1
LOC103383464	TLL2
LOC103384622	DIP2B
LOC103384622	DIP2C
LOC103384622	DIP2A
dip2c	DIP2B
dip2c	DIP2C
dip2c	DIP2A
dip2a	DIP2B
dip2a	DIP2C
dip2a	DIP2A
LOC103385973	DIP2B
LOC103385973	DIP2C
LOC103385973	DIP2A
LOC103384820	SLC2A14
LOC103384820	SLC2A1
LOC103384820	SLC2A3
LOC103386593	SLC2A14
LOC103386593	SLC2A1
LOC103386593	SLC2A3
LOC103393778	SLC2A14
LOC103393778	SLC2A1
LOC103393778	SLC2A3
LOC103388005	SLC2A14
LOC103388005	SLC2A1
LOC103388005	SLC2A3
LOC103385335	CD300LD
LOC103385335	CD300H
LOC103385335	CD300A
LOC103385335	CD300LB
LOC103385335	CD300C
LOC103385335	CD300E
LOC103386064	AGAP2
LOC103386064	AGAP3
LOC103386064	AGAP1
LOC103389825	AGAP2
LOC103389825	AGAP3
LOC103389825	AGAP1
agap3	AGAP2
agap3	AGAP3
agap3	AGAP1
LOC103385199	AGAP2
LOC103385199	AGAP3
LOC103385199	AGAP1
LOC103391969	IL1RL1
LOC103391969	IL1RAPL2
LOC103391969	IL1RL2
LOC103391969	IL1R1
LOC103391969	IL18R1
LOC103391984	IL1RL1
LOC103391984	IL1RAPL2
LOC103391984	IL1RL2
LOC103391984	IL1R1
LOC103391984	IL18R1
rtn1	RTN1
rtn1	RTN3
LOC103391697	RTN1
LOC103391697	RTN3
LOC103383303	RTN1
LOC103383303	RTN3
rtn4	RTN1
rtn4	RTN3
hspa4l	HSPH1
hspa4l	HSPA4L
hspa4l	HSPA4
LOC103395219	HSPH1
LOC103395219	HSPA4L
LOC103395219	HSPA4
LOC103391196	HSPH1
LOC103391196	HSPA4L
LOC103391196	HSPA4
LOC103380038	KIF16B
LOC103380038	STARD9
LOC103387551	KIF16B
LOC103387551	STARD9
LOC103399353	KIF16B
LOC103399353	STARD9
kif16b	KIF16B
kif16b	STARD9
prkd2	PRKD2
prkd2	PRKD1
prkd2	PRKD3
prkd1	PRKD2
prkd1	PRKD1
prkd1	PRKD3
LOC103396425	PRKD2
LOC103396425	PRKD1
LOC103396425	PRKD3
dok1	DOK3
dok1	DOK1
dok1	DOK2
LOC103398050	DOK3
LOC103398050	DOK1
LOC103398050	DOK2
LOC103398877	DOK3
LOC103398877	DOK1
LOC103398877	DOK2
rnf227	RNF227
rnf227	RNF186
LOC103398059	RNF227
LOC103398059	RNF186
LOC112486285	RNF227
LOC112486285	RNF186
LOC107988305	RNF227
LOC107988305	RNF186
LOC103386984	OSBP
LOC103386984	OSBP2
LOC103390476	OSBP
LOC103390476	OSBP2
LOC103398656	OSBP
LOC103398656	OSBP2
LOC103383468	OSBP
LOC103383468	OSBP2
sat1	SAT2
sat1	SAT1
LOC103388016	SAT2
LOC103388016	SAT1
LOC103395468	SAT2
LOC103395468	SAT1
LOC103395694	SAT2
LOC103395694	SAT1
plcb1	PLCB3
plcb1	PLCB1
plcb1	PLCB2
plcb2	PLCB3
plcb2	PLCB1
plcb2	PLCB2
LOC103385127	PLCB3
LOC103385127	PLCB1
LOC103385127	PLCB2
tpo	MPO
tpo	EPX
tpo	TPO
tpo	LPO
LOC103390486	MPO
LOC103390486	EPX
LOC103390486	TPO
LOC103390486	LPO
LOC103391154	NRXN2
LOC103391154	NRXN3
LOC103383348	NRXN2
LOC103383348	NRXN3
LOC103380710	NRXN2
LOC103380710	NRXN3
LOC103395786	NRXN2
LOC103395786	NRXN3
map1s	MAP1A
map1s	MAP1S
map1a	MAP1A
map1a	MAP1S
LOC103379908	MAP1A
LOC103379908	MAP1S
LOC103379406	MAP1A
LOC103379406	MAP1S
LOC103381201	SYNE2
LOC103381201	SYNE1
syne2	SYNE2
syne2	SYNE1
LOC103380674	SYNE2
LOC103380674	SYNE1
LOC103380484	SYNE2
LOC103380484	SYNE1
epb41l3	EPB41L3
epb41l3	EPB41L1
LOC103384971	EPB41L3
LOC103384971	EPB41L1
LOC103386349	EPB41L3
LOC103386349	EPB41L1
LOC103392023	EPB41L3
LOC103392023	EPB41L1
LOC103395785	PYGB
LOC103395785	PYGL
LOC103395785	PYGM
pygb	PYGB
pygb	PYGL
pygb	PYGM
LOC103391662	PYGB
LOC103391662	PYGL
LOC103391662	PYGM
rexo1	LOC101929601
rexo1	LOC101929627
rexo1	REXO1
LOC103397217	LOC101929601
LOC103397217	LOC101929627
LOC103397217	REXO1
LOC103397606	LOC101929601
LOC103397606	LOC101929627
LOC103397606	REXO1
nktr	PPIG
nktr	NKTR
LOC103389656	PPIG
LOC103389656	NKTR
ppig	PPIG
ppig	NKTR
LOC103397984	PPIG
LOC103397984	NKTR
LOC103392169	XIRP2
LOC103392169	XIRP1
xirp1	XIRP2
xirp1	XIRP1
LOC103377259	XIRP2
LOC103377259	XIRP1
LOC103389429	XIRP2
LOC103389429	XIRP1
myo1c	MYO1C
myo1c	MYO1H
LOC103395550	MYO1C
LOC103395550	MYO1H
LOC103397310	MYO1C
LOC103397310	MYO1H
LOC103390122	MYO1C
LOC103390122	MYO1H
cntn5	CNTN3
cntn5	CNTN4
cntn5	CNTN6
cntn5	CNTN5
LOC103384969	CNTN3
LOC103384969	CNTN4
LOC103384969	CNTN6
LOC103384969	CNTN5
LOC103378170	DCLK2
LOC103378170	DCLK1
LOC103378170	DCLK3
LOC103394357	DCLK2
LOC103394357	DCLK1
LOC103394357	DCLK3
LOC103383550	DCLK2
LOC103383550	DCLK1
LOC103383550	DCLK3
LOC103378464	FUT6
LOC103378464	FUT3
LOC103378464	FUT5
LOC103378464	FUT7
LOC103389209	FUT6
LOC103389209	FUT3
LOC103389209	FUT5
LOC103389209	FUT7
LOC103394972	IGSF9
LOC103394972	IGSF9B
LOC103378321	IGSF9
LOC103378321	IGSF9B
LOC103397696	IGSF9
LOC103397696	IGSF9B
LOC103389309	IGSF9
LOC103389309	IGSF9B
fat1	FAT3
fat1	FAT1
fat1	FAT2
fat2	FAT3
fat2	FAT1
fat2	FAT2
fat3	FAT3
fat3	FAT1
fat3	FAT2
LOC103378482	CASP5
LOC103378482	CASP4
LOC103378482	CASP1
LOC103378482	CARD16
LOC103378482	CARD17
LOC103386866	SLC8A1
LOC103386866	SLC8A2
LOC103386866	SLC8A3
LOC103377924	SLC8A1
LOC103377924	SLC8A2
LOC103377924	SLC8A3
LOC103394990	SLC8A1
LOC103394990	SLC8A2
LOC103394990	SLC8A3
LOC103378777	SLC17A7
LOC103378777	SLC17A6
slc17a6	SLC17A7
slc17a6	SLC17A6
LOC103381737	SLC17A7
LOC103381737	SLC17A6
LOC103392991	SLC17A7
LOC103392991	SLC17A6
maf	MAF
maf	MAFB
LOC103386315	MAF
LOC103386315	MAFB
LOC103380135	MAF
LOC103380135	MAFB
mafb	MAF
mafb	MAFB
LOC103379246	H2AC14
LOC103379246	H2AC21
LOC103381127	H2AC14
LOC103381127	H2AC21
LOC103395050	H2AC14
LOC103395050	H2AC21
LOC103381130	H2AC14
LOC103381130	H2AC21
LOC103379388	GNRHR
LOC103394313	GNRHR
LOC103379237	GNRHR
LOC103379459	GNRHR
LOC103388047	GNRHR
tcp11l1	TCP11X2
tcp11l1	TCP11X1
tcp11l1	TCP11
tcp11l1	TCP11L1
LOC103386595	TCP11X2
LOC103386595	TCP11X1
LOC103386595	TCP11
LOC103386595	TCP11L1
LOC103380115	L1CAM
LOC103380115	NRCAM
LOC103382862	L1CAM
LOC103382862	NRCAM
l1cam	L1CAM
l1cam	NRCAM
LOC103384549	L1CAM
LOC103384549	NRCAM
armc10	ARMCX1
armc10	ARMC10
armc10	ARMCX3
armc10	ARMCX2
armc10	ARMCX6
LOC103380524	CES1
LOC103380524	CES2
LOC103380524	CES3
LOC103380524	CES4A
LOC103380524	LOC107987423
LOC103384725	FLNA
LOC103384725	FLNB
LOC103384725	FLNC
LOC103382463	FLNA
LOC103382463	FLNB
LOC103382463	FLNC
LOC103380304	FLNA
LOC103380304	FLNB
LOC103380304	FLNC
LOC103381484	CRYGD
LOC103381484	CRYGA
LOC103381484	CRYGC
LOC103381484	CRYGB
LOC103391635	CRYGD
LOC103391635	CRYGA
LOC103391635	CRYGC
LOC103391635	CRYGB
acsl5	ACSL6
acsl5	ACSL1
acsl5	ACSL5
acsl1	ACSL6
acsl1	ACSL1
acsl1	ACSL5
acsl6	ACSL6
acsl6	ACSL1
acsl6	ACSL5
LOC103381978	ITGAM
LOC103381978	ITGAX
LOC103381978	ITGAL
LOC103381978	ITGAD
LOC103384365	ITGAM
LOC103384365	ITGAX
LOC103384365	ITGAL
LOC103384365	ITGAD
LOC103382515	H1-2
LOC103382515	H1-3
LOC103382515	H1-4
LOC103382515	H1-5
LOC103399805	H1-2
LOC103399805	H1-3
LOC103399805	H1-4
LOC103399805	H1-5
celsr1	CELSR1
celsr1	CELSR3
[truncated: 15,903 more rows]

## Sheet: CI_CS all orthologs
C. intestinalis	C. semilaevis
LOC100185251	LOC103384096
LOC100185251	LOC103379286
LOC100178143	LOC103384096
LOC100178143	LOC103379286
LOC100185727	LOC103384096
LOC100185727	LOC103379286
LOC100183275	LOC103384096
LOC100183275	LOC103379286
LOC100175375	LOC103384096
LOC100175375	LOC103379286
LOC100183637	LOC103384096
LOC100183637	LOC103379286
LOC100184504	LOC103384096
LOC100184504	LOC103379286
LOC100175633	LOC103384096
LOC100175633	LOC103379286
LOC100185636	LOC103384096
LOC100185636	LOC103379286
LOC100175185	LOC103384096
LOC100175185	LOC103379286
LOC100179200	LOC103384096
LOC100179200	LOC103379286
LOC100184319	LOC103384096
LOC100184319	LOC103379286
LOC100176123	LOC103384096
LOC100176123	LOC103379286
LOC100179321	LOC103384096
LOC100179321	LOC103379286
LOC100182785	LOC103384096
LOC100182785	LOC103379286
LOC100183929	LOC103384096
LOC100183929	LOC103379286
LOC100177830	LOC103384096
LOC100177830	LOC103379286
LOC100175831	LOC103384096
LOC100175831	LOC103379286
LOC100185839	LOC103384096
LOC100185839	LOC103379286
LOC100184564	LOC103384096
LOC100184564	LOC103379286
LOC100184869	LOC103384096
LOC100184869	LOC103379286
LOC100186929	LOC103384096
LOC100186929	LOC103379286
LOC100180361	LOC103384096
LOC100180361	LOC103379286
LOC100179228	LOC103384096
LOC100179228	LOC103379286
LOC100182684	LOC103384096
LOC100182684	LOC103379286
LOC100178883	LOC103380583
LOC100178883	LOC103384523
LOC100182307	LOC103380583
LOC100182307	LOC103384523
LOC100183837	LOC103380583
LOC100183837	LOC103384523
LOC100186957	LOC103380583
LOC100186957	LOC103384523
LOC100176529	LOC103380583
LOC100176529	LOC103384523
LOC100184958	LOC103380583
LOC100184958	LOC103384523
LOC104266738	LOC103380583
LOC104266738	LOC103384523
LOC104266763	LOC103380583
LOC104266763	LOC103384523
LOC100185692	LOC103380583
LOC100185692	LOC103384523
LOC100180183	LOC103380583
LOC100180183	LOC103384523
LOC101242375	LOC103380583
LOC101242375	LOC103384523
LOC100186073	LOC103380583
LOC100186073	LOC103384523
LOC100186913	LOC103380583
LOC100186913	LOC103384523
LOC104266292	LOC103380583
LOC104266292	LOC103384523
LOC101241905	LOC103380583
LOC101241905	LOC103384523
LOC100179364	LOC103380583
LOC100179364	LOC103384523
LOC113475360	LOC103380583
LOC113475360	LOC103384523
LOC100181306	LOC103380583
LOC100181306	LOC103384523
LOC101243426	LOC103380583
LOC101243426	LOC103384523
LOC100179227	LOC103393770
LOC100179227	LOC103398802
LOC100179227	LOC103398951
LOC100179227	LOC103399235
LOC100178560	LOC103393770
LOC100178560	LOC103398802
LOC100178560	LOC103398951
LOC100178560	LOC103399235
LOC100183651	LOC103393770
LOC100183651	LOC103398802
LOC100183651	LOC103398951
LOC100183651	LOC103399235
LOC100183056	LOC103393770
LOC100183056	LOC103398802
LOC100183056	LOC103398951
LOC100183056	LOC103399235
LOC100179025	LOC103393770
LOC100179025	LOC103398802
LOC100179025	LOC103398951
LOC100179025	LOC103399235
LOC100178992	LOC103393770
LOC100178992	LOC103398802
LOC100178992	LOC103398951
LOC100178992	LOC103399235
LOC100184416	LOC103393770
LOC100184416	LOC103398802
LOC100184416	LOC103398951
LOC100184416	LOC103399235
LOC100179802	LOC103393770
LOC100179802	LOC103398802
LOC100179802	LOC103398951
LOC100179802	LOC103399235
LOC100177772	LOC103393770
LOC100177772	LOC103398802
LOC100177772	LOC103398951
LOC100177772	LOC103399235
LOC100182083	LOC103393770
LOC100182083	LOC103398802
LOC100182083	LOC103398951
LOC100182083	LOC103399235
LOC100179752	LOC103393770
LOC100179752	LOC103398802
LOC100179752	LOC103398951
LOC100179752	LOC103399235
LOC108949471	LOC103393770
LOC108949471	LOC103398802
LOC108949471	LOC103398951
LOC108949471	LOC103399235
LOC100181078	LOC103393770
LOC100181078	LOC103398802
LOC100181078	LOC103398951
LOC100181078	LOC103399235
LOC100186578	LOC103393770
LOC100186578	LOC103398802
LOC100186578	LOC103398951
LOC100186578	LOC103399235
LOC104265359	LOC103393770
LOC104265359	LOC103398802
LOC104265359	LOC103398951
LOC104265359	LOC103399235
LOC100181291	LOC103393770
LOC100181291	LOC103398802
LOC100181291	LOC103398951
LOC100181291	LOC103399235
LOC100175621	crygn
LOC100175621	LOC103379212
LOC100175621	LOC103381484
LOC100175621	LOC103390917
LOC100175621	LOC103390918
LOC100175621	LOC103391626
LOC100175621	LOC103391627
LOC100175621	LOC103391628
LOC100175621	LOC103391629
LOC100175621	LOC103391635
LOC100175621	LOC103391636
LOC100175621	LOC103391637
LOC100175621	LOC103391655
LOC100175621	cryba2
LOC100175621	LOC103397900
LOC100175621	cryba4
LOC100175621	LOC103396950
LOC100175621	LOC103378077
LOC100175621	LOC103381485
LOC100182408	rgs19
LOC100182408	LOC103395799
LOC100182408	LOC103395800
LOC100182408	LOC103395811
LOC100182408	LOC103399816
LOC100182408	LOC103399817
LOC100182408	LOC103399818
LOC100182408	LOC103399872
LOC100182408	LOC103399874
LOC100182408	LOC103377428
LOC100182408	LOC103387088
LOC100182408	LOC103399873
LOC100182408	LOC103399871
LOC100182408	LOC103396411
LOC100182408	LOC103395798
LOC100184282	rgs19
LOC100184282	LOC103395799
LOC100184282	LOC103395800
LOC100184282	LOC103395811
LOC100184282	LOC103399816
LOC100184282	LOC103399817
LOC100184282	LOC103399818
LOC100184282	LOC103399872
LOC100184282	LOC103399874
LOC100184282	LOC103377428
LOC100184282	LOC103387088
LOC100184282	LOC103399873
LOC100184282	LOC103399871
LOC100184282	LOC103396411
LOC100184282	LOC103395798
LOC100185479	rgs19
LOC100185479	LOC103395799
LOC100185479	LOC103395800
LOC100185479	LOC103395811
LOC100185479	LOC103399816
LOC100185479	LOC103399817
LOC100185479	LOC103399818
LOC100185479	LOC103399872
LOC100185479	LOC103399874
LOC100185479	LOC103377428
LOC100185479	LOC103387088
LOC100185479	LOC103399873
LOC100185479	LOC103399871
LOC100185479	LOC103396411
LOC100185479	LOC103395798
LOC100179226	chst1
LOC100179226	LOC103379729
LOC100179226	chst3
LOC100179226	LOC103387222
LOC100179226	chst7
LOC100179226	LOC103399670
LOC100179226	LOC103379730
LOC100179226	LOC103398782
LOC100179226	chst2
LOC100179226	LOC103379596
LOC100179226	LOC103387223
LOC100179226	LOC103387226
hox4	chst1
hox4	LOC103379729
hox4	chst3
hox4	LOC103387222
hox4	chst7
hox4	LOC103399670
hox4	LOC103379730
hox4	LOC103398782
hox4	chst2
hox4	LOC103379596
hox4	LOC103387223
hox4	LOC103387226
LOC100185440	chst1
LOC100185440	LOC103379729
LOC100185440	chst3
LOC100185440	LOC103387222
LOC100185440	chst7
LOC100185440	LOC103399670
LOC100185440	LOC103379730
LOC100185440	LOC103398782
LOC100185440	chst2
LOC100185440	LOC103379596
LOC100185440	LOC103387223
LOC100185440	LOC103387226
LOC100185000	chst1
LOC100185000	LOC103379729
LOC100185000	chst3
LOC100185000	LOC103387222
LOC100185000	chst7
LOC100185000	LOC103399670
LOC100185000	LOC103379730
LOC100185000	LOC103398782
LOC100185000	chst2
LOC100185000	LOC103379596
LOC100185000	LOC103387223
LOC100185000	LOC103387226
LOC113475152	chst1
LOC113475152	LOC103379729
LOC113475152	chst3
LOC113475152	LOC103387222
LOC113475152	chst7
LOC113475152	LOC103399670
LOC113475152	LOC103379730
LOC113475152	LOC103398782
LOC113475152	chst2
LOC113475152	LOC103379596
LOC113475152	LOC103387223
LOC113475152	LOC103387226
LOC100185779	chst1
LOC100185779	LOC103379729
LOC100185779	chst3
LOC100185779	LOC103387222
LOC100185779	chst7
LOC100185779	LOC103399670
LOC100185779	LOC103379730
LOC100185779	LOC103398782
LOC100185779	chst2
LOC100185779	LOC103379596
LOC100185779	LOC103387223
LOC100185779	LOC103387226
LOC100180097	slc22a16
LOC100180097	LOC107990129
LOC101242743	slc22a16
LOC101242743	LOC107990129
LOC101242688	slc22a16
LOC101242688	LOC107990129
LOC100178178	slc22a16
LOC100178178	LOC107990129
LOC100177976	slc22a16
LOC100177976	LOC107990129
LOC100179343	slc22a16
LOC100179343	LOC107990129
LOC104266014	slc22a16
LOC104266014	LOC107990129
LOC100186494	slc22a16
LOC100186494	LOC107990129
LOC104266506	slc22a16
LOC104266506	LOC107990129
LOC104266726	slc22a16
LOC104266726	LOC107990129
LOC104265756	slc22a16
LOC104265756	LOC107990129
LOC100177847	slc22a16
LOC100177847	LOC107990129
LOC100177444	slc22a16
LOC100177444	LOC107990129
LOC104266377	slc22a16
LOC104266377	LOC107990129
LOC100186620	slc22a16
LOC100186620	LOC107990129
LOC100181203	slc22a16
LOC100181203	LOC107990129
LOC100176496	LOC103379239
LOC100176496	LOC103379240
LOC100176496	LOC103379289
LOC100176496	LOC103379527
LOC100176496	LOC103392199
LOC100176496	LOC103398455
LOC100176496	LOC103398456
LOC100176496	LOC103398457
LOC100176496	LOC103399268
LOC100176496	LOC103398488
LOC100176496	LOC103398490
LOC100176496	LOC103378955
LOC100176496	LOC103378956
LOC100176496	LOC103379241
LOC100176496	LOC103381002
LOC100176496	LOC103390327
LOC494426	LOC103379239
LOC494426	LOC103379240
LOC494426	LOC103379289
LOC494426	LOC103379527
LOC494426	LOC103392199
LOC494426	LOC103398455
LOC494426	LOC103398456
LOC494426	LOC103398457
LOC494426	LOC103399268
LOC494426	LOC103398488
LOC494426	LOC103398490
LOC494426	LOC103378955
LOC494426	LOC103378956
LOC494426	LOC103379241
LOC494426	LOC103381002
LOC494426	LOC103390327
LOC100179609	LOC103379866
LOC100179609	LOC103380242
LOC100179609	grm1
LOC100179609	LOC103385464
LOC100179609	LOC103385729
LOC100179609	LOC103386277
LOC100179609	LOC103386478
LOC100179609	LOC103386528
LOC100179609	LOC103395387
LOC100179609	LOC103380084
LOC100179609	LOC103382858
LOC100179609	LOC103385318
LOC100179609	LOC103385906
LOC100179609	LOC103385909
LOC100176499	LOC103379866
LOC100176499	LOC103380242
LOC100176499	grm1
LOC100176499	LOC103385464
LOC100176499	LOC103385729
LOC100176499	LOC103386277
LOC100176499	LOC103386478
LOC100176499	LOC103386528
LOC100176499	LOC103395387
LOC100176499	LOC103380084
LOC100176499	LOC103382858
LOC100176499	LOC103385318
LOC100176499	LOC103385906
LOC100176499	LOC103385909
LOC108950506	LOC103379866
LOC108950506	LOC103380242
LOC108950506	grm1
LOC108950506	LOC103385464
LOC108950506	LOC103385729
LOC108950506	LOC103386277
LOC108950506	LOC103386478
LOC108950506	LOC103386528
LOC108950506	LOC103395387
LOC108950506	LOC103380084
LOC108950506	LOC103382858
LOC108950506	LOC103385318
LOC108950506	LOC103385906
LOC108950506	LOC103385909
LOC100186456	LOC103385549
LOC100186456	LOC103383078
LOC100180078	LOC103385549
LOC100180078	LOC103383078
LOC100182484	LOC103385549
LOC100182484	LOC103383078
LOC100180964	LOC103385549
LOC100180964	LOC103383078
LOC100186994	LOC103385549
LOC100186994	LOC103383078
LOC100176127	LOC103385549
LOC100176127	LOC103383078
LOC100181304	LOC103385549
LOC100181304	LOC103383078
LOC104265569	LOC103385549
LOC104265569	LOC103383078
LOC100186573	LOC103385549
LOC100186573	LOC103383078
LOC100183342	LOC103385549
LOC100183342	LOC103383078
LOC100175713	LOC103385549
LOC100175713	LOC103383078
LOC113474838	LOC103385549
LOC113474838	LOC103383078
LOC113474867	LOC103385549
LOC113474867	LOC103383078
LOC113474878	LOC103385549
LOC113474878	LOC103383078
LOC100182523	htr5a
LOC100182523	adra1d
LOC100182523	htr7
LOC100182523	LOC103389305
LOC100182523	LOC103389308
LOC100182523	htr1f
LOC100182523	LOC103395768
LOC100182523	htr1a
LOC100182523	LOC103397722
LOC100182523	htr1e
LOC100182523	LOC103378163
LOC100182523	LOC103390933
LOC100182523	adra1b
LOC104265465	htr5a
LOC104265465	adra1d
LOC104265465	htr7
LOC104265465	LOC103389305
LOC104265465	LOC103389308
LOC104265465	htr1f
LOC104265465	LOC103395768
LOC104265465	htr1a
LOC104265465	LOC103397722
LOC104265465	htr1e
LOC104265465	LOC103378163
LOC104265465	LOC103390933
LOC104265465	adra1b
LOC100185214	LOC103381141
LOC100185214	LOC107988051
LOC100185214	LOC103381142
LOC100185214	LOC103383191
LOC100185214	LOC103391957
LOC100185214	LOC103394192
LOC100185214	LOC103394194
LOC100185214	LOC103394203
LOC100185214	LOC103395601
LOC100185214	LOC103391160
LOC100185214	LOC103395302
LOC100185214	LOC103383551
LOC100175261	LOC103381141
LOC100175261	LOC107988051
LOC100175261	LOC103381142
LOC100175261	LOC103383191
LOC100175261	LOC103391957
LOC100175261	LOC103394192
LOC100175261	LOC103394194
LOC100175261	LOC103394203
LOC100175261	LOC103395601
LOC100175261	LOC103391160
LOC100175261	LOC103395302
LOC100175261	LOC103383551
LOC100175269	LOC103381141
LOC100175269	LOC107988051
LOC100175269	LOC103381142
LOC100175269	LOC103383191
LOC100175269	LOC103391957
LOC100175269	LOC103394192
LOC100175269	LOC103394194
LOC100175269	LOC103394203
LOC100175269	LOC103395601
LOC100175269	LOC103391160
LOC100175269	LOC103395302
LOC100175269	LOC103383551
LOC100175475	cd276
LOC100175475	LOC103383556
LOC100175475	LOC103391749
LOC100175475	LOC103392118
LOC100175475	LOC107988397
LOC100175475	LOC103383984
LOC100175475	LOC107988066
LOC100175475	LOC103391771
LOC100175475	LOC103391770
LOC100179409	cd276
LOC100179409	LOC103383556
LOC100179409	LOC103391749
LOC100179409	LOC103392118
LOC100179409	LOC107988397
LOC100179409	LOC103383984
LOC100179409	LOC107988066
LOC100179409	LOC103391771
LOC100179409	LOC103391770
LOC100185973	cd276
LOC100185973	LOC103383556
LOC100185973	LOC103391749
LOC100185973	LOC103392118
LOC100185973	LOC107988397
LOC100185973	LOC103383984
LOC100185973	LOC107988066
LOC100185973	LOC103391771
LOC100185973	LOC103391770
LOC100175938	cd276
LOC100175938	LOC103383556
LOC100175938	LOC103391749
LOC100175938	LOC103392118
LOC100175938	LOC107988397
LOC100175938	LOC103383984
LOC100175938	LOC107988066
LOC100175938	LOC103391771
LOC100175938	LOC103391770
LOC101242175	cd276
LOC101242175	LOC103383556
LOC101242175	LOC103391749
LOC101242175	LOC103392118
LOC101242175	LOC107988397
LOC101242175	LOC103383984
LOC101242175	LOC107988066
LOC101242175	LOC103391771
LOC101242175	LOC103391770
LOC100186293	tiparp
LOC100186293	parp10
LOC100186293	LOC103398005
LOC100186293	LOC103392437
LOC100185460	tiparp
LOC100185460	parp10
LOC100185460	LOC103398005
LOC100185460	LOC103392437
LOC100180932	tiparp
LOC100180932	parp10
LOC100180932	LOC103398005
LOC100180932	LOC103392437
LOC108949775	tiparp
LOC108949775	parp10
LOC108949775	LOC103398005
LOC108949775	LOC103392437
LOC100178570	tiparp
LOC100178570	parp10
LOC100178570	LOC103398005
LOC100178570	LOC103392437
LOC100178233	tiparp
LOC100178233	parp10
LOC100178233	LOC103398005
LOC100178233	LOC103392437
LOC100175925	tiparp
LOC100175925	parp10
LOC100175925	LOC103398005
LOC100175925	LOC103392437
LOC100180746	tiparp
LOC100180746	parp10
LOC100180746	LOC103398005
LOC100180746	LOC103392437
LOC104266121	tiparp
LOC104266121	parp10
LOC104266121	LOC103398005
LOC104266121	LOC103392437
LOC113474945	tiparp
LOC113474945	parp10
LOC113474945	LOC103398005
LOC113474945	LOC103392437
LOC100187002	LOC103396190
LOC100187002	LOC103396191
LOC100187002	c6
LOC100183313	LOC103396190
LOC100183313	LOC103396191
LOC100183313	c6
LOC100184927	LOC103396190
LOC100184927	LOC103396191
LOC100184927	c6
LOC100186935	LOC103396190
LOC100186935	LOC103396191
LOC100186935	c6
LOC100176718	LOC103396190
LOC100176718	LOC103396191
LOC100176718	c6
LOC100185682	LOC103396190
LOC100185682	LOC103396191
LOC100185682	c6
LOC100184973	LOC103396190
LOC100184973	LOC103396191
LOC100184973	c6
LOC100180005	LOC103396190
LOC100180005	LOC103396191
LOC100180005	c6
LOC100179109	LOC103396190
LOC100179109	LOC103396191
LOC100179109	c6
LOC100187312	LOC103396190
LOC100187312	LOC103396191
LOC100187312	c6
LOC494372	LOC103383231
LOC494372	LOC103384178
LOC494372	lpar1
LOC494372	LOC103392577
LOC494372	LOC103392869
LOC494372	LOC103393145
LOC494372	LOC103393497
LOC494372	LOC103398206
LOC494372	s1pr1
LOC494372	LOC103399363
LOC494372	LOC103393734
LOC100182538	LOC103383231
LOC100182538	LOC103384178
LOC100182538	lpar1
LOC100182538	LOC103392577
LOC100182538	LOC103392869
LOC100182538	LOC103393145
LOC100182538	LOC103393497
LOC100182538	LOC103398206
LOC100182538	s1pr1
LOC100182538	LOC103399363
LOC100182538	LOC103393734
LOC100180423	LOC103381588
LOC100180423	LOC103382275
LOC100180423	LOC103388296
LOC100180423	LOC103388735
LOC100180423	LOC103399647
LOC100180423	LOC103385521
LOC100180423	LOC103388121
LOC100180423	LOC112487924
LOC100186663	LOC103381588
LOC100186663	LOC103382275
LOC100186663	LOC103388296
LOC100186663	LOC103388735
LOC100186663	LOC103399647
LOC100186663	LOC103385521
LOC100186663	LOC103388121
LOC100186663	LOC112487924
LOC100186240	LOC103381588
LOC100186240	LOC103382275
LOC100186240	LOC103388296
LOC100186240	LOC103388735
LOC100186240	LOC103399647
LOC100186240	LOC103385521
LOC100186240	LOC103388121
LOC100186240	LOC112487924
LOC101242338	LOC103381588
LOC101242338	LOC103382275
LOC101242338	LOC103388296
LOC101242338	LOC103388735
LOC101242338	LOC103399647
LOC101242338	LOC103385521
LOC101242338	LOC103388121
LOC101242338	LOC112487924
LOC101242326	LOC103381588
LOC101242326	LOC103382275
LOC101242326	LOC103388296
LOC101242326	LOC103388735
LOC101242326	LOC103399647
LOC101242326	LOC103385521
LOC101242326	LOC103388121
LOC101242326	LOC112487924
LOC100176432	mettl24
LOC100176432	LOC103394355
LOC100183509	mettl24
LOC100183509	LOC103394355
LOC100175912	mettl24
LOC100175912	LOC103394355
LOC100180948	mettl24
LOC100180948	LOC103394355
LOC100185431	mettl24
LOC100185431	LOC103394355
LOC100178118	mettl24
LOC100178118	LOC103394355
LOC100187307	mettl24
LOC100187307	LOC103394355
LOC108949283	mettl24
LOC108949283	LOC103394355
LOC100183156	mettl24
LOC100183156	LOC103394355
LOC113474670	mettl24
LOC113474670	LOC103394355
LOC100175286	mettl24
LOC100175286	LOC103394355
LOC100179115	LOC103377458
LOC100179115	LOC103382047
LOC100179115	oprl1
LOC100179115	LOC103392561
LOC100179115	LOC103392947
LOC100179115	LOC103393002
LOC100179115	LOC103396420
LOC100179115	LOC103387087
LOC100179115	LOC107989438
LOC100179115	LOC103382108
LOC100179115	LOC103383448
LOC100179115	LOC103385150
LOC101243421	LOC103397088
LOC101243421	LOC107988167
LOC101243421	LOC107989128
LOC101243421	LOC107990188
LOC101243421	LOC107990216
LOC101243421	LOC107990240
LOC101243421	LOC103396893
LOC101243421	LOC103397152
LOC101243421	LOC103397226
LOC101243421	LOC103396976
LOC101243421	LOC103398875
LOC101242717	LOC103397088
LOC101242717	LOC107988167
LOC101242717	LOC107989128
LOC101242717	LOC107990188
LOC101242717	LOC107990216
LOC101242717	LOC107990240
LOC101242717	LOC103396893
LOC101242717	LOC103397152
LOC101242717	LOC103397226
LOC101242717	LOC103396976
LOC101242717	LOC103398875
LOC100175050	LOC103390906
LOC100175050	LOC103399071
LOC100175050	LOC107988157
LOC100175050	LOC107989576
LOC100175050	LOC103390891
LOC100175050	LOC112488212
LOC100175050	LOC107989588
LOC100175050	LOC112488214
LOC100175050	LOC107989586
LOC100175050	LOC112488241
LOC100175050	LOC103390893
ephrin-a	LOC103379792
ephrin-a	efna1
ephrin-a	efna4
ephrin-a	LOC103392527
ephrin-a	LOC103396981
ephrin-a	LOC103397673
ephrin-a	efna3
ephrin-a	LOC103394524
ephrin-a	LOC103394525
ephrina-c	LOC103379792
ephrina-c	efna1
ephrina-c	efna4
ephrina-c	LOC103392527
ephrina-c	LOC103396981
ephrina-c	LOC103397673
ephrina-c	efna3
ephrina-c	LOC103394524
ephrina-c	LOC103394525
ephrina-d	LOC103379792
ephrina-d	efna1
ephrina-d	efna4
ephrina-d	LOC103392527
ephrina-d	LOC103396981
ephrina-d	LOC103397673
ephrina-d	efna3
ephrina-d	LOC103394524
ephrina-d	LOC103394525
LOC100177561	LOC103377436
LOC100177561	LOC103377439
LOC100177561	cdh8
LOC100177561	cdh22
LOC100177561	LOC103377376
LOC100177561	LOC103396526
LOC100177561	LOC103396543
LOC100177561	LOC103396577
LOC100177561	LOC103377494
LOC100177561	LOC103377379
LOC100177561	LOC103377437
LOC100182095	LOC103392002
LOC100182095	zpld1
LOC100182095	LOC103378290
LOC100182095	LOC103378432
LOC100182095	LOC103378312
LOC100182095	LOC103395049
LOC100177824	LOC103392002
LOC100177824	zpld1
LOC100177824	LOC103378290
LOC100177824	LOC103378432
LOC100177824	LOC103378312
LOC100177824	LOC103395049
LOC100187373	LOC103392002
LOC100187373	zpld1
LOC100187373	LOC103378290
LOC100187373	LOC103378432
LOC100187373	LOC103378312
LOC100187373	LOC103395049
LOC100180506	LOC103392002
LOC100180506	zpld1
LOC100180506	LOC103378290
LOC100180506	LOC103378432
LOC100180506	LOC103378312
LOC100180506	LOC103395049
LOC100181354	LOC103392002
LOC100181354	zpld1
LOC100181354	LOC103378290
LOC100181354	LOC103378432
LOC100181354	LOC103378312
LOC100181354	LOC103395049
LOC100184338	LOC103387643
LOC100184338	LOC103390990
LOC100184338	LOC103397793
LOC100184338	LOC103398493
LOC100184338	LOC103384182
LOC100184338	LOC103387343
LOC100184338	LOC103389365
LOC100184338	adra2a
LOC101242573	LOC103387643
LOC101242573	LOC103390990
LOC101242573	LOC103397793
LOC101242573	LOC103398493
LOC101242573	LOC103384182
LOC101242573	LOC103387343
LOC101242573	LOC103389365
LOC101242573	adra2a
LOC113474661	LOC103387643
LOC113474661	LOC103390990
LOC113474661	LOC103397793
LOC113474661	LOC103398493
LOC113474661	LOC103384182
LOC113474661	LOC103387343
LOC113474661	LOC103389365
LOC113474661	adra2a
LOC100181838	LOC103378636
LOC100181838	LOC103378813
LOC100181838	LOC103378814
LOC100181838	LOC103378820
LOC100181838	LOC103384941
LOC100181838	ctrl
LOC100181838	LOC103378818
LOC100184547	LOC103378636
LOC100184547	LOC103378813
LOC100184547	LOC103378814
LOC100184547	LOC103378820
LOC100184547	LOC103384941
LOC100184547	ctrl
LOC100184547	LOC103378818
LOC108950840	LOC103378636
LOC108950840	LOC103378813
LOC108950840	LOC103378814
LOC108950840	LOC103378820
LOC108950840	LOC103384941
LOC108950840	ctrl
LOC108950840	LOC103378818
LOC100183755	LOC103378636
LOC100183755	LOC103378813
LOC100183755	LOC103378814
LOC100183755	LOC103378820
LOC100183755	LOC103384941
LOC100183755	ctrl
LOC100183755	LOC103378818
zf(c2h2)-13	znf536
zf(c2h2)-13	LOC103380427
zf(c2h2)-14	znf536
zf(c2h2)-14	LOC103380427
zf(c2h2)-21	znf536
zf(c2h2)-21	LOC103380427
zf(c2h2)-8	znf536
zf(c2h2)-8	LOC103380427
zf(c2h2)-138	znf536
zf(c2h2)-138	LOC103380427
LOC100186518	znf536
LOC100186518	LOC103380427
LOC100178392	znf536
LOC100178392	LOC103380427
LOC100176332	znf536
LOC100176332	LOC103380427
zf(c2h2)-170	znf536
zf(c2h2)-170	LOC103380427
LOC100176983	LOC103385208
LOC100176983	LOC103386560
LOC100176983	LOC103393589
LOC100176983	slc16a5
LOC100176983	LOC103381834
LOC100176983	slc16a7
LOC100176983	LOC103385342
LOC100176983	LOC103386190
LOC100180147	LOC103385208
LOC100180147	LOC103386560
LOC100180147	LOC103393589
LOC100180147	slc16a5
LOC100180147	LOC103381834
LOC100180147	slc16a7
LOC100180147	LOC103385342
LOC100180147	LOC103386190
LOC100183326	LOC103385208
LOC100183326	LOC103386560
LOC100183326	LOC103393589
LOC100183326	slc16a5
LOC100183326	LOC103381834
LOC100183326	slc16a7
LOC100183326	LOC103385342
LOC100183326	LOC103386190
LOC100185148	lrrc8c
LOC100185148	LOC103377856
LOC100185148	LOC103383017
LOC100185148	LOC103384172
LOC100185148	lrrc8a
LOC100185148	lrrc8d
LOC100185148	LOC103399208
LOC100185148	LOC103397836
LOC100185148	LOC103398990
LOC100185148	LOC103393676
LOC100175417	LOC103377505
LOC100175417	LOC103378014
LOC100175417	LOC103395715
LOC100175417	LOC103380683
LOC100175417	LOC103380695
LOC100175417	LOC103384307
LOC100178325	LOC103377505
LOC100178325	LOC103378014
LOC100178325	LOC103395715
LOC100178325	LOC103380683
LOC100178325	LOC103380695
LOC100178325	LOC103384307
LOC108950365	LOC103377505
LOC108950365	LOC103378014
LOC108950365	LOC103395715
LOC108950365	LOC103380683
LOC108950365	LOC103380695
LOC108950365	LOC103384307
LOC100179036	LOC103377505
LOC100179036	LOC103378014
LOC100179036	LOC103395715
LOC100179036	LOC103380683
LOC100179036	LOC103380695
LOC100179036	LOC103384307
LOC100182239	LOC103388825
LOC100179756	LOC103388825
LOC100181541	LOC103388825
LOC100186170	LOC103388825
LOC100175852	LOC103388825
LOC100178286	LOC103388825
LOC100180652	LOC103388825
LOC100178858	LOC103388825
LOC100178115	LOC103388825
LOC100183396	LOC103377716
LOC100183396	mtnr1a
LOC100183396	LOC103391067
LOC100183396	LOC103395389
LOC100183396	LOC103399454
LOC100183396	LOC103391117
LOC100184942	LOC103377716
LOC100184942	mtnr1a
LOC100184942	LOC103391067
LOC100184942	LOC103395389
LOC100184942	LOC103399454
LOC100184942	LOC103391117
LOC100178620	LOC103377716
LOC100178620	mtnr1a
LOC100178620	LOC103391067
LOC100178620	LOC103395389
LOC100178620	LOC103399454
LOC100178620	LOC103391117
LOC100185227	LOC103377716
LOC100185227	mtnr1a
LOC100185227	LOC103391067
LOC100185227	LOC103395389
LOC100185227	LOC103399454
LOC100185227	LOC103391117
LOC100179504	LOC103378464
LOC100179504	fut9
LOC100179504	LOC103382673
LOC100179504	LOC103382681
LOC100179504	LOC103382682
LOC100179504	LOC103394630
LOC100179504	LOC103394631
LOC100179504	LOC103394629
LOC100179504	LOC103382674
LOC100176784	cfp
LOC100185064	cfp
LOC100180249	cfp
LOC108949679	cfp
LOC100176695	cfp
LOC494351	cfp
LOC113474957	cfp
LOC100177897	cfp
LOC104266830	LOC103379117
LOC104266830	LOC103379777
LOC104266830	rxfp3
LOC104266830	LOC103395931
LOC104266830	LOC103398494
LOC104266830	LOC103399929
LOC104266830	LOC103394171
LOC101242791	LOC103379117
LOC101242791	LOC103379777
LOC101242791	rxfp3
LOC101242791	LOC103395931
LOC101242791	LOC103398494
LOC101242791	LOC103399929
LOC101242791	LOC103394171
LOC100185544	susd2
LOC100182074	susd2
LOC100184790	susd2
LOC100177838	susd2
LOC100183467	susd2
LOC104266824	susd2
LOC100187250	susd2
LOC113475724	susd2
LOC100176435	LOC103388570
LOC100176435	LOC103388164
LOC100176435	LOC103388165
LOC100176435	LOC103388208
LOC100176435	LOC103389425
LOC100176435	LOC103379390
LOC100181393	LOC103388570
LOC100181393	LOC103388164
LOC100181393	LOC103388165
LOC100181393	LOC103388208
LOC100181393	LOC103389425
LOC100181393	LOC103379390
LOC108949909	LOC103388570
LOC108949909	LOC103388164
LOC108949909	LOC103388165
LOC108949909	LOC103388208
LOC108949909	LOC103389425
LOC108949909	LOC103379390
LOC101242035	fam19a5
LOC101242035	fam19a2
LOC101242035	LOC103384901
LOC101242035	LOC103385350
LOC101242035	LOC103386184
LOC101242035	LOC103386561
LOC101242035	LOC103385136
LOC101242035	LOC103386186
LOC100184267	gria2
LOC100184267	LOC103391157
LOC100184267	LOC103391390
LOC100184267	LOC103395367
LOC100184267	LOC103378535
LOC100184267	LOC103384293
LOC100184267	LOC103395443
LOC100184267	LOC103395681
gnrhr2	LOC103379388
gnrhr2	LOC103394313
gnrhr2	LOC103379237
gnrhr2	LOC103379459
gnrhr2	LOC103388047
ci-gnrhr4	LOC103379388
ci-gnrhr4	LOC103394313
ci-gnrhr4	LOC103379237
ci-gnrhr4	LOC103379459
ci-gnrhr4	LOC103388047
gnrhr3	LOC103379388
gnrhr3	LOC103394313
gnrhr3	LOC103379237
gnrhr3	LOC103379459
gnrhr3	LOC103388047
gnrhr1	LOC103379388
gnrhr1	LOC103394313
gnrhr1	LOC103379237
gnrhr1	LOC103379459
gnrhr1	LOC103388047
LOC100177314	LOC103379817
LOC100177314	LOC103379819
LOC113474022	LOC103379817
LOC113474022	LOC103379819
LOC100177618	LOC103379817
LOC100177618	LOC103379819
LOC100181122	LOC103379817
LOC100181122	LOC103379819
LOC100182326	LOC103379817
LOC100182326	LOC103379819
LOC104265892	LOC103379817
LOC104265892	LOC103379819
LOC100181638	LOC103379817
LOC100181638	LOC103379819
LOC100177662	LOC103379220
LOC100177662	LOC103387040
LOC100177662	LOC103379228
LOC100177662	LOC112487062
LOC100175345	LOC103379220
LOC100175345	LOC103387040
LOC100175345	LOC103379228
LOC100175345	LOC112487062
LOC100180926	LOC103379220
LOC100180926	LOC103387040
LOC100180926	LOC103379228
LOC100180926	LOC112487062
LOC100185038	LOC103379220
LOC100185038	LOC103387040
LOC100185038	LOC103379228
LOC100185038	LOC112487062
LOC108950289	LOC103379220
LOC108950289	LOC103387040
LOC108950289	LOC103379228
LOC108950289	LOC112487062
LOC100176834	LOC103379030
LOC100176834	LOC103380211
LOC100176834	LOC103382534
LOC100176834	LOC103386554
LOC100176834	LOC103380062
LOC100187053	LOC103379030
LOC100187053	LOC103380211
LOC100187053	LOC103382534
LOC100187053	LOC103386554
LOC100187053	LOC103380062
LOC100177608	LOC103379030
LOC100177608	LOC103380211
LOC100177608	LOC103382534
LOC100177608	LOC103386554
LOC100177608	LOC103380062
LOC100181322	LOC103379030
LOC100181322	LOC103380211
LOC100181322	LOC103382534
LOC100181322	LOC103386554
LOC100181322	LOC103380062
zf(ring)-14	LOC103395117
LOC100181803	LOC103395117
LOC100182621	LOC103395117
LOC100175293	LOC103395117
LOC100186811	LOC103395117
LOC100186353	LOC103395117
LOC101242552	LOC103395117
zf(ring)-24	LOC103395117
LOC100176696	nectin1
LOC100176696	nectin3
LOC100176696	LOC103387988
LOC100176696	LOC103391244
LOC100176696	LOC103395157
LOC100176696	LOC103395321
LOC100176696	LOC103396736
LOC100176696	LOC103393864
LOC113474605	cacng2
LOC113474605	cacng5
LOC113474605	cacng4
LOC113474605	cacng8
LOC113474605	LOC103392901
LOC113474605	cacng3
LOC113474605	LOC103393793
LOC113474605	LOC103383630
LOC104266724	slitrk3
LOC104266724	slitrk6
LOC104266724	slitrk1
LOC104266724	slitrk2
LOC104266724	LOC103392022
LOC104266724	slitrk5
LOC104266724	LOC103379885
LOC104266724	slitrk4
LOC100175973	LOC103386813
LOC100175973	LOC103386819
LOC100175973	LOC103399040
LOC100176539	LOC103386813
LOC100176539	LOC103386819
LOC100176539	LOC103399040
LOC104265798	LOC103386813
LOC104265798	LOC103386819
LOC104265798	LOC103399040
LOC100177974	LOC103386813
LOC100177974	LOC103386819
LOC100177974	LOC103399040
LOC108950643	LOC103386813
LOC108950643	LOC103386819
LOC108950643	LOC103399040
LOC100177073	homer2
LOC100177073	homer1
LOC100177073	LOC103394634
LOC100177073	LOC103398283
LOC100177073	LOC103397200
LOC100177073	LOC103398863
LOC100184645	homer2
LOC100184645	homer1
LOC100184645	LOC103394634
LOC100184645	LOC103398283
LOC100184645	LOC103397200
LOC100184645	LOC103398863
hb3	cygb
hb3	LOC103393193
hb3	LOC103392591
hb4	cygb
hb4	LOC103393193
hb4	LOC103392591
LOC100183005	cygb
LOC100183005	LOC103393193
LOC100183005	LOC103392591
LOC100181975	cygb
LOC100181975	LOC103393193
LOC100181975	LOC103392591
LOC100183004	cygb
LOC100183004	LOC103393193
LOC100183004	LOC103392591
LOC100180803	LOC103383053
LOC100179034	LOC103383053
LOC100181357	LOC103383053
LOC100185321	LOC103383053
LOC104265460	LOC103383053
LOC104265954	LOC103383053
LOC100176294	LOC103383053
LOC113473996	apmap
LOC100176677	apmap
LOC100184493	apmap
LOC100179796	apmap
LOC100177445	apmap
LOC100177421	apmap
LOC100186890	apmap
LOC100181312	LOC103384627
LOC100181312	mip
LOC100181312	LOC103390502
LOC100181312	aqp4
LOC100181312	aqp1
LOC100181312	LOC103396390
LOC100180853	LOC103384627
LOC100180853	mip
LOC100180853	LOC103390502
LOC100180853	aqp4
LOC100180853	aqp1
LOC100180853	LOC103396390
LOC108951031	LOC103378330
LOC108951031	LOC103378509
LOC108951031	LOC103379171
LOC108951031	LOC103381011
LOC108951031	LOC103384998
LOC108951031	LOC103378311
LOC108951031	LOC103383789
LOC100180364	LOC103385083
LOC100180364	LOC103381468
LOC100180364	LOC103394361
LOC100180364	LOC103385959
LOC100180364	LOC103388352
LOC100180364	znf385b
LOC100180364	LOC103392602
LOC100180812	LOC103383500
LOC100180812	LOC103392504
LOC100180812	LOC103392503
LOC100179269	LOC103383500
LOC100179269	LOC103392504
LOC100179269	LOC103392503
LOC100181591	LOC103383500
LOC100181591	LOC103392504
LOC100181591	LOC103392503
LOC100179852	LOC103383500
LOC100179852	LOC103392504
LOC100179852	LOC103392503
LOC104266304	LOC103383500
LOC104266304	LOC103392504
LOC104266304	LOC103392503
LOC100178887	sema6d
LOC100178887	LOC103395922
LOC100178887	sema6a
LOC100178887	LOC103399986
LOC100178887	LOC103388681
LOC100178887	LOC103397160
LOC100178887	LOC103393825
LOC100178597	LOC103384242
LOC100178597	LOC103385902
LOC100178597	myadml2
LOC100178597	LOC103392948
LOC100178597	LOC103392949
LOC100178597	LOC103396730
LOC104265985	LOC103384242
LOC104265985	LOC103385902
LOC104265985	myadml2
LOC104265985	LOC103392948
LOC104265985	LOC103392949
LOC104265985	LOC103396730
LOC104265666	slc18a2
LOC104265666	LOC103398054
LOC104265666	LOC103376790
LOC104265667	slc18a2
LOC104265667	LOC103398054
LOC104265667	LOC103376790
LOC100187001	slc18a2
LOC100187001	LOC103398054
LOC100187001	LOC103376790
LOC100186175	slc18a2
LOC100186175	LOC103398054
LOC100186175	LOC103376790
LOC113474158	slc18a2
LOC113474158	LOC103398054
LOC113474158	LOC103376790
LOC100176602	LOC103387149
LOC100176602	LOC103387168
LOC100176602	LOC103388111
LOC100176602	LOC103388133
LOC100176602	mettl27
LOC100176401	LOC103387149
LOC100176401	LOC103387168
LOC100176401	LOC103388111
LOC100176401	LOC103388133
LOC100176401	mettl27
LOC100177375	LOC103387149
LOC100177375	LOC103387168
LOC100177375	LOC103388111
LOC100177375	LOC103388133
LOC100177375	mettl27
LOC100180162	ripk1
LOC100180162	ripk2
LOC100176290	ripk1
LOC100176290	ripk2
LOC108950054	ripk1
LOC108950054	ripk2
LOC100175430	ripk1
LOC100175430	ripk2
LOC113474183	ripk1
LOC113474183	ripk2
LOC113474192	ripk1
LOC113474192	ripk2
LOC100180243	LOC103384809
LOC100180243	LOC103385546
LOC100180243	LOC103385875
LOC100180243	LOC103383072
LOC100180243	LOC103386839
LOC100180243	LOC103386075
LOC100176386	LOC103384809
LOC100176386	LOC103385546
LOC100176386	LOC103385875
LOC100176386	LOC103383072
LOC100176386	LOC103386839
LOC100176386	LOC103386075
LOC100183399	LOC103376827
LOC100183399	LOC103389742
LOC100183399	LOC103391156
LOC100183399	LOC103394749
LOC100183399	LOC103391461
LOC100183399	LOC103392083
LOC100183399	LOC103395437
LOC100176657	LOC103377865
LOC100176657	cldn19
LOC100176657	LOC103391400
LOC100176657	LOC103394751
LOC100176657	cldn1
LOC100176657	LOC103394003
LOC100183075	LOC103377865
LOC100183075	cldn19
LOC100183075	LOC103391400
LOC100183075	LOC103394751
LOC100183075	cldn1
LOC100183075	LOC103394003
LOC100177985	plpp3
LOC100177985	plpp2
LOC100177985	plpp1
LOC100177985	LOC103392730
LOC100177985	LOC103396194
LOC100177985	LOC103398175
LOC100177985	LOC103397653
LOC101242682	LOC103384969
LOC101242682	cntn2
LOC101242682	cntn1
LOC101242682	LOC103380116
LOC101242682	LOC103384960
LOC101242682	LOC103386269
LOC101242682	LOC103386272
LOC100187018	ldlrad3
LOC100187018	LOC103399045
LOC100187018	LOC103384408
LOC100187018	LOC112487390
LOC101242269	ldlrad3
LOC101242269	LOC103399045
LOC101242269	LOC103384408
LOC101242269	LOC112487390
LOC100182264	ldlrad3
LOC100182264	LOC103399045
LOC100182264	LOC103384408
LOC100182264	LOC112487390
LOC108949681	ldlrad3
LOC108949681	LOC103399045
LOC108949681	LOC103384408
LOC108949681	LOC112487390
LOC101242030	grin2a
LOC101242030	LOC103381827
LOC101242030	LOC103393819
LOC101242030	LOC103383503
LOC101242030	LOC103383797
LOC101242030	LOC103392564
LOC101242030	grin2b
LOC100177656	LOC103384601
LOC100177656	LOC103386155
LOC100177656	LOC103386545
LOC100177656	LOC103389390
LOC100177656	LOC103394908
LOC100177656	LOC103397442
LOC100183910	LOC103384601
LOC100183910	LOC103386155
LOC100183910	LOC103386545
LOC100183910	LOC103389390
LOC100183910	LOC103394908
LOC100183910	LOC103397442
LOC100175631	LOC103379246
LOC100175631	LOC103381127
LOC100175631	LOC103395050
LOC100175631	LOC103395309
LOC100175631	LOC103395676
LOC100175631	LOC103395678
LOC100175631	LOC103381130
LOC100179685	LOC103381038
LOC100179685	clic4
LOC100179685	LOC103389208
LOC100179685	LOC103389681
LOC100179685	LOC103389731
LOC100179685	clic2
LOC100179685	clic1
LOC100177825	slc24a3
LOC100177825	LOC103390733
LOC100177825	LOC103390805
LOC100177825	slc24a5
LOC100177825	slc24a4
LOC100177825	LOC103387720
LOC108950705	slc24a3
LOC108950705	LOC103390733
LOC108950705	LOC103390805
LOC108950705	slc24a5
LOC108950705	slc24a4
LOC108950705	LOC103387720
LOC101242706	igfbp6
LOC101242706	LOC103392419
LOC101242706	LOC103396287
LOC101242706	LOC103399857
LOC101242706	LOC103386065
LOC101242706	LOC103389567
LOC100186815	igfbp6
LOC100186815	LOC103392419
LOC100186815	LOC103396287
LOC100186815	LOC103399857
LOC100186815	LOC103386065
LOC100186815	LOC103389567
LOC100183404	LOC103385467
LOC100183404	LOC103385578
LOC100183404	LOC103386382
LOC100183404	LOC103386486
LOC100183404	LOC103387499
LOC100183404	LOC103392425
LOC100183404	LOC103389222
LOC100183600	LOC103379598
LOC100183600	LOC103379670
LOC100183600	LOC103389224
LOC100183600	prpf38b
LOC100183600	LOC103380932
LOC100183600	LOC103380932
LOC100185965	LOC103379598
LOC100185965	LOC103379670
LOC100185965	LOC103389224
LOC100185965	prpf38b
LOC100185965	LOC103380932
LOC100185965	LOC103380932
LOC100178007	LOC103376897
LOC100178007	LOC103377359
LOC100178007	LOC103379378
LOC100185129	LOC103376897
LOC100185129	LOC103377359
LOC100185129	LOC103379378
LOC100181359	LOC103376897
LOC100181359	LOC103377359
LOC100181359	LOC103379378
LOC100179350	LOC103376897
LOC100179350	LOC103377359
LOC100179350	LOC103379378
LOC100184678	LOC103380831
LOC100181210	LOC103380831
LOC100179142	LOC103380831
LOC100178650	LOC103380831
LOC100181051	LOC103380831
LOC100184367	LOC103380831
LOC101243429	LOC103394763
LOC101243429	LOC103394764
LOC101243429	LOC103394765
LOC101243429	LOC103394784
LOC100182067	LOC103394763
LOC100182067	LOC103394764
LOC100182067	LOC103394765
LOC100182067	LOC103394784
LOC100186974	LOC103394763
LOC100186974	LOC103394764
LOC100186974	LOC103394765
LOC100186974	LOC103394784
LOC100176578	LOC103377847
LOC100176578	LOC103383190
LOC100176578	LOC103399219
LOC100176578	LOC103383189
LOC100181518	LOC103377847
LOC100181518	LOC103383190
LOC100181518	LOC103399219
LOC100181518	LOC103383189
LOC100181884	LOC103377847
LOC100181884	LOC103383190
LOC100181884	LOC103399219
LOC100181884	LOC103383189
LOC100169893	LOC103383478
LOC100169893	LOC103387006
LOC100169893	LOC103387007
LOC108949285	LOC103383478
LOC108949285	LOC103387006
LOC108949285	LOC103387007
LOC100169894	LOC103383478
LOC100169894	LOC103387006
LOC100169894	LOC103387007
LOC100182809	LOC103383478
LOC100182809	LOC103387006
LOC100182809	LOC103387007
LOC100184395	LOC103386323
LOC100184395	LOC103393299
LOC100179484	LOC103386323
LOC100179484	LOC103393299
LOC100176037	LOC103386323
LOC100176037	LOC103393299
LOC100182775	LOC103386323
LOC100182775	LOC103393299
LOC100186390	LOC103386323
LOC100186390	LOC103393299
LOC100177811	LOC103380524
LOC100180935	LOC103380524
LOC100177230	LOC103380524
LOC100184223	LOC103380524
LOC100179004	LOC103380524
LOC100177230	LOC103380524
LOC100183328	trpv1
LOC100183328	trpv4
LOC100183328	LOC103377942
LOC100183328	LOC103377943
LOC100183328	LOC103388006
LOC100185532	trpv1
LOC100185532	trpv4
LOC100185532	LOC103377942
LOC100185532	LOC103377943
LOC100185532	LOC103388006
LOC100179550	LOC103381750
LOC100179550	LOC103386379
LOC100179550	LOC103392426
LOC100179550	lrrc3b
LOC100179550	LOC103399263
LOC101243539	LOC103381750
LOC101243539	LOC103386379
LOC101243539	LOC103392426
LOC101243539	lrrc3b
LOC101243539	LOC103399263
LOC100186414	LOC103381544
LOC100186414	nrxn1
LOC100186414	LOC103391154
LOC100186414	LOC103383348
LOC100186414	LOC103380710
LOC100186414	LOC103395786
LOC100182341	LOC103377303
LOC100182341	dnah5
LOC100186822	LOC103377303
LOC100186822	dnah5
LOC100184836	LOC103377303
LOC100184836	dnah5
LOC100177914	LOC103377303
LOC100177914	dnah5
LOC100176812	LOC103377303
LOC100176812	dnah5
zf(c2h2)-99	LOC103388206
zf(c2h2)-99	znf532
zf(c2h2)-99	LOC103394541
zf(c2h2)-99	LOC103399406
zf(c2h2)-99	znf592
LOC108950641	LOC103388206
LOC108950641	znf532
LOC108950641	LOC103394541
LOC108950641	LOC103399406
LOC108950641	znf592
LOC100179697	LOC103378323
LOC100179697	LOC103388971
LOC100179697	LOC103395100
LOC100179697	LOC103395381
LOC100179697	LOC103396814
LOC100179697	LOC103378151
jun	LOC103384202
jun	jund
jun	LOC103398866
jun	LOC103393685
jun	jun
jun	LOC103398819
LOC100180487	LOC103384144
LOC100180487	LOC103392844
LOC100180487	LOC103390782
LOC100180487	LOC103383741
LOC100180487	adgrl2
LOC100180487	LOC103396311
LOC100185810	LOC103381774
LOC100185810	LOC103382975
LOC100185810	LOC103392814
LOC100185810	LOC103392824
LOC100185810	LOC103399155
LOC100181086	LOC103381774
LOC100181086	LOC103382975
LOC100181086	LOC103392814
LOC100181086	LOC103392824
LOC100181086	LOC103399155
LOC100176457	LOC103399283
LOC100176457	kcnip4
LOC100176457	kcnip1
LOC100176457	LOC103397788
LOC100176457	kcnip2
LOC100176457	LOC103390468
LOC100186599	LOC103392583
LOC100186599	pde4c
LOC100186599	LOC103397220
LOC100186599	pde4b
LOC100186599	LOC103398869
LOC100186599	LOC103398295
LOC100176684	LOC103383988
LOC100176684	mast4
LOC100176684	mast2
LOC100176684	mast3
LOC100176684	LOC103395879
LOC100176684	LOC103393731
LOC100187145	flrt3
LOC100187145	LOC103390821
LOC100187145	LOC103394884
LOC100187145	flrt2
LOC100176920	flrt3
LOC100176920	LOC103390821
LOC100176920	LOC103394884
LOC100176920	flrt2
LOC100183310	flrt3
LOC100183310	LOC103390821
LOC100183310	LOC103394884
LOC100183310	flrt2
dll-b	LOC103382102
dll-b	dlx1
dll-b	LOC103393605
dll-b	dlx6
dll-b	dlx5
dll-c	LOC103382102
dll-c	dlx1
dll-c	LOC103393605
dll-c	dlx6
dll-c	dlx5
tsc22	LOC103392286
tsc22	LOC103395840
tsc22	LOC103392113
tsc22	LOC103389506
tsc22	LOC103390732
tsc22	tsc22d2
LOC100182296	LOC103379526
LOC100176961	LOC103379526
LOC100179867	LOC103379526
LOC100186100	LOC103379526
LOC100180869	LOC103379526
LOC100182257	LOC103379526
LOC100179241	plxna4
LOC100179241	LOC103385266
LOC100179241	plxna3
LOC100179241	LOC103384739
LOC100179241	LOC103386584
LOC100179241	plxna1
LOC100184893	LOC103398008
LOC100184893	LOC103394768
LOC100184893	LOC103395817
LOC100184893	LOC103395882
LOC100184893	LOC103399010
LOC100184893	pik3r1
LOC100183778	ntrk3
LOC100183778	LOC103390423
LOC100183778	ntrk1
LOC100183778	ntrk2
LOC100183778	LOC103397098
LOC100183778	LOC103379873
ci-vp-r	LOC103380287
ci-vp-r	avpr1a
ci-vp-r	LOC103385939
ci-vp-r	LOC103386276
ci-vp-r	LOC103385739
ci-vp-r	oxtr
LOC100184849	olfm3
LOC100184849	olfm2
LOC100184849	LOC103390053
LOC100184849	LOC103392643
LOC100184849	LOC103397930
LOC100184849	LOC103396490
ci-cadherin	cdh15
ci-cadherin	cdh1
ci-cadherin	cdh2
ci-cadherin	LOC103399842
ci-cadherin	LOC103385445
ci-cadherin	LOC103386242
tensin	LOC103386110
tensin	tns3
tensin	LOC103399858
tensin	LOC103384639
tensin	tns1
tensin	LOC103392412
LOC100185985	LOC103387849
LOC100185985	LOC103392531
LOC100185985	LOC103393382
LOC100185985	LOC103393431
LOC100185985	rbfox3
LOC100185985	LOC103383791
LOC100177042	bbox1
LOC100177042	tmlhe
LOC100180618	bbox1
LOC100180618	tmlhe
LOC100186683	bbox1
LOC100186683	tmlhe
LOC100182414	bbox1
LOC100182414	tmlhe
LOC100185738	bbox1
LOC100185738	tmlhe
LOC100183234	ndrg2
LOC100183234	ndrg3
LOC100183234	LOC103394606
LOC100183234	LOC103384445
LOC100183234	ndrg4
LOC100183234	LOC103388447
zf(c2h2)-46	prdm1
zf(c2h2)-46	LOC103399351
zf(c2h2)-46	LOC103380952
zf(c2h2)-46	LOC103394035
LOC100178922	prdm1
LOC100178922	LOC103399351
LOC100178922	LOC103380952
LOC100178922	LOC103394035
LOC108950876	prdm1
LOC108950876	LOC103399351
LOC108950876	LOC103380952
LOC108950876	LOC103394035
LOC108949972	LOC103380981
LOC108949972	LOC103388775
LOC108949972	prrt1
LOC108949972	syndig1l
LOC108949972	tmem91
LOC108949972	syndig1
ci-zf(c2h2)-42	egr2
ci-zf(c2h2)-42	LOC103387034
ci-zf(c2h2)-42	egr1
ci-zf(c2h2)-42	LOC103395765
ci-zf(c2h2)-42	egr3
ci-zf(c2h2)-42	LOC103398904
LOC100176317	LOC103384294
LOC100176317	gpm6b
LOC100176317	LOC103390646
LOC100176317	LOC103391153
LOC100176317	LOC103395435
LOC100176317	LOC103392037
LOC100186847	LOC103397970
LOC100186847	LOC103399749
LOC100186847	LOC103398876
LOC100186847	LOC107988200
LOC100186847	LOC103389281
LOC100184418	LOC103397970
LOC100184418	LOC103399749
LOC100184418	LOC103398876
LOC100184418	LOC107988200
LOC100184418	LOC103389281
LOC101242968	LOC103378365
LOC101242968	LOC103394824
LOC100176573	LOC103378365
LOC100176573	LOC103394824
LOC101242271	LOC103378365
LOC101242271	LOC103394824
LOC113475396	LOC103378365
LOC113475396	LOC103394824
LOC104265784	LOC103378365
LOC104265784	LOC103394824
LOC100184811	LOC103382128
LOC100184811	LOC103390313
LOC100184811	LOC103390465
LOC100184811	antxr2
LOC100184811	LOC103398240
LOC100184811	LOC103387390
LOC104266138	LOC103387954
LOC104266138	tnfrsf11b
LOC104266138	LOC103388324
LOC104266138	LOC103399495
LOC104266138	LOC103393805
LOC104266138	LOC103385695
LOC100181743	LOC103378676
LOC100181743	LOC103385996
LOC100181743	rbms1
LOC100181743	LOC103385105
LOC100181743	rbms3
LOC100181743	LOC103394295
LOC445804	LOC103382111
LOC445804	LOC103382384
LOC445804	LOC103383986
LOC445804	sox8
LOC445804	LOC103393348
LOC445804	sox9
LOC108950257	LOC103378799
LOC108950257	lrrc4
LOC108950257	LOC103381992
LOC108950257	LOC103382779
LOC108950257	lrrc4b
LOC108950257	LOC103380509
LOC100175494	LOC103388044
LOC100175494	LOC103396459
LOC100175494	LOC103399743
LOC100175494	akap13
LOC100175494	LOC103379863
LOC100175494	arhgef2
LOC100183573	LOC103383817
LOC100183573	LOC103389982
LOC100183573	LOC103393449
LOC100183573	doc2b
LOC100183573	LOC103397704
LOC100183573	LOC103396984
LOC100184037	LOC103387002
LOC100184037	LOC103392688
LOC100184037	LOC103394994
LOC100184037	LOC103397272
LOC100184037	LOC103398606
LOC100184037	LOC103390119
not7	LOC103384077
not7	LOC103387642
not7	LOC103397046
not7	mxd1
not7	mxd4
axin	LOC103384244
axin	axin1
axin	LOC103393014
axin	LOC107988239
axin	LOC103383461
LOC100184499	LOC103381477
LOC100184499	LOC103384493
LOC100184499	stac
LOC100184499	stac3
LOC100184499	LOC103393116
LOC100182965	LOC103387889
LOC100185964	LOC103387889
LOC100186171	LOC103387889
LOC100179192	LOC103387889
LOC100187185	LOC103387889
LOC100185085	pdk3
LOC100185085	LOC103381868
LOC100185085	pdk1
LOC100185085	LOC103393542
LOC100185085	LOC103394119
LOC100179642	foxred2
LOC100177300	foxred2
LOC100187523	foxred2
LOC100185153	foxred2
LOC100181242	foxred2
LOC100186681	LOC103396646
LOC100186681	LOC103385392
LOC100186681	fam110c
LOC100186681	LOC103384690
LOC100186681	LOC103388975
LOC100183415	masp1
LOC100183415	masp2
LOC100186241	masp1
LOC100186241	masp2
LOC100185892	masp1
LOC100185892	masp2
LOC100181065	masp1
LOC100181065	masp2
LOC100182838	LOC103390007
LOC100182838	LOC103397629
LOC100181849	LOC103390007
LOC100181849	LOC103397629
LOC113474336	LOC103390007
LOC113474336	LOC103397629
LOC100180493	LOC103390007
LOC100180493	LOC103397629
zf(c3h)-11	mbnl2
zf(c3h)-11	LOC103396000
zf(c3h)-11	LOC103390845
zf(c3h)-11	LOC103391608
zf(c3h)-11	LOC103378106
LOC104265342	hmgxb3
LOC113474251	hmgxb3
LOC113474284	hmgxb3
LOC113474030	hmgxb3
LOC101242620	hmgxb3
c3-1	LOC103383919
c3-1	LOC103383921
c3-1	LOC103399307
c3-1	LOC103383182
LOC445795	LOC103383919
LOC445795	LOC103383921
LOC445795	LOC103399307
LOC445795	LOC103383182
ci-mytf	myt1
ci-mytf	LOC103396316
ci-mytf	LOC103381328
ci-mytf	LOC103398428
ci-mytf	LOC103384847
LOC100176624	LOC112486338
LOC100176624	LOC103398660
LOC100176624	LOC103381653
LOC100176624	LOC103387059
LOC100176624	LOC103389497
LOC100177405	LOC103391185
LOC100177405	kctd12
LOC100177405	kctd16
LOC100177405	LOC103378897
LOC100177405	LOC103391163
LOC100184362	gsto1
LOC100179669	gsto1
LOC100176187	gsto1
LOC104266728	gsto1
LOC100182706	gsto1
LOC100186897	LOC103386736
LOC100185918	LOC103386736
LOC113474003	LOC103386736
LOC100180823	LOC103386736
LOC100180778	LOC103386736
LOC100179337	LOC103398429
LOC100179337	LOC103392474
LOC100179337	LOC112488286
LOC100182818	LOC103398429
LOC100182818	LOC103392474
LOC100182818	LOC112488286
LOC100175984	LOC103398429
LOC100175984	LOC103392474
LOC100175984	LOC112488286
bmp5/7-like	LOC103385434
bmp5/7-like	bmp6
bmp5/7-like	LOC103386095
bmp5/7-like	bmp5
bmp5/7-like	bmp8a
LOC101243197	LOC103378049
LOC101243197	LOC103394755
LOC101243197	robo3
LOC101243197	LOC103394758
LOC101243197	robo2
LOC100179165	rspo1
LOC100179165	rspo2
LOC100179165	LOC103386515
LOC100179165	rspo3
LOC100179165	LOC103380800
e12/e47	LOC103376623
e12/e47	LOC103380476
e12/e47	LOC103395943
e12/e47	tcf12
e12/e47	tcf4
ror	LOC103395923
ror	LOC103399961
ror	LOC103380018
ror	LOC103397248
ror	LOC103397408
Ci-CT-R	calcrl
Ci-CT-R	calcr
Ci-CT-R	LOC103384744
Ci-CT-R	LOC103389261
LOC113475552	calcrl
LOC113475552	calcr
LOC113475552	LOC103384744
LOC113475552	LOC103389261
LOC100187407	LOC103383826
LOC100187407	LOC103388117
LOC100187407	anp32a
LOC100187407	anp32e
LOC100187407	LOC103389721
LOC100177115	ace
LOC100177115	cltrn
LOC100177115	ace2
LOC100185540	ace
LOC100185540	cltrn
LOC100185540	ace2
LOC100180899	ace
LOC100180899	cltrn
LOC100180899	ace2
LOC100186498	LOC103391006
LOC100187498	LOC103391006
LOC100179950	LOC103391006
LOC101242727	LOC103391006
LOC101242172	LOC103391006
zf(c2h2)-130	LOC103380411
zf(c2h2)-130	tshz2
zf(c2h2)-130	tshz1
zf(c2h2)-130	LOC103394152
zf(c2h2)-130	tshz3
LOC100182483	gpr84
LOC100176389	gpr84
LOC100183168	gpr84
LOC100179424	gpr84
LOC101243303	gpr84
LOC100185074	LOC103386938
LOC100185074	ehbp1
LOC100185074	LOC103385518
LOC100185074	LOC103395541
LOC100180995	LOC103386938
LOC100180995	ehbp1
LOC100180995	LOC103385518
LOC100180995	LOC103395541
LOC100177795	ubap2l
LOC100177795	LOC103386428
LOC100177795	LOC103397175
LOC100177795	LOC103397519
LOC100177795	LOC107989202
LOC100175012	LOC103382082
LOC100175012	LOC103383553
LOC100175012	tnrc6a
LOC100175012	LOC103393354
LOC100175012	LOC103392930
zf(c2h2)-18	sall1
zf(c2h2)-18	sall4
zf(c2h2)-18	sall3
zf(c2h2)-18	LOC103393968
zf(c2h2)-133	sall1
zf(c2h2)-133	sall4
zf(c2h2)-133	sall3
zf(c2h2)-133	LOC103393968
LOC104266090	LOC103387585
LOC113474171	LOC103387585
LOC113474220	LOC103387585
LOC100182714	LOC103387585
LOC100179449	LOC103387585
LOC100185355	LOC103383278
LOC100185355	LOC103386024
LOC100185355	LOC103383277
LOC100185355	LOC103383281
LOC100185355	LOC103387546
LOC101242615	LOC103398010
LOC101242615	LOC103398936
LOC101242615	ablim1
LOC101242615	LOC103389139
LOC101242615	LOC103391395
LOC100176847	celf4
LOC100176847	LOC103388282
LOC100176847	LOC103399925
LOC100176847	LOC103378983
[truncated: 9,495 more rows]

## Sheet: HS_CI all orthologs
H. sapiens	C. intestinalis
LOC100176231	NOD2
LOC100176231	NLRC5
LOC100176231	CIITA
LOC100176231	NOD1
LOC100176231	NLRC3
LOC100185370	NOD2
LOC100185370	NLRC5
LOC100185370	CIITA
LOC100185370	NOD1
LOC100185370	NLRC3
LOC100176408	NOD2
LOC100176408	NLRC5
LOC100176408	CIITA
LOC100176408	NOD1
LOC100176408	NLRC3
LOC104265862	NOD2
LOC104265862	NLRC5
LOC104265862	CIITA
LOC104265862	NOD1
LOC104265862	NLRC3
LOC100178365	NOD2
LOC100178365	NLRC5
LOC100178365	CIITA
LOC100178365	NOD1
LOC100178365	NLRC3
LOC100187264	NOD2
LOC100187264	NLRC5
LOC100187264	CIITA
LOC100187264	NOD1
LOC100187264	NLRC3
LOC104266563	NOD2
LOC104266563	NLRC5
LOC104266563	CIITA
LOC104266563	NOD1
LOC104266563	NLRC3
LOC100175188	NOD2
LOC100175188	NLRC5
LOC100175188	CIITA
LOC100175188	NOD1
LOC100175188	NLRC3
LOC100181497	NOD2
LOC100181497	NLRC5
LOC100181497	CIITA
LOC100181497	NOD1
LOC100181497	NLRC3
LOC108950040	NOD2
LOC108950040	NLRC5
LOC108950040	CIITA
LOC108950040	NOD1
LOC108950040	NLRC3
LOC108950222	NOD2
LOC108950222	NLRC5
LOC108950222	CIITA
LOC108950222	NOD1
LOC108950222	NLRC3
LOC104265469	NOD2
LOC104265469	NLRC5
LOC104265469	CIITA
LOC104265469	NOD1
LOC104265469	NLRC3
LOC108950583	NOD2
LOC108950583	NLRC5
LOC108950583	CIITA
LOC108950583	NOD1
LOC108950583	NLRC3
LOC108950597	NOD2
LOC108950597	NLRC5
LOC108950597	CIITA
LOC108950597	NOD1
LOC108950597	NLRC3
LOC104265956	NOD2
LOC104265956	NLRC5
LOC104265956	CIITA
LOC104265956	NOD1
LOC104265956	NLRC3
LOC108950743	NOD2
LOC108950743	NLRC5
LOC108950743	CIITA
LOC108950743	NOD1
LOC108950743	NLRC3
LOC108950749	NOD2
LOC108950749	NLRC5
LOC108950749	CIITA
LOC108950749	NOD1
LOC108950749	NLRC3
LOC100185041	NOD2
LOC100185041	NLRC5
LOC100185041	CIITA
LOC100185041	NOD1
LOC100185041	NLRC3
LOC100180893	NOD2
LOC100180893	NLRC5
LOC100180893	CIITA
LOC100180893	NOD1
LOC100180893	NLRC3
LOC101242293	NOD2
LOC101242293	NLRC5
LOC101242293	CIITA
LOC101242293	NOD1
LOC101242293	NLRC3
LOC108949672	NOD2
LOC108949672	NLRC5
LOC108949672	CIITA
LOC108949672	NOD1
LOC108949672	NLRC3
LOC104265947	NOD2
LOC104265947	NLRC5
LOC104265947	CIITA
LOC104265947	NOD1
LOC104265947	NLRC3
LOC100175027	NOD2
LOC100175027	NLRC5
LOC100175027	CIITA
LOC100175027	NOD1
LOC100175027	NLRC3
LOC100180322	NOD2
LOC100180322	NLRC5
LOC100180322	CIITA
LOC100180322	NOD1
LOC100180322	NLRC3
LOC104266391	NOD2
LOC104266391	NLRC5
LOC104266391	CIITA
LOC104266391	NOD1
LOC104266391	NLRC3
LOC100180072	NOD2
LOC100180072	NLRC5
LOC100180072	CIITA
LOC100180072	NOD1
LOC100180072	NLRC3
LOC100180072	NOD2
LOC100180072	NLRC5
LOC100180072	CIITA
LOC100180072	NOD1
LOC100180072	NLRC3
LOC108950550	NOD2
LOC108950550	NLRC5
LOC108950550	CIITA
LOC108950550	NOD1
LOC108950550	NLRC3
LOC108950626	NOD2
LOC108950626	NLRC5
LOC108950626	CIITA
LOC108950626	NOD1
LOC108950626	NLRC3
LOC113475446	NOD2
LOC113475446	NLRC5
LOC113475446	CIITA
LOC113475446	NOD1
LOC113475446	NLRC3
LOC113475447	NOD2
LOC113475447	NLRC5
LOC113475447	CIITA
LOC113475447	NOD1
LOC113475447	NLRC3
LOC100182137	NOD2
LOC100182137	NLRC5
LOC100182137	CIITA
LOC100182137	NOD1
LOC100182137	NLRC3
LOC108950838	NOD2
LOC108950838	NLRC5
LOC108950838	CIITA
LOC108950838	NOD1
LOC108950838	NLRC3
LOC100175050	PCDHB1
LOC100175050	PCDHA9
LOC100175050	PCDHB5
LOC100175050	PCDHAC2
LOC100175050	PCDHGA4
LOC100175050	PCDHB10
LOC100175050	PCDHB11
LOC100175050	PCDHB12
LOC100175050	PCDHB13
LOC100175050	PCDHB14
LOC100175050	PCDHB15
LOC100175050	PCDHB2
LOC100175050	PCDHB3
LOC100175050	PCDHB4
LOC100175050	PCDHB6
LOC100175050	PCDHB7
LOC100175050	PCDHB9
LOC100175050	PCDHB8
LOC100175050	PCDHB16
LOC100175050	PCDHA1
LOC100175050	PCDHA2
LOC100175050	PCDHA3
LOC100175050	PCDHA4
LOC100175050	PCDHA5
LOC100175050	PCDHA6
LOC100175050	PCDHA7
LOC100175050	PCDHA8
LOC100175050	PCDHA10
LOC100175050	PCDHA11
LOC100175050	PCDHA12
LOC100175050	PCDHA13
LOC100175050	PCDHGA1
LOC100175050	PCDHGA2
LOC100175050	PCDHGA3
LOC100175050	PCDHGB1
LOC100175050	PCDH10
LOC100185544	ADGRG7
LOC100179538	ADGRG7
LOC100177201	ADGRG7
LOC100184790	ADGRG7
LOC108949638	ADGRG7
LOC100185690	ADGRG7
LOC104266614	ADGRG7
LOC100184723	ADGRG7
LOC100183276	ADGRG7
LOC108950977	ADGRG7
LOC100177838	ADGRG7
LOC100178094	ADGRG7
LOC100180464	ADGRG7
LOC100175622	ADGRG7
LOC100183467	ADGRG7
LOC108949598	ADGRG7
LOC108949831	ADGRG7
LOC108949821	ADGRG7
LOC100177426	ADGRG7
LOC104266824	ADGRG7
LOC100178551	ADGRG7
LOC100177440	ADGRG7
LOC494377	ADGRG7
LOC100179284	ADGRG7
LOC113475724	ADGRG7
LOC100178143	CYP2R1
LOC100178143	CYP2U1
LOC100185727	CYP2R1
LOC100185727	CYP2U1
LOC100183275	CYP2R1
LOC100183275	CYP2U1
LOC100175375	CYP2R1
LOC100175375	CYP2U1
LOC100183637	CYP2R1
LOC100183637	CYP2U1
LOC100184504	CYP2R1
LOC100184504	CYP2U1
LOC100175633	CYP2R1
LOC100175633	CYP2U1
LOC100185636	CYP2R1
LOC100185636	CYP2U1
LOC100175185	CYP2R1
LOC100175185	CYP2U1
LOC100179200	CYP2R1
LOC100179200	CYP2U1
LOC100184319	CYP2R1
LOC100184319	CYP2U1
LOC100176123	CYP2R1
LOC100176123	CYP2U1
LOC100179321	CYP2R1
LOC100179321	CYP2U1
LOC100182785	CYP2R1
LOC100182785	CYP2U1
LOC100183929	CYP2R1
LOC100183929	CYP2U1
LOC100177830	CYP2R1
LOC100177830	CYP2U1
LOC100175831	CYP2R1
LOC100175831	CYP2U1
LOC100185839	CYP2R1
LOC100185839	CYP2U1
LOC100184564	CYP2R1
LOC100184564	CYP2U1
LOC100184869	CYP2R1
LOC100184869	CYP2U1
LOC100186929	CYP2R1
LOC100186929	CYP2U1
LOC100180361	CYP2R1
LOC100180361	CYP2U1
LOC100181554	CYP2R1
LOC100181554	CYP2U1
LOC100182684	CYP2R1
LOC100182684	CYP2U1
LOC100179227	COLEC11
LOC100179227	MBL2
LOC100179227	COLEC10
LOC100179227	SFTPD
LOC100178560	COLEC11
LOC100178560	MBL2
LOC100178560	COLEC10
LOC100178560	SFTPD
LOC100183651	COLEC11
LOC100183651	MBL2
LOC100183651	COLEC10
LOC100183651	SFTPD
LOC100183056	COLEC11
LOC100183056	MBL2
LOC100183056	COLEC10
LOC100183056	SFTPD
LOC100179025	COLEC11
LOC100179025	MBL2
LOC100179025	COLEC10
LOC100179025	SFTPD
LOC100178992	COLEC11
LOC100178992	MBL2
LOC100178992	COLEC10
LOC100178992	SFTPD
LOC100184416	COLEC11
LOC100184416	MBL2
LOC100184416	COLEC10
LOC100184416	SFTPD
LOC100179802	COLEC11
LOC100179802	MBL2
LOC100179802	COLEC10
LOC100179802	SFTPD
LOC100177772	COLEC11
LOC100177772	MBL2
LOC100177772	COLEC10
LOC100177772	SFTPD
LOC100186323	COLEC11
LOC100186323	MBL2
LOC100186323	COLEC10
LOC100186323	SFTPD
LOC100182083	COLEC11
LOC100182083	MBL2
LOC100182083	COLEC10
LOC100182083	SFTPD
LOC100179752	COLEC11
LOC100179752	MBL2
LOC100179752	COLEC10
LOC100179752	SFTPD
LOC108949471	COLEC11
LOC108949471	MBL2
LOC108949471	COLEC10
LOC108949471	SFTPD
LOC108949964	COLEC11
LOC108949964	MBL2
LOC108949964	COLEC10
LOC108949964	SFTPD
LOC100181550	COLEC11
LOC100181550	MBL2
LOC100181550	COLEC10
LOC100181550	SFTPD
LOC100186578	COLEC11
LOC100186578	MBL2
LOC100186578	COLEC10
LOC100186578	SFTPD
LOC104265359	COLEC11
LOC104265359	MBL2
LOC104265359	COLEC10
LOC104265359	SFTPD
LOC100181291	COLEC11
LOC100181291	MBL2
LOC100181291	COLEC10
LOC100181291	SFTPD
LOC100179530	CLEC4M
LOC100179530	CD209
LOC100179247	CLEC4M
LOC100179247	CD209
LOC100182624	CLEC4M
LOC100182624	CD209
LOC100177972	CLEC4M
LOC100177972	CD209
LOC100182545	CLEC4M
LOC100182545	CD209
LOC101243125	CLEC4M
LOC101243125	CD209
LOC100182345	CLEC4M
LOC100182345	CD209
LOC108950345	CLEC4M
LOC108950345	CD209
LOC108950856	CLEC4M
LOC108950856	CD209
LOC108950877	CLEC4M
LOC108950877	CD209
LOC100177787	CLEC4M
LOC100177787	CD209
LOC108950052	CLEC4M
LOC108950052	CD209
LOC113475129	CLEC4M
LOC113475129	CD209
LOC113475345	CLEC4M
LOC113475345	CD209
LOC113475502	CLEC4M
LOC113475502	CD209
LOC108950857	CLEC4M
LOC108950857	CD209
LOC108950855	CLEC4M
LOC108950855	CD209
LOC108950878	CLEC4M
LOC108950878	CD209
LOC100182023	CLEC4M
LOC100182023	CD209
LOC108950983	CLEC4M
LOC108950983	CD209
LOC100176696	CEACAM21
LOC100176696	CEACAM7
LOC100176696	PSG1
LOC100176696	CEACAM4
LOC100176696	CEACAM1
LOC100176696	CEACAM3
LOC100176696	CEACAM6
LOC100176696	PSG6
LOC100176696	PSG7
LOC100176696	PSG11
LOC100176696	CEACAM5
LOC100176696	PSG3
LOC100176696	PSG2
LOC100176696	PSG8
LOC100176696	CEACAM8
LOC100176696	CEACAM20
LOC100176696	CEACAM18
LOC100176696	CEACAM16
LOC100176696	PSG4
LOC100176696	PSG5
LOC100176696	PSG9
LOC100181604	HSD17B14
LOC100180582	HSD17B14
LOC100185284	HSD17B14
LOC100181369	HSD17B14
LOC100183731	HSD17B14
LOC100175900	HSD17B14
LOC100179031	HSD17B14
LOC100179397	HSD17B14
LOC100175458	HSD17B14
LOC100187299	HSD17B14
LOC100185800	HSD17B14
LOC104266214	HSD17B14
LOC100186154	HSD17B14
LOC100184351	HSD17B14
LOC100186091	HSD17B14
LOC104266190	HSD17B14
LOC100177165	HSD17B14
LOC100187056	HSD17B14
LOC100182236	HSD17B14
LOC100175631	H2AC19
LOC100175631	H2AC13
LOC100175631	H2AC15
LOC100175631	H2AC16
LOC100175631	H2AC6
LOC100175631	H2AC4
LOC100175631	H2AC17
LOC100175631	H2AC18
LOC100175631	H2AC20
LOC100175631	H2AC8
LOC100175631	H2AC11
LOC100175631	H2AC7
LOC100175631	H2AC14
LOC100175631	H2AW
LOC100175631	H2AC12
LOC100175631	H2AC1
LOC100175631	H2AC21
LOC100175631	H2AJ
wbscr27-like	METTL27
LOC100180389	METTL27
LOC100184327	METTL27
LOC100178168	METTL27
LOC100175793	METTL27
LOC100175793	METTL27
LOC100176602	METTL27
LOC100176401	METTL27
LOC100185027	METTL27
LOC100181888	METTL27
LOC100184865	METTL27
LOC101242674	METTL27
LOC100177375	METTL27
LOC100187144	METTL27
LOC101242218	METTL27
LOC100177983	METTL27
LOC113474038	METTL27
LOC100175844	SELE
LOC100175844	CR1
LOC100175844	SELL
LOC100175844	CR2
LOC100175844	CD55
LOC100175844	CR1L
LOC100175844	SELP
LOC100175844	C4BPA
LOC100183674	SELE
LOC100183674	CR1
LOC100183674	SELL
LOC100183674	CR2
LOC100183674	CD55
LOC100183674	CR1L
LOC100183674	SELP
LOC100183674	C4BPA
LOC100180592	SELE
LOC100180592	CR1
LOC100180592	SELL
LOC100180592	CR2
LOC100180592	CD55
LOC100180592	CR1L
LOC100180592	SELP
LOC100180592	C4BPA
LOC100175228	SELE
LOC100175228	CR1
LOC100175228	SELL
LOC100175228	CR2
LOC100175228	CD55
LOC100175228	CR1L
LOC100175228	SELP
LOC100175228	C4BPA
LOC100179721	SELE
LOC100179721	CR1
LOC100179721	SELL
LOC100179721	CR2
LOC100179721	CD55
LOC100179721	CR1L
LOC100179721	SELP
LOC100179721	C4BPA
LOC101243178	SELE
LOC101243178	CR1
LOC101243178	SELL
LOC101243178	CR2
LOC101243178	CD55
LOC101243178	CR1L
LOC101243178	SELP
LOC101243178	C4BPA
LOC108950674	SELE
LOC108950674	CR1
LOC108950674	SELL
LOC108950674	CR2
LOC108950674	CD55
LOC108950674	CR1L
LOC108950674	SELP
LOC108950674	C4BPA
LOC113474193	SELE
LOC113474193	CR1
LOC113474193	SELL
LOC113474193	CR2
LOC113474193	CD55
LOC113474193	CR1L
LOC113474193	SELP
LOC113474193	C4BPA
LOC100177995	SELE
LOC100177995	CR1
LOC100177995	SELL
LOC100177995	CR2
LOC100177995	CD55
LOC100177995	CR1L
LOC100177995	SELP
LOC100177995	C4BPA
LOC101242203	SELE
LOC101242203	CR1
LOC101242203	SELL
LOC101242203	CR2
LOC101242203	CD55
LOC101242203	CR1L
LOC101242203	SELP
LOC101242203	C4BPA
LOC100181578	RGS10
LOC100181578	RGS21
LOC100181578	RGS4
LOC100181578	RGS5
LOC100181578	RGS1
LOC100181578	RGS2
LOC100181578	RGS16
LOC100181578	RGS17
LOC100181578	RGS18
LOC100181578	RGS13
LOC100181578	RGS20
LOC100181578	RGS19
LOC100181578	RGS8
LOC100179253	RGS10
LOC100179253	RGS21
LOC100179253	RGS4
LOC100179253	RGS5
LOC100179253	RGS1
LOC100179253	RGS2
LOC100179253	RGS16
LOC100179253	RGS17
LOC100179253	RGS18
LOC100179253	RGS13
LOC100179253	RGS20
LOC100179253	RGS19
LOC100179253	RGS8
LOC100176924	RGS10
LOC100176924	RGS21
LOC100176924	RGS4
LOC100176924	RGS5
LOC100176924	RGS1
LOC100176924	RGS2
LOC100176924	RGS16
LOC100176924	RGS17
LOC100176924	RGS18
LOC100176924	RGS13
LOC100176924	RGS20
LOC100176924	RGS19
LOC100176924	RGS8
LOC100182408	RGS10
LOC100182408	RGS21
LOC100182408	RGS4
LOC100182408	RGS5
LOC100182408	RGS1
LOC100182408	RGS2
LOC100182408	RGS16
LOC100182408	RGS17
LOC100182408	RGS18
LOC100182408	RGS13
LOC100182408	RGS20
LOC100182408	RGS19
LOC100182408	RGS8
LOC100180097	SLC22A16
LOC101242743	SLC22A16
LOC101242688	SLC22A16
LOC100178178	SLC22A16
LOC100177976	SLC22A16
LOC100179343	SLC22A16
LOC104266014	SLC22A16
LOC100186494	SLC22A16
LOC104266506	SLC22A16
LOC104266726	SLC22A16
LOC104265756	SLC22A16
LOC100177847	SLC22A16
LOC100177444	SLC22A16
LOC100186620	SLC22A16
LOC100181203	SLC22A16
LOC101242437	LAYN
LOC101242437	CHODL
LOC104265452	LAYN
LOC104265452	CHODL
LOC100184651	LAYN
LOC100184651	CHODL
LOC100185309	LAYN
LOC100185309	CHODL
LOC113474308	LAYN
LOC113474308	CHODL
LOC113474309	LAYN
LOC113474309	CHODL
LOC100183806	LAYN
LOC100183806	CHODL
LOC104265627	LAYN
LOC104265627	CHODL
LOC108950596	LAYN
LOC108950596	CHODL
LOC100181677	LAYN
LOC100181677	CHODL
LOC113475543	LAYN
LOC113475543	CHODL
LOC108950883	LAYN
LOC108950883	CHODL
LOC108950946	LAYN
LOC108950946	CHODL
LOC101242408	LAYN
LOC101242408	CHODL
LOC100179079	CLEC12B
LOC100179079	KLRC4-KLRK1
LOC100179079	CLEC1B
LOC100179079	KLRC2
LOC100179079	OLR1
LOC100179079	KLRC3
LOC100179079	CLEC5A
LOC100179079	KLRC4
LOC100179079	CLEC7A
LOC100179079	CLEC9A
LOC100179079	KLRC1
LOC100179079	CLEC12A
LOC100179079	CLEC1A
LOC100179079	KLRD1
LOC100179115	SSTR1
LOC100179115	SSTR2
LOC100179115	SSTR4
LOC100179115	SSTR5
LOC100179115	OPRM1
LOC100179115	OPRK1
LOC100179115	OPRL1
LOC100179115	NPBWR1
LOC100179115	NPBWR2
LOC100179115	SSTR3
LOC100184345	SSTR1
LOC100184345	SSTR2
LOC100184345	SSTR4
LOC100184345	SSTR5
LOC100184345	OPRM1
LOC100184345	OPRK1
LOC100184345	OPRL1
LOC100184345	NPBWR1
LOC100184345	NPBWR2
LOC100184345	SSTR3
LOC104266830	SSTR1
LOC104266830	SSTR2
LOC104266830	SSTR4
LOC104266830	SSTR5
LOC104266830	OPRM1
LOC104266830	OPRK1
LOC104266830	OPRL1
LOC104266830	NPBWR1
LOC104266830	NPBWR2
LOC104266830	SSTR3
LOC101242791	SSTR1
LOC101242791	SSTR2
LOC101242791	SSTR4
LOC101242791	SSTR5
LOC101242791	OPRM1
LOC101242791	OPRK1
LOC101242791	OPRL1
LOC101242791	NPBWR1
LOC101242791	NPBWR2
LOC101242791	SSTR3
LOC100187063	CARF
LOC100185158	CARF
LOC100177403	CARF
LOC100176832	CARF
LOC100179154	CARF
LOC100183549	CARF
LOC100180411	CARF
LOC108950555	CARF
LOC100176832	CARF
LOC113475316	CARF
LOC104265996	CARF
LOC104266143	CARF
LOC100178657	CARF
noto8	S100A3
noto8	S100A4
noto8	S100A9
noto8	S100G
noto8	S100A11
noto8	S100A12
noto8	S100A2
noto8	S100P
noto8	S100A1
noto8	S100B
noto8	S100Z
noto8	S100A5
noto8	S100A6
LOC100186819	IL1RAP
LOC100186819	IL1RAPL1
LOC100186819	IL1RL1
LOC100186819	IL1RAPL2
LOC100186819	IL1R2
LOC100186819	IL1RL2
LOC100186819	IL1R1
LOC100186819	IL18RAP
LOC100186819	IL18R1
LOC100180976	IL1RAP
LOC100180976	IL1RAPL1
LOC100180976	IL1RL1
LOC100180976	IL1RAPL2
LOC100180976	IL1R2
LOC100180976	IL1RL2
LOC100180976	IL1R1
LOC100180976	IL18RAP
LOC100180976	IL18R1
LOC100175496	IL1RAP
LOC100175496	IL1RAPL1
LOC100175496	IL1RL1
LOC100175496	IL1RAPL2
LOC100175496	IL1R2
LOC100175496	IL1RL2
LOC100175496	IL1R1
LOC100175496	IL18RAP
LOC100175496	IL18R1
LOC108950088	IL1RAP
LOC108950088	IL1RAPL1
LOC108950088	IL1RL1
LOC108950088	IL1RAPL2
LOC108950088	IL1R2
LOC108950088	IL1RL2
LOC108950088	IL1R1
LOC108950088	IL18RAP
LOC108950088	IL18R1
LOC100177822	IL1RAP
LOC100177822	IL1RAPL1
LOC100177822	IL1RL1
LOC100177822	IL1RAPL2
LOC100177822	IL1R2
LOC100177822	IL1RL2
LOC100177822	IL1R1
LOC100177822	IL18RAP
LOC100177822	IL18R1
LOC100177561	CDH18
LOC100177561	CDH7
LOC100177561	CDH12
LOC100177561	CDH8
LOC100177561	CDH9
LOC100177561	CDH19
LOC100177561	CDH24
LOC100177561	CDH11
LOC100177561	CDH10
LOC100177561	CDH22
LOC100177561	CDH6
LOC100177561	CDH20
LOC100185964	CYP4F2
LOC100185964	CYP4F11
LOC100185964	CYP4F3
LOC100185964	CYP4F12
LOC100185964	CYP4F22
LOC100185964	CYP4F8
LOC100186171	CYP4F2
LOC100186171	CYP4F11
LOC100186171	CYP4F3
LOC100186171	CYP4F12
LOC100186171	CYP4F22
LOC100186171	CYP4F8
LOC100179192	CYP4F2
LOC100179192	CYP4F11
LOC100179192	CYP4F3
LOC100179192	CYP4F12
LOC100179192	CYP4F22
LOC100179192	CYP4F8
LOC100181903	CYP4F2
LOC100181903	CYP4F11
LOC100181903	CYP4F3
LOC100181903	CYP4F12
LOC100181903	CYP4F22
LOC100181903	CYP4F8
LOC100187185	CYP4F2
LOC100187185	CYP4F11
LOC100187185	CYP4F3
LOC100187185	CYP4F12
LOC100187185	CYP4F22
LOC100187185	CYP4F8
LOC100184279	CYP4F2
LOC100184279	CYP4F11
LOC100184279	CYP4F3
LOC100184279	CYP4F12
LOC100184279	CYP4F22
LOC100184279	CYP4F8
LOC100186897	CYP11B1
LOC100186897	CYP11B2
LOC100186897	CYP11A1
LOC100186897	CYP27A1
LOC100186897	CYP27B1
LOC100186897	CYP27C1
LOC100186897	CYP24A1
LOC100185918	CYP11B1
LOC100185918	CYP11B2
LOC100185918	CYP11A1
LOC100185918	CYP27A1
LOC100185918	CYP27B1
LOC100185918	CYP27C1
LOC100185918	CYP24A1
LOC113474003	CYP11B1
LOC113474003	CYP11B2
LOC113474003	CYP11A1
LOC113474003	CYP27A1
LOC113474003	CYP27B1
LOC113474003	CYP27C1
LOC113474003	CYP24A1
LOC100180823	CYP11B1
LOC100180823	CYP11B2
LOC100180823	CYP11A1
LOC100180823	CYP27A1
LOC100180823	CYP27B1
LOC100180823	CYP27C1
LOC100180823	CYP24A1
LOC100180778	CYP11B1
LOC100180778	CYP11B2
LOC100180778	CYP11A1
LOC100180778	CYP27A1
LOC100180778	CYP27B1
LOC100180778	CYP27C1
LOC100180778	CYP24A1
LOC100185214	GJB3
LOC100185214	GJB6
LOC100185214	GJB2
LOC100185214	GJA8
LOC100185214	GJB4
LOC100185214	GJB7
LOC100185214	GJA4
LOC100185214	GJB5
LOC100185214	GJB1
LOC100175261	GJB3
LOC100175261	GJB6
LOC100175261	GJB2
LOC100175261	GJA8
LOC100175261	GJB4
LOC100175261	GJB7
LOC100175261	GJA4
LOC100175261	GJB5
LOC100175261	GJB1
LOC100175269	GJB3
LOC100175269	GJB6
LOC100175269	GJB2
LOC100175269	GJA8
LOC100175269	GJB4
LOC100175269	GJB7
LOC100175269	GJA4
LOC100175269	GJB5
LOC100175269	GJB1
LOC100176432	METTL24
LOC100183509	METTL24
LOC100175912	METTL24
LOC100180948	METTL24
LOC100185431	METTL24
LOC100178118	METTL24
LOC100187307	METTL24
LOC108949283	METTL24
LOC100183156	METTL24
LOC113474670	METTL24
LOC100175286	METTL24
LOC100186293	PARP15
LOC100186293	PARP14
LOC100185460	PARP15
LOC100185460	PARP14
LOC100180932	PARP15
LOC100180932	PARP14
LOC108949775	PARP15
LOC108949775	PARP14
LOC100178570	PARP15
LOC100178570	PARP14
LOC100178233	PARP15
LOC100178233	PARP14
LOC100175925	PARP15
LOC100175925	PARP14
LOC100180746	PARP15
LOC100180746	PARP14
LOC104266121	PARP15
LOC104266121	PARP14
LOC113474945	PARP15
LOC113474945	PARP14
LOC100175621	CRYBB2
LOC100175621	CRYBB1
LOC100175621	CRYBB3
LOC100175621	CRYGD
LOC100175621	CRYGA
LOC100175621	CRYGS
LOC100175621	CRYGC
LOC100175621	CRYBA2
LOC100175621	CRYBA4
LOC100175621	CRYGB
LOC100175621	CRYBA1
LOC100175061	ASTL
LOC100186632	ASTL
LOC100185646	ASTL
LOC101242299	ASTL
LOC100176732	ASTL
LOC494426	ASTL
LOC104265349	ASTL
LOC100187374	ASTL
LOC100184704	ASTL
LOC101242273	ASTL
LOC100177811	CES1
LOC100177811	CES5A
LOC100177811	CES2
LOC100177811	CES3
LOC100177811	CES4A
LOC100180935	CES1
LOC100180935	CES5A
LOC100180935	CES2
LOC100180935	CES3
LOC100180935	CES4A
LOC100177230	CES1
LOC100177230	CES5A
LOC100177230	CES2
LOC100177230	CES3
LOC100177230	CES4A
LOC100184223	CES1
LOC100184223	CES5A
LOC100184223	CES2
LOC100184223	CES3
LOC100184223	CES4A
LOC100179004	CES1
LOC100179004	CES5A
LOC100179004	CES2
LOC100179004	CES3
LOC100179004	CES4A
LOC100177230	CES1
LOC100177230	CES5A
LOC100177230	CES2
LOC100177230	CES3
LOC100177230	CES4A
LOC100181730	ACSF2
LOC113473993	ACSF2
LOC100178317	ACSF2
LOC101242537	ACSF2
LOC100179929	ACSF2
LOC100175931	ACSF2
LOC100175890	ACSF2
LOC100180897	ACSF2
LOC100187395	ACSF2
LOC100178942	ACSF2
LOC100184557	A4GALT
LOC100184557	A4GNT
LOC100178905	A4GALT
LOC100178905	A4GNT
LOC100176393	A4GALT
LOC100176393	A4GNT
LOC100186613	A4GALT
LOC100186613	A4GNT
LOC108950067	A4GALT
LOC108950067	A4GNT
LOC100177951	A4GALT
LOC100177951	A4GNT
LOC113474231	A4GALT
LOC113474231	A4GNT
LOC113474623	A4GALT
LOC113474623	A4GNT
LOC101243196	A4GALT
LOC101243196	A4GNT
zf(ring)-14	BIRC3
zf(ring)-14	BIRC2
zf(ring)-14	XIAP
LOC100181803	BIRC3
LOC100181803	BIRC2
LOC100181803	XIAP
LOC100182621	BIRC3
LOC100182621	BIRC2
LOC100182621	XIAP
LOC100175293	BIRC3
LOC100175293	BIRC2
LOC100175293	XIAP
LOC100186811	BIRC3
LOC100186811	BIRC2
LOC100186811	XIAP
LOC100186353	BIRC3
LOC100186353	BIRC2
LOC100186353	XIAP
LOC101242552	BIRC3
LOC101242552	BIRC2
LOC101242552	XIAP
zf(ring)-24	BIRC3
zf(ring)-24	BIRC2
zf(ring)-24	XIAP
LOC100180095	CTAGE8
LOC100180095	MIA3
LOC100180095	MIA
LOC100180095	SPZ1
LOC100180095	CTAGE1
LOC100180095	CTAGE4
LOC100180095	OTOR
LOC100180095	MIA2
LOC100180095	CTAGE8
LOC100180095	MIA3
LOC100180095	MIA
LOC100180095	SPZ1
LOC100180095	CTAGE1
LOC100180095	CTAGE4
LOC100180095	OTOR
LOC100180095	MIA2
LOC104266138	LTBR
LOC104266138	TNFRSF11B
LOC104266138	TNFRSF14
LOC104266138	TNFRSF6B
LOC104266138	TNFRSF21
LOC104266138	TNFRSF11A
LOC104266138	TNFRSF1B
LOC104266138	CD40
LOC100183792	LTBR
LOC100183792	TNFRSF11B
LOC100183792	TNFRSF14
LOC100183792	TNFRSF6B
LOC100183792	TNFRSF21
LOC100183792	TNFRSF11A
LOC100183792	TNFRSF1B
LOC100183792	CD40
LOC104265465	HTR1A
LOC104265465	HTR1B
LOC104265465	HTR1D
LOC104265465	HTR1F
LOC104265465	HTR5A
LOC104265465	HTR1E
LOC101242573	HTR1A
LOC101242573	HTR1B
LOC101242573	HTR1D
LOC101242573	HTR1F
LOC101242573	HTR5A
LOC101242573	HTR1E
LOC113474661	HTR1A
LOC113474661	HTR1B
LOC113474661	HTR1D
LOC113474661	HTR1F
LOC113474661	HTR5A
LOC113474661	HTR1E
LOC494372	S1PR5
LOC494372	LPAR1
LOC494372	S1PR1
LOC494372	S1PR2
LOC494372	LPAR2
LOC494372	S1PR3
LOC494372	LPAR3
LOC100182538	S1PR5
LOC100182538	LPAR1
LOC100182538	S1PR1
LOC100182538	S1PR2
LOC100182538	LPAR2
LOC100182538	S1PR3
LOC100182538	LPAR3
LOC100183313	C6
LOC100184927	C6
LOC100186935	C6
LOC100176718	C6
LOC100185682	C6
LOC100184973	C6
LOC100180005	C6
LOC100187312	C6
LOC100180162	RIPK1
LOC100180162	RIPK3
LOC100176290	RIPK1
LOC100176290	RIPK3
LOC108950054	RIPK1
LOC108950054	RIPK3
LOC100175430	RIPK1
LOC100175430	RIPK3
LOC113474183	RIPK1
LOC113474183	RIPK3
LOC113474192	RIPK1
LOC113474192	RIPK3
LOC104266384	RIPK1
LOC104266384	RIPK3
LOC100180208	GRM2
LOC100180208	GRM3
LOC100180208	GRM4
LOC100180208	GRM6
LOC100180208	GRM1
LOC100180208	GRM8
LOC100180208	GRM7
LOC100180208	GRM5
LOC100175018	ACOT1
LOC100175018	ACOT6
LOC100175018	BAAT
LOC100175018	ACOT2
LOC100175018	ACOT4
LOC100184394	ACOT1
LOC100184394	ACOT6
LOC100184394	BAAT
LOC100184394	ACOT2
LOC100184394	ACOT4
LOC100182847	ACOT1
LOC100182847	ACOT6
LOC100182847	BAAT
LOC100182847	ACOT2
LOC100182847	ACOT4
LOC100175818	ACOT1
LOC100175818	ACOT6
LOC100175818	BAAT
LOC100175818	ACOT2
LOC100175818	ACOT4
LOC100181145	ZIC4
LOC100181145	ZIC1
LOC100181145	ZIC3
LOC100181145	ZIC2
zicl-1	ZIC4
zicl-1	ZIC1
zicl-1	ZIC3
zicl-1	ZIC2
zicl-2	ZIC4
zicl-2	ZIC1
zicl-2	ZIC3
zicl-2	ZIC2
zicl-4	ZIC4
zicl-4	ZIC1
zicl-4	ZIC3
zicl-4	ZIC2
LOC100182877	ZIC4
LOC100182877	ZIC1
LOC100182877	ZIC3
LOC100182877	ZIC2
LOC100176784	CFP
LOC100180249	CFP
LOC108949679	CFP
LOC100176695	CFP
LOC494351	CFP
LOC113474957	CFP
LOC100177897	CFP
LOC100187026	ARRDC2
LOC100187026	ARRDC3
LOC100187026	ARRDC4
LOC100187026	TXNIP
LOC100176335	ARRDC2
LOC100176335	ARRDC3
LOC100176335	ARRDC4
LOC100176335	TXNIP
LOC100178217	ARRDC2
LOC100178217	ARRDC3
LOC100178217	ARRDC4
LOC100178217	TXNIP
LOC104266552	ARRDC2
LOC104266552	ARRDC3
LOC104266552	ARRDC4
LOC104266552	TXNIP
LOC100179028	RGPD8
LOC100179028	RGPD4
LOC100179028	RGPD5
LOC100179028	GCC2
LOC100179028	RGPD1
LOC100179028	RGPD3
LOC100179028	RGPD2
c3-1	C3
c3-1	C4B
c3-1	C4B_2
c3-1	C5
c3-1	LOC110384692
c3-1	C4A
LOC445795	C3
LOC445795	C4B
LOC445795	C4B_2
LOC445795	C5
LOC445795	LOC110384692
LOC445795	C4A
LOC113473996	APMAP
LOC100176677	APMAP
LOC100184493	APMAP
LOC100179796	APMAP
LOC100177445	APMAP
LOC100177421	APMAP
LOC100186890	APMAP
LOC101242129	NPY1R
LOC101242129	NPFFR2
LOC101242129	NPY4R2
LOC101242129	NPY2R
LOC101242129	NPFFR1
LOC101242129	QRFPR
LOC101242129	NPY4R
LOC108949324	LDLRAD1
LOC108949707	LDLRAD1
LOC108950252	LDLRAD1
LOC108949594	LDLRAD1
LOC113474733	LDLRAD1
LOC113475465	LDLRAD1
LOC113475747	LDLRAD1
LOC100183328	TRPV3
LOC100183328	TRPV2
LOC100183328	TRPV6
LOC100183328	TRPV5
LOC100183328	TRPV1
LOC100183328	TRPV4
LOC100185532	TRPV3
LOC100185532	TRPV2
LOC100185532	TRPV6
LOC100185532	TRPV5
LOC100185532	TRPV1
LOC100185532	TRPV4
LOC100177735	DSP
LOC100186447	DSP
LOC100182850	DSP
LOC108949426	DSP
LOC113474178	DSP
LOC113474048	DSP
LOC100182972	DSP
LOC100183283	CPA1
LOC100183283	CPA2
LOC100183283	CPA4
LOC100183283	CPA5
LOC100176951	CPA1
LOC100176951	CPA2
LOC100176951	CPA4
LOC100176951	CPA5
LOC100175532	CPA1
LOC100175532	CPA2
LOC100175532	CPA4
LOC100175532	CPA5
LOC100183740	CPA1
LOC100183740	CPA2
LOC100183740	CPA4
LOC100183740	CPA5
LOC100177703	FABP9
LOC100177703	FABP7
LOC100177703	FABP3
LOC100177703	FABP4
LOC100177703	FABP5
LOC100177703	PMP2
LOC100177703	FABP12
LOC100183772	DHRS11
LOC100175937	DHRS11
LOC104266129	DHRS11
LOC104266131	DHRS11
LOC100179068	DHRS11
LOC104266156	DHRS11
LOC100186135	DHRS11
LOC100176339	HNRNPCL1
LOC100176339	RALYL
LOC100176339	HNRNPCL2
LOC100176339	HNRNPCL4
LOC100176339	HNRNPCL3
LOC100176339	RALY
LOC100176339	HNRNPC
LOC100180780	TSPAN9
LOC100180780	TSPAN18
LOC100180780	TSPAN4
LOC100185551	TSPAN9
LOC100185551	TSPAN18
LOC100185551	TSPAN4
LOC100183186	TSPAN9
LOC100183186	TSPAN18
LOC100183186	TSPAN4
LOC100185498	TSPAN9
LOC100185498	TSPAN18
LOC100185498	TSPAN4
LOC100184001	TSPAN9
LOC100184001	TSPAN18
LOC100184001	TSPAN4
LOC100177810	OTOP1
LOC100177810	OTOP3
LOC100177810	OTOP2
LOC108950068	OTOP1
LOC108950068	OTOP3
LOC108950068	OTOP2
LOC100175638	OTOP1
LOC100175638	OTOP3
LOC100175638	OTOP2
LOC113474864	OTOP1
LOC113474864	OTOP3
LOC113474864	OTOP2
LOC100184977	OTOP1
LOC100184977	OTOP3
LOC100184977	OTOP2
LOC100181932	BSPH1
LOC100181932	FAM187A
LOC100181932	FAM187B
LOC100181932	ELSPBP1
LOC100175422	BSPH1
LOC100175422	FAM187A
LOC100175422	FAM187B
LOC100175422	ELSPBP1
LOC113475146	BSPH1
LOC113475146	FAM187A
LOC113475146	FAM187B
LOC113475146	ELSPBP1
LOC100180244	CA2
LOC100180244	CA1
LOC100180244	CA3
LOC100180244	CA7
LOC100180244	CA5B
LOC100180244	CA13
LOC100184678	MOXD1
LOC100181210	MOXD1
LOC100179142	MOXD1
LOC100178650	MOXD1
LOC100181051	MOXD1
LOC100184367	MOXD1
LOC100185262	PCDH20
LOC100185262	PCDH11Y
LOC100185262	PCDH9
LOC100185262	PCDH1
LOC100185262	PCDH7
LOC100185262	PCDH11X
LOC100178739	SLC34A1
LOC100178739	SLC34A2
LOC100184302	SLC34A1
LOC100184302	SLC34A2
LOC108950815	SLC34A1
LOC108950815	SLC34A2
LOC100187434	SLC34A1
LOC100187434	SLC34A2
LOC100178089	SLC34A1
LOC100178089	SLC34A2
LOC100187050	PLA2G2A
LOC100187050	PLA2G10
LOC100187050	PLA2G2D
LOC100187050	PLA2G2E
LOC100187050	PLA2G5
LOC100180840	PLA2G2A
LOC100180840	PLA2G10
LOC100180840	PLA2G2D
LOC100180840	PLA2G2E
LOC100180840	PLA2G5
LOC100185336	CLCA1
LOC100185336	CLCA2
LOC100185336	CLCA4
LOC100176310	CLCA1
LOC100176310	CLCA2
LOC100176310	CLCA4
LOC100175971	CLCA1
LOC100175971	CLCA2
LOC100175971	CLCA4
LOC108949289	CLCA1
LOC108949289	CLCA2
LOC108949289	CLCA4
LOC100182341	DNAH8
LOC100182341	DNAH5
LOC100186822	DNAH8
LOC100186822	DNAH5
LOC100184836	DNAH8
LOC100184836	DNAH5
LOC100177914	DNAH8
LOC100177914	DNAH5
LOC100176812	DNAH8
LOC100176812	DNAH5
LOC100183396	GPR50
LOC100183396	MTNR1A
LOC100183396	MTNR1B
LOC100184942	GPR50
LOC100184942	MTNR1A
LOC100184942	MTNR1B
LOC100178620	GPR50
LOC100178620	MTNR1A
LOC100178620	MTNR1B
LOC100185227	GPR50
LOC100185227	MTNR1A
LOC100185227	MTNR1B
LOC104265666	SLC18A1
LOC104265666	SLC18A2
LOC104265667	SLC18A1
LOC104265667	SLC18A2
LOC100187001	SLC18A1
LOC100187001	SLC18A2
LOC100186175	SLC18A1
LOC100186175	SLC18A2
LOC113474158	SLC18A1
LOC113474158	SLC18A2
LOC100175094	CALHM4
LOC100175094	CALHM5
LOC100175094	CALHM2
LOC100175094	CALHM6
LOC100184354	CALHM4
LOC100184354	CALHM5
LOC100184354	CALHM2
LOC100184354	CALHM6
LOC113474915	CALHM4
LOC113474915	CALHM5
LOC113474915	CALHM2
LOC113474915	CALHM6
LOC100176834	TSPAN8
LOC100176834	CD81
LOC100176834	TSPAN2
LOC100187053	TSPAN8
LOC100187053	CD81
LOC100187053	TSPAN2
LOC100177608	TSPAN8
LOC100177608	CD81
LOC100177608	TSPAN2
LOC100181322	TSPAN8
LOC100181322	CD81
LOC100181322	TSPAN2
LOC100183414	FCN3
LOC100177039	FCN3
LOC100180273	FCN3
cbf-1	FCN3
LOC104266306	FCN3
LOC100179386	FCN3
LOC101242682	CNTN3
LOC101242682	CNTN1
LOC101242682	CNTN4
LOC101242682	CNTN6
LOC101242682	CNTN5
LOC101242682	CNTN2
LOC100184547	CTRB2
LOC100184547	CTRB1
LOC100184547	CTRL
LOC100178009	CTRB2
LOC100178009	CTRB1
LOC100178009	CTRL
LOC108950840	CTRB2
LOC108950840	CTRB1
LOC108950840	CTRL
LOC100183755	CTRB2
LOC100183755	CTRB1
LOC100183755	CTRL
ci-cadherin	CDH13
ci-cadherin	CDH2
ci-cadherin	CDH3
ci-cadherin	CDH4
ci-cadherin	CDH1
ci-cadherin	CDH15
LOC100183705	GABRA3
LOC100183705	GABRA4
LOC100183705	GABRA5
LOC100183705	GABRA6
LOC100183705	GABRA1
LOC100183705	GABRA2
LOC100180733	SCN4A
LOC100180733	SCN2A
LOC100180733	SCN8A
LOC100180733	SCN1A
LOC100180733	SCN9A
LOC100180733	SCN3A
LOC100185335	ARSH
LOC100185335	ARSL
LOC100185335	STS
LOC100185335	ARSD
LOC100185335	ARSF
LOC100178008	ARSH
LOC100178008	ARSL
LOC100178008	STS
LOC100178008	ARSD
LOC100178008	ARSF
LOC100175070	MARCHF11
LOC100175070	MARCHF7
LOC100175070	MARCHF4
LOC100175070	MARCHF9
LOC100175070	MARCHF10
LOC100176866	MARCHF11
LOC100176866	MARCHF7
LOC100176866	MARCHF4
LOC100176866	MARCHF9
LOC100176866	MARCHF10
LOC101243346	LYRM4
LOC101243346	HMGA2
LOC101243346	HSPB11
LOC101243346	C16orf89
LOC101243346	LOC107984351
LOC101243328	LYRM4
LOC101243328	HMGA2
LOC101243328	HSPB11
LOC101243328	C16orf89
LOC101243328	LOC107984351
LOC100179956	AADACL4
LOC100179956	AADAC
LOC100179956	AADACL3
LOC100179956	NCEH1
LOC100179956	AADACL2
LOC100183854	AADACL4
LOC100183854	AADAC
LOC100183854	AADACL3
LOC100183854	NCEH1
LOC100183854	AADACL2
LOC100184887	COMMD3-BMI1
LOC100184887	PCGF2
LOC100184887	PCGF3
LOC100184887	PCGF2
LOC100184887	PCGF1
LOC100185402	COMMD3-BMI1
LOC100185402	PCGF2
LOC100185402	PCGF3
LOC100185402	PCGF2
LOC100185402	PCGF1
LOC104266242	LIPA
LOC104266242	LIPJ
LOC104266242	LIPF
LOC104266242	LIPM
LOC104266242	LIPK
LOC104266242	LIPN
LOC100181184	CDY2B
LOC100181184	CDY1B
LOC100181184	CDYL
LOC100181184	CDY1
LOC100181184	CDY2A
LOC100181184	CDYL2
LOC100175960	GSTA2
LOC100175960	GSTA3
LOC100175960	GSTA4
LOC100175960	GSTA5
LOC100175960	GSTA1
LOC100185353	GSTA2
LOC100185353	GSTA3
LOC100185353	GSTA4
LOC100185353	GSTA5
LOC100185353	GSTA1
LOC100179504	FUT6
LOC100179504	FUT3
LOC100179504	FUT4
LOC100179504	FUT5
LOC100179504	FUT7
LOC100179504	FUT9
zf(bed)-3	ZBED4
zf(bed)-3	ZNF618
LOC104265743	ZBED4
LOC104265743	ZNF618
LOC113474912	ZBED4
LOC113474912	ZNF618
ci-zf(bed)-1	ZBED4
ci-zf(bed)-1	ZNF618
LOC100178863	LRFN1
LOC100178863	LRFN4
LOC100178863	LRFN3
LOC100178863	LRFN2
LOC100178863	LRFN5
LOC100180845	SLC43A3
LOC100175093	SLC43A3
LOC100179037	SLC43A3
LOC100179415	SLC43A3
LOC100175519	SLC43A3
LOC100178007	RDH11
LOC100178007	RDH12
LOC100185129	RDH11
LOC100185129	RDH12
LOC100181359	RDH11
LOC100181359	RDH12
LOC100179350	RDH11
LOC100179350	RDH12
nat2	NAT2
nat2	NAT1
nat1	NAT2
nat1	NAT1
LOC100184409	NAT2
LOC100184409	NAT1
LOC101242387	NAT2
LOC101242387	NAT1
LOC100179642	FOXRED2
LOC100177300	FOXRED2
LOC100187523	FOXRED2
LOC100185153	FOXRED2
LOC100181242	FOXRED2
LOC100183415	C1R
LOC100183415	MASP2
LOC100183415	MASP1
LOC100185892	C1R
LOC100185892	MASP2
LOC100185892	MASP1
LOC100181065	C1R
LOC100181065	MASP2
LOC100181065	MASP1
LOC100182838	BHMT
LOC100182838	BHMT2
LOC100181849	BHMT
LOC100181849	BHMT2
LOC113474336	BHMT
LOC113474336	BHMT2
LOC100180493	BHMT
LOC100180493	BHMT2
LOC104265342	HMGXB3
LOC113474251	HMGXB3
LOC113474284	HMGXB3
LOC113474030	HMGXB3
LOC101242620	HMGXB3
LOC100178289	TFF1
LOC100178289	TFF3
LOC100178289	TFF2
LOC101243096	TFF1
LOC101243096	TFF3
LOC101243096	TFF2
LOC104266831	TFF1
LOC104266831	TFF3
LOC104266831	TFF2
LOC100178779	WSCD1
LOC100178779	WSCD2
LOC101242325	WSCD1
LOC101242325	WSCD2
LOC101243439	WSCD1
LOC101243439	WSCD2
LOC113475830	WSCD1
LOC113475830	WSCD2
LOC100184362	GSTO1
LOC100184362	GSTO2
LOC100179669	GSTO1
LOC100179669	GSTO2
LOC100176187	GSTO1
LOC100176187	GSTO2
LOC100182706	GSTO1
LOC100182706	GSTO2
LOC100179550	LRRC52
LOC100179550	LRRC3C
LOC100179550	LRRC3B
LOC100179550	LRRC3
LOC108951058	LRRC52
LOC108951058	LRRC3C
LOC108951058	LRRC3B
LOC108951058	LRRC3
LOC100187081	RIMS4
LOC100187081	RIMS1
LOC100187081	RIMS2
LOC100187081	RIMS3
LOC100186256	RIMS4
LOC100186256	RIMS1
LOC100186256	RIMS2
LOC100186256	RIMS3
ephrin-a	EFNA5
ephrin-a	EFNA1
ephrin-a	EFNA3
ephrin-a	EFNA4
ephrin-a	EFNA2
gpx_b	GPX3
gpx_b	GPX5
gpx_b	GPX6
gpx_c	GPX3
gpx_c	GPX5
gpx_c	GPX6
LOC101242399	GPX3
LOC101242399	GPX5
LOC101242399	GPX6
LOC100180812	MFAP4
LOC100179269	MFAP4
LOC100181591	MFAP4
LOC100179852	MFAP4
LOC104266304	MFAP4
LOC100175475	AGER
LOC100175475	ALCAM
LOC100175475	BCAM
LOC100175475	MCAM
LOC100178077	AGER
LOC100178077	ALCAM
LOC100178077	BCAM
LOC100178077	MCAM
LOC100185977	HSFX2
LOC100185977	HSFX1
LOC100185977	HSFY1
LOC100185977	HSFY2
LOC113474390	HSFX2
LOC113474390	HSFX1
LOC113474390	HSFY1
LOC113474390	HSFY2
LOC100184813	LGALS9C
LOC100184813	LGALS9B
LOC100184813	LGALS4
LOC100184813	LGALS9
LOC100184813	LGALS8
LOC104266090	MAMDC2
LOC108949408	MAMDC2
LOC113474171	MAMDC2
LOC113474220	MAMDC2
LOC100182714	MAMDC2
LOC100182255	NECTIN2
LOC100182255	NECTIN1
LOC100182255	PVR
LOC100182255	NECTIN4
LOC100182255	NECTIN3
LOC100183623	AMY2A
LOC100183623	AMY1C
LOC100183623	AMY1A
LOC100183623	AMY1B
LOC100183623	AMY2B
LOC100178954	EPPIN-WFDC6
LOC100178954	TFPI
LOC100178954	SPINT3
LOC100178954	SPINT2
LOC100178954	SPINT4
LOC100187145	FLRT2
LOC100187145	FLRT1
LOC100187145	FLRT3
LOC100176920	FLRT2
LOC100176920	FLRT1
LOC100176920	FLRT3
LOC100183310	FLRT2
LOC100183310	FLRT1
LOC100183310	FLRT3
LOC100183399	NLGN4Y
LOC100183399	NLGN2
LOC100183399	NLGN3
LOC100183399	NLGN4X
LOC100183399	NLGN1
LOC778622	LFNG
LOC778622	MFNG
LOC778622	RFNG
LOC778625	LFNG
LOC778625	MFNG
LOC778625	RFNG
LOC113474334	LFNG
LOC113474334	MFNG
LOC113474334	RFNG
LOC100176657	CLDN7
LOC100176657	CLDN4
LOC100176657	CLDN1
LOC100176657	CLDN19
LOC100183075	CLDN7
LOC100183075	CLDN4
LOC100183075	CLDN1
LOC100183075	CLDN19
LOC100180147	SLC16A1
LOC100180147	SLC16A7
LOC100180147	SLC16A8
LOC100180147	SLC16A3
LOC100183326	SLC16A1
LOC100183326	SLC16A7
LOC100183326	SLC16A8
LOC100183326	SLC16A3
LOC100184125	IGLON5
LOC100184125	LSAMP
LOC100184125	OPCML
LOC100184125	NTM
LOC100184125	NEGR1
LOC100180789	KCNJ2
LOC100180789	KCNJ14
LOC100180789	KCNJ4
LOC100180789	KCNJ18
LOC100180789	KCNJ12
LOC113474605	CACNG2
LOC113474605	CACNG3
LOC113474605	CACNG4
LOC113474605	CACNG8
LOC113474605	CACNG5
LOC100177042	BBOX1
LOC100180618	BBOX1
LOC100186683	BBOX1
LOC100182414	BBOX1
LOC100185738	BBOX1
LOC100180638	ATP2A2
LOC100180638	ATP2A1
LOC100175957	ATP2A2
LOC100175957	ATP2A1
LOC100180619	ATP2A2
LOC100180619	ATP2A1
LOC100182988	ATP2A2
LOC100182988	ATP2A1
LOC100179685	CLIC5
LOC100179685	CLIC1
LOC100179685	CLIC1
LOC100179685	CLIC2
LOC100179685	CLIC4
LOC100176876	BPI
LOC100176876	LBP
LOC108950536	BPI
LOC108950536	LBP
LOC100176461	BPI
LOC100176461	LBP
LOC113475736	BPI
LOC113475736	LBP
opsin1	OPN1MW
opsin1	OPN1MW2
opsin1	OPN1MW3
opsin1	OPN1LW
LOC100187396	OPN1MW
LOC100187396	OPN1MW2
LOC100187396	OPN1MW3
LOC100187396	OPN1LW
LOC104265382	CLEC6A
LOC104265382	CLEC4C
LOC104265382	CLEC4E
LOC104265382	CLEC4A
LOC104265382	CLEC4D
LOC101242706	IGFBP5
LOC101242706	IGFBP3
LOC101242706	IGFBP4
LOC101242706	IGFBP6
LOC100186815	IGFBP5
LOC100186815	IGFBP3
LOC100186815	IGFBP4
LOC100186815	IGFBP6
zf(c2h2)-60	SAMD3
LOC108950711	SAMD3
LOC108950291	SAMD3
LOC113475621	SAMD3
LOC104266725	SAMD3
LOC100178481	TRAF3
LOC100184576	TRAF3
LOC100178442	TRAF3
LOC100177450	TRAF3
LOC100179623	TRAF3
LOC100181808	SLC35G6
LOC100181808	SLC35G4
LOC100181808	SLC35G5
LOC100181808	SLC35G3
LOC100181808	SLC35G2
LOC100175072	ATP4B
LOC100175072	ATP1B4
LOC100175072	ATP1B1
LOC100175072	ATP1B2
LOC100175072	ATP1B3
LOC100176525	NXF2B
LOC100176525	NXF1
LOC100176525	NXF3
LOC100176525	NXF2
LOC100176525	NXF5
jak	JAK3
jak	JAK1
jak	JAK2
jak	TYK2
LOC100184611	HNRNPH2
LOC100184611	HNRNPF
LOC100184611	HNRNPH1
LOC100184611	HNRNPH1
LOC100185085	PDK3
LOC100185085	PDK1
LOC100185085	PDK2
LOC100185085	PDK4
hox4	CHST1
hox4	CHST3
LOC100185000	CHST1
LOC100185000	CHST3
LOC100185779	CHST1
LOC100185779	CHST3
LOC100186681	FAM110A
LOC100186681	FAM110B
LOC100186681	FAM110D
LOC100186681	FAM110C
LOC104266843	GSTM1
LOC104266843	GSTM2
LOC104266843	GSTM3
LOC104266843	GSTM5
LOC100185138	L1CAM
LOC100185138	CHL1
LOC100185138	NRCAM
LOC100185138	NFASC
LOC100178210	DDX58
LOC100178210	IFIH1
LOC100178210	DHX58
LOC100183773	DDX58
LOC100183773	IFIH1
LOC100183773	DHX58
LOC101243429	SLC22A5
LOC101243429	SLC22A4
LOC100182067	SLC22A5
LOC100182067	SLC22A4
LOC100186974	SLC22A5
LOC100186974	SLC22A4
p53/p73-b	TP53
p53/p73-b	TP63
p53/p73-b	TP73
p53/p73-a	TP53
p53/p73-a	TP63
p53/p73-a	TP73
LOC778759	KDM5A
LOC778759	KDM5D
LOC778759	KDM5B
LOC778759	KDM5C
LOC100184395	MYH6
LOC100176037	MYH6
LOC100182775	MYH6
LOC100186390	MYH6
LOC100179170	PSD4
LOC100179170	PSD2
LOC100179170	PSD
LOC100179170	PSD3
LOC100185210	ENPP3
LOC100185210	ENPP1
LOC100186052	ENPP3
LOC100186052	ENPP1
LOC100175017	ENPP3
LOC100175017	ENPP1
LOC100184484	ABCB1
LOC100182256	ABCB1
LOC100178341	ABCB1
LOC100184731	ABCB1
LOC100186478	NKAIN3
LOC100186478	NKAIN1
LOC100186478	NKAIN4
LOC100186478	NKAIN2
LOC100179914	SPRY1
LOC100179914	SPRY3
LOC100179914	SPRY2
LOC100179914	SPRY4
LOC100175051	SLC16A9
LOC101243444	SLC16A9
LOC100178607	SLC16A9
LOC101242852	SLC16A9
LOC101242035	TAFA5
LOC101242035	TAFA4
LOC101242035	TAFA1
LOC101242035	TAFA2
LOC100184267	GRIA2
LOC100184267	GRIA3
LOC100184267	GRIA4
LOC100184267	GRIA1
LOC100179337	PKD1L2
LOC100179337	PKD1L3
LOC100182818	PKD1L2
LOC100182818	PKD1L3
LOC100175984	PKD1L2
LOC100175984	PKD1L3
LOC100180857	DNAH11
LOC100180857	DNAH9
LOC100178796	DNAH11
LOC100178796	DNAH9
LOC100186139	DNAH11
LOC100186139	DNAH9
LOC100183158	CACHD1
LOC104265853	CACHD1
LOC100185916	CACHD1
LOC100186084	CACHD1
LOC100178614	AFF1
LOC100178614	AFF2
LOC100178614	AFF4
LOC100178614	AFF3
bmp5/7-like	BMP6
bmp5/7-like	BMP7
bmp5/7-like	BMP5
bmp5/7-like	BMP8A
LOC101242609	WDR97
LOC101242609	WDR87
LOC101242501	WDR97
LOC101242501	WDR87
LOC100175990	WDR97
LOC100175990	WDR87
LOC100178744	TENM3
LOC100178744	TENM2
LOC100178744	TENM4
LOC100178744	TENM1
LOC100180364	ZNF385B
LOC100180364	ZMAT3
LOC100180364	ZNF385A
LOC100180364	ZNF385D
LOC100179165	RSPO3
LOC100179165	RSPO1
LOC100179165	RSPO2
LOC100179165	RSPO4
gnrhr2	GNRHR
ci-gnrhr4	GNRHR
gnrhr3	GNRHR
gnrhr1	GNRHR
LOC100187407	ANP32A
LOC100187407	ANP32B
LOC100187407	ANP32C
LOC100187407	ANP32D
LOC100186319	AIFM2
LOC100183919	AIFM2
LOC100177003	AIFM2
LOC100177966	AIFM2
LOC100184916	SLC31A1
LOC100184916	SLC31A2
LOC100178573	SLC31A1
LOC100178573	SLC31A2
LOC104266548	SLC31A1
LOC104266548	SLC31A2
LOC100181380	STARD4
LOC100181380	STARD6
LOC100181380	STARD5
LOC100182723	STARD4
LOC100182723	STARD6
LOC100182723	STARD5
LOC100182976	GGT1
LOC100182976	GGT2
LOC100182976	LOC102724197
LOC100186107	GGT1
LOC100186107	GGT2
LOC100186107	LOC102724197
LOC108951131	OAS1
LOC108951131	OASL
LOC108951131	OAS2
LOC108951131	OAS3
LOC445729	RHCG
LOC445729	RHBG
rhag	RHCG
rhag	RHBG
LOC445799	RHCG
LOC445799	RHBG
gpb5	THBD
gpb5	CD248
LOC100180982	THBD
LOC100180982	CD248
LOC100182571	THBD
LOC100182571	CD248
LOC100177886	REELD1
LOC100179201	REELD1
LOC100180796	REELD1
LOC113474190	REELD1
zf(c2h2)-99	ZNF687
zf(c2h2)-99	ZNF592
zf(c2h2)-99	ZNF532
[truncated: 8,576 more rows]
